# Supplementary material for: Lipopolysaccharide-Induced Differential Expression of miRNAs in Male and Female Rhipicephalus haemaphysaloides Ticks
Source: PLoS One. 2015 Oct 2;10(10):e0139241. doi: 10.1371/journal.pone.0139241 (PMC4592253; doi:10.1371/journal.pone.0139241)
Supplement: S1 Table — (XLSX) [file pone.0139241.s001.xlsx]

## Sheet: PBS-injected female samples
small RNA sequnece Id	length	count	small RNA sequnce	homolog	homolog length	homolog sequence	Family	match number	mismatch number	gap number	score
t0029928	18	27	TAAGGCACGCGGTGAATG	aae-miR-124	19	TAAGGCACGCGGTGAATGC	mir-124	18	0	1	33
t0035835	19	22	TAAGGCACGCGGTGAATGC	aae-miR-124	19	TAAGGCACGCGGTGAATGC	mir-124	19	0	0	38
t1010059	18	1	TAAGGCACGTGGTGAATG	aae-miR-124	19	TAAGGCACGCGGTGAATGC	mir-124	17	1	1	30
t0019939	21	42	TAAGTACTAGCGCCGTAGGAG	aae-miR-252	21	TAAGTACTAGTGCCGCAGGAG	mir-252	19	2	0	36
t0147234	20	5	TAAGTACTAGCGCCGTAGGA	aae-miR-252	21	TAAGTACTAGTGCCGCAGGAG	mir-252	18	2	1	31
t0000102	23	5179	AATGGCACTGGAAGAATTCACGG	aae-miR-263a	23	AATGGCACTGGAAGAATTCACGG	mir-263	23	0	0	46
t0007598	22	115	AATGGCACTGGAAGAATTCACG	aae-miR-263a	23	AATGGCACTGGAAGAATTCACGG	mir-263	22	0	1	41
t0030577	23	27	AATGGCACTGGAAGAATTCACGA	aae-miR-263a	23	AATGGCACTGGAAGAATTCACGG	mir-263	22	1	0	43
t0055425	23	14	AATGGCACTGGAAGAATTCCCGG	aae-miR-263a	23	AATGGCACTGGAAGAATTCACGG	mir-263	22	1	0	43
t0082767	22	9	ATGGCACTGGAAGAATTCACGG	aae-miR-263a	23	AATGGCACTGGAAGAATTCACGG	mir-263	22	0	1	41
t0094683	23	8	AATGGCACTGGAAGAATTAACGG	aae-miR-263a	23	AATGGCACTGGAAGAATTCACGG	mir-263	22	1	0	43
t0155409	23	5	AATGGCACTGGAAGAATTCACAG	aae-miR-263a	23	AATGGCACTGGAAGAATTCACGG	mir-263	22	1	0	43
t0160969	23	5	AATGGCACTGGAAGGATTCACGG	aae-miR-263a	23	AATGGCACTGGAAGAATTCACGG	mir-263	22	1	0	43
t0166920	23	4	AATGGCACTGTAAGAATTCACGG	aae-miR-263a	23	AATGGCACTGGAAGAATTCACGG	mir-263	22	1	0	43
t0200285	23	4	AATGGCACTGGAAGAATTTACGG	aae-miR-263a	23	AATGGCACTGGAAGAATTCACGG	mir-263	22	1	0	43
t0210014	23	3	AATGGCACTGGAAGAATTCGCGG	aae-miR-263a	23	AATGGCACTGGAAGAATTCACGG	mir-263	22	1	0	43
t0237400	23	3	AATGGCATCGGAAGAATTCACGG	aae-miR-263a	23	AATGGCACTGGAAGAATTCACGG	mir-263	21	2	0	40
t0249252	22	3	AATGCACTGGAAGAATTCACGG	aae-miR-263a	23	AATGGCACTGGAAGAATTCACGG	mir-263	22	0	1	41
t0260625	23	3	AATGGCACTGGAAGAATTCATGG	aae-miR-263a	23	AATGGCACTGGAAGAATTCACGG	mir-263	22	1	0	43
t0300592	23	2	AATGGCACTGGAAGAGTTCACGG	aae-miR-263a	23	AATGGCACTGGAAGAATTCACGG	mir-263	22	1	0	43
t0322049	23	2	AATGGCACTGGAAGAATCCACGG	aae-miR-263a	23	AATGGCACTGGAAGAATTCACGG	mir-263	22	1	0	43
t0367357	23	2	AATGGCACTGGAGGAATTCACGG	aae-miR-263a	23	AATGGCACTGGAAGAATTCACGG	mir-263	22	1	0	43
t0391189	23	2	AATGGCACTTGAAGAATTCACGG	aae-miR-263a	23	AATGGCACTGGAAGAATTCACGG	mir-263	22	1	0	43
t0392383	21	2	AATGGCACGAAGAATTCACGG	aae-miR-263a	23	AATGGCACTGGAAGAATTCACGG	mir-263	21	0	2	36
t0428828	23	2	AATGGCTCTGGAAGAATTCACGG	aae-miR-263a	23	AATGGCACTGGAAGAATTCACGG	mir-263	22	1	0	43
t0460632	23	2	AATGGAACTGGAAGAATTCACGG	aae-miR-263a	23	AATGGCACTGGAAGAATTCACGG	mir-263	22	1	0	43
t0464102	23	2	AATGGCACTGGAAGAATTCAAGG	aae-miR-263a	23	AATGGCACTGGAAGAATTCACGG	mir-263	22	1	0	43
t0490664	24	2	CAATGGCACTGGAAGAATTCACGG	aae-miR-263a	23	AATGGCACTGGAAGAATTCACGG	mir-263	23	0	1	43
t0502272	23	2	AATGGTACTGGAAGAATTCACGG	aae-miR-263a	23	AATGGCACTGGAAGAATTCACGG	mir-263	22	1	0	43
t0528137	23	1	AATGCTACTGGAAGAATTCACGG	aae-miR-263a	23	AATGGCACTGGAAGAATTCACGG	mir-263	21	2	0	40
t0559651	22	1	AATGGCACTGGAAGATTCACGG	aae-miR-263a	23	AATGGCACTGGAAGAATTCACGG	mir-263	22	0	1	41
t0564625	22	1	AATGGCACTGGAAGACTCACGG	aae-miR-263a	23	AATGGCACTGGAAGAATTCACGG	mir-263	21	1	1	38
t0647318	23	1	TATGGCACTGGAAGAATTCACGG	aae-miR-263a	23	AATGGCACTGGAAGAATTCACGG	mir-263	22	1	0	43
t0658341	23	1	AATGCCACTGGAAGAATTCACGG	aae-miR-263a	23	AATGGCACTGGAAGAATTCACGG	mir-263	22	1	0	43
t0729867	22	1	AATGGCACTGGAATAATTCACG	aae-miR-263a	23	AATGGCACTGGAAGAATTCACGG	mir-263	21	1	1	38
t0867536	22	1	AATGGCACTGGAAAATTCACGG	aae-miR-263a	23	AATGGCACTGGAAGAATTCACGG	mir-263	22	0	1	41
t0875336	24	1	AAATGGCACTGGAAGAATTCACGG	aae-miR-263a	23	AATGGCACTGGAAGAATTCACGG	mir-263	23	0	1	43
t1015933	23	1	AATGGCACTGGAAGCATTCACGG	aae-miR-263a	23	AATGGCACTGGAAGAATTCACGG	mir-263	22	1	0	43
t1115100	23	1	AATGGCACTGGAAGAATTGACGG	aae-miR-263a	23	AATGGCACTGGAAGAATTCACGG	mir-263	22	1	0	43
t1190908	22	1	AATCGCACTGGAAGAATTCACG	aae-miR-263a	23	AATGGCACTGGAAGAATTCACGG	mir-263	21	1	1	38
t1209277	23	1	AATGTCACTGGAAGAATTCACGG	aae-miR-263a	23	AATGGCACTGGAAGAATTCACGG	mir-263	22	1	0	43
t1225085	23	1	AATGGCACTGGAATAATTCACGG	aae-miR-263a	23	AATGGCACTGGAAGAATTCACGG	mir-263	22	1	0	43
t1264267	23	1	AAAGGCACTGGAAGAATTCACGG	aae-miR-263a	23	AATGGCACTGGAAGAATTCACGG	mir-263	22	1	0	43
t1343356	23	1	AATGGCAATGGAAGAATTCACGG	aae-miR-263a	23	AATGGCACTGGAAGAATTCACGG	mir-263	22	1	0	43
t1423160	22	1	AATGGCACTGGAAGAATCCACG	aae-miR-263a	23	AATGGCACTGGAAGAATTCACGG	mir-263	21	1	1	38
t1456763	22	1	AATGGCACTGGAAGAATTACGG	aae-miR-263a	23	AATGGCACTGGAAGAATTCACGG	mir-263	22	0	1	41
t1532229	23	1	AATGGCACTGGAAGACTTCACGG	aae-miR-263a	23	AATGGCACTGGAAGAATTCACGG	mir-263	22	1	0	43
t1545240	23	1	AACGGCACTGGAAGAATTCACGG	aae-miR-263a	23	AATGGCACTGGAAGAATTCACGG	mir-263	22	1	0	43
t1589443	23	1	AATGGCACCGGAAGAATTCACGG	aae-miR-263a	23	AATGGCACTGGAAGAATTCACGG	mir-263	22	1	0	43
t1680445	23	1	AATGGCATTGGAAGAATTCACGG	aae-miR-263a	23	AATGGCACTGGAAGAATTCACGG	mir-263	22	1	0	43
t1760230	24	1	AATGGTGCTGGAAGAATTCACGGA	aae-miR-263a	23	AATGGCACTGGAAGAATTCACGG	mir-263	21	2	1	37
t1798732	23	1	AGTGGCACTGGAAGAATTCACGG	aae-miR-263a	23	AATGGCACTGGAAGAATTCACGG	mir-263	22	1	0	43
t2008042	22	1	AATGGCACTGGAAGAATCACGG	aae-miR-263a	23	AATGGCACTGGAAGAATTCACGG	mir-263	22	0	1	41
t2016779	23	1	AATGGCACTGGAAGAATTCACGT	aae-miR-263a	23	AATGGCACTGGAAGAATTCACGG	mir-263	22	1	0	43
t2076172	23	1	AATGACACTGGAAGAATTCACGG	aae-miR-263a	23	AATGGCACTGGAAGAATTCACGG	mir-263	22	1	0	43
t2078029	22	1	AATGCCACTGGAAGAATTCACG	aae-miR-263a	23	AATGGCACTGGAAGAATTCACGG	mir-263	21	1	1	38
t2094013	23	1	AATGGCACTGGAACAATTCACGG	aae-miR-263a	23	AATGGCACTGGAAGAATTCACGG	mir-263	22	1	0	43
t0000306	20	2227	TCAGGTACCTGAAGTAGCGC	aae-miR-275	20	TCAGGTACCTGAAGTAGCGC	mir-275	20	0	0	40
t0000761	19	996	TCAGGTACCTGAAGTAGCG	aae-miR-275	20	TCAGGTACCTGAAGTAGCGC	mir-275	19	0	1	35
t0001574	18	532	TCAGGTACCTGAAGTAGC	aae-miR-275	20	TCAGGTACCTGAAGTAGCGC	mir-275	18	0	2	30
t0050274	20	16	TCAGGTACCTGAAGTAGCGT	aae-miR-275	20	TCAGGTACCTGAAGTAGCGC	mir-275	19	1	0	37
t0053671	19	15	TCAGGTACCTGAAGTAGCA	aae-miR-275	20	TCAGGTACCTGAAGTAGCGC	mir-275	18	1	1	32
t0073261	20	11	TCAGGTACCTGAAGTAGCGA	aae-miR-275	20	TCAGGTACCTGAAGTAGCGC	mir-275	19	1	0	37
t0110469	20	7	TCAGGTACCTGAAGTAGCAA	aae-miR-275	20	TCAGGTACCTGAAGTAGCGC	mir-275	18	2	0	34
t0212390	20	3	TCAGGCACCTGAAGTAGCGC	aae-miR-275	20	TCAGGTACCTGAAGTAGCGC	mir-275	19	1	0	37
t0220562	18	3	AGGTACCTGAAGTAGCGC	aae-miR-275	20	TCAGGTACCTGAAGTAGCGC	mir-275	18	0	2	30
t0239269	20	3	TCAGGTACCTGAAGTAGCAC	aae-miR-275	20	TCAGGTACCTGAAGTAGCGC	mir-275	19	1	0	37
t0260231	19	3	CAGGTACCTGAAGTAGCGC	aae-miR-275	20	TCAGGTACCTGAAGTAGCGC	mir-275	19	0	1	35
t0262010	18	3	CAGGTACCTGAAGTAGCG	aae-miR-275	20	TCAGGTACCTGAAGTAGCGC	mir-275	18	0	2	30
t0272453	20	3	TCGGGTACCTGAAGTAGCGC	aae-miR-275	20	TCAGGTACCTGAAGTAGCGC	mir-275	19	1	0	37
t0288931	20	3	TCAGGTACCTGAGGTAGCGC	aae-miR-275	20	TCAGGTACCTGAAGTAGCGC	mir-275	19	1	0	37
t0335336	19	2	TCAGGAACCTGAAGTAGCG	aae-miR-275	20	TCAGGTACCTGAAGTAGCGC	mir-275	18	1	1	32
t0348183	20	2	CTCAGGTACCTGAAGTAGCG	aae-miR-275	20	TCAGGTACCTGAAGTAGCGC	mir-275	19	0	2	32
t0391303	19	2	TCAGGTACCTTAAGTAGCG	aae-miR-275	20	TCAGGTACCTGAAGTAGCGC	mir-275	18	1	1	32
t0399310	20	2	TCAGGTACCTGAAATAGCGC	aae-miR-275	20	TCAGGTACCTGAAGTAGCGC	mir-275	19	1	0	37
t0463951	19	2	TCGGGTACCTGAAGTAGCG	aae-miR-275	20	TCAGGTACCTGAAGTAGCGC	mir-275	18	1	1	32
t0688723	19	1	TCAGGTATCTGAAGTAGCG	aae-miR-275	20	TCAGGTACCTGAAGTAGCGC	mir-275	18	1	1	32
t0709617	19	1	CCAGGTACCTGAAGTAGCG	aae-miR-275	20	TCAGGTACCTGAAGTAGCGC	mir-275	18	1	1	32
t0711999	18	1	TCAGGTACCTGAAGTCGC	aae-miR-275	20	TCAGGTACCTGAAGTAGCGC	mir-275	18	0	2	30
t0768858	20	1	TCAGGTACCTGAAGTAGCTC	aae-miR-275	20	TCAGGTACCTGAAGTAGCGC	mir-275	19	1	0	37
t0799512	20	1	TCAGGTACCTGAAGTAGAGC	aae-miR-275	20	TCAGGTACCTGAAGTAGCGC	mir-275	19	1	0	37
t0935130	20	1	TCAGGTACATGAAGTAGCGC	aae-miR-275	20	TCAGGTACCTGAAGTAGCGC	mir-275	19	1	0	37
t1075333	19	1	ACAGGTACCTGAAGTAGCG	aae-miR-275	20	TCAGGTACCTGAAGTAGCGC	mir-275	18	1	1	32
t1115057	19	1	CAGGTACCTGAGGTAGCGC	aae-miR-275	20	TCAGGTACCTGAAGTAGCGC	mir-275	18	1	1	32
t1134821	19	1	TCAGGCACCTGAAGTAGCG	aae-miR-275	20	TCAGGTACCTGAAGTAGCGC	mir-275	18	1	1	32
t1150424	18	1	TCAGGTAACTGAAGTAGC	aae-miR-275	20	TCAGGTACCTGAAGTAGCGC	mir-275	17	1	2	27
t1180239	18	1	AGGTACCTGAAGTAGCAA	aae-miR-275	20	TCAGGTACCTGAAGTAGCGC	mir-275	16	2	2	24
t1201263	20	1	TCAGGTACCTGAAGCAGCGC	aae-miR-275	20	TCAGGTACCTGAAGTAGCGC	mir-275	19	1	0	37
t1239259	20	1	TCAGGTACCTGAAGTTGCGC	aae-miR-275	20	TCAGGTACCTGAAGTAGCGC	mir-275	19	1	0	37
t1253859	20	1	TTAGGTACCTGAAGTAGCGC	aae-miR-275	20	TCAGGTACCTGAAGTAGCGC	mir-275	19	1	0	37
t1266734	20	1	TCAGGTACCAGAAGTAGCGC	aae-miR-275	20	TCAGGTACCTGAAGTAGCGC	mir-275	19	1	0	37
t1282977	18	1	TCAGGCACCTGAAGTAGC	aae-miR-275	20	TCAGGTACCTGAAGTAGCGC	mir-275	17	1	2	27
t1300166	19	1	TCAAGTACCTGAAGTAGCG	aae-miR-275	20	TCAGGTACCTGAAGTAGCGC	mir-275	18	1	1	32
t1350158	18	1	TCAGGTACCTGAGGTAGC	aae-miR-275	20	TCAGGTACCTGAAGTAGCGC	mir-275	17	1	2	27
t1382036	20	1	TGAGGTACCAGAAGTAGCGC	aae-miR-275	20	TCAGGTACCTGAAGTAGCGC	mir-275	18	2	0	34
t1416721	19	1	TCAGGTACCTGAGTAGCGC	aae-miR-275	20	TCAGGTACCTGAAGTAGCGC	mir-275	19	0	1	35
t1505796	18	1	TCAGGTACCTGAACTAGC	aae-miR-275	20	TCAGGTACCTGAAGTAGCGC	mir-275	17	1	2	27
t1519462	19	1	TCAGGTACCTAAAGTAGCG	aae-miR-275	20	TCAGGTACCTGAAGTAGCGC	mir-275	18	1	1	32
t1549289	19	1	TCAGGTACCTCAAGTAGCG	aae-miR-275	20	TCAGGTACCTGAAGTAGCGC	mir-275	18	1	1	32
t1602383	18	1	TCAGGTACCTAAGTAGCG	aae-miR-275	20	TCAGGTACCTGAAGTAGCGC	mir-275	18	0	2	30
t1602637	20	1	TCAGGTACGTGAAGTAGCGC	aae-miR-275	20	TCAGGTACCTGAAGTAGCGC	mir-275	19	1	0	37
t1605640	21	1	CTCAGGTACCTGAAGTAGCGC	aae-miR-275	20	TCAGGTACCTGAAGTAGCGC	mir-275	20	0	1	37
t1621121	20	1	TCAGATACCTGAAGTAGCGC	aae-miR-275	20	TCAGGTACCTGAAGTAGCGC	mir-275	19	1	0	37
t1623480	20	1	TCAAGTACCTGAAGTAGCGC	aae-miR-275	20	TCAGGTACCTGAAGTAGCGC	mir-275	19	1	0	37
t1632812	18	1	TCAGGTACCTGAAGCAGC	aae-miR-275	20	TCAGGTACCTGAAGTAGCGC	mir-275	17	1	2	27
t1668435	20	1	TGAGGTACCTGAAGTAGCGC	aae-miR-275	20	TCAGGTACCTGAAGTAGCGC	mir-275	19	1	0	37
t1678637	20	1	TCAGTTACCTGAAGTAGCGC	aae-miR-275	20	TCAGGTACCTGAAGTAGCGC	mir-275	19	1	0	37
t1782698	19	1	TCAGGTACCTGAAGTAGCT	aae-miR-275	20	TCAGGTACCTGAAGTAGCGC	mir-275	18	1	1	32
t1800533	19	1	TCAGATACCTGAAGTAGCG	aae-miR-275	20	TCAGGTACCTGAAGTAGCGC	mir-275	18	1	1	32
t1808216	20	1	TCAGGTACCTGAAGTATCGC	aae-miR-275	20	TCAGGTACCTGAAGTAGCGC	mir-275	19	1	0	37
t1841075	19	1	TCAGGGACCTGAAGTAGCG	aae-miR-275	20	TCAGGTACCTGAAGTAGCGC	mir-275	18	1	1	32
t1853677	20	1	CCAGGTACCTGAAGTAGCGC	aae-miR-275	20	TCAGGTACCTGAAGTAGCGC	mir-275	19	1	0	37
t1876316	18	1	CCAGGTACCTGAAGTAGC	aae-miR-275	20	TCAGGTACCTGAAGTAGCGC	mir-275	17	1	2	27
t1895343	19	1	TCAGGTACCTGGAGTAGCG	aae-miR-275	20	TCAGGTACCTGAAGTAGCGC	mir-275	18	1	1	32
t2029009	20	1	TCAGGTACCTGAAGTAACGC	aae-miR-275	20	TCAGGTACCTGAAGTAGCGC	mir-275	19	1	0	37
t2060846	20	1	TCAGGTACCTGAGGTAGCGA	aae-miR-275	20	TCAGGTACCTGAAGTAGCGC	mir-275	18	2	0	34
t1228955	20	1	TAGGAACTTCATACCGTGCT	aae-miR-276	21	TAGGAACTTCATACCGTGCTC	mir-276	20	0	1	37
t0012003	21	72	AGCGAGGTATGGAGTTCTTAC	aae-miR-276*	21	AGCGAGGTATAGAGTTCCTAC	mir-276	19	2	0	36
t0342766	22	2	GAGCGAGGTATGGAGTTCTTAC	aae-miR-276*	21	AGCGAGGTATAGAGTTCCTAC	mir-276	19	2	1	33
t0528061	23	1	AGCGAGGTATGGAGTTCTTACTT	aae-miR-276*	21	AGCGAGGTATAGAGTTCCTAC	mir-276	19	2	2	30
t1035794	22	1	AGCGAGGTATGGAGTTCTTACA	aae-miR-276*	21	AGCGAGGTATAGAGTTCCTAC	mir-276	19	2	1	33
t0432167	21	2	CAAGAGAGCAATCCGTGGACA	aae-miR-281	19	AAGAGAGCTATCCGTCGAC	mir-46	17	2	2	26
t0839982	18	1	AAGAGAGCAATCCGTGGA	aae-miR-281	19	AAGAGAGCTATCCGTCGAC	mir-46	16	2	1	27
t1583898	20	1	CAAGAGAGCAATCCGTGGAC	aae-miR-281	19	AAGAGAGCTATCCGTCGAC	mir-46	17	2	1	29
t1697584	24	1	TTTGAAGTAGGCGTTGCAGGCAAG	aae-miR-2943	23	TTAAGTAGGCACTTGCAGGCAAA	mir-2943	20	2	3	29
t2086525	22	1	TGACTATGGCAGACTTCGCTTA	aae-miR-2945	22	TGACTAGAGGCAGACTCGTTTA	mir-279	19	2	2	30
t0001271	24	639	TATCACAGCCACCTTTGATGAGCT	aae-miR-2b	24	TATCACAGCCAGCTTTGATGAGCT	mir-2	23	1	0	45
t0008027	25	109	TATCACAGCCACCTTTGATGACCCT	aae-miR-2b	24	TATCACAGCCAGCTTTGATGAGCT	mir-2	22	2	1	39
t0020425	25	41	TATCACAGCCACCTTTGATGAGCTT	aae-miR-2b	24	TATCACAGCCAGCTTTGATGAGCT	mir-2	23	1	1	42
t0036116	24	22	TATCACAGCCACCTTTGATGACCT	aae-miR-2b	24	TATCACAGCCAGCTTTGATGAGCT	mir-2	22	2	0	42
t0039143	26	20	TATCACAGCCACCTTTGATGACCCTT	aae-miR-2b	24	TATCACAGCCAGCTTTGATGAGCT	mir-2	22	2	2	36
t0043537	24	18	TATCACAGCCAGCTTTGATGAGCT	aae-miR-2b	24	TATCACAGCCAGCTTTGATGAGCT	mir-2	24	0	0	48
t0079584	27	10	TATCACAGCCACCTTTGATGACCCTTT	aae-miR-2b	24	TATCACAGCCAGCTTTGATGAGCT	mir-2	22	2	3	33
t0101873	26	7	TATCACAGCCACCTTTGATGACCCAT	aae-miR-2b	24	TATCACAGCCAGCTTTGATGAGCT	mir-2	22	2	2	36
t0102635	25	7	TATCACAGCCAGCTTTGATGAGCAT	aae-miR-2b	24	TATCACAGCCAGCTTTGATGAGCT	mir-2	24	0	1	45
t0118214	26	6	TATCACAGCCACCTTTGATGAGCTTT	aae-miR-2b	24	TATCACAGCCAGCTTTGATGAGCT	mir-2	23	1	2	39
t0185481	23	4	TATCACAGCCAGCTTTGATGACT	aae-miR-2b	24	TATCACAGCCAGCTTTGATGAGCT	mir-2	23	0	1	43
t0238375	27	3	TATCACAGCCACCTTTGATGACCCTAT	aae-miR-2b	24	TATCACAGCCAGCTTTGATGAGCT	mir-2	22	2	3	33
t0363209	27	2	TATCACAGCCACCTTTGATGAGCTTTT	aae-miR-2b	24	TATCACAGCCAGCTTTGATGAGCT	mir-2	23	1	3	36
t0420687	24	2	TATCACAGCCACCCTTGATGAGCT	aae-miR-2b	24	TATCACAGCCAGCTTTGATGAGCT	mir-2	22	2	0	42
t0457759	25	2	TATCACAGCCACCTTTGATGAGCTA	aae-miR-2b	24	TATCACAGCCAGCTTTGATGAGCT	mir-2	23	1	1	42
t0458934	26	2	TATCACAGCCACCTTTGATGACCCTA	aae-miR-2b	24	TATCACAGCCAGCTTTGATGAGCT	mir-2	22	2	2	36
t0468959	24	2	TATCACAGACACCTTTGATGAGCT	aae-miR-2b	24	TATCACAGCCAGCTTTGATGAGCT	mir-2	22	2	0	42
t0470497	23	2	TATCACAGCCACCTTTGATGACT	aae-miR-2b	24	TATCACAGCCAGCTTTGATGAGCT	mir-2	22	1	1	40
t0479204	26	2	TATCACAGCCAGCTTTGATGAGCTTT	aae-miR-2b	24	TATCACAGCCAGCTTTGATGAGCT	mir-2	24	0	2	42
t0515838	24	1	TATCACAGCCAGCTTTGATGAGCC	aae-miR-2b	24	TATCACAGCCAGCTTTGATGAGCT	mir-2	23	1	0	45
t0581105	27	1	TATCACAGCCACCTTTGATGACCCATT	aae-miR-2b	24	TATCACAGCCAGCTTTGATGAGCT	mir-2	22	2	3	33
t0631777	26	1	TATCACAGCCATTTTTGATGAGCTAT	aae-miR-2b	24	TATCACAGCCAGCTTTGATGAGCT	mir-2	22	2	2	36
t0649283	24	1	TATCACAGCCACCTTTGCTGAGCT	aae-miR-2b	24	TATCACAGCCAGCTTTGATGAGCT	mir-2	22	2	0	42
t0660104	26	1	TATCACAGCCACCTTTGATGAGCTGT	aae-miR-2b	24	TATCACAGCCAGCTTTGATGAGCT	mir-2	23	1	2	39
t0698147	24	1	TATCACATCCACCTTTGATGAGCT	aae-miR-2b	24	TATCACAGCCAGCTTTGATGAGCT	mir-2	22	2	0	42
t0699386	24	1	CATCACAGCCACCTTTGATGAGCT	aae-miR-2b	24	TATCACAGCCAGCTTTGATGAGCT	mir-2	22	2	0	42
t0738539	25	1	TATCACAGCCACCTTTGATGAGCAT	aae-miR-2b	24	TATCACAGCCAGCTTTGATGAGCT	mir-2	23	1	1	42
t0804138	25	1	TATCACAGCCACCTTTGATGACCTT	aae-miR-2b	24	TATCACAGCCAGCTTTGATGAGCT	mir-2	22	2	1	39
t0814230	26	1	TATCACAGCCACCTTTGATGAGCTAT	aae-miR-2b	24	TATCACAGCCAGCTTTGATGAGCT	mir-2	23	1	2	39
t0872505	26	1	TATCACAGCCAGCTTTGATGAGAGAT	aae-miR-2b	24	TATCACAGCCAGCTTTGATGAGCT	mir-2	23	1	2	39
t0922287	24	1	TATCACAGCCACCTTGATGACCCT	aae-miR-2b	24	TATCACAGCCAGCTTTGATGAGCT	mir-2	21	2	2	34
t0995782	24	1	TATCACAGCCAGCTTTGATGAGTT	aae-miR-2b	24	TATCACAGCCAGCTTTGATGAGCT	mir-2	23	1	0	45
t1011801	24	1	TATCTCAGCCACCTTTGATGAGCT	aae-miR-2b	24	TATCACAGCCAGCTTTGATGAGCT	mir-2	22	2	0	42
t1115413	28	1	TATCACAGCCACCTTTGATGAGCTGAAA	aae-miR-2b	24	TATCACAGCCAGCTTTGATGAGCT	mir-2	23	1	4	33
t1245341	23	1	ATCACAGCCACCTTTGATGAGAT	aae-miR-2b	24	TATCACAGCCAGCTTTGATGAGCT	mir-2	21	2	1	37
t1381251	26	1	TATCACAGCCACCTTTGATGAGCTAA	aae-miR-2b	24	TATCACAGCCAGCTTTGATGAGCT	mir-2	23	1	2	39
t1593698	23	1	ATCACAGCCACCTTTGATGACCT	aae-miR-2b	24	TATCACAGCCAGCTTTGATGAGCT	mir-2	21	2	1	37
t1621377	28	1	TATCACAGCCACCTTTGATGAGCTTTAT	aae-miR-2b	24	TATCACAGCCAGCTTTGATGAGCT	mir-2	23	1	4	33
t1668090	26	1	TATCACAGCCAGCTTTGATGAGCATT	aae-miR-2b	24	TATCACAGCCAGCTTTGATGAGCT	mir-2	24	0	2	42
t1685070	24	1	TATCATAGCCACCTTTGATGAGCT	aae-miR-2b	24	TATCACAGCCAGCTTTGATGAGCT	mir-2	22	2	0	42
t1697319	24	1	TATCACAGCCACCTTTGATAAGCT	aae-miR-2b	24	TATCACAGCCAGCTTTGATGAGCT	mir-2	22	2	0	42
t1731194	25	1	TATCACAGCCAGCTTTGATGAGCTT	aae-miR-2b	24	TATCACAGCCAGCTTTGATGAGCT	mir-2	24	0	1	45
t1736528	25	1	TATCACAGCCAGCTTTGATGACCAT	aae-miR-2b	24	TATCACAGCCAGCTTTGATGAGCT	mir-2	23	1	1	42
t1774102	27	1	TATCACAGCCACCTTTGATGACCGTTT	aae-miR-2b	24	TATCACAGCCAGCTTTGATGAGCT	mir-2	22	2	3	33
t1776567	25	1	ATATCACAGCCACCTTTGATGAGCT	aae-miR-2b	24	TATCACAGCCAGCTTTGATGAGCT	mir-2	23	1	1	42
t1891854	24	1	TATCACAGCCATTTTTGATGAGCT	aae-miR-2b	24	TATCACAGCCAGCTTTGATGAGCT	mir-2	22	2	0	42
t1928006	26	1	TATCACAGCCACCTTTGATGACCATT	aae-miR-2b	24	TATCACAGCCAGCTTTGATGAGCT	mir-2	22	2	2	36
t1933919	27	1	TATCACAGCCAGCTTTGATGAGCTTTT	aae-miR-2b	24	TATCACAGCCAGCTTTGATGAGCT	mir-2	24	0	3	39
t1948109	24	1	TATTACAGCCACCTTTGATGAGCT	aae-miR-2b	24	TATCACAGCCAGCTTTGATGAGCT	mir-2	22	2	0	42
t1962903	24	1	TATCACAGCCATCTTTGATGAGCT	aae-miR-2b	24	TATCACAGCCAGCTTTGATGAGCT	mir-2	23	1	0	45
t2010314	25	1	ATCACAGCCAGCTTTGATGAGCTTT	aae-miR-2b	24	TATCACAGCCAGCTTTGATGAGCT	mir-2	23	0	3	37
t0002893	24	295	ATTGTACTTCATCAGGTGCTCTGG	aae-miR-305	24	ATTGTACTTCATCAGGTGCTCTGG	mir-305	24	0	0	48
t0015033	25	56	ATTGTACTTCATCAGGTGCTCTGGA	aae-miR-305	24	ATTGTACTTCATCAGGTGCTCTGG	mir-305	24	0	1	45
t0024835	25	33	ATTGTACTTCATCAGGTGCTCTGGT	aae-miR-305	24	ATTGTACTTCATCAGGTGCTCTGG	mir-305	24	0	1	45
t0030175	24	27	ATTGTACTTCATCAGGTGCTCTGT	aae-miR-305	24	ATTGTACTTCATCAGGTGCTCTGG	mir-305	23	1	0	45
t0032275	24	25	ATTGTACTTCATCAGGTGCTCTGA	aae-miR-305	24	ATTGTACTTCATCAGGTGCTCTGG	mir-305	23	1	0	45
t0152807	25	5	ATTGTACTTCATCAGGTGCTCTGTT	aae-miR-305	24	ATTGTACTTCATCAGGTGCTCTGG	mir-305	23	1	1	42
t0184450	25	4	ATTGTACTTCATCAGGTGCTCTGAT	aae-miR-305	24	ATTGTACTTCATCAGGTGCTCTGG	mir-305	23	1	1	42
t0197128	25	4	ATTGTACTTCATCAGGTGCTCTGAA	aae-miR-305	24	ATTGTACTTCATCAGGTGCTCTGG	mir-305	23	1	1	42
t0216229	26	3	ATTGTACTTCATCAGGTGCTCTGGAT	aae-miR-305	24	ATTGTACTTCATCAGGTGCTCTGG	mir-305	24	0	2	42
t0244179	24	3	ATTGTACTTCATCAGGTGCTCTAA	aae-miR-305	24	ATTGTACTTCATCAGGTGCTCTGG	mir-305	22	2	0	42
t0398462	24	2	ATTGTACTTCATCAGGTGCTCTTT	aae-miR-305	24	ATTGTACTTCATCAGGTGCTCTGG	mir-305	22	2	0	42
t0669780	25	1	ATTGTACTTCATCAGGGGCTCTGGA	aae-miR-305	24	ATTGTACTTCATCAGGTGCTCTGG	mir-305	23	1	1	42
t0749884	24	1	TGTACTTCATCAGGTGCTCTGGAA	aae-miR-305	24	ATTGTACTTCATCAGGTGCTCTGG	mir-305	22	0	4	32
t0986679	25	1	ATTGTACTTCATCAGGTGCTCTGTA	aae-miR-305	24	ATTGTACTTCATCAGGTGCTCTGG	mir-305	23	1	1	42
t1140493	24	1	ATTGAACTTCATCAGGTGCTCTGT	aae-miR-305	24	ATTGTACTTCATCAGGTGCTCTGG	mir-305	22	2	0	42
t1142275	25	1	ATTGTACTTCATCAGGTGCTATGGA	aae-miR-305	24	ATTGTACTTCATCAGGTGCTCTGG	mir-305	23	1	1	42
t1216509	26	1	ATTGTACTTCATCAGGTGCTCTGGAC	aae-miR-305	24	ATTGTACTTCATCAGGTGCTCTGG	mir-305	24	0	2	42
t1289274	25	1	ATTGTACTTCATCAGGTGCTCTCGA	aae-miR-305	24	ATTGTACTTCATCAGGTGCTCTGG	mir-305	23	1	1	42
t1386335	23	1	GTACTTCATCAGGTGCTCTGGAG	aae-miR-305	24	ATTGTACTTCATCAGGTGCTCTGG	mir-305	21	0	5	27
t1411909	23	1	TTGTACTTCATCAGGTGCTCTGA	aae-miR-305	24	ATTGTACTTCATCAGGTGCTCTGG	mir-305	22	1	1	40
t1467284	25	1	ATTGTACTTCATCAGGTGCTCTAAA	aae-miR-305	24	ATTGTACTTCATCAGGTGCTCTGG	mir-305	22	2	1	39
t1498004	27	1	ATTGTACTTCATCAGGTGCTCTGTTTT	aae-miR-305	24	ATTGTACTTCATCAGGTGCTCTGG	mir-305	23	1	3	36
t1604224	24	1	ATTGTACTTCATCATGTGCTCTGG	aae-miR-305	24	ATTGTACTTCATCAGGTGCTCTGG	mir-305	23	1	0	45
t1712625	24	1	ATTGTACTTCCTCAGGTGCTCTGG	aae-miR-305	24	ATTGTACTTCATCAGGTGCTCTGG	mir-305	23	1	0	45
t1738022	29	1	ATTGTACTTCATCAGGTGCTCTGGTTTTT	aae-miR-305	24	ATTGTACTTCATCAGGTGCTCTGG	mir-305	24	0	5	33
t1802153	26	1	ATTGTACTTCATCAGGTGCTCTGGAA	aae-miR-305	24	ATTGTACTTCATCAGGTGCTCTGG	mir-305	24	0	2	42
t1814826	25	1	ATTATACTTCATCAGGTGCTCTGGT	aae-miR-305	24	ATTGTACTTCATCAGGTGCTCTGG	mir-305	23	1	1	42
t1891503	24	1	ATTGTACTTAATCAGGTGCTCTGG	aae-miR-305	24	ATTGTACTTCATCAGGTGCTCTGG	mir-305	23	1	0	45
t1941090	23	1	TGTACTTCATCAGGTGCTCTGGA	aae-miR-305	24	ATTGTACTTCATCAGGTGCTCTGG	mir-305	22	0	3	35
t1953878	24	1	ATTGAACTTCATCAGGTGCTCTGG	aae-miR-305	24	ATTGTACTTCATCAGGTGCTCTGG	mir-305	23	1	0	45
t0091943	19	8	TGAACACAGCTGGTGGTAT	aae-miR-317	21	TGAACACAGCTGGTGGTATCT	mir-317	19	0	2	32
t0856195	22	1	GTGAGCAAACTTTCAGGTGTGT	aae-miR-87	22	GTGAGCAAATTTTCAGGTGTGT	mir-87	21	1	0	41
t0233994	19	3	TGAGGTAGTAGGTTGTGTT	aca-let-7b	21	TGAGGTAGTAGGTTGTGTGGT	let-7	19	0	2	32
t0236205	19	3	TGAGGTAGTAGGTTGTGTG	aca-let-7b	21	TGAGGTAGTAGGTTGTGTGGT	let-7	19	0	2	32
t0437404	21	2	TGAGGTAGTAGGTTGTGTGGT	aca-let-7b	21	TGAGGTAGTAGGTTGTGTGGT	let-7	21	0	0	42
t2082281	20	1	GTGAGGTAGTAGGTTGTGTG	aca-let-7b	21	TGAGGTAGTAGGTTGTGTGGT	let-7	19	0	3	29
t1569888	24	1	CAAGCAGATTGTCACCGGGCTATG	aca-miR-103	22	AGCAGCATTGTACAGGGCTATG	mir-103	20	1	4	27
t1700280	22	1	AGCAGCATTGTACAGGGCTATG	aca-miR-103	22	AGCAGCATTGTACAGGGCTATG	mir-103	22	0	0	44
t0582753	20	1	TGGCGTGGCTCTGTGGTAGA	aca-miR-1306	22	TGGACGTTGGCTCTGGTGGTGA	mir-1306	19	0	4	26
t0695644	20	1	TGGATGTCGGTCGGTGGTGA	aca-miR-1306	22	TGGACGTTGGCTCTGGTGGTGA	mir-1306	18	2	2	28
t0550269	20	1	CAGTGCAATAATGAAAGGGC	aca-miR-130b	20	CAGTGCAATAATGAAAGGGC	mir-130	20	0	0	40
t0777601	18	1	GAAATGGTTTCGTGGACT	aca-miR-146b	22	TGAGAACTGGTTTTCGTGGACT	mir-146	18	0	4	24
t0420009	21	2	AAAGTTCTTTGACCCGGACGT	aca-miR-148a*	22	AAAGTTCTGTGACACTCGGACT	mir-148	19	1	3	28
t0458252	21	2	TTGCATAGTCACAAAAGTGAT	aca-miR-153	21	TTGCATAGTCACAAAAGTGAT	mir-153	21	0	0	42
t0745503	20	1	TTGTAGTCACAAAAGTAGAA	aca-miR-153	21	TTGCATAGTCACAAAAGTGAT	mir-153	18	1	3	26
t0345097	25	2	TGTATGCGAACACTAGACAGCTTCC	aca-miR-1805-3p	22	TGTATTGGAACACTACAGCTCC	mir-1805	20	2	3	29
t0515397	23	1	GCATACAACAAGAACATGGGCGG	aca-miR-187*	22	GCTACAACACAGAACATGGGCG	mir-187	21	0	3	33
t1285705	24	1	GGCTACAAGACACCGAACATGGGC	aca-miR-187*	22	GCTACAACACAGAACATGGGCG	mir-187	20	1	4	27
t1352622	22	1	TGTGGTCTTGCGGGCGATGAGG	aca-miR-193*	21	TGGGTCTTTGCGGGCGAGATG	mir-193	19	1	3	28
t0117940	22	6	AGAACTGTGTCTGGACATCAGG	aca-miR-219-1*	22	AAGAATTGTGTCTGGACATCTG	mir-219	19	2	2	30
t0419925	21	2	AGAACTGTGTCTGGACATCAG	aca-miR-219-1*	22	AAGAATTGTGTCTGGACATCTG	mir-219	19	2	1	33
t1459038	22	1	AGAACTGTGTCTGGACATCAGA	aca-miR-219-1*	22	AAGAATTGTGTCTGGACATCTG	mir-219	19	2	2	30
t1866215	22	1	AGCTACATCTGGCTACTGGGTC	aca-miR-222	22	AGCTACATCTGGCTACTGGGTC	mir-221	22	0	0	44
t2103996	26	1	TGATATCGTCTTCTGGTAGTTGCGGA	aca-miR-29a-1*	21	TGATTTCTTCTGGTGTTCGGA	mir-29	21	0	5	27
t0689621	21	1	TGGCAGCTCTTCGGCTGGTTG	aca-miR-34b	21	TGGCAGTGTCTTAGCTGGTTG	mir-34	18	2	2	28
t1614170	19	1	AGCAGTGTCTAGCTGGTCG	aca-miR-34b	21	TGGCAGTGTCTTAGCTGGTTG	mir-34	17	2	2	26
t0195825	22	4	GTGAGAACCTTGAGGACTGAAG	aca-miR-454*	20	GTGAGAACTCTGAGGATAAG	mir-454	18	2	2	28
t0851423	18	1	CAGGCATGGAATGTGGTC	aca-miR-460b-3p	20	ACAGCGCATGCAATGTGGAC	mir-460	16	2	2	24
t1148530	20	1	TGGACAGTTTTAAGAATGCA	aca-miR-5391	20	TGGACAGTTATGAAGAGGCA	undef	17	2	2	26
t1676866	21	1	TTGGTTGAGATTCAGAAGAGT	aca-miR-5393	21	TTGAGTTGGTTCAGAAGAGCT	undef	19	0	4	26
t1812380	22	1	TTGGTTCGATTCCAGAAGAGCT	aca-miR-5393	21	TTGAGTTGGTTCAGAAGAGCT	undef	19	1	3	28
t0874298	27	1	TATAGCACTCTGCAGGCAAATTTGAAC	aca-miR-5400	22	TTAGCACTCTGCAGGAAAGAAC	undef	22	0	5	29
t1841901	19	1	TCTAAGAAGACTGACGCTG	aca-miR-5423	19	TCTAGAAGACTGTAGGATG	undef	16	2	2	24
t2006101	21	1	TCTAGAAGACTTTAGGCAACG	aca-miR-5423	19	TCTAGAAGACTGTAGGATG	undef	17	2	2	26
t0681841	20	1	ATGTCATGCTGGAGGCCGCT	aca-miR-5429	22	ATAGTCATGCTGGAGGACCTCG	mir-5429	18	2	2	28
t1746202	21	1	TGACAAGATCTGAAAGGAGAC	aca-miR-5451	21	TGGACTAAGATCTGAAAGAGC	undef	19	0	4	26
t1998069	23	1	TTTGCCTAACGTCTCGGACTTCA	aca-miR-5464-3p	21	TTTGCCTAAGTAAGGACTTCA	undef	19	2	2	30
t0007972	18	110	TCTTTGGTTATCTAGCTG	aca-miR-9	20	TCTTTGGTTATCTAGCTGTA	mir-9	18	0	2	30
t0013402	19	64	TCTTTGGTTATCTAGCTGT	aca-miR-9	20	TCTTTGGTTATCTAGCTGTA	mir-9	19	0	1	35
t0019980	20	42	TCTTTGGTTATCTAGCTGTA	aca-miR-9	20	TCTTTGGTTATCTAGCTGTA	mir-9	20	0	0	40
t0323593	20	2	GATCTTTGGTTATCTAGCTG	aca-miR-9	20	TCTTTGGTTATCTAGCTGTA	mir-9	18	0	4	24
t0597068	19	1	TCTTTGGTTATCCAGCTGT	aca-miR-9	20	TCTTTGGTTATCTAGCTGTA	mir-9	18	1	1	32
t1098571	19	1	TTTTGGTTATCTAGCTGTA	aca-miR-9	20	TCTTTGGTTATCTAGCTGTA	mir-9	19	0	1	35
t1409754	20	1	TCTTTGGTTATCTAGCTGTC	aca-miR-9	20	TCTTTGGTTATCTAGCTGTA	mir-9	19	1	0	37
t1499765	19	1	TCTTTGGTTATCTAGCTGC	aca-miR-9	20	TCTTTGGTTATCTAGCTGTA	mir-9	18	1	1	32
t0235381	23	3	AACCCGTAGATCCGAACTTGCGA	aca-miR-99b	23	AACCCGTAGATCCGAACTTGCGG	mir-99	22	1	0	43
t1121472	22	1	AACCCGTAGATCCGAACTTGCG	aca-miR-99b	23	AACCCGTAGATCCGAACTTGCGG	mir-99	22	0	1	41
t1175786	25	1	AACCCGTAGATCCGAACTTGCGAAA	aca-miR-99b	23	AACCCGTAGATCCGAACTTGCGG	mir-99	22	1	2	37
t1770416	22	1	AACCCGTAGATCCGAACTTGGG	aca-miR-99b	23	AACCCGTAGATCCGAACTTGCGG	mir-99	22	0	1	41
t1782345	24	1	AACCCGTAGATCCGAACTTGCGAA	aca-miR-99b	23	AACCCGTAGATCCGAACTTGCGG	mir-99	22	1	1	40
t0578916	21	1	TGAGGTAGTTGGTTGTATAGT	aga-let-7	21	TGAGGTAGTTGGTTGTATAGT	let-7	21	0	0	42
t0970139	19	1	TCAGTAGTTCGTTGTATAT	aga-let-7	21	TGAGGTAGTTGGTTGTATAGT	let-7	17	2	2	26
t0000128	21	4303	TGGACGGAGAACTGATAAGGG	aga-miR-184	21	TGGACGGAGAACTGATAAGGG	mir-184	21	0	0	42
t0000299	20	2262	TGGACGGAGAACTGATAAGG	aga-miR-184	21	TGGACGGAGAACTGATAAGGG	mir-184	20	0	1	37
t0003549	19	244	TGGACGGAGAACTGATAAG	aga-miR-184	21	TGGACGGAGAACTGATAAGGG	mir-184	19	0	2	32
t0127437	21	6	TAGACGGAGAACTGATAAGGG	aga-miR-184	21	TGGACGGAGAACTGATAAGGG	mir-184	20	1	0	39
t0134392	18	6	TGGACGGAGAACTGATAA	aga-miR-184	21	TGGACGGAGAACTGATAAGGG	mir-184	18	0	3	27
t0173942	20	4	TGGGCGGAGAACTGATAAGG	aga-miR-184	21	TGGACGGAGAACTGATAAGGG	mir-184	19	1	1	34
t0177956	21	4	TTGACGGAGAACTGATAAGGG	aga-miR-184	21	TGGACGGAGAACTGATAAGGG	mir-184	20	1	0	39
t0220418	21	3	TGGACGGAGCACTGATAAGGG	aga-miR-184	21	TGGACGGAGAACTGATAAGGG	mir-184	20	1	0	39
t0222879	21	3	TGGACGGAGAACTGATATGGG	aga-miR-184	21	TGGACGGAGAACTGATAAGGG	mir-184	20	1	0	39
t0225877	22	3	TGGACGGAGAACTGATAAGGAG	aga-miR-184	21	TGGACGGAGAACTGATAAGGG	mir-184	21	0	1	39
t0248567	21	3	TGGACGGAGAACTGACAAGGG	aga-miR-184	21	TGGACGGAGAACTGATAAGGG	mir-184	20	1	0	39
t0251700	21	3	TGGACGGAGTACTGATAAGGG	aga-miR-184	21	TGGACGGAGAACTGATAAGGG	mir-184	20	1	0	39
t0254493	20	3	TTGACGGAGAACTGATAAGG	aga-miR-184	21	TGGACGGAGAACTGATAAGGG	mir-184	19	1	1	34
t0266985	21	3	TGGACGGAGAACTGATAAGCG	aga-miR-184	21	TGGACGGAGAACTGATAAGGG	mir-184	20	1	0	39
t0332787	20	2	TGGACGGAGAACCGATAAGG	aga-miR-184	21	TGGACGGAGAACTGATAAGGG	mir-184	19	1	1	34
t0334954	21	2	TGGACGGAGAACTGATGAGGG	aga-miR-184	21	TGGACGGAGAACTGATAAGGG	mir-184	20	1	0	39
t0339406	20	2	TGCACGGAGAACTGATAAGG	aga-miR-184	21	TGGACGGAGAACTGATAAGGG	mir-184	19	1	1	34
t0355778	21	2	TGTACGGAGAACTGATAAGGG	aga-miR-184	21	TGGACGGAGAACTGATAAGGG	mir-184	20	1	0	39
t0412080	20	2	TGGACGGATAACTGATAAGG	aga-miR-184	21	TGGACGGAGAACTGATAAGGG	mir-184	19	1	1	34
t0413377	21	2	TGGACGGACAACTGATAAGGG	aga-miR-184	21	TGGACGGAGAACTGATAAGGG	mir-184	20	1	0	39
t0417606	21	2	TGGACGTAGAACTGATAAGGG	aga-miR-184	21	TGGACGGAGAACTGATAAGGG	mir-184	20	1	0	39
t0434390	20	2	TGGACTGAGAACTGATAAGG	aga-miR-184	21	TGGACGGAGAACTGATAAGGG	mir-184	19	1	1	34
t0459389	21	2	TGGACGGAGAAATGATAAGGG	aga-miR-184	21	TGGACGGAGAACTGATAAGGG	mir-184	20	1	0	39
t0471163	21	2	TGGACGGATAACTGATAAGGG	aga-miR-184	21	TGGACGGAGAACTGATAAGGG	mir-184	20	1	0	39
t0478088	20	2	TGGATGGAGAACTGATAAGG	aga-miR-184	21	TGGACGGAGAACTGATAAGGG	mir-184	19	1	1	34
t0478179	21	2	TGGACGGAGAACTGTTAAGGG	aga-miR-184	21	TGGACGGAGAACTGATAAGGG	mir-184	20	1	0	39
t0512559	18	1	GGACGGAGAACTGATAAG	aga-miR-184	21	TGGACGGAGAACTGATAAGGG	mir-184	18	0	3	27
t0548275	19	1	TGGGCGGAGAACTGATAAG	aga-miR-184	21	TGGACGGAGAACTGATAAGGG	mir-184	18	1	2	29
t0561803	20	1	TGGACGGAGAACTGATAGGG	aga-miR-184	21	TGGACGGAGAACTGATAAGGG	mir-184	20	0	1	37
t0567590	20	1	TGGACGGAGAACTGATTAGG	aga-miR-184	21	TGGACGGAGAACTGATAAGGG	mir-184	19	1	1	34
t0636680	20	1	TGGACGGAGAACTGACAAGG	aga-miR-184	21	TGGACGGAGAACTGATAAGGG	mir-184	19	1	1	34
t0658861	21	1	TGAACGGAGAACTGATAAGGG	aga-miR-184	21	TGGACGGAGAACTGATAAGGG	mir-184	20	1	0	39
t0726526	21	1	TGGACGGAGAACTGAGAAGGG	aga-miR-184	21	TGGACGGAGAACTGATAAGGG	mir-184	20	1	0	39
t0735401	21	1	TGGACGGGGAACTGATAAGGG	aga-miR-184	21	TGGACGGAGAACTGATAAGGG	mir-184	20	1	0	39
t0759686	21	1	TGGACGGAGAACTGATAAGTG	aga-miR-184	21	TGGACGGAGAACTGATAAGGG	mir-184	20	1	0	39
t0770780	19	1	GACGGAGAACTGATAAGGG	aga-miR-184	21	TGGACGGAGAACTGATAAGGG	mir-184	19	0	2	32
t0788463	20	1	TGGACGGAGAACTTATAAGG	aga-miR-184	21	TGGACGGAGAACTGATAAGGG	mir-184	19	1	1	34
t0824095	21	1	TGGACGGAGATCTGATAAGGG	aga-miR-184	21	TGGACGGAGAACTGATAAGGG	mir-184	20	1	0	39
t0949358	21	1	TGGACGGAGAACTGCTAAGGG	aga-miR-184	21	TGGACGGAGAACTGATAAGGG	mir-184	20	1	0	39
t0974840	19	1	TGGACGGAGAACTCATAAG	aga-miR-184	21	TGGACGGAGAACTGATAAGGG	mir-184	18	1	2	29
t1043821	21	1	TGGACGAAGAACTGATAAGGG	aga-miR-184	21	TGGACGGAGAACTGATAAGGG	mir-184	20	1	0	39
t1082971	20	1	TGGACGGAGAACTGATATGG	aga-miR-184	21	TGGACGGAGAACTGATAAGGG	mir-184	19	1	1	34
t1120307	20	1	TGGACGGAGAACTCATAAGG	aga-miR-184	21	TGGACGGAGAACTGATAAGGG	mir-184	19	1	1	34
t1160934	20	1	TGGACGGAGAACTGGTAAGG	aga-miR-184	21	TGGACGGAGAACTGATAAGGG	mir-184	19	1	1	34
t1188516	21	1	TGGAAGGAGAACTGATAAGGG	aga-miR-184	21	TGGACGGAGAACTGATAAGGG	mir-184	20	1	0	39
t1189089	20	1	TGGACGGACAACTGATAAGG	aga-miR-184	21	TGGACGGAGAACTGATAAGGG	mir-184	19	1	1	34
t1275793	21	1	TGCACGGAGAACTGATAAGGG	aga-miR-184	21	TGGACGGAGAACTGATAAGGG	mir-184	20	1	0	39
t1317438	21	1	TGGACAGAGAACTGATAAGGG	aga-miR-184	21	TGGACGGAGAACTGATAAGGG	mir-184	20	1	0	39
t1379660	21	1	TGGACGGAGAACCGATAAGGG	aga-miR-184	21	TGGACGGAGAACTGATAAGGG	mir-184	20	1	0	39
t1443503	20	1	TGGACGGAGAACTGATAACG	aga-miR-184	21	TGGACGGAGAACTGATAAGGG	mir-184	19	1	1	34
t1488132	21	1	TGGATGGAGAACTGATAAGGG	aga-miR-184	21	TGGACGGAGAACTGATAAGGG	mir-184	20	1	0	39
t1539692	21	1	TGGACGGCGAACTGATAAGGG	aga-miR-184	21	TGGACGGAGAACTGATAAGGG	mir-184	20	1	0	39
t1574074	20	1	TGGACGGAGAACTGATGAGG	aga-miR-184	21	TGGACGGAGAACTGATAAGGG	mir-184	19	1	1	34
t1652493	20	1	TGGACGAAGAACTGATAAGG	aga-miR-184	21	TGGACGGAGAACTGATAAGGG	mir-184	19	1	1	34
t1653971	22	1	TGGAGGGTGAACTGATAAGGGA	aga-miR-184	21	TGGACGGAGAACTGATAAGGG	mir-184	19	2	1	33
t1693224	20	1	TGGACGGAGAAGTGATAAGG	aga-miR-184	21	TGGACGGAGAACTGATAAGGG	mir-184	19	1	1	34
t1800962	20	1	TGGACGGAGCACTGATAAGG	aga-miR-184	21	TGGACGGAGAACTGATAAGGG	mir-184	19	1	1	34
t1828902	21	1	TGGTCGGAGAACTGATAAGGG	aga-miR-184	21	TGGACGGAGAACTGATAAGGG	mir-184	20	1	0	39
t1969337	21	1	TGGACGGAGAACTGGTAAGGG	aga-miR-184	21	TGGACGGAGAACTGATAAGGG	mir-184	20	1	0	39
t1998276	21	1	TGGACGGAGAACTAATAAGGG	aga-miR-184	21	TGGACGGAGAACTGATAAGGG	mir-184	20	1	0	39
t2094831	20	1	TGGACGGGGAACTGATAAGG	aga-miR-184	21	TGGACGGAGAACTGATAAGGG	mir-184	19	1	1	34
t0531814	22	1	GTGTGCGTGTGGAACAAGGCTA	aga-miR-210	21	TTGTGCGTGTGACAACGGCTA	mir-210	19	1	3	28
t0007013	20	124	AGCGAGGTATGGAGTTCTTA	aga-miR-276-5p	20	AGCGAGGTATAGAGTTCCTA	mir-276	18	2	0	34
t0289348	21	3	AGCGAGGTATGGAGTTCTTAT	aga-miR-276-5p	20	AGCGAGGTATAGAGTTCCTA	mir-276	18	2	1	31
t2079550	19	1	GAGCGAGGTATGGAGTCTA	aga-miR-276-5p	20	AGCGAGGTATAGAGTTCCTA	mir-276	17	1	3	24
t0520638	22	1	ACACTGGCACAGCTTTGTCGCA	aga-miR-309	22	TCACTGGGCAAAGTTTGTCGCA	mir-3	19	2	2	30
t0570452	23	1	TGAACACATCTGGTGGTATATCA	aga-miR-317	25	TGAACACATCTGGTGGTATCTCAGT	mir-317	22	1	2	37
t0015502	20	55	TGGCAGTGTGGTTAGCTGGT	aga-miR-34	20	TGGCAGTGTGGTTAGCTGGT	mir-34	20	0	0	40
t0030882	18	26	TGGCAGTGTGGTTAGCTG	aga-miR-34	20	TGGCAGTGTGGTTAGCTGGT	mir-34	18	0	2	30
t0033709	19	24	TGGCAGTGTGGTTAGCTGG	aga-miR-34	20	TGGCAGTGTGGTTAGCTGGT	mir-34	19	0	1	35
t0955053	24	1	AAGGTGGCAGTGTGGTTAGCTGGT	aga-miR-34	20	TGGCAGTGTGGTTAGCTGGT	mir-34	20	0	4	28
t1674168	19	1	TGGCAGTGTGGTTAGCTGT	aga-miR-34	20	TGGCAGTGTGGTTAGCTGGT	mir-34	19	0	1	35
t0154193	23	5	TTTGTTCGTTTGGCTCGAGTTAT	aga-miR-375	22	TTTGTTCGTTTGGCTCGAGTTA	mir-375	22	0	1	41
t0199240	21	4	TTTGTTCGTTTGGCTCGAGTT	aga-miR-375	22	TTTGTTCGTTTGGCTCGAGTTA	mir-375	21	0	1	39
t0241367	22	3	TTTGTTCGTTTGGCTCGAGTTA	aga-miR-375	22	TTTGTTCGTTTGGCTCGAGTTA	mir-375	22	0	0	44
t0943301	21	1	TTTGTTGTTTCGGCTCGAGTT	aga-miR-375	22	TTTGTTCGTTTGGCTCGAGTTA	mir-375	20	0	3	31
t0991996	22	1	TTTGTGTTTCGGCTCGAGTTCA	aga-miR-375	22	TTTGTTCGTTTGGCTCGAGTTA	mir-375	20	0	4	28
t1261239	19	1	TTTGTTCGTTTGGTTCGAG	aga-miR-375	22	TTTGTTCGTTTGGCTCGAGTTA	mir-375	18	1	3	26
t1426162	24	1	TTTTGTTGTTTCGGTTCGAGTTAT	aga-miR-375	22	TTTGTTCGTTTGGCTCGAGTTA	mir-375	20	1	4	27
t1480722	21	1	TTGTTCGTTTGGCTCGAGTTA	aga-miR-375	22	TTTGTTCGTTTGGCTCGAGTTA	mir-375	21	0	1	39
t1661486	22	1	TTTGTTCGTTTGGATCGAGTTA	aga-miR-375	22	TTTGTTCGTTTGGCTCGAGTTA	mir-375	21	1	0	41
t0058706	22	13	TTCGTTGTCGTAGAAACCTGAA	aga-miR-981	20	TTCGTTGTCGACGAAACCTG	mir-981	18	2	2	28
t2008855	23	1	TGTGGACGTGACGTGGTGGTACG	aga-miR-989	21	TGTGATGTGACGTAGTGGTAC	mir-989	19	2	2	30
t1351557	22	1	GAAGCTCGTTTCTATAGGTATC	aga-miR-993	25	GAAGCTCGTTTCTATAGAGGTATCT	mir-993	22	0	3	35
t2049535	22	1	CCACTTTGGGATTTTGTGTATG	aga-miR-9b	23	ACTTTGGTGATTTTAGCTGTATG	mir-9	20	0	5	25
t0000382	23	1769	TGAGATCATTGTGAAAGCTGATT	ame-bantam	23	TGAGATCATTGTGAAAGCTGATT	bantam	23	0	0	46
t0002335	24	368	TGAGATCATTGTGAAAGCTGATTT	ame-bantam	23	TGAGATCATTGTGAAAGCTGATT	bantam	23	0	1	43
t0004151	21	211	TGAGATCATTGTGAAAGCTGA	ame-bantam	23	TGAGATCATTGTGAAAGCTGATT	bantam	21	0	2	36
t0004236	22	206	TGAGATCATTGTGAAAGCTGAT	ame-bantam	23	TGAGATCATTGTGAAAGCTGATT	bantam	22	0	1	41
t0007841	20	111	TGAGATCATTGTGAAAGCTG	ame-bantam	23	TGAGATCATTGTGAAAGCTGATT	bantam	20	0	3	31
t0008544	24	102	TGAGATCATTGTGAAAGCTGATTA	ame-bantam	23	TGAGATCATTGTGAAAGCTGATT	bantam	23	0	1	43
t0030099	22	27	GAGATCATTGTGAAAGCTGATT	ame-bantam	23	TGAGATCATTGTGAAAGCTGATT	bantam	22	0	1	41
t0041851	22	19	TGAGATCATTGTGAAAGCTGAA	ame-bantam	23	TGAGATCATTGTGAAAGCTGATT	bantam	21	1	1	38
t0044308	25	18	TGAGATCATTGTGAAAGCTGATTTT	ame-bantam	23	TGAGATCATTGTGAAAGCTGATT	bantam	23	0	2	40
t0135478	25	5	TGAGATCATTGTGAAAGCTGATTAT	ame-bantam	23	TGAGATCATTGTGAAAGCTGATT	bantam	23	0	2	40
t0164872	25	4	TGAGATCATTGTGAAAGCTGATTAA	ame-bantam	23	TGAGATCATTGTGAAAGCTGATT	bantam	23	0	2	40
t0206785	23	4	GAGATCATTGTGAAAGCTGATTT	ame-bantam	23	TGAGATCATTGTGAAAGCTGATT	bantam	22	0	2	38
t0211934	23	3	TGAGATCATTGTTAAAGCTGATT	ame-bantam	23	TGAGATCATTGTGAAAGCTGATT	bantam	22	1	0	43
t0228138	23	3	TGAGATTATTGTGAAAGCTGATT	ame-bantam	23	TGAGATCATTGTGAAAGCTGATT	bantam	22	1	0	43
t0294209	24	2	TGAGATCATTGTGAAAGCTGATTG	ame-bantam	23	TGAGATCATTGTGAAAGCTGATT	bantam	23	0	1	43
t0341290	24	2	TGAGATCATTGTGAAAGCTGATAA	ame-bantam	23	TGAGATCATTGTGAAAGCTGATT	bantam	22	1	1	40
t0393570	23	2	TGAGATCATTGTGAAAGCTTATT	ame-bantam	23	TGAGATCATTGTGAAAGCTGATT	bantam	22	1	0	43
t0417788	23	2	TGAGATCATTGTGAAAGCTGCTT	ame-bantam	23	TGAGATCATTGTGAAAGCTGATT	bantam	22	1	0	43
t0521229	23	1	TGAGAACATTGTGAAAGCTGATT	ame-bantam	23	TGAGATCATTGTGAAAGCTGATT	bantam	22	1	0	43
t0552364	24	1	TGAGATCATTGTGAAATTTGATTT	ame-bantam	23	TGAGATCATTGTGAAAGCTGATT	bantam	21	2	1	37
t0608812	23	1	TGAGATCACTGTGAAAGCTGATT	ame-bantam	23	TGAGATCATTGTGAAAGCTGATT	bantam	22	1	0	43
t0700554	26	1	TGAGATCATTGTGAAAGCTGATTAGA	ame-bantam	23	TGAGATCATTGTGAAAGCTGATT	bantam	23	0	3	37
t0714248	21	1	GAGATCATTGTGAAAGCTGAT	ame-bantam	23	TGAGATCATTGTGAAAGCTGATT	bantam	21	0	2	36
t0729026	25	1	TGAGATCATTGTGAAAGCTGATTTA	ame-bantam	23	TGAGATCATTGTGAAAGCTGATT	bantam	23	0	2	40
t0737032	24	1	TGAGATCATTGTGAAAGCTGCTTT	ame-bantam	23	TGAGATCATTGTGAAAGCTGATT	bantam	22	1	1	40
t0755602	23	1	TGAGATCATTGTGAAAGCTGAAA	ame-bantam	23	TGAGATCATTGTGAAAGCTGATT	bantam	21	2	0	40
t0831185	24	1	TGAGATCATCGTGAAAGCTGATTA	ame-bantam	23	TGAGATCATTGTGAAAGCTGATT	bantam	22	1	1	40
t0928156	23	1	TGAGATCATTGTGAAGCTGATTA	ame-bantam	23	TGAGATCATTGTGAAAGCTGATT	bantam	22	0	2	38
t0956854	23	1	TGAAATCATTGTGAAAGCTGATT	ame-bantam	23	TGAGATCATTGTGAAAGCTGATT	bantam	22	1	0	43
t0970909	23	1	TTAGATCATTGTGAAAGCTGATT	ame-bantam	23	TGAGATCATTGTGAAAGCTGATT	bantam	22	1	0	43
t0974841	27	1	TGAGATCATTGTGAAAGCTGATTCGAT	ame-bantam	23	TGAGATCATTGTGAAAGCTGATT	bantam	23	0	4	34
t1083208	27	1	TGAGATCATTGTGAAAGCTGATTGGGC	ame-bantam	23	TGAGATCATTGTGAAAGCTGATT	bantam	23	0	4	34
t1105899	21	1	TGAGATCATTGTGACCTGATT	ame-bantam	23	TGAGATCATTGTGAAAGCTGATT	bantam	20	1	2	33
t1109401	23	1	TGAGATCATTGTGAAAGATGATT	ame-bantam	23	TGAGATCATTGTGAAAGCTGATT	bantam	22	1	0	43
t1138597	24	1	TGAGATCATTGTTAAAGCTGATTT	ame-bantam	23	TGAGATCATTGTGAAAGCTGATT	bantam	22	1	1	40
t1184267	23	1	TGAGATCATTGCGAAAGCTGATT	ame-bantam	23	TGAGATCATTGTGAAAGCTGATT	bantam	22	1	0	43
t1359703	24	1	GAGATCATTGTGAAAGCTGATTTT	ame-bantam	23	TGAGATCATTGTGAAAGCTGATT	bantam	22	0	3	35
t1385446	20	1	TGATATCATTGTGAAAGCTG	ame-bantam	23	TGAGATCATTGTGAAAGCTGATT	bantam	19	1	3	28
t1399645	23	1	TGAGATCTTTGTGAAAGCTGATT	ame-bantam	23	TGAGATCATTGTGAAAGCTGATT	bantam	22	1	0	43
t1422361	23	1	TGTGATCATTGTGAAAGCTGATT	ame-bantam	23	TGAGATCATTGTGAAAGCTGATT	bantam	22	1	0	43
t1483869	24	1	TGAGATCATTGTGAAAGCTGATCT	ame-bantam	23	TGAGATCATTGTGAAAGCTGATT	bantam	23	0	1	43
t1488862	23	1	TGAGATCATTGTGAAAGCTCATT	ame-bantam	23	TGAGATCATTGTGAAAGCTGATT	bantam	22	1	0	43
t1560066	24	1	TGAGATCATTGTAAAAGCTGATTT	ame-bantam	23	TGAGATCATTGTGAAAGCTGATT	bantam	22	1	1	40
t1607505	22	1	GAGATCATTGTGAAAGTTGATT	ame-bantam	23	TGAGATCATTGTGAAAGCTGATT	bantam	21	1	1	38
t1623744	24	1	TGAGATCATTGAGAAAGCTGATTA	ame-bantam	23	TGAGATCATTGTGAAAGCTGATT	bantam	22	1	1	40
t1664395	22	1	TGAGACATTGTGAAAGCTGATT	ame-bantam	23	TGAGATCATTGTGAAAGCTGATT	bantam	22	0	1	41
t1679727	23	1	TGAGGTCATTGTGAAAGCTGATT	ame-bantam	23	TGAGATCATTGTGAAAGCTGATT	bantam	22	1	0	43
t1735987	23	1	TGAGATCGTTGTGAAAGCTGATT	ame-bantam	23	TGAGATCATTGTGAAAGCTGATT	bantam	22	1	0	43
t1742046	23	1	TGAGATCATTGTGAACGCTGATT	ame-bantam	23	TGAGATCATTGTGAAAGCTGATT	bantam	22	1	0	43
t1803276	23	1	CGAGATCATTGTGAAAGCTGATT	ame-bantam	23	TGAGATCATTGTGAAAGCTGATT	bantam	22	1	0	43
t1954765	22	1	TGAGATCATTGTGAAAGCTGGC	ame-bantam	23	TGAGATCATTGTGAAAGCTGATT	bantam	20	2	1	35
t1959836	22	1	TGAGATCATTGTGAAAACTGAT	ame-bantam	23	TGAGATCATTGTGAAAGCTGATT	bantam	21	1	1	38
t1963564	22	1	TGAGATTATTGTGAAAGCTGAT	ame-bantam	23	TGAGATCATTGTGAAAGCTGATT	bantam	21	1	1	38
t1971229	22	1	TGAGATCATTGTGAAAGCTGAC	ame-bantam	23	TGAGATCATTGTGAAAGCTGATT	bantam	21	1	1	38
t1978245	24	1	TGAGATCATTGTGAAAGCTGATAT	ame-bantam	23	TGAGATCATTGTGAAAGCTGATT	bantam	23	0	1	43
t2012727	25	1	TGAGATCATTGTGAAAGCTGATTTC	ame-bantam	23	TGAGATCATTGTGAAAGCTGATT	bantam	23	0	2	40
t2095031	23	1	TGAGATCATTGTAAAGCTGATTT	ame-bantam	23	TGAGATCATTGTGAAAGCTGATT	bantam	22	0	2	38
t0595383	22	1	CCCCTGAGACCCTTACTTGTGA	ame-miR-125	22	CCCCTGAGACCCTAACTTGTGA	mir-125	21	1	0	41
t1036229	21	1	CTCCTGAGACCCTTACTTGTG	ame-miR-125	22	CCCCTGAGACCCTAACTTGTGA	mir-125	19	2	1	33
t1060542	23	1	CCCCTGAGACCCTTACTTGTGAA	ame-miR-125	22	CCCCTGAGACCCTAACTTGTGA	mir-125	21	1	1	38
t0061303	21	13	TTATTGCTTGAGAATACACGT	ame-miR-137	22	TTATTGCTTGAGAATACACGTA	mir-137	21	0	1	39
t1055369	23	1	TTATTGCTTGAGAATACACGTTT	ame-miR-137	22	TTATTGCTTGAGAATACACGTA	mir-137	21	1	1	38
t1516256	22	1	TTATTGCTTGAGAATACACGTT	ame-miR-137	22	TTATTGCTTGAGAATACACGTA	mir-137	21	1	0	41
t0423303	21	2	TATCACAGCCACTTTTGATGA	ame-miR-13a	21	TATCACAGCCATTTTGATGAG	mir-2	20	0	2	34
t0042557	25	19	AGATATGTTTGATATTCTTGGTTTT	ame-miR-190	26	AGATATGTTTGATATTCTTGGTTGTT	mir-190	25	0	1	47
t0050152	24	16	AGATATGTTTGATATTCTTGGTTT	ame-miR-190	26	AGATATGTTTGATATTCTTGGTTGTT	mir-190	24	0	2	42
t0111940	25	7	AGATATGTTTGATATTCTTGGTTAT	ame-miR-190	26	AGATATGTTTGATATTCTTGGTTGTT	mir-190	24	1	1	44
t0185390	25	4	AGATATGTTTGATATTCTTGGTTGT	ame-miR-190	26	AGATATGTTTGATATTCTTGGTTGTT	mir-190	25	0	1	47
t0257682	26	3	AGATATGTTTGATATTCTTGGTTTTT	ame-miR-190	26	AGATATGTTTGATATTCTTGGTTGTT	mir-190	25	1	0	49
t0996525	25	1	AGATATGTTTGATTTTCTTGGTTTT	ame-miR-190	26	AGATATGTTTGATATTCTTGGTTGTT	mir-190	24	1	1	44
t0973460	24	1	AAAATGGCACTGGAAGAATTCACG	ame-miR-263	24	GTAAATGGCACTGGAAGAATTCAC	mir-263	22	1	2	37
t1126697	22	1	TGAACACAGCTGGTGGTATTCA	ame-miR-317	25	TGAACACAGCTGGTGGTATCTCAGT	mir-317	22	0	3	35
t2029613	25	1	TGAACACGGCTGGTGGTATTTCAGT	ame-miR-317	25	TGAACACAGCTGGTGGTATCTCAGT	mir-317	23	2	0	44
t1791281	21	1	TTGTGGATTTGAAGATGTATA	ame-miR-3716a	22	TATGTGGATTTGAAATCATATA	undef	19	1	3	28
t1628523	19	1	TGGGACAGCAGGGGTCAGA	ame-miR-3718b	22	TCGGGACAGGACAGGGGACAGA	mir-3718	18	1	3	26
t0755839	21	1	TCGTGTAAAAGAGGAAAGATT	ame-miR-3721	22	TCGTTGAAAAAGAGGAGAAGAT	undef	19	1	3	28
t1605685	19	1	CCGAGTTCGATGTGACGTT	ame-miR-3722	21	CCGATTCGAGGTGTGACGGTT	undef	18	0	4	24
t1193635	25	1	TTGGCTGAAGGCGCTCCCCTGCTAA	ame-miR-3727	22	TTCGCGAACGCGCTCCCGCTAA	undef	20	2	3	29
t1064821	22	1	GCGGAGAGAAAGGTATTGTCGT	ame-miR-3746	21	CGCGGAGAGGAAGGTATGCGT	undef	19	1	3	28
t0000029	22	13060	TTTGTTCGTTCGGCTCGAGTTA	ame-miR-375	22	TTTGTTCGTTCGGCTCGAGTTA	mir-375	22	0	0	44
t0000037	21	10827	TTTGTTCGTTCGGCTCGAGTT	ame-miR-375	22	TTTGTTCGTTCGGCTCGAGTTA	mir-375	21	0	1	39
t0000407	23	1707	TTTGTTCGTTCGGCTCGAGTTAT	ame-miR-375	22	TTTGTTCGTTCGGCTCGAGTTA	mir-375	22	0	1	41
t0000478	23	1473	TTTGTTCGTTCGGCTCGAGTTAA	ame-miR-375	22	TTTGTTCGTTCGGCTCGAGTTA	mir-375	22	0	1	41
t0001009	20	797	TTTGTTCGTTCGGCTCGAGT	ame-miR-375	22	TTTGTTCGTTCGGCTCGAGTTA	mir-375	20	0	2	34
t0001166	22	697	TTTGTTCGTTCGGCTCGAGTTT	ame-miR-375	22	TTTGTTCGTTCGGCTCGAGTTA	mir-375	21	1	0	41
t0001243	19	654	TTTGTTCGTTCGGCTCGAG	ame-miR-375	22	TTTGTTCGTTCGGCTCGAGTTA	mir-375	19	0	3	29
t0002617	24	327	TTTGTTCGTTCGGCTCGAGTTAAT	ame-miR-375	22	TTTGTTCGTTCGGCTCGAGTTA	mir-375	22	0	2	38
t0005091	22	171	TTTTGTTCGTTCGGCTCGAGTT	ame-miR-375	22	TTTGTTCGTTCGGCTCGAGTTA	mir-375	21	0	2	36
t0005395	23	161	TTTTGTTCGTTCGGCTCGAGTTA	ame-miR-375	22	TTTGTTCGTTCGGCTCGAGTTA	mir-375	22	0	1	41
t0007219	24	121	TTTGTTCGTTCGGCTCGAGTTAAA	ame-miR-375	22	TTTGTTCGTTCGGCTCGAGTTA	mir-375	22	0	2	38
t0007384	23	118	TTTGTTCGTTCGGCTCGAGTTAG	ame-miR-375	22	TTTGTTCGTTCGGCTCGAGTTA	mir-375	22	0	1	41
t0007617	21	115	TTGTTCGTTCGGCTCGAGTTA	ame-miR-375	22	TTTGTTCGTTCGGCTCGAGTTA	mir-375	21	0	1	39
t0009894	20	88	TTGTTCGTTCGGCTCGAGTT	ame-miR-375	22	TTTGTTCGTTCGGCTCGAGTTA	mir-375	20	0	2	34
t0011664	24	74	TTTGTTCGTTCGGCTCGAGTTATT	ame-miR-375	22	TTTGTTCGTTCGGCTCGAGTTA	mir-375	22	0	2	38
t0020446	24	41	TTTTGTTCGTTCGGCTCGAGTTAT	ame-miR-375	22	TTTGTTCGTTCGGCTCGAGTTA	mir-375	22	0	2	38
t0027924	22	29	TTGTTCGTTCGGCTCGAGTTAA	ame-miR-375	22	TTTGTTCGTTCGGCTCGAGTTA	mir-375	21	0	2	36
t0030690	25	27	TTTGTTCGTTCGGCTCGAGTTAAAT	ame-miR-375	22	TTTGTTCGTTCGGCTCGAGTTA	mir-375	22	0	3	35
t0038478	23	21	TTTTGTTCGTTCGGCTCGAGTTT	ame-miR-375	22	TTTGTTCGTTCGGCTCGAGTTA	mir-375	21	1	1	38
t0042543	23	19	TTTGTTCGTTCGGCTCGAGTTTT	ame-miR-375	22	TTTGTTCGTTCGGCTCGAGTTA	mir-375	21	1	1	38
t0044624	22	18	TTTGTTCGTTCGGCTCGATTTA	ame-miR-375	22	TTTGTTCGTTCGGCTCGAGTTA	mir-375	21	1	0	41
t0045308	25	18	TTTGTTCGTTCGGCTCGAGTTAATT	ame-miR-375	22	TTTGTTCGTTCGGCTCGAGTTA	mir-375	22	0	3	35
t0050957	22	16	TTGTTCGTTCGGCTCGAGTTAT	ame-miR-375	22	TTTGTTCGTTCGGCTCGAGTTA	mir-375	21	0	2	36
t0053151	21	15	TTTGTTCGTTCGGCTCGATTT	ame-miR-375	22	TTTGTTCGTTCGGCTCGAGTTA	mir-375	20	1	1	36
t0055991	25	14	TTTGTTCGTTCGGCTCGAGTTAAAA	ame-miR-375	22	TTTGTTCGTTCGGCTCGAGTTA	mir-375	22	0	3	35
t0060679	24	13	TTTGTTCGTTCGGCTCGAGTTATA	ame-miR-375	22	TTTGTTCGTTCGGCTCGAGTTA	mir-375	22	0	2	38
t0060801	21	13	TTGTTCGTTCGGCTCGAGTTT	ame-miR-375	22	TTTGTTCGTTCGGCTCGAGTTA	mir-375	20	1	1	36
t0066577	20	12	TGTTCGTTCGGCTCGAGTTA	ame-miR-375	22	TTTGTTCGTTCGGCTCGAGTTA	mir-375	20	0	2	34
t0067517	22	12	TTTGTTCGTTCGGCTCGAGGTA	ame-miR-375	22	TTTGTTCGTTCGGCTCGAGTTA	mir-375	21	1	0	41
t0073343	22	11	TTTGTTCGTTCGGCTCTAGTTA	ame-miR-375	22	TTTGTTCGTTCGGCTCGAGTTA	mir-375	21	1	0	41
t0074520	21	10	TTTGTTCGTTCGGCTCGAGGT	ame-miR-375	22	TTTGTTCGTTCGGCTCGAGTTA	mir-375	20	1	1	36
t0077520	23	10	TTTGTTCGTTCGGCTCGAGTTAC	ame-miR-375	22	TTTGTTCGTTCGGCTCGAGTTA	mir-375	22	0	1	41
t0080038	21	10	TTTGTTCATTCGGCTCGAGTT	ame-miR-375	22	TTTGTTCGTTCGGCTCGAGTTA	mir-375	20	1	1	36
t0084027	21	9	CTTGTTCGTTCGGCTCGAGTT	ame-miR-375	22	TTTGTTCGTTCGGCTCGAGTTA	mir-375	20	1	1	36
t0088728	21	9	TTTGTTCGTTCGACTCGAGTT	ame-miR-375	22	TTTGTTCGTTCGGCTCGAGTTA	mir-375	20	1	1	36
t0090094	25	8	TTTGTTCGTTCGGCTCGAGTTATTT	ame-miR-375	22	TTTGTTCGTTCGGCTCGAGTTA	mir-375	22	0	3	35
t0092275	21	8	TTTGTTCGTTCGGTTCGAGTT	ame-miR-375	22	TTTGTTCGTTCGGCTCGAGTTA	mir-375	20	1	1	36
t0095500	24	8	TTTGTTCGTTCGGCTCGAGTTAGT	ame-miR-375	22	TTTGTTCGTTCGGCTCGAGTTA	mir-375	22	0	2	38
t0102993	19	7	TTGTTCGTTCGGCTCGAGT	ame-miR-375	22	TTTGTTCGTTCGGCTCGAGTTA	mir-375	19	0	3	29
t0103263	21	7	TTTGTTCGTTCGGCTCTAGTT	ame-miR-375	22	TTTGTTCGTTCGGCTCGAGTTA	mir-375	20	1	1	36
t0105457	22	7	TTTGTTCGTTCGACTCGAGTTA	ame-miR-375	22	TTTGTTCGTTCGGCTCGAGTTA	mir-375	21	1	0	41
t0106511	22	7	TTTGTTCGTTCGGTTCGAGTTA	ame-miR-375	22	TTTGTTCGTTCGGCTCGAGTTA	mir-375	21	1	0	41
t0109586	21	7	TTTGTTCGTTCGGCTCGAGTA	ame-miR-375	22	TTTGTTCGTTCGGCTCGAGTTA	mir-375	21	0	1	39
t0112042	18	7	TTGTTCGTTCGGCTCGAG	ame-miR-375	22	TTTGTTCGTTCGGCTCGAGTTA	mir-375	18	0	4	24
t0112759	21	7	TTTATTCGTTCGGCTCGAGTT	ame-miR-375	22	TTTGTTCGTTCGGCTCGAGTTA	mir-375	20	1	1	36
t0115095	24	6	TTTTGTTCGTTCGGCTCGAGTTAA	ame-miR-375	22	TTTGTTCGTTCGGCTCGAGTTA	mir-375	22	0	2	38
t0115138	22	6	TTTGTTCTTTCGGCTCGAGTTA	ame-miR-375	22	TTTGTTCGTTCGGCTCGAGTTA	mir-375	21	1	0	41
t0117860	21	6	TTTGTTCGTTCAGCTCGAGTT	ame-miR-375	22	TTTGTTCGTTCGGCTCGAGTTA	mir-375	20	1	1	36
t0118079	21	6	TTTGTTCGTTCGGCTCGAGCT	ame-miR-375	22	TTTGTTCGTTCGGCTCGAGTTA	mir-375	20	1	1	36
t0118388	23	6	TTGTTCGTTCGGCTCGAGTTAAA	ame-miR-375	22	TTTGTTCGTTCGGCTCGAGTTA	mir-375	21	0	3	33
t0123347	22	6	TTTGTTCGTTCGGCTCGAGCTA	ame-miR-375	22	TTTGTTCGTTCGGCTCGAGTTA	mir-375	21	1	0	41
t0127664	22	6	TTTGTTCGTTCGGCTCGAGTAA	ame-miR-375	22	TTTGTTCGTTCGGCTCGAGTTA	mir-375	21	1	0	41
t0129490	22	6	TTTGTTCGTTCGGCTCGAGTTG	ame-miR-375	22	TTTGTTCGTTCGGCTCGAGTTA	mir-375	21	1	0	41
t0134853	21	5	TTTGTTTGTTCGGCTCGAGTT	ame-miR-375	22	TTTGTTCGTTCGGCTCGAGTTA	mir-375	20	1	1	36
t0135329	22	5	TTGTTCGTTCGGCTCGAGTTAG	ame-miR-375	22	TTTGTTCGTTCGGCTCGAGTTA	mir-375	21	0	2	36
t0136457	22	5	TTTGTTCGTTCGGCTCGAGTAT	ame-miR-375	22	TTTGTTCGTTCGGCTCGAGTTA	mir-375	20	2	0	38
t0137022	22	5	CTTGTTCGTTCGGCTCGAGTTA	ame-miR-375	22	TTTGTTCGTTCGGCTCGAGTTA	mir-375	21	1	0	41
t0139452	22	5	TTTGTTCATTCGGCTCGAGTTA	ame-miR-375	22	TTTGTTCGTTCGGCTCGAGTTA	mir-375	21	1	0	41
t0140795	21	5	ATTGTTCGTTCGGCTCGAGTT	ame-miR-375	22	TTTGTTCGTTCGGCTCGAGTTA	mir-375	20	1	1	36
t0141049	21	5	TTTGTTCGTTCGGCTCAGTTA	ame-miR-375	22	TTTGTTCGTTCGGCTCGAGTTA	mir-375	21	0	1	39
t0141620	19	5	TGTTCGTTCGGCTCGAGTT	ame-miR-375	22	TTTGTTCGTTCGGCTCGAGTTA	mir-375	19	0	3	29
t0145848	22	5	TTTGTTCGTTCGGCTCCAGTTA	ame-miR-375	22	TTTGTTCGTTCGGCTCGAGTTA	mir-375	21	1	0	41
t0147070	20	5	TTTTTCGTTCGGCTCGAGTT	ame-miR-375	22	TTTGTTCGTTCGGCTCGAGTTA	mir-375	20	0	2	34
t0151707	22	5	TTTGTTCGTTCAGCTCGAGTTA	ame-miR-375	22	TTTGTTCGTTCGGCTCGAGTTA	mir-375	21	1	0	41
t0154448	22	5	TTTGTTCGTTCGGCTCAAGTTA	ame-miR-375	22	TTTGTTCGTTCGGCTCGAGTTA	mir-375	21	1	0	41
t0159902	23	5	TTGTTCGTTCGGCTCGAGTTAAT	ame-miR-375	22	TTTGTTCGTTCGGCTCGAGTTA	mir-375	21	0	3	33
t0160931	22	5	TTTGTTTGTTCGGCTCGAGTTA	ame-miR-375	22	TTTGTTCGTTCGGCTCGAGTTA	mir-375	21	1	0	41
t0164097	23	4	TTTGTTCGTTCGGCTCGATTTAT	ame-miR-375	22	TTTGTTCGTTCGGCTCGAGTTA	mir-375	21	1	1	38
t0167313	22	4	TTTGTTCGCTCGGCTCGAGTTA	ame-miR-375	22	TTTGTTCGTTCGGCTCGAGTTA	mir-375	21	1	0	41
t0170741	22	4	TCTGTTCGTTCGGCTCGAGTTA	ame-miR-375	22	TTTGTTCGTTCGGCTCGAGTTA	mir-375	21	1	0	41
t0171457	23	4	CTTTGTTCGTTCGGCTCGAGTTA	ame-miR-375	22	TTTGTTCGTTCGGCTCGAGTTA	mir-375	22	0	1	41
t0175150	22	4	TTTGTTCGTTCGCCTCGAGTTA	ame-miR-375	22	TTTGTTCGTTCGGCTCGAGTTA	mir-375	21	1	0	41
t0179758	21	4	TTTGTTCGTTCGGCTCCAGTT	ame-miR-375	22	TTTGTTCGTTCGGCTCGAGTTA	mir-375	20	1	1	36
t0180288	22	4	TTTGTTCGTTCGGTCCGAGTTA	ame-miR-375	22	TTTGTTCGTTCGGCTCGAGTTA	mir-375	20	2	0	38
t0182242	21	4	TTCGTTCGTTCGGCTCGAGTT	ame-miR-375	22	TTTGTTCGTTCGGCTCGAGTTA	mir-375	20	1	1	36
t0184150	24	4	TTTGTTCGTTCGGCTCGAGTTAGA	ame-miR-375	22	TTTGTTCGTTCGGCTCGAGTTA	mir-375	22	0	2	38
t0184454	22	4	TTTGTTCGTTCGGCTCGAGGTT	ame-miR-375	22	TTTGTTCGTTCGGCTCGAGTTA	mir-375	20	2	0	38
t0185680	25	4	TTTTGTTCGTTCGGCTCGAGTTAAT	ame-miR-375	22	TTTGTTCGTTCGGCTCGAGTTA	mir-375	22	0	3	35
t0190834	19	4	TTTGTTTCGGCTCGAGTTA	ame-miR-375	22	TTTGTTCGTTCGGCTCGAGTTA	mir-375	19	0	3	29
t0197564	24	4	TTTGTTCGTTCGGCTCGAGTTTAA	ame-miR-375	22	TTTGTTCGTTCGGCTCGAGTTA	mir-375	22	0	2	38
t0204818	21	4	TTTGTTCTTTCGGCTCGAGTT	ame-miR-375	22	TTTGTTCGTTCGGCTCGAGTTA	mir-375	20	1	1	36
t0220971	21	3	TCTGTTCGTTCGGCTCGAGTT	ame-miR-375	22	TTTGTTCGTTCGGCTCGAGTTA	mir-375	20	1	1	36
t0224648	22	3	TTCGTTCGTTCGGCTCGAGTTA	ame-miR-375	22	TTTGTTCGTTCGGCTCGAGTTA	mir-375	21	1	0	41
t0224773	22	3	TTTATTCGTTCGGCTCGAGTTA	ame-miR-375	22	TTTGTTCGTTCGGCTCGAGTTA	mir-375	21	1	0	41
t0229923	25	3	TTTGTTCGTTCGGCTCGAGTTATAA	ame-miR-375	22	TTTGTTCGTTCGGCTCGAGTTA	mir-375	22	0	3	35
t0238108	21	3	TTTTTTCGTTCGGCTCGAGTT	ame-miR-375	22	TTTGTTCGTTCGGCTCGAGTTA	mir-375	20	1	1	36
t0243932	18	3	TTTCGTTCGGCTCGAGTT	ame-miR-375	22	TTTGTTCGTTCGGCTCGAGTTA	mir-375	18	0	4	24
t0251639	21	3	TTTGTTCGTTCGGCTCAAGTT	ame-miR-375	22	TTTGTTCGTTCGGCTCGAGTTA	mir-375	20	1	1	36
t0256317	22	3	TTTGTTCGTTAGGCTCGAGTTA	ame-miR-375	22	TTTGTTCGTTCGGCTCGAGTTA	mir-375	21	1	0	41
t0259972	22	3	TTTGTTCGTCCGGCTCGAGTTA	ame-miR-375	22	TTTGTTCGTTCGGCTCGAGTTA	mir-375	21	1	0	41
t0264246	26	3	TTTGTTCGTTCGGCTCGAGTTAAAAA	ame-miR-375	22	TTTGTTCGTTCGGCTCGAGTTA	mir-375	22	0	4	32
t0266249	22	3	TTTGCTCGTTCGGCTCGAGTTA	ame-miR-375	22	TTTGTTCGTTCGGCTCGAGTTA	mir-375	21	1	0	41
t0269660	26	3	TTTGTTCGTTCGGCTCGAGTTAAATT	ame-miR-375	22	TTTGTTCGTTCGGCTCGAGTTA	mir-375	22	0	4	32
t0269756	22	3	TTTGTTCGTTCTGCTCGAGTTA	ame-miR-375	22	TTTGTTCGTTCGGCTCGAGTTA	mir-375	21	1	0	41
t0269956	22	3	TTTGTTCGTTCGGGTCGAGTTA	ame-miR-375	22	TTTGTTCGTTCGGCTCGAGTTA	mir-375	21	1	0	41
t0271462	21	3	TTTGTTCGTTCGGCTCGAGAT	ame-miR-375	22	TTTGTTCGTTCGGCTCGAGTTA	mir-375	20	1	1	36
t0274118	18	3	TGTTCGTTCGGCTCGAGT	ame-miR-375	22	TTTGTTCGTTCGGCTCGAGTTA	mir-375	18	0	4	24
t0281288	20	3	TTTTCGTTCGGCTCGAGTTA	ame-miR-375	22	TTTGTTCGTTCGGCTCGAGTTA	mir-375	20	0	2	34
t0284982	22	3	TTTTTTCGTTCGGCTCGAGTTA	ame-miR-375	22	TTTGTTCGTTCGGCTCGAGTTA	mir-375	21	1	0	41
t0287108	20	3	TTTGTTCGTTCGGCTCGATT	ame-miR-375	22	TTTGTTCGTTCGGCTCGAGTTA	mir-375	20	0	2	34
t0287757	23	3	TTTGTTCGTTCGGCTCGAGTTTA	ame-miR-375	22	TTTGTTCGTTCGGCTCGAGTTA	mir-375	22	0	1	41
t0292302	25	2	TTTGTTCGTTCGGCTCGAGTTAAAC	ame-miR-375	22	TTTGTTCGTTCGGCTCGAGTTA	mir-375	22	0	3	35
t0293952	23	2	TTTGTTCGTTCGGCTCTAGTTAT	ame-miR-375	22	TTTGTTCGTTCGGCTCGAGTTA	mir-375	21	1	1	38
t0296722	21	2	TTTGTTGGTTCGGCTCGAGTT	ame-miR-375	22	TTTGTTCGTTCGGCTCGAGTTA	mir-375	20	1	1	36
t0301683	22	2	TTTATTCGTTCGGCTCGAGTTT	ame-miR-375	22	TTTGTTCGTTCGGCTCGAGTTA	mir-375	20	2	0	38
t0302641	22	2	TTTGTTCGTTCGGCCCGAGTTA	ame-miR-375	22	TTTGTTCGTTCGGCTCGAGTTA	mir-375	21	1	0	41
t0304764	21	2	TTCTTCGTTCGGCTCGAGTTA	ame-miR-375	22	TTTGTTCGTTCGGCTCGAGTTA	mir-375	20	1	1	36
t0309800	24	2	TTTGTTCGTTCGGCTCGAGTTTTT	ame-miR-375	22	TTTGTTCGTTCGGCTCGAGTTA	mir-375	21	1	2	35
t0316541	26	2	TTTGTTCGTTCGGCTCGAGTTATATT	ame-miR-375	22	TTTGTTCGTTCGGCTCGAGTTA	mir-375	22	0	4	32
t0321116	22	2	TTTGTTCGTTCGGCTCGAGTTC	ame-miR-375	22	TTTGTTCGTTCGGCTCGAGTTA	mir-375	21	1	0	41
t0327424	23	2	TTTGTTCTTTCGGCTCGAGTTAA	ame-miR-375	22	TTTGTTCGTTCGGCTCGAGTTA	mir-375	21	1	1	38
t0330463	19	2	TTTGTTTGTTCGGCTCGAG	ame-miR-375	22	TTTGTTCGTTCGGCTCGAGTTA	mir-375	18	1	3	26
t0331885	22	2	TTTGTTCGTTCGGATCGAGTTA	ame-miR-375	22	TTTGTTCGTTCGGCTCGAGTTA	mir-375	21	1	0	41
t0331955	21	2	TTTGTTCGTTCGGATCGAGTT	ame-miR-375	22	TTTGTTCGTTCGGCTCGAGTTA	mir-375	20	1	1	36
t0332781	26	2	TTTGTTCGTTCGGCTCGAGTTAGAAC	ame-miR-375	22	TTTGTTCGTTCGGCTCGAGTTA	mir-375	22	0	4	32
t0339673	26	2	TTTGTTCGTTCGGCTCGAGTTAATTT	ame-miR-375	22	TTTGTTCGTTCGGCTCGAGTTA	mir-375	22	0	4	32
t0344983	23	2	TTTGTTCGTTCGGCTCGAGTAAA	ame-miR-375	22	TTTGTTCGTTCGGCTCGAGTTA	mir-375	21	1	1	38
t0371651	21	2	TTTGTTCGCTCGGCTCGAGTT	ame-miR-375	22	TTTGTTCGTTCGGCTCGAGTTA	mir-375	20	1	1	36
t0374172	21	2	TTTGCTCGTTCGGCTCGAGTT	ame-miR-375	22	TTTGTTCGTTCGGCTCGAGTTA	mir-375	20	1	1	36
t0378184	24	2	TTTGTTCGTTCGGCTCGAGTTATC	ame-miR-375	22	TTTGTTCGTTCGGCTCGAGTTA	mir-375	22	0	2	38
t0392032	22	2	TTTGTTCGTTCGGCTCGAGATA	ame-miR-375	22	TTTGTTCGTTCGGCTCGAGTTA	mir-375	21	1	0	41
t0400199	22	2	TTTGTTCGGTCGGCTCGAGTTA	ame-miR-375	22	TTTGTTCGTTCGGCTCGAGTTA	mir-375	21	1	0	41
t0400659	21	2	TTTGTTCGTTCGGCTCGACTT	ame-miR-375	22	TTTGTTCGTTCGGCTCGAGTTA	mir-375	20	1	1	36
t0404075	26	2	TTTTGTTCGTTCGGCTCGAGTTAATT	ame-miR-375	22	TTTGTTCGTTCGGCTCGAGTTA	mir-375	22	0	4	32
t0406601	21	2	TCTTTTCGTTCGGCTCGAGTT	ame-miR-375	22	TTTGTTCGTTCGGCTCGAGTTA	mir-375	19	2	1	33
t0409470	26	2	TTTGTTCGTTCGGCTCGAGTTATAAT	ame-miR-375	22	TTTGTTCGTTCGGCTCGAGTTA	mir-375	22	0	4	32
t0409504	27	2	TTTGTTCGTTCGGCTCGAGTTAAATTT	ame-miR-375	22	TTTGTTCGTTCGGCTCGAGTTA	mir-375	22	0	5	29
t0412333	19	2	TTTGTTCGTTCGACTCGAG	ame-miR-375	22	TTTGTTCGTTCGGCTCGAGTTA	mir-375	18	1	3	26
t0416920	26	2	TTTGTTCGTTCGGCTCGAGTTATTTT	ame-miR-375	22	TTTGTTCGTTCGGCTCGAGTTA	mir-375	22	0	4	32
t0419159	25	2	TTTGTTCGTTCGGCTCGAGTTAAGT	ame-miR-375	22	TTTGTTCGTTCGGCTCGAGTTA	mir-375	22	0	3	35
t0423955	21	2	TTTGTTCGTTAGGCTCGAGTT	ame-miR-375	22	TTTGTTCGTTCGGCTCGAGTTA	mir-375	20	1	1	36
t0426741	25	2	TTTTGTTCGTTCGGCTCGAGTTATT	ame-miR-375	22	TTTGTTCGTTCGGCTCGAGTTA	mir-375	22	0	3	35
t0440390	20	2	TTTGTTGTTCGGCTCGAGTT	ame-miR-375	22	TTTGTTCGTTCGGCTCGAGTTA	mir-375	20	0	2	34
t0442025	19	2	TTTGTTTTCGGCTCGAGTT	ame-miR-375	22	TTTGTTCGTTCGGCTCGAGTTA	mir-375	19	0	3	29
t0443674	23	2	CTTGTTCGTTCGGCTCGAGTTAT	ame-miR-375	22	TTTGTTCGTTCGGCTCGAGTTA	mir-375	21	1	1	38
t0451649	19	2	TTTCGTTCGGCTCGAGTTA	ame-miR-375	22	TTTGTTCGTTCGGCTCGAGTTA	mir-375	19	0	3	29
t0456013	25	2	TTTGTTCGTTCGGCTCGAGTTAATA	ame-miR-375	22	TTTGTTCGTTCGGCTCGAGTTA	mir-375	22	0	3	35
t0465933	21	2	TTTGTTGTTCGGCTCGAGTTA	ame-miR-375	22	TTTGTTCGTTCGGCTCGAGTTA	mir-375	21	0	1	39
t0468900	26	2	TTTGTTCGTTCGGCTCGAGTTAAAAT	ame-miR-375	22	TTTGTTCGTTCGGCTCGAGTTA	mir-375	22	0	4	32
t0477029	24	2	TTTGTTCGTTCGGCTCGATTTAAT	ame-miR-375	22	TTTGTTCGTTCGGCTCGAGTTA	mir-375	21	1	2	35
t0482530	23	2	TTTGTTCGTTCGGCTCGATTTAA	ame-miR-375	22	TTTGTTCGTTCGGCTCGAGTTA	mir-375	21	1	1	38
t0485500	22	2	TTTGTTCGTTCGGCTCGATTTT	ame-miR-375	22	TTTGTTCGTTCGGCTCGAGTTA	mir-375	20	2	0	38
t0488879	27	2	TTTGTTCGTTCGGCTCGAGTTAAAAAT	ame-miR-375	22	TTTGTTCGTTCGGCTCGAGTTA	mir-375	22	0	5	29
t0490601	22	2	CTTTGTTCGTTCGGCTCGAGTT	ame-miR-375	22	TTTGTTCGTTCGGCTCGAGTTA	mir-375	21	0	2	36
t0495120	22	2	ATTTGTTCGTTCGGCTCGAGTT	ame-miR-375	22	TTTGTTCGTTCGGCTCGAGTTA	mir-375	21	0	2	36
t0495379	22	2	TTCTTTCGTTCGGCTCGAGTTA	ame-miR-375	22	TTTGTTCGTTCGGCTCGAGTTA	mir-375	20	2	0	38
t0499711	21	2	TTTGTTCGTTCGTCTCGAGTT	ame-miR-375	22	TTTGTTCGTTCGGCTCGAGTTA	mir-375	20	1	1	36
t0500316	21	2	TTTGTTCGTCCGGCTCGAGTT	ame-miR-375	22	TTTGTTCGTTCGGCTCGAGTTA	mir-375	20	1	1	36
t0519193	21	1	TTTGTTCGTTCGGTCGAGTTA	ame-miR-375	22	TTTGTTCGTTCGGCTCGAGTTA	mir-375	21	0	1	39
t0527589	24	1	CTTGTTCGTTCGGCTCGAGTTAAA	ame-miR-375	22	TTTGTTCGTTCGGCTCGAGTTA	mir-375	21	1	2	35
t0535123	24	1	TTTGTTCATTCGGCTCGAGTTAAT	ame-miR-375	22	TTTGTTCGTTCGGCTCGAGTTA	mir-375	21	1	2	35
t0535599	23	1	TTTGTTCGTTCGGGTCGAGTTAT	ame-miR-375	22	TTTGTTCGTTCGGCTCGAGTTA	mir-375	21	1	1	38
t0536458	26	1	TTTGTTCGTTCGGCTCGAGTTAAAAC	ame-miR-375	22	TTTGTTCGTTCGGCTCGAGTTA	mir-375	22	0	4	32
t0550367	22	1	TTTGTCCGTTCGGCTCGAGTTA	ame-miR-375	22	TTTGTTCGTTCGGCTCGAGTTA	mir-375	21	1	0	41
t0551163	22	1	TTTGATCGTTCGGCTCGAGTTA	ame-miR-375	22	TTTGTTCGTTCGGCTCGAGTTA	mir-375	21	1	0	41
t0554556	23	1	TTTGTTCGGTCGGCTCGAGTTAT	ame-miR-375	22	TTTGTTCGTTCGGCTCGAGTTA	mir-375	21	1	1	38
t0560397	27	1	TTTGTTCGTTCGGCTCGAGTTAAAAGC	ame-miR-375	22	TTTGTTCGTTCGGCTCGAGTTA	mir-375	22	0	5	29
t0564139	23	1	TTTGTTTGTTCGGCTCGAGTTAA	ame-miR-375	22	TTTGTTCGTTCGGCTCGAGTTA	mir-375	21	1	1	38
t0568699	19	1	TTGTTCGTTCGTCTCGAGT	ame-miR-375	22	TTTGTTCGTTCGGCTCGAGTTA	mir-375	18	1	3	26
t0575825	21	1	TTTCTTCGTTCGGCTCGAGTT	ame-miR-375	22	TTTGTTCGTTCGGCTCGAGTTA	mir-375	20	1	1	36
t0576509	21	1	TATGTTCGTTCTGCTCGAGTT	ame-miR-375	22	TTTGTTCGTTCGGCTCGAGTTA	mir-375	19	2	1	33
t0580178	23	1	TTTGTTCGTTCGGTTCGAGTTAT	ame-miR-375	22	TTTGTTCGTTCGGCTCGAGTTA	mir-375	21	1	1	38
t0581759	20	1	TTTGCTCGTTCGGCTCGAGT	ame-miR-375	22	TTTGTTCGTTCGGCTCGAGTTA	mir-375	19	1	2	31
t0591965	27	1	TTTTGTTCGTTCGGCTCGAGTTAAATT	ame-miR-375	22	TTTGTTCGTTCGGCTCGAGTTA	mir-375	22	0	5	29
t0592475	23	1	TTTGTTCGTTCGACTCGAGTTAA	ame-miR-375	22	TTTGTTCGTTCGGCTCGAGTTA	mir-375	21	1	1	38
t0595645	21	1	TTTGTTCGTTCGGCTCGATTC	ame-miR-375	22	TTTGTTCGTTCGGCTCGAGTTA	mir-375	20	1	1	36
t0614644	23	1	TTTGTTCGCTCGGCTCGAGTTAG	ame-miR-375	22	TTTGTTCGTTCGGCTCGAGTTA	mir-375	21	1	1	38
t0640059	24	1	TTTGTTCGTTCGACTCGAGTTAAT	ame-miR-375	22	TTTGTTCGTTCGGCTCGAGTTA	mir-375	21	1	2	35
t0677470	26	1	TTTGTTCGTTCGGCTCGAGTTATGTC	ame-miR-375	22	TTTGTTCGTTCGGCTCGAGTTA	mir-375	22	0	4	32
t0692615	22	1	TTTGTTCGTTGGGCTCGAGTTA	ame-miR-375	22	TTTGTTCGTTCGGCTCGAGTTA	mir-375	21	1	0	41
t0699235	23	1	TTTGTTCGTTCGGCTCAAGTTAT	ame-miR-375	22	TTTGTTCGTTCGGCTCGAGTTA	mir-375	21	1	1	38
t0700163	27	1	TTTGTTCGTTCGGCTCGAGTTATTTAC	ame-miR-375	22	TTTGTTCGTTCGGCTCGAGTTA	mir-375	22	0	5	29
t0701670	21	1	GTTGTTCGTTCGGCTCGAGTT	ame-miR-375	22	TTTGTTCGTTCGGCTCGAGTTA	mir-375	20	1	1	36
t0705490	25	1	TTTGTTCGTTCGGCTCGAGGTAGGG	ame-miR-375	22	TTTGTTCGTTCGGCTCGAGTTA	mir-375	21	1	3	32
t0711815	22	1	TTGTTCGTTCGTCTCGAGTTAA	ame-miR-375	22	TTTGTTCGTTCGGCTCGAGTTA	mir-375	20	1	2	33
t0724350	20	1	TTTGTTCTTCGGCTCGAGTT	ame-miR-375	22	TTTGTTCGTTCGGCTCGAGTTA	mir-375	20	0	2	34
t0748062	19	1	TTTGTTCGTTCGGCTAATT	ame-miR-375	22	TTTGTTCGTTCGGCTCGAGTTA	mir-375	18	1	3	26
t0755756	25	1	GGCCTTTGTTCGTTCGGCTCGAGTT	ame-miR-375	22	TTTGTTCGTTCGGCTCGAGTTA	mir-375	21	0	5	27
t0758768	23	1	TTTGTTCGTTCGGCTCAAGTTAA	ame-miR-375	22	TTTGTTCGTTCGGCTCGAGTTA	mir-375	21	1	1	38
t0763535	26	1	TTTGTTCGTTCGGCTCGAGTTAGTTT	ame-miR-375	22	TTTGTTCGTTCGGCTCGAGTTA	mir-375	22	0	4	32
t0800848	20	1	TTTGTTGGTTCGGCTCGAGT	ame-miR-375	22	TTTGTTCGTTCGGCTCGAGTTA	mir-375	19	1	2	31
t0811854	27	1	GCCGGTTTGTTCGTTCGGCTCGAGTTA	ame-miR-375	22	TTTGTTCGTTCGGCTCGAGTTA	mir-375	22	0	5	29
t0817384	23	1	ATTTGTTCGTTCGGCTCGAGTTA	ame-miR-375	22	TTTGTTCGTTCGGCTCGAGTTA	mir-375	22	0	1	41
t0823929	21	1	TTTGTACGTTCGGCTCGAGTT	ame-miR-375	22	TTTGTTCGTTCGGCTCGAGTTA	mir-375	20	1	1	36
t0849849	19	1	GTTCGTTCGGCTCGAGTTA	ame-miR-375	22	TTTGTTCGTTCGGCTCGAGTTA	mir-375	19	0	3	29
t0851847	19	1	TTTGTTCGCTCGGCTCGAG	ame-miR-375	22	TTTGTTCGTTCGGCTCGAGTTA	mir-375	18	1	3	26
t0864246	22	1	TTTGTTCGTACGGCTCGAGTTA	ame-miR-375	22	TTTGTTCGTTCGGCTCGAGTTA	mir-375	21	1	0	41
t0866357	25	1	TTTGTTCGTTCGGCTCGAGTTTTTT	ame-miR-375	22	TTTGTTCGTTCGGCTCGAGTTA	mir-375	21	1	3	32
t0872212	23	1	TTTGTTCGTTCGGCTCGAGTATA	ame-miR-375	22	TTTGTTCGTTCGGCTCGAGTTA	mir-375	22	0	1	41
t0881731	20	1	TTTGTTCGCTCGGCTCGAGT	ame-miR-375	22	TTTGTTCGTTCGGCTCGAGTTA	mir-375	19	1	2	31
t0884942	18	1	TTTGTTCGTCGGCTCGAG	ame-miR-375	22	TTTGTTCGTTCGGCTCGAGTTA	mir-375	18	0	4	24
t0906211	21	1	TTTGTTCGTTCGGCCCGAGTT	ame-miR-375	22	TTTGTTCGTTCGGCTCGAGTTA	mir-375	20	1	1	36
t0908011	20	1	TTTGTTCGTTGGCTCGAGTT	ame-miR-375	22	TTTGTTCGTTCGGCTCGAGTTA	mir-375	20	0	2	34
t0924795	22	1	TCTCTTCGTTCGGCTCGAGTTA	ame-miR-375	22	TTTGTTCGTTCGGCTCGAGTTA	mir-375	20	2	0	38
t0932176	23	1	AATTTGTTCGTTCGGCTCGAGTT	ame-miR-375	22	TTTGTTCGTTCGGCTCGAGTTA	mir-375	21	0	3	33
t0944707	20	1	TTTGTTTCGGCTCGAGTTAT	ame-miR-375	22	TTTGTTCGTTCGGCTCGAGTTA	mir-375	19	0	4	26
t0948329	24	1	TTTGTTCGTTCGGCTCGAGTAAAT	ame-miR-375	22	TTTGTTCGTTCGGCTCGAGTTA	mir-375	21	1	2	35
t0952016	21	1	TTGTTCGTTCGGCTGGAGTTA	ame-miR-375	22	TTTGTTCGTTCGGCTCGAGTTA	mir-375	20	1	1	36
t0953625	20	1	TTGGTCGTTCGGCTCGAGTT	ame-miR-375	22	TTTGTTCGTTCGGCTCGAGTTA	mir-375	19	1	2	31
t0957102	24	1	TTTGTTCGTTCGGTTCGAGTTAAT	ame-miR-375	22	TTTGTTCGTTCGGCTCGAGTTA	mir-375	21	1	2	35
t0968816	20	1	TTTGTTCGTTCGTTCGAGTT	ame-miR-375	22	TTTGTTCGTTCGGCTCGAGTTA	mir-375	19	1	2	31
t0973603	19	1	TTTGTTCTTTCGGCTCGAG	ame-miR-375	22	TTTGTTCGTTCGGCTCGAGTTA	mir-375	18	1	3	26
t0980510	21	1	TTTGTTCGTTCGGTTCGATTT	ame-miR-375	22	TTTGTTCGTTCGGCTCGAGTTA	mir-375	19	2	1	33
t0982230	27	1	TTTGTTCGTTCGGCTCGAGTTAAAAAA	ame-miR-375	22	TTTGTTCGTTCGGCTCGAGTTA	mir-375	22	0	5	29
t0993712	27	1	TTTGTTCGTTCGGCTCGAGTTATTAAC	ame-miR-375	22	TTTGTTCGTTCGGCTCGAGTTA	mir-375	22	0	5	29
t0995619	23	1	TTTGTTCGTTCGGCTCGACTTAT	ame-miR-375	22	TTTGTTCGTTCGGCTCGAGTTA	mir-375	21	1	1	38
t1022939	26	1	TTTGTTCGTTCGGCTCGAGTTAATGC	ame-miR-375	22	TTTGTTCGTTCGGCTCGAGTTA	mir-375	22	0	4	32
t1025327	23	1	TTTGTTCGTACGGCTCGAGTTAT	ame-miR-375	22	TTTGTTCGTTCGGCTCGAGTTA	mir-375	21	1	1	38
t1025593	26	1	TTTGTTCGTTCGGCTCGAGTTAAAGC	ame-miR-375	22	TTTGTTCGTTCGGCTCGAGTTA	mir-375	22	0	4	32
t1044216	21	1	TTTGTTCGTTCGGCACGAGTT	ame-miR-375	22	TTTGTTCGTTCGGCTCGAGTTA	mir-375	20	1	1	36
t1045921	24	1	TTTGTTCGTTCGGCTCGAGTTAGG	ame-miR-375	22	TTTGTTCGTTCGGCTCGAGTTA	mir-375	22	0	2	38
t1053857	19	1	TTTGTTCGTTCGGCTCGAT	ame-miR-375	22	TTTGTTCGTTCGGCTCGAGTTA	mir-375	19	0	3	29
t1068106	22	1	TTTGTTCCTTCGGCTCGAGTTA	ame-miR-375	22	TTTGTTCGTTCGGCTCGAGTTA	mir-375	21	1	0	41
t1076355	22	1	TTTGTTCATTCGGCTCGAGTTT	ame-miR-375	22	TTTGTTCGTTCGGCTCGAGTTA	mir-375	20	2	0	38
t1078332	21	1	TTTGTGCGTTCGGCTCGAGTT	ame-miR-375	22	TTTGTTCGTTCGGCTCGAGTTA	mir-375	20	1	1	36
t1085677	23	1	TTTGTTCGTTCGGCTCTAGTTAA	ame-miR-375	22	TTTGTTCGTTCGGCTCGAGTTA	mir-375	21	1	1	38
t1093601	23	1	TTTGTTCGTTGGCTCGAGTTAAT	ame-miR-375	22	TTTGTTCGTTCGGCTCGAGTTA	mir-375	21	0	3	33
t1094493	22	1	TTTTGTTGGTTCGGCTCGAGTT	ame-miR-375	22	TTTGTTCGTTCGGCTCGAGTTA	mir-375	20	1	2	33
t1099991	23	1	TTTGTTCGTCCGGCTCGAGTTAT	ame-miR-375	22	TTTGTTCGTTCGGCTCGAGTTA	mir-375	21	1	1	38
t1107561	25	1	ATGATTTGTTCGTTCGGCTCGAGTT	ame-miR-375	22	TTTGTTCGTTCGGCTCGAGTTA	mir-375	21	0	5	27
t1111967	18	1	TTCGTTCGGCTCGAGTTA	ame-miR-375	22	TTTGTTCGTTCGGCTCGAGTTA	mir-375	18	0	4	24
t1121693	24	1	TCTGTTCGTTCGGCTCGAGTTATT	ame-miR-375	22	TTTGTTCGTTCGGCTCGAGTTA	mir-375	21	1	2	35
t1122620	21	1	TTTGTTCGTTCGGCCCAGTTA	ame-miR-375	22	TTTGTTCGTTCGGCTCGAGTTA	mir-375	20	1	1	36
t1129612	22	1	TTTGTTCGTTCGGCTCGACTTA	ame-miR-375	22	TTTGTTCGTTCGGCTCGAGTTA	mir-375	21	1	0	41
t1141068	22	1	TTGTTCGTTCGGCTCGATTTAA	ame-miR-375	22	TTTGTTCGTTCGGCTCGAGTTA	mir-375	20	1	2	33
t1158098	26	1	TTTGTTCGTTCGGCTCGAGTTAGGTT	ame-miR-375	22	TTTGTTCGTTCGGCTCGAGTTA	mir-375	22	0	4	32
t1212576	23	1	TTGTTCGTTCGGCTCGAGTTTAA	ame-miR-375	22	TTTGTTCGTTCGGCTCGAGTTA	mir-375	21	0	3	33
t1226725	27	1	TGACTTTTGTTCGTTCGGCTCGAGTTA	ame-miR-375	22	TTTGTTCGTTCGGCTCGAGTTA	mir-375	22	0	5	29
t1232458	26	1	TTTGTTCGTTCGGCTCGAGTTGAAAC	ame-miR-375	22	TTTGTTCGTTCGGCTCGAGTTA	mir-375	22	0	4	32
t1242445	25	1	TTTGTTCGTTCGGCTCGAGTTAAGC	ame-miR-375	22	TTTGTTCGTTCGGCTCGAGTTA	mir-375	22	0	3	35
t1273035	23	1	TTTGTTCGTTCGACTCGAGTTAT	ame-miR-375	22	TTTGTTCGTTCGGCTCGAGTTA	mir-375	21	1	1	38
t1279989	23	1	TTTGTTCGTTCGGCTCGAGTTGA	ame-miR-375	22	TTTGTTCGTTCGGCTCGAGTTA	mir-375	22	0	1	41
t1293663	20	1	TTTGTTCGTTCGGCTAGTTA	ame-miR-375	22	TTTGTTCGTTCGGCTCGAGTTA	mir-375	20	0	2	34
t1293941	23	1	TTTTTTCGTTCGGCTCGAGTTAT	ame-miR-375	22	TTTGTTCGTTCGGCTCGAGTTA	mir-375	21	1	1	38
t1302776	20	1	GTTCGTTCGGCTCGAGTTAA	ame-miR-375	22	TTTGTTCGTTCGGCTCGAGTTA	mir-375	19	0	4	26
t1309175	27	1	TTTGTTCGTTCGGCTCGAGTTATAAAC	ame-miR-375	22	TTTGTTCGTTCGGCTCGAGTTA	mir-375	22	0	5	29
t1309438	24	1	TTTTGTTCGTTCGGCTCGAGTTAG	ame-miR-375	22	TTTGTTCGTTCGGCTCGAGTTA	mir-375	22	0	2	38
t1309481	22	1	ATTGTTCGTTCGGCTCGAGTTA	ame-miR-375	22	TTTGTTCGTTCGGCTCGAGTTA	mir-375	21	1	0	41
t1363779	21	1	TTTGTTCGTTCGGCTCAGTTT	ame-miR-375	22	TTTGTTCGTTCGGCTCGAGTTA	mir-375	20	1	1	36
t1372156	23	1	TTTGTTCGTTCGGCTCGAGTTCT	ame-miR-375	22	TTTGTTCGTTCGGCTCGAGTTA	mir-375	21	1	1	38
t1379771	23	1	TTTGTTCGTTTCGGCTCGAGTTA	ame-miR-375	22	TTTGTTCGTTCGGCTCGAGTTA	mir-375	22	0	1	41
t1388672	25	1	TTTTTCGTTCGGCTCGAGTTCGAAC	ame-miR-375	22	TTTGTTCGTTCGGCTCGAGTTA	mir-375	21	0	5	27
t1394271	24	1	TTTGTTCGTTCGGCTCGAGTTTAT	ame-miR-375	22	TTTGTTCGTTCGGCTCGAGTTA	mir-375	22	0	2	38
t1406249	22	1	TTTGATCGTTCGGCTCGAGTTT	ame-miR-375	22	TTTGTTCGTTCGGCTCGAGTTA	mir-375	20	2	0	38
t1410307	27	1	TTTTGTTCGTTCGGCTCGAGTTATAAT	ame-miR-375	22	TTTGTTCGTTCGGCTCGAGTTA	mir-375	22	0	5	29
t1426455	24	1	TTTGTTCGTTCGGATCGAGTTAAT	ame-miR-375	22	TTTGTTCGTTCGGCTCGAGTTA	mir-375	21	1	2	35
t1428780	22	1	TTTGTTGTTCGGCTCGAGTTAG	ame-miR-375	22	TTTGTTCGTTCGGCTCGAGTTA	mir-375	21	0	2	36
t1441475	22	1	TTTGTTCGTTCGTCTCGAGTTA	ame-miR-375	22	TTTGTTCGTTCGGCTCGAGTTA	mir-375	21	1	0	41
t1442151	27	1	TTTGTTCGTTCGGCTCGAGTTATGGTC	ame-miR-375	22	TTTGTTCGTTCGGCTCGAGTTA	mir-375	22	0	5	29
t1445935	23	1	TTTGTTCGTTCAGCTCGAGTTAT	ame-miR-375	22	TTTGTTCGTTCGGCTCGAGTTA	mir-375	21	1	1	38
t1460737	27	1	TTTGTTCGTTCGGCTCGAGTTACAAAC	ame-miR-375	22	TTTGTTCGTTCGGCTCGAGTTA	mir-375	22	0	5	29
t1466788	21	1	TTTGTTTTCGGCTCGAGTTAA	ame-miR-375	22	TTTGTTCGTTCGGCTCGAGTTA	mir-375	20	0	3	31
t1478572	24	1	TTTTGTTCGTTCGGCTCGAGTTTT	ame-miR-375	22	TTTGTTCGTTCGGCTCGAGTTA	mir-375	21	1	2	35
t1483409	25	1	TTTGTTCGTTCGGCTCGAGTTAAAG	ame-miR-375	22	TTTGTTCGTTCGGCTCGAGTTA	mir-375	22	0	3	35
t1484626	23	1	TCTGTTCGTTCGGCTCGAGTTAT	ame-miR-375	22	TTTGTTCGTTCGGCTCGAGTTA	mir-375	21	1	1	38
t1494713	26	1	TTTGTTCGTTCGGCTCGAGTTAGGAA	ame-miR-375	22	TTTGTTCGTTCGGCTCGAGTTA	mir-375	22	0	4	32
t1512073	20	1	TTTGTTCTTTCGGCTCGAGT	ame-miR-375	22	TTTGTTCGTTCGGCTCGAGTTA	mir-375	19	1	2	31
t1513442	23	1	TTTGTTCGTGCGGCTCGAGTTAT	ame-miR-375	22	TTTGTTCGTTCGGCTCGAGTTA	mir-375	21	1	1	38
t1527695	27	1	TTTGTTCGTTCGGCTCGAGTTAAAAAC	ame-miR-375	22	TTTGTTCGTTCGGCTCGAGTTA	mir-375	22	0	5	29
t1527939	20	1	CTTTGTTCGTTCGGCTCGAG	ame-miR-375	22	TTTGTTCGTTCGGCTCGAGTTA	mir-375	19	0	4	26
t1533369	21	1	TTTGTTCGTTCGGCTCGAATT	ame-miR-375	22	TTTGTTCGTTCGGCTCGAGTTA	mir-375	20	1	1	36
t1541876	22	1	TTTGTTTCGTTCGGCTCGAGTT	ame-miR-375	22	TTTGTTCGTTCGGCTCGAGTTA	mir-375	21	0	2	36
t1545687	26	1	TTTGTTCGTTCTGCTCGAGTTAATTT	ame-miR-375	22	TTTGTTCGTTCGGCTCGAGTTA	mir-375	21	1	4	29
t1561312	22	1	AATTTGTTCGTTCGGCTCGAGT	ame-miR-375	22	TTTGTTCGTTCGGCTCGAGTTA	mir-375	20	0	4	28
t1563387	25	1	TTTGTTCGTTCGGCTCGAGTTATTA	ame-miR-375	22	TTTGTTCGTTCGGCTCGAGTTA	mir-375	22	0	3	35
t1566373	23	1	TTTGTTCGTTCGGCTCGAGTATT	ame-miR-375	22	TTTGTTCGTTCGGCTCGAGTTA	mir-375	21	1	1	38
t1566888	26	1	TTTGTTCGTTCGGCTCGAGTTAAAGG	ame-miR-375	22	TTTGTTCGTTCGGCTCGAGTTA	mir-375	22	0	4	32
t1567608	21	1	TTTGTTCGTTGGGCTCGAGTT	ame-miR-375	22	TTTGTTCGTTCGGCTCGAGTTA	mir-375	20	1	1	36
t1570417	21	1	TTTGTTCGTTCGGCTAGAGTT	ame-miR-375	22	TTTGTTCGTTCGGCTCGAGTTA	mir-375	20	1	1	36
t1580999	23	1	TTTGTTCGTTCGGCTCGACTTAG	ame-miR-375	22	TTTGTTCGTTCGGCTCGAGTTA	mir-375	21	1	1	38
t1585781	22	1	TTTGTTCGTTTCGGCTCGAGTT	ame-miR-375	22	TTTGTTCGTTCGGCTCGAGTTA	mir-375	21	0	2	36
t1590028	18	1	TTTTCGTTCGGCTCGAGT	ame-miR-375	22	TTTGTTCGTTCGGCTCGAGTTA	mir-375	18	0	4	24
t1597820	25	1	TTTGTTCGTTCGGCTCGAGTTATAT	ame-miR-375	22	TTTGTTCGTTCGGCTCGAGTTA	mir-375	22	0	3	35
t1615768	24	1	CTTTGTTCGTTCGGCTCGAGTTAA	ame-miR-375	22	TTTGTTCGTTCGGCTCGAGTTA	mir-375	22	0	2	38
t1628200	27	1	TTTGTTCGTTCGGCTCGAGTTAATAAT	ame-miR-375	22	TTTGTTCGTTCGGCTCGAGTTA	mir-375	22	0	5	29
t1632683	27	1	TTTGTTCGTTCGGCTCGAGTTATTAGG	ame-miR-375	22	TTTGTTCGTTCGGCTCGAGTTA	mir-375	22	0	5	29
t1658325	22	1	TTTTGTTCGTTAGGCTCGAGTT	ame-miR-375	22	TTTGTTCGTTCGGCTCGAGTTA	mir-375	20	1	2	33
t1660406	20	1	TTTGTTCGTTCGGCCCGAGT	ame-miR-375	22	TTTGTTCGTTCGGCTCGAGTTA	mir-375	19	1	2	31
t1661708	23	1	TTTTTTTCGTTCGGCTCGAGTTA	ame-miR-375	22	TTTGTTCGTTCGGCTCGAGTTA	mir-375	21	1	1	38
t1676931	20	1	GTTGTTCGTTCGGCTCGAGT	ame-miR-375	22	TTTGTTCGTTCGGCTCGAGTTA	mir-375	19	1	2	31
t1697001	23	1	TTTGTTCGTTCGGCTCGAGGTAT	ame-miR-375	22	TTTGTTCGTTCGGCTCGAGTTA	mir-375	21	1	1	38
t1719382	24	1	TTTGTTTGTTCGGCTCGAGTTAAT	ame-miR-375	22	TTTGTTCGTTCGGCTCGAGTTA	mir-375	21	1	2	35
t1727974	27	1	TTTGTTCGTTCGGCTCGAGTTATAAAA	ame-miR-375	22	TTTGTTCGTTCGGCTCGAGTTA	mir-375	22	0	5	29
t1744877	23	1	TTTGTTCGTTCGGCTCGAGGTTT	ame-miR-375	22	TTTGTTCGTTCGGCTCGAGTTA	mir-375	21	1	1	38
t1747319	25	1	TTTTGTTCGTTCGGCTCGAGTTTAT	ame-miR-375	22	TTTGTTCGTTCGGCTCGAGTTA	mir-375	22	0	3	35
t1778186	18	1	TTTGTTCGTTCGGCTCAA	ame-miR-375	22	TTTGTTCGTTCGGCTCGAGTTA	mir-375	18	0	4	24
t1783989	22	1	TTTTGTTCGTTCGGCTCGAGCT	ame-miR-375	22	TTTGTTCGTTCGGCTCGAGTTA	mir-375	20	1	2	33
t1793355	27	1	TTTGTTCGTTCGGCTCGAGTTACCAGC	ame-miR-375	22	TTTGTTCGTTCGGCTCGAGTTA	mir-375	22	0	5	29
t1806819	18	1	GTTCGTTCGGCTCGAGTT	ame-miR-375	22	TTTGTTCGTTCGGCTCGAGTTA	mir-375	18	0	4	24
t1821213	23	1	TCTTGTTCGTTCGGCTCGAGTTA	ame-miR-375	22	TTTGTTCGTTCGGCTCGAGTTA	mir-375	22	0	1	41
t1827262	24	1	TTTGTTCGTTCGGCTCGAGTTAAC	ame-miR-375	22	TTTGTTCGTTCGGCTCGAGTTA	mir-375	22	0	2	38
t1827292	25	1	GAATTTTGTTCGTTCGGCTCGAGTT	ame-miR-375	22	TTTGTTCGTTCGGCTCGAGTTA	mir-375	21	0	5	27
t1830590	22	1	TTAGTTCGTTCGGCTCGAGTTA	ame-miR-375	22	TTTGTTCGTTCGGCTCGAGTTA	mir-375	21	1	0	41
t1863754	20	1	TTTGTTCATTCGGCTCGAGT	ame-miR-375	22	TTTGTTCGTTCGGCTCGAGTTA	mir-375	19	1	2	31
t1877849	23	1	TTTGTTCGTTTCGGCTCGAGTTT	ame-miR-375	22	TTTGTTCGTTCGGCTCGAGTTA	mir-375	21	1	1	38
t1884561	23	1	TTTGTTCGTTAGGCTCGAGTTAT	ame-miR-375	22	TTTGTTCGTTCGGCTCGAGTTA	mir-375	21	1	1	38
t1894771	21	1	TTTGTACGTTCGACTCGAGTT	ame-miR-375	22	TTTGTTCGTTCGGCTCGAGTTA	mir-375	19	2	1	33
t1909273	20	1	TTTGTTCGTTCATCTCGAGT	ame-miR-375	22	TTTGTTCGTTCGGCTCGAGTTA	mir-375	18	2	2	28
t1917430	25	1	TTTTGTTCGTTCGGCTCGAGTTAAA	ame-miR-375	22	TTTGTTCGTTCGGCTCGAGTTA	mir-375	22	0	3	35
t1924795	20	1	TTTGTTCGTTCGGCTCGAGA	ame-miR-375	22	TTTGTTCGTTCGGCTCGAGTTA	mir-375	20	0	2	34
t1947741	21	1	TTTGTTCGTTCGCCTCGAGTT	ame-miR-375	22	TTTGTTCGTTCGGCTCGAGTTA	mir-375	20	1	1	36
t1981724	21	1	TTTGTTCGTTCGGCTGGAGTT	ame-miR-375	22	TTTGTTCGTTCGGCTCGAGTTA	mir-375	20	1	1	36
t2001080	26	1	TTTTGTTCGTTCGGCTCGAGTTATTT	ame-miR-375	22	TTTGTTCGTTCGGCTCGAGTTA	mir-375	22	0	4	32
t2012565	20	1	TTGTCCGTTCGGCTCGAGTT	ame-miR-375	22	TTTGTTCGTTCGGCTCGAGTTA	mir-375	19	1	2	31
t2019393	24	1	ATTGTTCGTTCGGCTCGAGTTATT	ame-miR-375	22	TTTGTTCGTTCGGCTCGAGTTA	mir-375	21	1	2	35
t2020338	22	1	TTTGTTCGTTCGGCTCAGTTAT	ame-miR-375	22	TTTGTTCGTTCGGCTCGAGTTA	mir-375	21	0	2	36
t2027156	21	1	TCTTTCGTTCGGCTCGATTTA	ame-miR-375	22	TTTGTTCGTTCGGCTCGAGTTA	mir-375	19	2	1	33
t2060191	24	1	TTTGTTCGCTCGGCTCGAGTTAAA	ame-miR-375	22	TTTGTTCGTTCGGCTCGAGTTA	mir-375	21	1	2	35
t2061548	22	1	TTTGTTCGTTCGGCTCAAGTTT	ame-miR-375	22	TTTGTTCGTTCGGCTCGAGTTA	mir-375	20	2	0	38
t2077167	24	1	TTTGTTGTTCGGCTCGAGTTAATT	ame-miR-375	22	TTTGTTCGTTCGGCTCGAGTTA	mir-375	21	0	4	30
t2103961	24	1	TTTGTTCGTTCGGCTCGAGTTAAG	ame-miR-375	22	TTTGTTCGTTCGGCTCGAGTTA	mir-375	22	0	2	38
t1432706	22	1	GCCACTCAGACTGGGTCTCCGC	ame-miR-3759	24	GACTCACGTCGACTGGGTGTCCGC	undef	20	1	4	27
t0172884	26	4	TGCTTTGAACTTGTTTGATGATGGCT	ame-miR-3783	23	TACTTTCAATTGTTTGATGAGGT	undef	21	2	3	31
t0001183	22	689	CCAGATCTAACTCTTCCAGCTC	ame-miR-750	22	CCAGATCTAACTCTTCCAGCTC	undef	22	0	0	44
t0002070	21	414	CCAGATCTAACTCTTCCAGCT	ame-miR-750	22	CCAGATCTAACTCTTCCAGCTC	undef	21	0	1	39
t0007353	20	119	CCAGATCTAACTCTTCCAGC	ame-miR-750	22	CCAGATCTAACTCTTCCAGCTC	undef	20	0	2	34
t0019428	19	43	CCAGATCTAACTCTTCCAG	ame-miR-750	22	CCAGATCTAACTCTTCCAGCTC	undef	19	0	3	29
t0059123	18	13	CCAGATCTAACTCTTCCA	ame-miR-750	22	CCAGATCTAACTCTTCCAGCTC	undef	18	0	4	24
t0182781	22	4	CCAGATCTAACTCTTCTAGCTC	ame-miR-750	22	CCAGATCTAACTCTTCCAGCTC	undef	21	1	0	41
t0185964	22	4	GCCAGATCTAACTCTTCCAGCT	ame-miR-750	22	CCAGATCTAACTCTTCCAGCTC	undef	21	0	2	36
t0306853	21	2	CCAGATCTAACTCCTCCAGCT	ame-miR-750	22	CCAGATCTAACTCTTCCAGCTC	undef	20	1	1	36
t0368629	21	2	CCAGATCTAACTCTCTCAGCT	ame-miR-750	22	CCAGATCTAACTCTTCCAGCTC	undef	19	2	1	33
t0478335	22	2	CCAGATCTAACTCTTCCAGCTT	ame-miR-750	22	CCAGATCTAACTCTTCCAGCTC	undef	21	1	0	41
t0498576	23	2	GCCAGATCTAACTCTTCCAGCTC	ame-miR-750	22	CCAGATCTAACTCTTCCAGCTC	undef	22	0	1	41
t0570736	22	1	CCAGATCTAACTCTTCAAGCTC	ame-miR-750	22	CCAGATCTAACTCTTCCAGCTC	undef	21	1	0	41
t0749060	22	1	TCAGATCTAACTCTTCCAGCTC	ame-miR-750	22	CCAGATCTAACTCTTCCAGCTC	undef	21	1	0	41
t0772523	21	1	CCAGATTTAACTCTTCCAGCT	ame-miR-750	22	CCAGATCTAACTCTTCCAGCTC	undef	20	1	1	36
t0970681	20	1	CCAGATCTAACTTTCCAGCT	ame-miR-750	22	CCAGATCTAACTCTTCCAGCTC	undef	20	0	2	34
t1021079	22	1	CCCGATCTAACTCTTCCAGCTC	ame-miR-750	22	CCAGATCTAACTCTTCCAGCTC	undef	21	1	0	41
t1021578	22	1	CCAGATCTAATCCTTCCAGCTC	ame-miR-750	22	CCAGATCTAACTCTTCCAGCTC	undef	20	2	0	38
t1028172	21	1	CCAGATCTAACTTTTCCAGCT	ame-miR-750	22	CCAGATCTAACTCTTCCAGCTC	undef	20	1	1	36
t1067862	21	1	CCAGACCTAACTCTTCCAGCT	ame-miR-750	22	CCAGATCTAACTCTTCCAGCTC	undef	20	1	1	36
t1141342	22	1	TTAGATCTAACTCTTCCAGCTC	ame-miR-750	22	CCAGATCTAACTCTTCCAGCTC	undef	20	2	0	38
t1206616	22	1	CCCAGATCTAACTCTTCCAGCT	ame-miR-750	22	CCAGATCTAACTCTTCCAGCTC	undef	21	0	2	36
t1249832	21	1	CCAGATCTAACTTTCCAGCTC	ame-miR-750	22	CCAGATCTAACTCTTCCAGCTC	undef	21	0	1	39
t1366529	21	1	CCAGATCTAACTCTTACAGCT	ame-miR-750	22	CCAGATCTAACTCTTCCAGCTC	undef	20	1	1	36
t1663217	21	1	CCAGATCTAACTCCTTCAGCT	ame-miR-750	22	CCAGATCTAACTCTTCCAGCTC	undef	19	2	1	33
t1717028	22	1	CCATATCTAACTCTTCCAGCTC	ame-miR-750	22	CCAGATCTAACTCTTCCAGCTC	undef	21	1	0	41
t1781834	22	1	CCAGATCTAACACTTCCAGCTC	ame-miR-750	22	CCAGATCTAACTCTTCCAGCTC	undef	21	1	0	41
t1784163	22	1	CCAGATCTAACTCCTCCAGCTC	ame-miR-750	22	CCAGATCTAACTCTTCCAGCTC	undef	21	1	0	41
t1878639	21	1	CTAGATCTAACTCTTCCAGCT	ame-miR-750	22	CCAGATCTAACTCTTCCAGCTC	undef	20	1	1	36
t1937220	22	1	CCAGATCTAACTTTTCCAGCTC	ame-miR-750	22	CCAGATCTAACTCTTCCAGCTC	undef	21	1	0	41
t1956234	21	1	CCAGATCTAACTCTCCCAGCT	ame-miR-750	22	CCAGATCTAACTCTTCCAGCTC	undef	20	1	1	36
t1958556	22	1	CCAGATCTAACTCTTCCAGATC	ame-miR-750	22	CCAGATCTAACTCTTCCAGCTC	undef	21	1	0	41
t1997841	18	1	CCAGATCTAACTTTCCAG	ame-miR-750	22	CCAGATCTAACTCTTCCAGCTC	undef	18	0	4	24
t2047079	22	1	CCAGATTTAACTCTTCCAGCTC	ame-miR-750	22	CCAGATCTAACTCTTCCAGCTC	undef	21	1	0	41
t0700663	21	1	GCTGCTGTGGAAGAAGGCGAA	ame-miR-928	21	CTGGCTGTGGAAGCTGGCGAA	mir-928	18	2	2	28
t1405327	19	1	ATGGCTGTGGTAGTGGCGA	ame-miR-928	21	CTGGCTGTGGAAGCTGGCGAA	mir-928	17	2	2	26
t1866839	25	1	TACGTTGTCTAAACGAAAGCTGCAT	ame-miR-981	22	TTCGTTGTCAACGAAACCTGCA	mir-981	20	2	3	29
t0001496	21	557	TGGACGGAGAACTGATAAGGA	api-miR-184b	22	TGGACGGAGAACTGATAAAGGA	mir-184	21	0	1	39
t0036390	20	22	TGGACGGAGAACTGATAAGA	api-miR-184b	22	TGGACGGAGAACTGATAAAGGA	mir-184	20	0	2	34
t0338034	21	2	TGGACGGAGAACTGATAAGAA	api-miR-184b	22	TGGACGGAGAACTGATAAAGGA	mir-184	20	1	1	36
t0497673	22	2	CTGGACGGAGAACTGATAAGGA	api-miR-184b	22	TGGACGGAGAACTGATAAAGGA	mir-184	21	0	2	36
t0528447	21	1	TGGACGGAGAACTGATACGGA	api-miR-184b	22	TGGACGGAGAACTGATAAAGGA	mir-184	20	1	1	36
t0530032	21	1	TGGACGGAAAACTGATAAGGA	api-miR-184b	22	TGGACGGAGAACTGATAAAGGA	mir-184	20	1	1	36
t0633820	21	1	TGGACGGAGAACTGATATGGA	api-miR-184b	22	TGGACGGAGAACTGATAAAGGA	mir-184	20	1	1	36
t0641182	20	1	TGGACGGAGAACTGATAAAG	api-miR-184b	22	TGGACGGAGAACTGATAAAGGA	mir-184	20	0	2	34
t0755420	23	1	TGGACGGAGAACTGATAAGATGA	api-miR-184b	22	TGGACGGAGAACTGATAAAGGA	mir-184	21	1	1	38
t0801460	21	1	TTGACGGAGAACTGATAAGGA	api-miR-184b	22	TGGACGGAGAACTGATAAAGGA	mir-184	20	1	1	36
t0820618	21	1	TGGACGGAGGACTGATAAGGA	api-miR-184b	22	TGGACGGAGAACTGATAAAGGA	mir-184	20	1	1	36
t0962316	23	1	TTTGGACGGAGAACTGATAAGGA	api-miR-184b	22	TGGACGGAGAACTGATAAAGGA	mir-184	21	0	3	33
t0964892	19	1	TGGACGGAGAACTGATAAA	api-miR-184b	22	TGGACGGAGAACTGATAAAGGA	mir-184	19	0	3	29
t1006646	21	1	TGGACAGAGAACTGATAAGGA	api-miR-184b	22	TGGACGGAGAACTGATAAAGGA	mir-184	20	1	1	36
t1211741	22	1	TGGACGGAGAACTGATAATGGA	api-miR-184b	22	TGGACGGAGAACTGATAAAGGA	mir-184	21	1	0	41
t1400770	21	1	TGGACGGAGAACTGTTAAGGA	api-miR-184b	22	TGGACGGAGAACTGATAAAGGA	mir-184	20	1	1	36
t1567740	23	1	CCTGGACGGAGAACTGATAAGAA	api-miR-184b	22	TGGACGGAGAACTGATAAAGGA	mir-184	20	1	3	30
t1953754	26	1	TGGACGGAGAACTGATAAGGATTGGA	api-miR-184b	22	TGGACGGAGAACTGATAAAGGA	mir-184	22	0	4	32
t0225740	23	3	AATGGCACTGAAAGAATTCACGG	api-miR-263a	24	AATGGCACTGAAAGAATTCACGGG	mir-263	23	0	1	43
t0000047	21	9314	TCAGGTACCTGAAGTAGCGCG	api-miR-275	21	TCAGGTACCTGAAGTAGCGCG	mir-275	21	0	0	42
t0000707	22	1055	TCAGGTACCTGAAGTAGCGCGT	api-miR-275	21	TCAGGTACCTGAAGTAGCGCG	mir-275	21	0	1	39
t0001946	22	439	TCAGGTACCTGAAGTAGCGCGA	api-miR-275	21	TCAGGTACCTGAAGTAGCGCG	mir-275	21	0	1	39
t0005247	21	166	TCAGGTACCTGAAGTAGCGCT	api-miR-275	21	TCAGGTACCTGAAGTAGCGCG	mir-275	20	1	0	39
t0008451	22	103	TCAGGTACCTGAAGTAGCGCTT	api-miR-275	21	TCAGGTACCTGAAGTAGCGCG	mir-275	20	1	1	36
t0013766	21	62	TCAGGTACCTGAAGTAGCGCA	api-miR-275	21	TCAGGTACCTGAAGTAGCGCG	mir-275	20	1	0	39
t0037869	23	21	TCAGGTACCTGAAGTAGCGCTTT	api-miR-275	21	TCAGGTACCTGAAGTAGCGCG	mir-275	20	1	2	33
t0043277	22	18	TCAGGTACCTGAAGTAGCGCTA	api-miR-275	21	TCAGGTACCTGAAGTAGCGCG	mir-275	20	1	1	36
t0059606	19	13	AGGTACCTGAAGTAGCGCG	api-miR-275	21	TCAGGTACCTGAAGTAGCGCG	mir-275	19	0	2	32
t0060040	21	13	TCAGGTACCTGAGGTAGCGCG	api-miR-275	21	TCAGGTACCTGAAGTAGCGCG	mir-275	20	1	0	39
t0074535	20	10	CAGGTACCTGAAGTAGCGCG	api-miR-275	21	TCAGGTACCTGAAGTAGCGCG	mir-275	20	0	1	37
t0075865	22	10	TCAGGTACCTGAAGTAGCGCAA	api-miR-275	21	TCAGGTACCTGAAGTAGCGCG	mir-275	20	1	1	36
t0076213	21	10	TCAGGTACCTGAAGTAGTGCG	api-miR-275	21	TCAGGTACCTGAAGTAGCGCG	mir-275	20	1	0	39
t0117132	21	6	TCAGGTACCTGAAGTAGCACG	api-miR-275	21	TCAGGTACCTGAAGTAGCGCG	mir-275	20	1	0	39
t0119700	21	6	TCAGGTACCTGAAGTAGAGCG	api-miR-275	21	TCAGGTACCTGAAGTAGCGCG	mir-275	20	1	0	39
t0124911	21	6	TCGGGTACCTGAAGTAGCGCG	api-miR-275	21	TCAGGTACCTGAAGTAGCGCG	mir-275	20	1	0	39
t0126924	21	6	TCAGGCACCTGAAGTAGCGCG	api-miR-275	21	TCAGGTACCTGAAGTAGCGCG	mir-275	20	1	0	39
t0133409	21	6	TCATGTACCTGAAGTAGCGCG	api-miR-275	21	TCAGGTACCTGAAGTAGCGCG	mir-275	20	1	0	39
t0134355	23	6	TCAGGTACCTGAAGTAGCGCTAT	api-miR-275	21	TCAGGTACCTGAAGTAGCGCG	mir-275	20	1	2	33
t0137728	22	5	TCAGGTACCTGAAGTAGCGCAT	api-miR-275	21	TCAGGTACCTGAAGTAGCGCG	mir-275	20	1	1	36
t0143786	21	5	TCAGGTACCCGAAGTAGCGCG	api-miR-275	21	TCAGGTACCTGAAGTAGCGCG	mir-275	20	1	0	39
t0148420	21	5	TCAGGTACCTGAAGCAGCGCG	api-miR-275	21	TCAGGTACCTGAAGTAGCGCG	mir-275	20	1	0	39
t0162318	21	5	TCAGTTACCTGAAGTAGCGCG	api-miR-275	21	TCAGGTACCTGAAGTAGCGCG	mir-275	20	1	0	39
t0198530	23	4	TCAGGTACCTGAAGTAGCGCTAA	api-miR-275	21	TCAGGTACCTGAAGTAGCGCG	mir-275	20	1	2	33
t0200192	21	4	TGAGGTACCTGAAGTAGCGCG	api-miR-275	21	TCAGGTACCTGAAGTAGCGCG	mir-275	20	1	0	39
t0222026	21	3	TCAGGAACCTGAAGTAGCGCG	api-miR-275	21	TCAGGTACCTGAAGTAGCGCG	mir-275	20	1	0	39
t0232674	21	3	TTAGGTACCTGAAGTAGCGCG	api-miR-275	21	TCAGGTACCTGAAGTAGCGCG	mir-275	20	1	0	39
t0233629	21	3	TCAGGTATCTGAAGTAGCGCG	api-miR-275	21	TCAGGTACCTGAAGTAGCGCG	mir-275	20	1	0	39
t0252347	21	3	TCAGGTACCTGAAGTAGCGTG	api-miR-275	21	TCAGGTACCTGAAGTAGCGCG	mir-275	20	1	0	39
t0260125	22	3	CTCAGGTACCTGAAGTAGCGCG	api-miR-275	21	TCAGGTACCTGAAGTAGCGCG	mir-275	21	0	1	39
t0265874	21	3	TCAGGTACCTGAAGGAGCGCG	api-miR-275	21	TCAGGTACCTGAAGTAGCGCG	mir-275	20	1	0	39
t0275296	21	3	TCAGGTACCGGAAGTAGCGCG	api-miR-275	21	TCAGGTACCTGAAGTAGCGCG	mir-275	20	1	0	39
t0280435	23	3	TCAGGTACCTGAAGTAGCGCTTA	api-miR-275	21	TCAGGTACCTGAAGTAGCGCG	mir-275	20	1	2	33
t0302704	21	2	CAGGTACCTGAAGTAGCGCGT	api-miR-275	21	TCAGGTACCTGAAGTAGCGCG	mir-275	20	0	2	34
t0304459	22	2	TCAGGTACCTGAATTAGCGCGT	api-miR-275	21	TCAGGTACCTGAAGTAGCGCG	mir-275	20	1	1	36
t0304839	22	2	TCAGGTACCTGAAGTAACGCGT	api-miR-275	21	TCAGGTACCTGAAGTAGCGCG	mir-275	20	1	1	36
t0331987	18	2	TCAGGTTGAAGTAGCGCG	api-miR-275	21	TCAGGTACCTGAAGTAGCGCG	mir-275	18	0	3	27
t0354201	23	2	TCAGGTACCTGAAGTAGCGCAAA	api-miR-275	21	TCAGGTACCTGAAGTAGCGCG	mir-275	20	1	2	33
t0359042	21	2	TCAGGTACCTTAAGTAGCGCG	api-miR-275	21	TCAGGTACCTGAAGTAGCGCG	mir-275	20	1	0	39
t0360640	21	2	TCAGGTACCTGAAGTAACGCG	api-miR-275	21	TCAGGTACCTGAAGTAGCGCG	mir-275	20	1	0	39
t0411121	23	2	TCAGGTACCTGAAGTAGCGCTGT	api-miR-275	21	TCAGGTACCTGAAGTAGCGCG	mir-275	21	0	2	36
t0429396	21	2	CAGGTACCTGAAGTAGCGCGA	api-miR-275	21	TCAGGTACCTGAAGTAGCGCG	mir-275	20	0	2	34
t0436601	21	2	GCAGGTACCTGAAGTAGCGCG	api-miR-275	21	TCAGGTACCTGAAGTAGCGCG	mir-275	20	1	0	39
t0442847	21	2	TCAGGTACCTGAATTAGCGCG	api-miR-275	21	TCAGGTACCTGAAGTAGCGCG	mir-275	20	1	0	39
t0477934	21	2	TCAGGTACCAGAAGTAGCGCG	api-miR-275	21	TCAGGTACCTGAAGTAGCGCG	mir-275	20	1	0	39
t0478829	21	2	TCAGGTACCTGAAGTATCGCG	api-miR-275	21	TCAGGTACCTGAAGTAGCGCG	mir-275	20	1	0	39
t0480102	19	2	TCAGGTACCTGAAGTGGCG	api-miR-275	21	TCAGGTACCTGAAGTAGCGCG	mir-275	19	0	2	32
t0519808	22	1	TCAGGTACCTGAAGCAGCGCGA	api-miR-275	21	TCAGGTACCTGAAGTAGCGCG	mir-275	20	1	1	36
t0530569	21	1	TCAGGTACCTGAAGTAGCTCG	api-miR-275	21	TCAGGTACCTGAAGTAGCGCG	mir-275	20	1	0	39
t0537398	22	1	TCAGGTACCTGAAGTAGCAGCG	api-miR-275	21	TCAGGTACCTGAAGTAGCGCG	mir-275	21	0	1	39
t0559747	22	1	TCAGGTACCTGCAGTAGCGCGT	api-miR-275	21	TCAGGTACCTGAAGTAGCGCG	mir-275	20	1	1	36
t0568648	22	1	TCAGGTACCTGAAGTAGCACGT	api-miR-275	21	TCAGGTACCTGAAGTAGCGCG	mir-275	20	1	1	36
t0570225	24	1	TCAGGTACCTGAAGTAGCGCTATT	api-miR-275	21	TCAGGTACCTGAAGTAGCGCG	mir-275	20	1	3	30
t0613673	22	1	TCAGGTACCTTAAGTAGCGCTT	api-miR-275	21	TCAGGTACCTGAAGTAGCGCG	mir-275	19	2	1	33
t0625129	19	1	TCAGGTACCTGAAGTCGCG	api-miR-275	21	TCAGGTACCTGAAGTAGCGCG	mir-275	19	0	2	32
t0629510	24	1	TCAGGTGCCTGAAGTAGCGCGTTT	api-miR-275	21	TCAGGTACCTGAAGTAGCGCG	mir-275	20	1	3	30
t0664506	22	1	TCAGGTACCTGAAGTAGAGCTA	api-miR-275	21	TCAGGTACCTGAAGTAGCGCG	mir-275	19	2	1	33
t0675197	24	1	AATCAGGTACCTGAAGTAGCGCGT	api-miR-275	21	TCAGGTACCTGAAGTAGCGCG	mir-275	21	0	3	33
t0717861	23	1	TCAGGTACCTGAAGTAGCGCATT	api-miR-275	21	TCAGGTACCTGAAGTAGCGCG	mir-275	20	1	2	33
t0731584	21	1	TCAGATACCTGAAGTAGCGCG	api-miR-275	21	TCAGGTACCTGAAGTAGCGCG	mir-275	20	1	0	39
t0731620	23	1	TCAGGTACCTCAAGTAGCGCGTT	api-miR-275	21	TCAGGTACCTGAAGTAGCGCG	mir-275	20	1	2	33
t0744362	20	1	TCAGGTACCTGTTAGCGCGT	api-miR-275	21	TCAGGTACCTGAAGTAGCGCG	mir-275	18	1	3	26
t0751806	20	1	CAGTTACCTGAAGTAGCGCG	api-miR-275	21	TCAGGTACCTGAAGTAGCGCG	mir-275	19	1	1	34
t0778179	22	1	TCAGTTACCTGAAGTAGCGCGT	api-miR-275	21	TCAGGTACCTGAAGTAGCGCG	mir-275	20	1	1	36
t0779395	21	1	TCAGGCACCTGAAGTAGCGTG	api-miR-275	21	TCAGGTACCTGAAGTAGCGCG	mir-275	19	2	0	36
t0806299	23	1	TCAGGTACCTGAAGGAGCGCGTT	api-miR-275	21	TCAGGTACCTGAAGTAGCGCG	mir-275	20	1	2	33
t0858995	21	1	TCAGGTACCTGAAGTAGCGAA	api-miR-275	21	TCAGGTACCTGAAGTAGCGCG	mir-275	19	2	0	36
t0874750	22	1	CCAGGTACCTGAAGTAGCGCGT	api-miR-275	21	TCAGGTACCTGAAGTAGCGCG	mir-275	20	1	1	36
t0907109	22	1	TCAGGTACCTGAGGTAGCGCGT	api-miR-275	21	TCAGGTACCTGAAGTAGCGCG	mir-275	20	1	1	36
t0936036	22	1	TCAAGTACCTGAAGTAGCGCGT	api-miR-275	21	TCAGGTACCTGAAGTAGCGCG	mir-275	20	1	1	36
t0937169	21	1	TCAGGTACCTGAAGTAGCCGT	api-miR-275	21	TCAGGTACCTGAAGTAGCGCG	mir-275	20	0	2	34
t1025998	21	1	TCAGGTACCTGAAGTAGCGTT	api-miR-275	21	TCAGGTACCTGAAGTAGCGCG	mir-275	19	2	0	36
t1049214	23	1	TCAGGTACTTGAAGTAGCGCGTT	api-miR-275	21	TCAGGTACCTGAAGTAGCGCG	mir-275	20	1	2	33
t1076541	21	1	TCAGGTACCTGAAGCAGCGCT	api-miR-275	21	TCAGGTACCTGAAGTAGCGCG	mir-275	19	2	0	36
t1103808	22	1	TCGGGTACCTGAAGTAGCGCGA	api-miR-275	21	TCAGGTACCTGAAGTAGCGCG	mir-275	20	1	1	36
t1123138	20	1	TCAGGTTTGAAGTAGCGCGT	api-miR-275	21	TCAGGTACCTGAAGTAGCGCG	mir-275	18	1	3	26
t1124239	21	1	TCAGGGACCTGAAGTAGCGCG	api-miR-275	21	TCAGGTACCTGAAGTAGCGCG	mir-275	20	1	0	39
t1125424	24	1	TCAGGTACCTGAAGGAGCGCGAAT	api-miR-275	21	TCAGGTACCTGAAGTAGCGCG	mir-275	20	1	3	30
t1142983	23	1	TCAGGAACCTGAAGTAGCGCTTT	api-miR-275	21	TCAGGTACCTGAAGTAGCGCG	mir-275	19	2	2	30
t1156729	21	1	TCAGGTACCTGGAGTAGCGCG	api-miR-275	21	TCAGGTACCTGAAGTAGCGCG	mir-275	20	1	0	39
t1172140	24	1	TCAGGTACCTGAAGTAGAGCGTTA	api-miR-275	21	TCAGGTACCTGAAGTAGCGCG	mir-275	20	1	3	30
t1172301	19	1	TGGTACCTGAAGTAGCGCG	api-miR-275	21	TCAGGTACCTGAAGTAGCGCG	mir-275	19	0	2	32
t1206359	22	1	TCAGGTACCTGAAGTAGTGCTT	api-miR-275	21	TCAGGTACCTGAAGTAGCGCG	mir-275	19	2	1	33
t1221388	22	1	TCAGGTATCTGAAGTAGCGCGT	api-miR-275	21	TCAGGTACCTGAAGTAGCGCG	mir-275	20	1	1	36
t1274202	22	1	TCAGGTACCTGAAGTAGCGACA	api-miR-275	21	TCAGGTACCTGAAGTAGCGCG	mir-275	20	1	1	36
t1279923	21	1	CCAGGTACCTGAAGTAGCGCG	api-miR-275	21	TCAGGTACCTGAAGTAGCGCG	mir-275	20	1	0	39
t1292714	22	1	TCAGGTACCTGAAGTAGAGCGT	api-miR-275	21	TCAGGTACCTGAAGTAGCGCG	mir-275	20	1	1	36
t1294230	22	1	ACAGGTACCTGAAGTAGCGCGT	api-miR-275	21	TCAGGTACCTGAAGTAGCGCG	mir-275	20	1	1	36
t1351831	20	1	TCAGTACCTGAAGTAGCGCG	api-miR-275	21	TCAGGTACCTGAAGTAGCGCG	mir-275	20	0	1	37
t1357866	21	1	TCAGGTACCTGAAATAGCGCG	api-miR-275	21	TCAGGTACCTGAAGTAGCGCG	mir-275	20	1	0	39
t1363793	23	1	TCAGGTACCTGAGGTAGCGCGTT	api-miR-275	21	TCAGGTACCTGAAGTAGCGCG	mir-275	20	1	2	33
t1373725	23	1	TCAGGTACCTGAAGTCGCGCGGA	api-miR-275	21	TCAGGTACCTGAAGTAGCGCG	mir-275	20	1	2	33
t1390978	21	1	TCAGGTACCTGAAGCGCGCGA	api-miR-275	21	TCAGGTACCTGAAGTAGCGCG	mir-275	19	1	2	31
t1511655	22	1	TCAGGTACCTGAGGTAGCGCGA	api-miR-275	21	TCAGGTACCTGAAGTAGCGCG	mir-275	20	1	1	36
t1579204	21	1	TCAGGTAACTGAAGTAGCGCG	api-miR-275	21	TCAGGTACCTGAAGTAGCGCG	mir-275	20	1	0	39
t1598209	20	1	AGGTACCTGAAGTAGCGCGT	api-miR-275	21	TCAGGTACCTGAAGTAGCGCG	mir-275	19	0	3	29
t1606980	21	1	TCAGGTACCTGAAGAAGCGCG	api-miR-275	21	TCAGGTACCTGAAGTAGCGCG	mir-275	20	1	0	39
t1620081	21	1	TCAGTACCTGAAGTAGCGCGT	api-miR-275	21	TCAGGTACCTGAAGTAGCGCG	mir-275	20	0	2	34
t1662996	23	1	TCAGGTATTTGAAGTAGCGCGCT	api-miR-275	21	TCAGGTACCTGAAGTAGCGCG	mir-275	19	2	2	30
t1702103	21	1	TCAGGTACCTGTAGTAGCGCG	api-miR-275	21	TCAGGTACCTGAAGTAGCGCG	mir-275	20	1	0	39
t1707997	21	1	TCAGGTACCTGAGGTAGCGCT	api-miR-275	21	TCAGGTACCTGAAGTAGCGCG	mir-275	19	2	0	36
t1718317	21	1	TCAGGTACTTGAAGTAGCGCG	api-miR-275	21	TCAGGTACCTGAAGTAGCGCG	mir-275	20	1	0	39
t1724581	22	1	TCAGGTACCTGAAGTAGCGAGA	api-miR-275	21	TCAGGTACCTGAAGTAGCGCG	mir-275	20	1	1	36
t1796131	22	1	TCCGGTACCTGAAGTAGCGCTT	api-miR-275	21	TCAGGTACCTGAAGTAGCGCG	mir-275	19	2	1	33
t1821865	22	1	TCAGGTACCTGTAGTAGCGCGA	api-miR-275	21	TCAGGTACCTGAAGTAGCGCG	mir-275	20	1	1	36
t1833001	21	1	TCAGGTACCTAAAGTAGCGCG	api-miR-275	21	TCAGGTACCTGAAGTAGCGCG	mir-275	20	1	0	39
t1866688	23	1	TCAGGTACCTGAAGTAGCGATTT	api-miR-275	21	TCAGGTACCTGAAGTAGCGCG	mir-275	19	2	2	30
t1871564	22	1	TCAGGTGCCTGAAGTAGCGCGA	api-miR-275	21	TCAGGTACCTGAAGTAGCGCG	mir-275	20	1	1	36
t1885157	21	1	TCAGGTACCTGAAGTAGCGAG	api-miR-275	21	TCAGGTACCTGAAGTAGCGCG	mir-275	20	1	0	39
t1908981	23	1	TCTGGTACCTGAAGTAGCGCGTT	api-miR-275	21	TCAGGTACCTGAAGTAGCGCG	mir-275	20	1	2	33
t1925616	21	1	TCAAGTACCTGAAGTAGCGCG	api-miR-275	21	TCAGGTACCTGAAGTAGCGCG	mir-275	20	1	0	39
t1927759	22	1	TCACGTACCTGAAGTAGCGCGT	api-miR-275	21	TCAGGTACCTGAAGTAGCGCG	mir-275	20	1	1	36
t1960321	23	1	TCAGGTGCGTGAAGTAGCGCGCT	api-miR-275	21	TCAGGTACCTGAAGTAGCGCG	mir-275	19	2	2	30
t1961969	21	1	TCAGGTACCTGAAGTAGAGCT	api-miR-275	21	TCAGGTACCTGAAGTAGCGCG	mir-275	19	2	0	36
t2004423	20	1	TCAGTACCTGAAGTAGCGCT	api-miR-275	21	TCAGGTACCTGAAGTAGCGCG	mir-275	19	1	1	34
t2033015	21	1	TCAGGTACCTGAACTAGCGCG	api-miR-275	21	TCAGGTACCTGAAGTAGCGCG	mir-275	20	1	0	39
t2076355	22	1	TCAGGCACCTGAAGTAGCGCGA	api-miR-275	21	TCAGGTACCTGAAGTAGCGCG	mir-275	20	1	1	36
t2098757	22	1	TCAGGTACCTGAAGGAGCGCGA	api-miR-275	21	TCAGGTACCTGAAGTAGCGCG	mir-275	20	1	1	36
t0594459	20	1	TGACTAGATCTACACTCATC	api-miR-279b	21	TGACTAGATCTACACTCATCA	mir-279	20	0	1	37
t0819277	22	1	TGACTAGAATTACACTCATCCA	api-miR-279b	21	TGACTAGATCTACACTCATCA	mir-279	19	2	1	33
t0483869	23	2	TATCACAGCCAGCTTTGATGAGG	api-miR-2a	24	TATCACAGCCAGCTTTGATGAGCG	mir-2	23	0	1	43
t0537468	28	1	TATCACAGCCAGCTTTGATGAGCCAGAG	api-miR-2a	24	TATCACAGCCAGCTTTGATGAGCG	mir-2	24	0	4	36
t1494027	26	1	TATCACAGCCAGCTTTGATGAGCAAG	api-miR-2a	24	TATCACAGCCAGCTTTGATGAGCG	mir-2	24	0	2	42
t1562664	27	1	TATCACAGCCACCTTTGATGACCCCGA	api-miR-2a	24	TATCACAGCCAGCTTTGATGAGCG	mir-2	22	2	3	33
t1665560	22	1	TATCACAGCCAGCTTTGATGCG	api-miR-2a	24	TATCACAGCCAGCTTTGATGAGCG	mir-2	22	0	2	38
t0014467	23	59	TATCACAGCCAGCTTTGATGAGA	api-miR-2b	25	TATCACAGCCAGCTTTGTATGAGCA	mir-2	23	0	2	40
t0030320	24	27	TATCACAGCCAGCTTTGATGAGCA	api-miR-2b	25	TATCACAGCCAGCTTTGTATGAGCA	mir-2	24	0	1	45
t0054274	23	14	TATCACAGCCACCTTTGATGACA	api-miR-2b	25	TATCACAGCCAGCTTTGTATGAGCA	mir-2	22	1	2	37
t0095638	22	8	TATCACAGCCAGCTTTGATGAA	api-miR-2b	25	TATCACAGCCAGCTTTGTATGAGCA	mir-2	22	0	3	35
t0133039	24	6	TATCACAGCCAGCTTTGATGAGAA	api-miR-2b	25	TATCACAGCCAGCTTTGTATGAGCA	mir-2	23	1	1	42
t0288903	25	3	TATCACAGCCAGCTTTGATGAGCAA	api-miR-2b	25	TATCACAGCCAGCTTTGTATGAGCA	mir-2	24	0	2	42
t0648169	26	1	TATCACAGCCAGCTTTGATGAAAAAA	api-miR-2b	25	TATCACAGCCAGCTTTGTATGAGCA	mir-2	22	2	3	33
t0654758	23	1	TATCACAGTCAGCTTTGATGAGA	api-miR-2b	25	TATCACAGCCAGCTTTGTATGAGCA	mir-2	22	1	2	37
t0698488	24	1	TATGACAGCCAGCTTTGATGAGAA	api-miR-2b	25	TATCACAGCCAGCTTTGTATGAGCA	mir-2	22	2	1	39
t0862925	23	1	TATCACAGCCAGCTTTGATGACA	api-miR-2b	25	TATCACAGCCAGCTTTGTATGAGCA	mir-2	23	0	2	40
t2087234	24	1	TATCACAGCCAGCTTCGATGAGAA	api-miR-2b	25	TATCACAGCCAGCTTTGTATGAGCA	mir-2	22	2	1	39
t1342741	22	1	TTCTGGTCATTGTAGAAAACGG	api-miR-3015a	22	TTACTGGACATTGTAAGAACGG	mir-3015	19	2	2	30
t1805409	27	1	TGTGAAACATGGTCGAATGCTCTTGAA	api-miR-3048	22	TGTGAACTGGTCATGCTCTTAA	undef	22	0	5	29
t1134386	21	1	GAGTTCTGCAAGAAGCGGCCG	api-miR-3055	21	GCAGTTCGCGATAAGCGGCCG	undef	18	2	2	28
t1007553	24	1	TAATACTGTCAGGTAATGATGTCA	api-miR-8	23	TAATACTGTCAGGTAATGATGTC	mir-8	23	0	1	43
t0314836	22	2	GTGAGCAAAGTTTCAGGCGTGT	api-miR-87b	22	GTGAGCAAAGTTTCAGGCGTGT	mir-87	22	0	0	44
t0482983	22	2	GTGAGCAAAGTTTCAGGGGTGT	api-miR-87b	22	GTGAGCAAAGTTTCAGGCGTGT	mir-87	21	1	0	41
t0656661	23	1	GTGAGCAAAGTTTCAGGGGTGTT	api-miR-87b	22	GTGAGCAAAGTTTCAGGCGTGT	mir-87	21	1	1	38
t1673412	22	1	TTCGTTGTCGTAGAAACTTGAT	api-miR-981	22	TTCGTTGTCGATGAAACCTTGA	undef	19	2	2	30
t0296053	20	2	TGCCACCAAGTCCGACTGCA	aqu-miR-2014	22	TGCCAAACAAGTCCGATCTACA	undef	18	2	2	28
t1243736	18	1	TCCCTGAGACCCTCTTGA	asu-lin-4	21	TCCCTGAGACCTCTGCTGTGA	lin-4	18	0	3	27
t0043503	24	18	AACCCGTAGATCCGAACTTGTGAT	asu-miR-100a	24	AACCCGTAGATCCGAACTTGTGTT	mir-99	23	1	0	45
t0051504	24	15	AACCCGTAGATCCGAACTTGTGTT	asu-miR-100a	24	AACCCGTAGATCCGAACTTGTGTT	mir-99	24	0	0	48
t0101052	25	7	AACCCGTAGATCCGAACTTGTGTAA	asu-miR-100a	24	AACCCGTAGATCCGAACTTGTGTT	mir-99	23	1	1	42
t0174135	24	4	AACCCGTAGATCCGAACTTGTGTA	asu-miR-100a	24	AACCCGTAGATCCGAACTTGTGTT	mir-99	23	1	0	45
t0200335	25	4	AACCCGTAGATCCGAACTTGTGAAT	asu-miR-100a	24	AACCCGTAGATCCGAACTTGTGTT	mir-99	23	1	1	42
t0232097	25	3	AACCCGTAGATCCGAACTTGTGTTT	asu-miR-100a	24	AACCCGTAGATCCGAACTTGTGTT	mir-99	24	0	1	45
t0791084	25	1	AACCCGTAGATCCGAACTTGTGTCC	asu-miR-100a	24	AACCCGTAGATCCGAACTTGTGTT	mir-99	23	1	1	42
t0924386	24	1	AACCCGTAGATCCGAACTTGTGCT	asu-miR-100a	24	AACCCGTAGATCCGAACTTGTGTT	mir-99	23	1	0	45
t1315147	24	1	AACCCGTAGATCAGAACTTGTGTA	asu-miR-100a	24	AACCCGTAGATCCGAACTTGTGTT	mir-99	22	2	0	42
t1494452	25	1	AACCCGTAGATCCGAACTTGTGCAT	asu-miR-100a	24	AACCCGTAGATCCGAACTTGTGTT	mir-99	23	1	1	42
t1526881	22	1	AACCCGTAGATCCGAACTTTTC	asu-miR-100a	24	AACCCGTAGATCCGAACTTGTGTT	mir-99	21	1	2	35
t1779714	26	1	AACCCGTAGATCCGAACTTGTGTAAC	asu-miR-100a	24	AACCCGTAGATCCGAACTTGTGTT	mir-99	23	1	2	39
t1979037	26	1	AACCCGTAGATCCGAACTTGTGTTTT	asu-miR-100a	24	AACCCGTAGATCCGAACTTGTGTT	mir-99	24	0	2	42
t0848518	26	1	AATTGGTCCCCTTCAACCAGCTGTAA	asu-miR-133	22	ATTGGTCCCCTTCAACCAGCTA	mir-133	22	0	4	32
t0403410	24	2	TGGCAACGGAAGACTGCTCAAGAC	asu-miR-184	22	TGGACGGAAGACTGATAAGAGC	undef	20	1	4	27
t1654991	21	1	TCGTCAAAGGGGTTGTGATTT	asu-miR-2a*	21	CGTCAAAGTGGTGGTGATTTG	mir-2	18	2	2	28
t1350127	23	1	AGTGGATGAACCTCTCGTTCGGG	asu-miR-36a*	24	AGTGGATGTACCCTCGGTTCGATG	undef	20	2	3	29
t1061393	20	1	CGTGGCAAAGAACTGCGGTG	asu-miR-43c-2*	23	CGTGGCAAAGATACTGCGATGCG	mir-43_2	19	1	3	28
t0784105	22	1	TATTACAGTCTTATCACTGGTC	asu-miR-43d	21	TATCACAGTCTTATCCGGTCA	undef	19	1	3	28
t2080170	22	1	CGTAGCAGAGGTCTTCAGAACG	asu-miR-43e*	24	CGGTAGCAGAGGTGCTGCGATACG	mir-43_2	20	1	4	27
t0169281	24	4	TTGGTGCTCTCTCGGACAGTCATA	asu-miR-44a*	22	CTGGATGTCTCTCGCAGTCATA	mir-44	20	1	4	27
t0813835	26	1	TCTGCACATGTTAGAACGAGCTAGCA	asu-miR-5352	23	TTGCACATGTTGAACGACCTGCT	undef	21	2	3	31
t0970157	25	1	TCTGCACATGTTAGAACGAGCTAGC	asu-miR-5352	23	TTGCACATGTTGAACGACCTGCT	undef	21	1	4	29
t1512928	25	1	TACACATGTCTGAACGCACCTGCAT	asu-miR-5352	23	TTGCACATGTTGAACGACCTGCT	undef	21	1	4	29
t0476103	23	2	CAATTTGGTGCTGTCGCTGGTAT	asu-miR-5358b*	23	CCATGTTGGTGCGTCGTGGTATG	undef	20	1	4	27
t0148059	23	5	TACCCTGTAGAACCGGGCTTTTT	asu-miR-57	25	TACCCTGTAGTACCGAGCTGTGTTT	mir-57	21	2	2	34
t0022505	22	37	CACAACCTCCTTGAGTGAGTGA	asu-miR-67	24	TCACAACCTCCTTGAGTGAGTTGA	mir-67	22	0	2	38
t0086557	23	9	TCACAACCTCCTTGAGTGAGTGA	asu-miR-67	24	TCACAACCTCCTTGAGTGAGTTGA	mir-67	23	0	1	43
t0188148	22	4	TCACAACCTCCTTGAGTGAGTG	asu-miR-67	24	TCACAACCTCCTTGAGTGAGTTGA	mir-67	22	0	2	38
t0198326	23	4	CACAACCTCCTTGAGTGAGTGAT	asu-miR-67	24	TCACAACCTCCTTGAGTGAGTTGA	mir-67	22	0	3	35
t0267923	24	3	TCACAACCTCCTTGAGTGAGTGAA	asu-miR-67	24	TCACAACCTCCTTGAGTGAGTTGA	mir-67	22	2	0	42
t0362150	20	2	CACAACCTCCTTGAGTGAGT	asu-miR-67	24	TCACAACCTCCTTGAGTGAGTTGA	mir-67	20	0	4	28
t1293876	25	1	TCACAACCTCCTTGAGTGAGTAAAA	asu-miR-67	24	TCACAACCTCCTTGAGTGAGTTGA	mir-67	22	2	1	39
t1543032	21	1	CACAACCTCCTTGAGTGAGTG	asu-miR-67	24	TCACAACCTCCTTGAGTGAGTTGA	mir-67	21	0	3	33
t1631414	24	1	TCACAACCTCCTTGAGTGAGTGAT	asu-miR-67	24	TCACAACCTCCTTGAGTGAGTTGA	mir-67	23	0	2	40
t1863087	23	1	TCACAACCTCCTTGAGTGAGTTA	asu-miR-67	24	TCACAACCTCCTTGAGTGAGTTGA	mir-67	23	0	1	43
t1866857	21	1	ACAACCTCCTTGAGTGAGTGA	asu-miR-67	24	TCACAACCTCCTTGAGTGAGTTGA	mir-67	21	0	3	33
t1995602	24	1	ATCACAACCTCCTTGAGTGAGTGA	asu-miR-67	24	TCACAACCTCCTTGAGTGAGTTGA	mir-67	23	0	2	40
t1588956	23	1	TGGAAGACTGGTGATTTTGTTGT	asu-miR-7	24	TGGAAGACTGGTGATTTTGTTGTT	mir-7	23	0	1	43
t2022143	27	1	TGGAAGGACTGGTGATTGTTGATGGTG	asu-miR-7	24	TGGAAGACTGGTGATTTTGTTGTT	mir-7	22	2	3	33
t1381041	22	1	TCTTGGTTATCTGGCTGTATGA	asu-miR-79*	21	TTTGGTTATCTGGCTGTATGA	mir-9	21	0	1	39
t1840406	22	1	TGAGATCATTGTGAAAGCTATT	asu-miR-81a	22	TGAGATCATTGTGAAAGCTATT	mir-81	22	0	0	44
t1854894	20	1	TGAGATCATTGTGAAAGATG	asu-miR-81a	22	TGAGATCATTGTGAAAGCTATT	mir-81	19	1	2	31
t0434285	26	2	TGAAGGTAGTTCTATCAAGCGGACGA	asu-miR-84	23	TGAGGTAGTTTATAAAGCTGCGA	undef	21	2	3	31
t1422199	24	1	TAAGGATGTCTTTGCCAACAGTTT	asu-miR-86	24	TAAGTGAATGCTTTGCCACAGTCT	undef	21	1	4	29
t0000093	23	5739	AACCCGTAGATCCGAACTTGTGA	bfl-miR-100	23	AACCCGTAGATCCGAACTTGTGT	mir-99	22	1	0	43
t0001153	23	703	AACCCGTAGATCCGAACTTGTGT	bfl-miR-100	23	AACCCGTAGATCCGAACTTGTGT	mir-99	23	0	0	46
t0059075	23	13	AACCCGTAGATCCGAACTTGTGC	bfl-miR-100	23	AACCCGTAGATCCGAACTTGTGT	mir-99	22	1	0	43
t0085061	22	9	AACCCGTAGATCCGAACTTGTT	bfl-miR-100	23	AACCCGTAGATCCGAACTTGTGT	mir-99	22	0	1	41
t0102562	23	7	AACCCGTAGATCCGAACTTGTAA	bfl-miR-100	23	AACCCGTAGATCCGAACTTGTGT	mir-99	21	2	0	40
t0112508	22	7	ACCCGTAGATCCGAACTTGTGA	bfl-miR-100	23	AACCCGTAGATCCGAACTTGTGT	mir-99	21	1	1	38
t0177694	23	4	AACCCGTAGATCCGAACCTGTGA	bfl-miR-100	23	AACCCGTAGATCCGAACTTGTGT	mir-99	21	2	0	40
t0194650	23	4	AACCCGTAGATCTGAACTTGTGA	bfl-miR-100	23	AACCCGTAGATCCGAACTTGTGT	mir-99	21	2	0	40
t0196364	23	4	AACCCGTAGATTCGAACTTGTGA	bfl-miR-100	23	AACCCGTAGATCCGAACTTGTGT	mir-99	21	2	0	40
t0220374	23	3	AACCCGTAGATCCAAACTTGTGA	bfl-miR-100	23	AACCCGTAGATCCGAACTTGTGT	mir-99	21	2	0	40
t0225952	23	3	AACCCGTAGATCCGCACTTGTGA	bfl-miR-100	23	AACCCGTAGATCCGAACTTGTGT	mir-99	21	2	0	40
t0240403	23	3	AACCCGCAGATCCGAACTTGTGA	bfl-miR-100	23	AACCCGTAGATCCGAACTTGTGT	mir-99	21	2	0	40
t0245230	23	3	AACCCGTAGTTCCGAACTTGTGA	bfl-miR-100	23	AACCCGTAGATCCGAACTTGTGT	mir-99	21	2	0	40
t0254374	23	3	AACCCGTAGATCAGAACTTGTGA	bfl-miR-100	23	AACCCGTAGATCCGAACTTGTGT	mir-99	21	2	0	40
t0256368	24	3	AACCCGTAGATCTGAACTTGTGAA	bfl-miR-100	23	AACCCGTAGATCCGAACTTGTGT	mir-99	21	2	1	37
t0273346	23	3	AACCCGTCGATCCGAACTTGTGA	bfl-miR-100	23	AACCCGTAGATCCGAACTTGTGT	mir-99	21	2	0	40
t0277677	23	3	AACCTGTAGATCCGAACTTGTGA	bfl-miR-100	23	AACCCGTAGATCCGAACTTGTGT	mir-99	21	2	0	40
t0341116	23	2	AGCCCGTAGATCCGAACTTGTGA	bfl-miR-100	23	AACCCGTAGATCCGAACTTGTGT	mir-99	21	2	0	40
t0365874	23	2	AACCCGAAGATCCGAACTTGTGA	bfl-miR-100	23	AACCCGTAGATCCGAACTTGTGT	mir-99	21	2	0	40
t0382905	23	2	AACCCGTAGATACGAACTTGTGA	bfl-miR-100	23	AACCCGTAGATCCGAACTTGTGT	mir-99	21	2	0	40
t0428711	22	2	AACCCGTAGATCCAACTTGTGA	bfl-miR-100	23	AACCCGTAGATCCGAACTTGTGT	mir-99	21	1	1	38
t0475826	23	2	AACCCATAGATCCGAACTTGTGA	bfl-miR-100	23	AACCCGTAGATCCGAACTTGTGT	mir-99	21	2	0	40
t0483489	23	2	AACCCGTAGCTCCGAACTTGTGA	bfl-miR-100	23	AACCCGTAGATCCGAACTTGTGT	mir-99	21	2	0	40
t0485468	24	2	AACCCGTAGATTCGAACTTGTGAA	bfl-miR-100	23	AACCCGTAGATCCGAACTTGTGT	mir-99	21	2	1	37
t0553269	23	1	AACTCGTAGATCCGAACTTGTGA	bfl-miR-100	23	AACCCGTAGATCCGAACTTGTGT	mir-99	21	2	0	40
t0570013	23	1	AACCCGTAGAGCCGAACTTGTGA	bfl-miR-100	23	AACCCGTAGATCCGAACTTGTGT	mir-99	21	2	0	40
t0655725	24	1	TAACCCGTAGATCCGAACTTGTGT	bfl-miR-100	23	AACCCGTAGATCCGAACTTGTGT	mir-99	23	0	1	43
t0671924	23	1	AACCCTTAGATCCGAACTTGTGA	bfl-miR-100	23	AACCCGTAGATCCGAACTTGTGT	mir-99	21	2	0	40
t0704439	23	1	AACCCGTAGATTCGAACTTGTGT	bfl-miR-100	23	AACCCGTAGATCCGAACTTGTGT	mir-99	22	1	0	43
t0784301	23	1	ATCCCGTAGATCCGAACTTGTGT	bfl-miR-100	23	AACCCGTAGATCCGAACTTGTGT	mir-99	22	1	0	43
t0787730	23	1	AACCCGTAGATCCGAACTTTTGA	bfl-miR-100	23	AACCCGTAGATCCGAACTTGTGT	mir-99	21	2	0	40
t0919840	21	1	AACCCGTAGATCCGAACTTTT	bfl-miR-100	23	AACCCGTAGATCCGAACTTGTGT	mir-99	21	0	2	36
t0927719	24	1	AACCTGTAGATCCGAACTTGTGAA	bfl-miR-100	23	AACCCGTAGATCCGAACTTGTGT	mir-99	21	2	1	37
t0939220	23	1	AACCCGTAGATCCGGACTTGTGA	bfl-miR-100	23	AACCCGTAGATCCGAACTTGTGT	mir-99	21	2	0	40
t0991081	24	1	AACCCGTAGACCCGAACTTGTGAA	bfl-miR-100	23	AACCCGTAGATCCGAACTTGTGT	mir-99	21	2	1	37
t1002894	22	1	AACCCGTAGATCCGAACTGTGA	bfl-miR-100	23	AACCCGTAGATCCGAACTTGTGT	mir-99	21	1	1	38
t1007103	24	1	AACCCGTAGGTCCGAACTTGTGAA	bfl-miR-100	23	AACCCGTAGATCCGAACTTGTGT	mir-99	21	2	1	37
t1053545	23	1	AACTGTAGATCCGAACTTGTGAA	bfl-miR-100	23	AACCCGTAGATCCGAACTTGTGT	mir-99	20	2	2	32
t1060756	23	1	AACCCGTGGATCCGAACTTGTGA	bfl-miR-100	23	AACCCGTAGATCCGAACTTGTGT	mir-99	21	2	0	40
t1086006	23	1	AACCCGTAGATCAGAACTTGTGT	bfl-miR-100	23	AACCCGTAGATCCGAACTTGTGT	mir-99	22	1	0	43
t1107705	23	1	AACCCGTAGATCTGAACTTGTGT	bfl-miR-100	23	AACCCGTAGATCCGAACTTGTGT	mir-99	22	1	0	43
t1125724	23	1	AACCAGTAGATCCGAACTTGTGT	bfl-miR-100	23	AACCCGTAGATCCGAACTTGTGT	mir-99	22	1	0	43
t1164020	23	1	AACCCGTAGATCCGAGCTTGTGA	bfl-miR-100	23	AACCCGTAGATCCGAACTTGTGT	mir-99	21	2	0	40
t1205325	23	1	ACCCATAGATCCGAACTTGTGAA	bfl-miR-100	23	AACCCGTAGATCCGAACTTGTGT	mir-99	20	2	2	32
t1233197	23	1	AACCTGTAGATCCGAACTTGTGT	bfl-miR-100	23	AACCCGTAGATCCGAACTTGTGT	mir-99	22	1	0	43
t1290591	23	1	AACCCGTAGATCCTAACTTGTGA	bfl-miR-100	23	AACCCGTAGATCCGAACTTGTGT	mir-99	21	2	0	40
t1292590	23	1	AACCAGTAGATCCGAACTTGTGA	bfl-miR-100	23	AACCCGTAGATCCGAACTTGTGT	mir-99	21	2	0	40
t1295985	23	1	AACCCGTAGATCCGAACTTATGA	bfl-miR-100	23	AACCCGTAGATCCGAACTTGTGT	mir-99	21	2	0	40
t1296044	24	1	AACCCGTAGATCCGAACTTGAGAA	bfl-miR-100	23	AACCCGTAGATCCGAACTTGTGT	mir-99	21	2	1	37
t1429757	22	1	AACCCGTAGATCTGAACTTGTT	bfl-miR-100	23	AACCCGTAGATCCGAACTTGTGT	mir-99	21	1	1	38
t1491650	22	1	AACCCGTAGATCCGAACTGTGT	bfl-miR-100	23	AACCCGTAGATCCGAACTTGTGT	mir-99	22	0	1	41
t1613820	23	1	AACCCGTAGATCCGAACTTGTCA	bfl-miR-100	23	AACCCGTAGATCCGAACTTGTGT	mir-99	21	2	0	40
t1676081	23	1	AATCCGTAGATCCGAACTTGTGA	bfl-miR-100	23	AACCCGTAGATCCGAACTTGTGT	mir-99	21	2	0	40
t1700669	23	1	AACCCGGAGATCCGAACTTGTGA	bfl-miR-100	23	AACCCGTAGATCCGAACTTGTGT	mir-99	21	2	0	40
t1703753	23	1	AACCCGTAGATCCGAACTTGAGA	bfl-miR-100	23	AACCCGTAGATCCGAACTTGTGT	mir-99	21	2	0	40
t1734966	24	1	TAACCCGTAGATCCGAACTTGTGA	bfl-miR-100	23	AACCCGTAGATCCGAACTTGTGT	mir-99	22	1	1	40
t1775975	24	1	AAACCCGTAGATCCGAACTTGTGA	bfl-miR-100	23	AACCCGTAGATCCGAACTTGTGT	mir-99	22	1	1	40
t1823403	22	1	AACCGTAGATCCGAACTTGTGA	bfl-miR-100	23	AACCCGTAGATCCGAACTTGTGT	mir-99	21	1	1	38
t1846374	25	1	AACCCGTTGATCCGAACTTGTGAAA	bfl-miR-100	23	AACCCGTAGATCCGAACTTGTGT	mir-99	21	2	2	34
t1912493	24	1	AACCAGTAGATCCGAACTTGTGAA	bfl-miR-100	23	AACCCGTAGATCCGAACTTGTGT	mir-99	21	2	1	37
t1932171	23	1	AAACCGTAGATCCGAACTTGTGA	bfl-miR-100	23	AACCCGTAGATCCGAACTTGTGT	mir-99	21	2	0	40
t1937207	22	1	AACCCGTAGATCCGACTTGTGA	bfl-miR-100	23	AACCCGTAGATCCGAACTTGTGT	mir-99	21	1	1	38
t1979107	21	1	AACCCGTAGATCCGAATTTGT	bfl-miR-100	23	AACCCGTAGATCCGAACTTGTGT	mir-99	21	0	2	36
t2068637	23	1	AACCCCTAGATCCGAACTTGTGA	bfl-miR-100	23	AACCCGTAGATCCGAACTTGTGT	mir-99	21	2	0	40
t1031971	22	1	GTGGTTTCCTTCAACCAGCTGT	bfl-miR-133	22	TGGTCCCCTTCAACCAGCTGTA	mir-133	19	2	2	30
t1905534	25	1	AGCCAGCATAGTGCATGGTGGTCGG	bfl-miR-2013	23	AGCAGCATAGTGCAATGGTGTCA	undef	21	1	4	29
t0396723	22	2	AAGCTGCAGTGTAGAAGTGGTA	bfl-miR-2066	22	AAGCAGCAGTGTGCAGTGGTGA	undef	19	2	2	30
t0792291	19	1	AGCAGCAGTGGTAGTGGTG	bfl-miR-2066	22	AAGCAGCAGTGTGCAGTGGTGA	undef	18	1	3	26
t0682820	22	1	AAGCTGCTCAATGAAGGGCTGG	bfl-miR-22	22	AAGCTGCCAGATGAAGAGCTGT	undef	19	2	2	30
t1535200	21	1	AAGCTGCTCAATGAAGGGCTG	bfl-miR-22	22	AAGCTGCCAGATGAAGAGCTGT	undef	19	1	3	28
t1516088	24	1	TTAAGTAGTAGTGCCGCAGGTTGT	bfl-miR-252a	23	CTAAGTACTAGTGCCGCAGGTGT	mir-252	21	2	1	37
t0657185	22	1	CGGTCGGGGTTTTAGTTCGAAT	bfl-miR-278	22	TCGGTGGGGTTTTCGTTCGAGT	undef	19	2	2	30
t1626646	22	1	TGTCATGGAGTCGCTCTCTTTT	bfl-miR-281	22	TGTCATGGAGTTGCTCTCTTTT	mir-46	21	1	0	41
t0093784	23	8	TGGCAAGATGGTGGCATAGTTGT	bfl-miR-31	23	TGGCAAGATGTTGGCATAGCTGT	mir-31	21	2	0	40
t0138739	24	5	TGGCAAGATGGTGGCATAGTTGTG	bfl-miR-31	23	TGGCAAGATGTTGGCATAGCTGT	mir-31	21	2	1	37
t0421328	22	2	TGGCAAGATGGTGGCATAGTTG	bfl-miR-31	23	TGGCAAGATGTTGGCATAGCTGT	mir-31	20	2	1	35
t1913451	25	1	TCGGCAAGATGTAGGTGCATAGCTT	bfl-miR-31	23	TGGCAAGATGTTGGCATAGCTGT	mir-31	21	1	4	29
t0053118	22	15	GTGCATTGTAGTTGCATTGCAT	bfl-miR-33	22	GTGCATTGTAGTTGCATTGCAT	mir-33	22	0	0	44
t0075129	22	10	GTGCATTGTAGTTGCATTGCAA	bfl-miR-33	22	GTGCATTGTAGTTGCATTGCAT	mir-33	21	1	0	41
t2089518	20	1	GTGCATTGTAGTTGCATTGT	bfl-miR-33	22	GTGCATTGTAGTTGCATTGCAT	mir-33	20	0	2	34
t0162511	21	5	TGTTCGTTCGGCTCGAGTTAT	bfl-miR-375	23	TGTTCGTTCGGCTCGCGTTATCT	mir-375	20	1	2	33
t0379696	23	2	TTGTTCGTTCGGCTCGAGTTATT	bfl-miR-375	23	TGTTCGTTCGGCTCGCGTTATCT	mir-375	21	1	2	35
t1048667	21	1	TTTCGTTCGGCTCGAGTTAAT	bfl-miR-375	23	TGTTCGTTCGGCTCGCGTTATCT	mir-375	19	2	2	30
t1437185	22	1	TGTTCGTTCGGCTCGAGTTATT	bfl-miR-375	23	TGTTCGTTCGGCTCGCGTTATCT	mir-375	21	1	1	38
t1959976	20	1	AGAGTGACGTCAGGGCCCCT	bfl-miR-4856a	22	ACGCAGTGACGTCAGCGCCTCT	undef	18	2	2	28
t2041931	20	1	AGCAGCGACGTCAGGCTTCT	bfl-miR-4856a	22	ACGCAGTGACGTCAGCGCCTCT	undef	18	2	2	28
t1651253	25	1	TTAAACTGTGCAACATTCGTCTCCT	bfl-miR-4861	22	TTTACGTGCCACATTGTCTCCT	undef	20	2	3	29
t1174053	20	1	GCCATTTGTGATTGTCGGGC	bfl-miR-4863*	19	GCCATTTTGTGTTGTCAGC	undef	17	1	3	24
t0016317	26	52	TGTCAGGACGAACAAGAGAGATGTGA	bfl-miR-4872c	23	TGTCAGGACGACAAAAGCTCTGA	mir-4872	21	2	3	31
t0438243	22	2	TTTGGAGCTGCAGATGGCCTCT	bfl-miR-4878	23	ATTTGGAGTGCAGAGTGGCCTGT	undef	20	1	3	30
t0728934	22	1	GCGAGAAAACCCTGCATGTGCG	bfl-miR-4882c	21	GCGAGAAACCCTGCAAGTGAG	undef	19	2	1	33
t0370949	21	2	TTCCGACTGTTCTGGCTGCAT	bfl-miR-4887	21	TTCTCGATTGTTCTGGTCCAT	undef	18	2	2	28
t1589955	25	1	TGGTAGCAGGCTGCCGAAGAAATGC	bfl-miR-4900a	22	TAGCTGGCTGGCGAAGAAATGC	mir-4900	20	2	3	29
t0227980	22	3	TATTGCACTTGTCCCGGCCTTT	bfl-miR-92a	22	TATTGCACTTGTCCCGGCCTTT	mir-25	22	0	0	44
t0349516	22	2	TATTGCACTGGTCCCGGCCTTT	bfl-miR-92a	22	TATTGCACTTGTCCCGGCCTTT	mir-25	21	1	0	41
t1246481	22	1	TATTGCACTAGTCCCGGCCTTT	bfl-miR-92a	22	TATTGCACTTGTCCCGGCCTTT	mir-25	21	1	0	41
t1696744	23	1	TATTGCACTAGTCCCGGCATTTT	bfl-miR-92a	22	TATTGCACTTGTCCCGGCCTTT	mir-25	20	2	1	35
t2091655	19	1	TATTGCCGTCCCGGCCTTT	bfl-miR-92a	22	TATTGCACTTGTCCCGGCCTTT	mir-25	19	0	3	29
t0008630	19	101	TGAGATCATTGTGAAAGCT	bma-bantam	21	TGAGATCATTGTGAAAGCTAT	mir-81	19	0	2	32
t0013565	18	63	TGAGATCATTGTGAAAGC	bma-bantam	21	TGAGATCATTGTGAAAGCTAT	mir-81	18	0	3	27
t0908452	19	1	TGAGATTATTGTGAAAGCT	bma-bantam	21	TGAGATCATTGTGAAAGCTAT	mir-81	18	1	2	29
t1159596	19	1	TGAGACCATTGTGAAAGCT	bma-bantam	21	TGAGATCATTGTGAAAGCTAT	mir-81	18	1	2	29
t1370061	18	1	TTAGATCATTGTGAAAGC	bma-bantam	21	TGAGATCATTGTGAAAGCTAT	mir-81	17	1	3	24
t1384657	18	1	GAGATCATTGTGAAATCT	bma-bantam	21	TGAGATCATTGTGAAAGCTAT	mir-81	17	1	3	24
t1944575	20	1	TGAGATCATTGTGAAAGCTT	bma-bantam	21	TGAGATCATTGTGAAAGCTAT	mir-81	20	0	1	37
t1963224	18	1	TGATATCATTGTGAAAGC	bma-bantam	21	TGAGATCATTGTGAAAGCTAT	mir-81	17	1	3	24
t2092673	19	1	TTGAGATCATTGTGAAAGC	bma-bantam	21	TGAGATCATTGTGAAAGCTAT	mir-81	18	0	4	24
t1432024	21	1	ACCAGTAGAACTGAAGATGTG	bma-miR-100c	22	AACCCGTAGAACTGAAATCGTG	undef	19	1	3	28
t0210903	23	3	AATGGCACTAGAAGAATTCACGG	bma-miR-228	23	AATGGCACTAGATGAATTCACGG	undef	22	1	0	43
t0031404	20	26	TATCACAGCCAGCTTTGATG	bma-miR-2a	21	TATCACAGCCAGCTTTGATGT	mir-2	20	0	1	37
t0265502	18	3	TATCACAGCCACCTTTGA	bma-miR-2a	21	TATCACAGCCAGCTTTGATGT	mir-2	17	1	3	24
t0386238	19	2	TATCACAGCCAGCTTTGAT	bma-miR-2a	21	TATCACAGCCAGCTTTGATGT	mir-2	19	0	2	32
t0496591	18	2	TATCACAGCCAGCTTTGA	bma-miR-2a	21	TATCACAGCCAGCTTTGATGT	mir-2	18	0	3	27
t0680238	19	1	TATCACCGCCACCTTTGAT	bma-miR-2a	21	TATCACAGCCAGCTTTGATGT	mir-2	17	2	2	26
t1659417	22	1	TATCACAGCCAGCTTTGATGTT	bma-miR-2a	21	TATCACAGCCAGCTTTGATGT	mir-2	21	0	1	39
t1709308	20	1	TATCACAGCCACCTTTGATT	bma-miR-2a	21	TATCACAGCCAGCTTTGATGT	mir-2	19	1	1	34
t1662472	21	1	GTGAGCAAAGTTTCAGGTGTT	bma-miR-87a	21	GTGAGCAAAGTTTCAGGTGTT	mir-87	21	0	0	42
t0053050	21	15	TTTGGTTATCTAGCTGTATGA	bma-miR-9	22	CTTTGGTTATCTAGCTGTATGA	mir-9	21	0	1	39
t0088224	20	9	TTGGTTATCTAGCTGTATGA	bma-miR-9	22	CTTTGGTTATCTAGCTGTATGA	mir-9	20	0	2	34
t0120208	22	6	CTTTGGTTATCTAGCTGTATGA	bma-miR-9	22	CTTTGGTTATCTAGCTGTATGA	mir-9	22	0	0	44
t0123780	23	6	CTTTTGGTTATCTAGCTGTATGA	bma-miR-9	22	CTTTGGTTATCTAGCTGTATGA	mir-9	22	0	1	41
t0270763	22	3	TTTGGTTATCTAGCTGTATGAA	bma-miR-9	22	CTTTGGTTATCTAGCTGTATGA	mir-9	21	0	2	36
t0381604	22	2	CTTTTGGTTATCTAGCTGTATG	bma-miR-9	22	CTTTGGTTATCTAGCTGTATGA	mir-9	21	0	2	36
t0576393	23	1	CTTTTGGTTATCTGGCTGTATGA	bma-miR-9	22	CTTTGGTTATCTAGCTGTATGA	mir-9	21	1	1	38
t1262718	21	1	CTTTTGGTTATCTAGCTATGA	bma-miR-9	22	CTTTGGTTATCTAGCTGTATGA	mir-9	20	0	3	31
t1425441	23	1	TTGGTTATCTAGCTGTATGATCT	bma-miR-9	22	CTTTGGTTATCTAGCTGTATGA	mir-9	20	0	5	25
t1681324	21	1	CTTGGTTATCTAGCTGTATGA	bma-miR-9	22	CTTTGGTTATCTAGCTGTATGA	mir-9	21	0	1	39
t1951768	23	1	TTTGGTTATCTAGCTGTATGATC	bma-miR-9	22	CTTTGGTTATCTAGCTGTATGA	mir-9	21	0	3	33
t0043765	20	18	TATTGCACTCGTCCCGGCCT	bma-miR-92	20	TATTGCACTCGTCCCGGCCT	mir-25	20	0	0	40
t0075186	22	10	TATTGCACTCGTCTTGGCCTTT	bma-miR-92	20	TATTGCACTCGTCCCGGCCT	mir-25	18	2	2	28
t0107712	18	7	TATTGCACTCGTCCCGGC	bma-miR-92	20	TATTGCACTCGTCCCGGCCT	mir-25	18	0	2	30
t0131392	19	6	TATTGCACTCGTCCCGGCC	bma-miR-92	20	TATTGCACTCGTCCCGGCCT	mir-25	19	0	1	35
t0001254	24	648	TGAGATTCAACTCCTCCAACTTCT	bmo-miR-1175-3p	24	TGAGATTCAACTCCTCCAACTTAA	mir-1175	22	2	0	42
t0032306	25	25	TGAGATTCAACTCCTCCAACTTCTT	bmo-miR-1175-3p	24	TGAGATTCAACTCCTCCAACTTAA	mir-1175	22	2	1	39
t0037910	22	21	TGAGATTCAACTCCTCCAACTT	bmo-miR-1175-3p	24	TGAGATTCAACTCCTCCAACTTAA	mir-1175	22	0	2	38
t0042657	23	19	GAGATTCAACTCCTCCAACTTCT	bmo-miR-1175-3p	24	TGAGATTCAACTCCTCCAACTTAA	mir-1175	21	2	1	37
t0110595	25	7	TGAGATTCAACTCCTCCAACTTCTA	bmo-miR-1175-3p	24	TGAGATTCAACTCCTCCAACTTAA	mir-1175	23	1	1	42
t0146407	26	5	TGAGATTCAACTCCTCCAACTTCTAT	bmo-miR-1175-3p	24	TGAGATTCAACTCCTCCAACTTAA	mir-1175	23	1	2	39
t0170384	26	4	TGAGATTCAACTCCTCCAACTTCTTT	bmo-miR-1175-3p	24	TGAGATTCAACTCCTCCAACTTAA	mir-1175	22	2	2	36
t0194710	23	4	TGAGATTCAACTCCTCAACTTCT	bmo-miR-1175-3p	24	TGAGATTCAACTCCTCCAACTTAA	mir-1175	21	2	1	37
t0336164	24	2	TGAGATTCAACTCCTCCAACTTCA	bmo-miR-1175-3p	24	TGAGATTCAACTCCTCCAACTTAA	mir-1175	23	1	0	45
t0455848	27	2	TGAGATTCAACTCCTCCAACTTCTTTT	bmo-miR-1175-3p	24	TGAGATTCAACTCCTCCAACTTAA	mir-1175	22	2	3	33
t0490997	26	2	TGAGATTCAACTCCTCCAACTTCTAA	bmo-miR-1175-3p	24	TGAGATTCAACTCCTCCAACTTAA	mir-1175	24	0	2	42
t0642950	24	1	TGATATTCAACTCCTCCAACTTCA	bmo-miR-1175-3p	24	TGAGATTCAACTCCTCCAACTTAA	mir-1175	22	2	0	42
t0650807	22	1	AGATTCAACTCCTCCAACTTCT	bmo-miR-1175-3p	24	TGAGATTCAACTCCTCCAACTTAA	mir-1175	20	2	2	32
t0727272	25	1	CTGAGATTCAACTCCTCCAACTTCT	bmo-miR-1175-3p	24	TGAGATTCAACTCCTCCAACTTAA	mir-1175	22	2	1	39
t1047994	24	1	TGAGATTCAACTCCTCCAACTTTT	bmo-miR-1175-3p	24	TGAGATTCAACTCCTCCAACTTAA	mir-1175	22	2	0	42
t1078440	24	1	TGAGATTCAACTCCTCCAACTTAT	bmo-miR-1175-3p	24	TGAGATTCAACTCCTCCAACTTAA	mir-1175	23	1	0	45
t1107163	23	1	TGAGATTCAACTCCTCCAACTTA	bmo-miR-1175-3p	24	TGAGATTCAACTCCTCCAACTTAA	mir-1175	23	0	1	43
t1361870	24	1	GAGATTCAACTCCTCCAACTTCTA	bmo-miR-1175-3p	24	TGAGATTCAACTCCTCCAACTTAA	mir-1175	22	1	2	37
t1429686	25	1	GTGAGATTCAACTCCTCCAACTTCT	bmo-miR-1175-3p	24	TGAGATTCAACTCCTCCAACTTAA	mir-1175	22	2	1	39
t1916443	27	1	TGAGATTCAACTCCTCCAACTTCTTGA	bmo-miR-1175-3p	24	TGAGATTCAACTCCTCCAACTTAA	mir-1175	23	1	3	36
t2058340	22	1	TGAGATTCAACTCCCAACTTCT	bmo-miR-1175-3p	24	TGAGATTCAACTCCTCCAACTTAA	mir-1175	20	2	2	32
t0007595	23	115	CCTGGACGGAGAACTGATAAGGG	bmo-miR-184	24	ACTGGACGGAGAACTGATAAGGGC	mir-184	22	1	1	40
t0019425	23	43	CTGGACGGAGAACTGATAAGGGC	bmo-miR-184	24	ACTGGACGGAGAACTGATAAGGGC	mir-184	23	0	1	43
t0022183	22	38	CCTGGACGGAGAACTGATAAGG	bmo-miR-184	24	ACTGGACGGAGAACTGATAAGGGC	mir-184	21	1	2	35
t0042551	23	19	CCTGGACGGAGAACTGATAAGGA	bmo-miR-184	24	ACTGGACGGAGAACTGATAAGGGC	mir-184	21	2	1	37
t0057607	24	14	CCTGGACGGAGAACTGATAAGGGA	bmo-miR-184	24	ACTGGACGGAGAACTGATAAGGGC	mir-184	22	2	0	42
t0077965	22	10	CTGGACGGAGAACTGATAAGGG	bmo-miR-184	24	ACTGGACGGAGAACTGATAAGGGC	mir-184	22	0	2	38
t0086273	22	9	CGGACGGAGAACTGATAAGGGC	bmo-miR-184	24	ACTGGACGGAGAACTGATAAGGGC	mir-184	22	0	2	38
t0172867	21	4	CTGGACGGAGAACTGATAAGG	bmo-miR-184	24	ACTGGACGGAGAACTGATAAGGGC	mir-184	21	0	3	33
t0189211	22	4	AGGACGGAGAACTGATAAGGGC	bmo-miR-184	24	ACTGGACGGAGAACTGATAAGGGC	mir-184	22	0	2	38
t0209593	24	3	CTGGACGGAGAACTGATAAGGGCA	bmo-miR-184	24	ACTGGACGGAGAACTGATAAGGGC	mir-184	23	0	2	40
t0247904	21	3	CGGACGGAGAACTGATAAGGG	bmo-miR-184	24	ACTGGACGGAGAACTGATAAGGGC	mir-184	21	0	3	33
t0279779	23	3	CCTGGACGGAGAACTGATAAGGC	bmo-miR-184	24	ACTGGACGGAGAACTGATAAGGGC	mir-184	22	1	1	40
t0309948	25	2	CCTGGACGGAGAACTGATAAGGGAT	bmo-miR-184	24	ACTGGACGGAGAACTGATAAGGGC	mir-184	22	2	1	39
t0361390	23	2	CCTGGACGGAGAACTGATAAGGT	bmo-miR-184	24	ACTGGACGGAGAACTGATAAGGGC	mir-184	21	2	1	37
t0407495	24	2	CCTGGACGGAGAACTGATAAGGGT	bmo-miR-184	24	ACTGGACGGAGAACTGATAAGGGC	mir-184	22	2	0	42
t0420359	24	2	CCTGGACGGAGAACTGATAAGGGC	bmo-miR-184	24	ACTGGACGGAGAACTGATAAGGGC	mir-184	23	1	0	45
t0423012	23	2	CGGACGGAGAACTGATAAGGGCA	bmo-miR-184	24	ACTGGACGGAGAACTGATAAGGGC	mir-184	22	0	3	35
t0491243	21	2	CCTGGACGGAGAACTGATAAG	bmo-miR-184	24	ACTGGACGGAGAACTGATAAGGGC	mir-184	20	1	3	30
t0633840	23	1	CTGGACGGAGAACTGATAAGGGA	bmo-miR-184	24	ACTGGACGGAGAACTGATAAGGGC	mir-184	22	1	1	40
t0684649	22	1	CGGACGGAGAACTGATAAGGGA	bmo-miR-184	24	ACTGGACGGAGAACTGATAAGGGC	mir-184	21	1	2	35
t0827261	23	1	CTGGACGGAGAACTGATAAGGTC	bmo-miR-184	24	ACTGGACGGAGAACTGATAAGGGC	mir-184	22	1	1	40
t1138955	20	1	CGGACGGAGAACTGATAAGG	bmo-miR-184	24	ACTGGACGGAGAACTGATAAGGGC	mir-184	20	0	4	28
t1226606	28	1	ACGATCTGGACGGAGAACTGATAAGGGC	bmo-miR-184	24	ACTGGACGGAGAACTGATAAGGGC	mir-184	24	0	4	36
t1401329	23	1	AATGGACGGAGAACTGATAAGGG	bmo-miR-184	24	ACTGGACGGAGAACTGATAAGGGC	mir-184	22	1	1	40
t1415065	20	1	ATGGACGGAGAACTGATAAG	bmo-miR-184	24	ACTGGACGGAGAACTGATAAGGGC	mir-184	20	0	4	28
t1466123	23	1	CTGGACGGAGAACTGATAAGGAA	bmo-miR-184	24	ACTGGACGGAGAACTGATAAGGGC	mir-184	21	2	1	37
t1563025	23	1	AGGACGGAGAACTGATAAGGGCA	bmo-miR-184	24	ACTGGACGGAGAACTGATAAGGGC	mir-184	22	0	3	35
t1736011	23	1	CGGACGGAGAACTGATAAGGGCT	bmo-miR-184	24	ACTGGACGGAGAACTGATAAGGGC	mir-184	22	0	3	35
t1776438	25	1	CCTGGACGGAGAACTGATAAGGGAA	bmo-miR-184	24	ACTGGACGGAGAACTGATAAGGGC	mir-184	22	2	1	39
t1931252	22	1	AATGGACGGAGAACTGATAAGG	bmo-miR-184	24	ACTGGACGGAGAACTGATAAGGGC	mir-184	21	1	2	35
t2055563	24	1	TCTGGACGGAGAACTGATAAGGGT	bmo-miR-184	24	ACTGGACGGAGAACTGATAAGGGC	mir-184	22	2	0	42
t0005330	23	163	AGATATGTTTGATATTCTTGGTT	bmo-miR-190	23	AGATATGTTTGATATTCTTGGTT	mir-190	23	0	0	46
t0039230	22	20	AGATATGTTTGATATTCTTGGT	bmo-miR-190	23	AGATATGTTTGATATTCTTGGTT	mir-190	22	0	1	41
t0410552	23	2	AGATGTGTTTGATATTCTTGGTT	bmo-miR-190	23	AGATATGTTTGATATTCTTGGTT	mir-190	22	1	0	43
t0456080	23	2	AGATATGTTTGATATTTTTGGTT	bmo-miR-190	23	AGATATGTTTGATATTCTTGGTT	mir-190	22	1	0	43
t0580266	21	1	AGATTTTTGATATTCTTGGTT	bmo-miR-190	23	AGATATGTTTGATATTCTTGGTT	mir-190	21	0	2	36
t0787334	22	1	AGATATTTTGATATTCTTGGTT	bmo-miR-190	23	AGATATGTTTGATATTCTTGGTT	mir-190	22	0	1	41
t1226170	23	1	AGATATGTTTGATATTCTTGATT	bmo-miR-190	23	AGATATGTTTGATATTCTTGGTT	mir-190	22	1	0	43
t1510652	22	1	GATATGTTTGATATTCTTGGTT	bmo-miR-190	23	AGATATGTTTGATATTCTTGGTT	mir-190	22	0	1	41
t1855849	22	1	AGATATGTTTATATTCTTGGTT	bmo-miR-190	23	AGATATGTTTGATATTCTTGGTT	mir-190	22	0	1	41
t0174730	20	4	TTGTGCGTGTGACAGCGGCT	bmo-miR-210	20	TTGTGCGTGTGACAGCGGCT	mir-210	20	0	0	40
t0093096	21	8	AATGGCACTGGAAGAATTCAC	bmo-miR-263a	21	AATGGCACTGGAAGAATTCAC	mir-263	21	0	0	42
t0118771	19	6	AATGGCACTGGAAGAATTC	bmo-miR-263a	21	AATGGCACTGGAAGAATTCAC	mir-263	19	0	2	32
t0252276	20	3	AATGGCACTGGAAGAATTCA	bmo-miR-263a	21	AATGGCACTGGAAGAATTCAC	mir-263	20	0	1	37
t0741592	21	1	AATGGCACTGGAAGATTTCAC	bmo-miR-263a	21	AATGGCACTGGAAGAATTCAC	mir-263	20	1	0	39
t0614002	22	1	CCAACAGTGAAGACGTCTGATG	bmo-miR-2723	19	CCAGCAGTGGACGTCTGTG	undef	18	1	3	26
t0896216	18	1	TACAATTTGGCTTCGGGC	bmo-miR-2745	19	TAAATTCGGTCTTTCGGGC	undef	16	1	3	22
t1102588	20	1	AGCGAGGTATAGTTCTTACT	bmo-miR-276	22	AGCGAGGTATAGAGTTCCTACG	mir-276	18	2	2	28
t1315830	20	1	CAGAGTATTCAAAAAATCAA	bmo-miR-2778c*	22	CAGAGTACGCAAAAAATCAATT	mir-2778	18	2	2	28
t0081418	22	9	TCGTATCCGGCTCGACGGACCA	bmo-miR-2779	20	ATATCCGGCTCGAAGGACCA	undef	18	2	2	28
t0149833	21	5	CGTATCCGGCTCGACGGACCA	bmo-miR-2779	20	ATATCCGGCTCGAAGGACCA	undef	18	2	1	31
t0194284	18	4	ATCCGGCTCGACGGACCA	bmo-miR-2779	20	ATATCCGGCTCGAAGGACCA	undef	17	1	2	27
t0646617	20	1	GTATCCGGCTCGACGGACCA	bmo-miR-2779	20	ATATCCGGCTCGAAGGACCA	undef	18	2	0	34
t1077651	19	1	TATCCGGCTCGACGGACCA	bmo-miR-2779	20	ATATCCGGCTCGAAGGACCA	undef	18	1	1	32
t1080978	22	1	GTTCATCCGGCTCGACGGACCA	bmo-miR-2779	20	ATATCCGGCTCGAAGGACCA	undef	18	2	2	28
t1323847	22	1	ACGAATCCGGCTCGACGGACCA	bmo-miR-2779	20	ATATCCGGCTCGAAGGACCA	undef	18	2	2	28
t1657356	22	1	CTGGATCCGGCTCGACGGACCA	bmo-miR-2779	20	ATATCCGGCTCGAAGGACCA	undef	18	2	2	28
t1802350	22	1	TCGATTCCGGCTCGAAGGACCA	bmo-miR-2779	20	ATATCCGGCTCGAAGGACCA	undef	18	2	2	28
t1152770	24	1	CGGGCGAGGATGGTGTGGTGTGGT	bmo-miR-2783	23	CGGGCGAGGGTGTGGGTGTGGCG	undef	20	2	3	29
t1823922	27	1	TAAGAACTGTATTTCTGTCAACCCAAA	bmo-miR-2790	22	TAAGAACTGTATTTTGTCCAAA	undef	22	0	5	29
t0736277	22	1	ACGGCGACTTCTCGGACGACGA	bmo-miR-2794	20	ACGGCGACTTTTCGTAGCGA	undef	18	2	2	28
t0556185	22	1	AGAGGTTATGATCGTGGATGAG	bmo-miR-2799	22	AGAGGTTTATGAACATGATGAG	undef	19	2	2	30
t0003443	19	250	TGACTAGATCCACACTCAT	bmo-miR-279a	19	TGACTAGATCCACACTCAT	mir-279	19	0	0	38
t0013568	18	63	TGACTAGATCCACACTCA	bmo-miR-279a	19	TGACTAGATCCACACTCAT	mir-279	18	0	1	33
t0599444	21	1	CCTGACTAGATCCACACTCAT	bmo-miR-279a	19	TGACTAGATCCACACTCAT	mir-279	19	0	2	32
t0626210	19	1	TGACTAGATCCACAATCAT	bmo-miR-279a	19	TGACTAGATCCACACTCAT	mir-279	18	1	0	35
t0831518	19	1	TGACTAGATCCAAACTCAT	bmo-miR-279a	19	TGACTAGATCCACACTCAT	mir-279	18	1	0	35
t1163703	18	1	TGACTAGAACCACACTCA	bmo-miR-279a	19	TGACTAGATCCACACTCAT	mir-279	17	1	1	30
t1235833	19	1	TGACTAGATCCACACTTAT	bmo-miR-279a	19	TGACTAGATCCACACTCAT	mir-279	18	1	0	35
t1268385	19	1	TGACTAGATCAACACTCAT	bmo-miR-279a	19	TGACTAGATCCACACTCAT	mir-279	18	1	0	35
t2069707	19	1	TGACTAGATCCACATCCAT	bmo-miR-279a	19	TGACTAGATCCACACTCAT	mir-279	17	2	0	32
t0249283	27	3	TACGAAGACAGACGCACAAATATGACA	bmo-miR-2807c	24	TACGACGATGCGACAAATATGACA	undef	22	2	3	33
t0683649	22	1	TACTGACGATGCACTAAAGACA	bmo-miR-2807c	24	TACGACGATGCGACAAATATGACA	undef	20	1	4	27
t0179210	26	4	ATCTGTTCAATGGAGTTGGCTGTCTT	bmo-miR-281	22	ACTGTCATGGAGTTGCTCTCTT	mir-46	21	1	4	29
t1461652	21	1	CTGTCATGGAGTCGCTCTCTT	bmo-miR-281	22	ACTGTCATGGAGTTGCTCTCTT	mir-46	20	1	1	36
t0673026	21	1	CAGGTGTGAGTAGAAAGGCCT	bmo-miR-2812	20	CAGGCTGTAATAGAAAGGCT	undef	18	1	3	26
t0548876	24	1	TCAATGCTCTCTCTGATCGTTGTC	bmo-miR-2819	22	TCAATGCCTGCTCTATCGGTTC	undef	20	1	4	27
t0484513	20	2	CACAAGGTGGACGTGAAATA	bmo-miR-2820	21	CAGCAAGATGGAACGTGAATA	mir-2820	18	1	3	26
t1802764	20	1	AACAGTATCTCGGGCGCGCT	bmo-miR-2830	22	AGCGACTATCTCAGGGCGCGCT	mir-2830	18	2	2	28
t0197441	22	4	TGGACCTCGTTCTGGTGGCGGC	bmo-miR-2842	24	TGAAGATCCTCGTACTGGTGGCGC	undef	20	1	4	27
t0214012	27	3	TCAAGATCCTCGTGTGCTGGTGGCGTC	bmo-miR-2842	24	TGAAGATCCTCGTACTGGTGGCGC	undef	22	2	3	33
t0376479	25	2	TCAAGATCCTCGTGTGCTGGTGGCG	bmo-miR-2842	24	TGAAGATCCTCGTACTGGTGGCGC	undef	21	2	3	31
t1164864	22	1	ATTGTCTGTGGTGCGCGGGGTG	bmo-miR-2856*	20	TTGTCTGTGGTTCGAGGGTG	mir-2856	18	2	2	28
t1289745	22	1	GAGGTGGACACATACGGTACAT	bmo-miR-2857	22	TGATGGGACACATACGGAACAT	undef	19	2	2	30
t1075643	18	1	GGCGAAGTCGGTTAGCTG	bmo-miR-31	21	GGCAAGAAGTCGGCATAGCTG	mir-31	17	1	3	24
t1359723	22	1	TGTGCTTTTTCGTTTGTGTCTG	bmo-miR-316*	23	TGTCTTTTTCCGCTTTGCTGCTG	mir-316	20	0	5	25
t0485358	25	2	ATAGATAGATAGAAACGCTCAAAGT	bmo-miR-3214	22	AAGATAGATAGAAAGGTCGAAT	undef	20	2	3	29
t0381461	24	2	TGAAACTCATGTCGAAGTGCTGCT	bmo-miR-3271	23	TGACATCATGTGCGCGTGCTGCT	undef	20	2	3	29
t0390430	21	2	TTTGATTGTGTTGGGAAAAGT	bmo-miR-3276	23	TATGATTGGTGTTTGTGAAAAGT	undef	19	2	2	30
t0652626	20	1	TTGATTGTGTTGGGAAAAGT	bmo-miR-3276	23	TATGATTGGTGTTTGTGAAAAGT	undef	19	1	3	28
t1719771	22	1	TGCTTAGCTTGGAGTGCTTCTG	bmo-miR-3288	24	TAGCTTGCTTGGAGTAGCTTGCTT	undef	20	1	4	27
t1260690	26	1	GGCTTTTGGAACATTTTTGCATGTGC	bmo-miR-3318	24	GGATTTTACATTTTTGCATGTTGC	undef	22	1	4	31
t1181398	28	1	TGGACCAGAACCTTGATGGAAGGACATG	bmo-miR-3334	24	TGAACCAGAATGATGGAAGGACAG	undef	23	1	4	33
t0532326	24	1	TACTGTGGTTGCGTGCGTCGAGAG	bmo-miR-3336	23	TCTGTGGTTGCGTGATCGCCGAG	undef	20	2	3	29
t1677410	21	1	TTACGGATGTGTGACGACGGT	bmo-miR-3340	25	TATACGGATGCGATGACGATCGGCT	undef	20	1	4	27
t0531908	24	1	TGCGGTTTTCCGTGGACGCCCTGC	bmo-miR-3359	25	TGCGGTATCCGTGAACCGCCCTGAC	undef	21	2	3	31
t0224528	26	3	TCATGAAGATATTGTGTACTGCGTTG	bmo-miR-3363	25	TCATACGTATTTGTGTACTGCGTTT	undef	22	2	3	33
t0233002	26	3	TTACTGCATCCAATTCGTCGGAGACG	bmo-miR-3378*	25	TTGCTGCTCCAATTGTCTGGACACG	undef	22	2	3	33
t0418570	22	2	CCCAAGTCGACGCGCTGTCCTG	bmo-miR-3383	24	CCACGAAGTTGACGCGCTGTCTCT	undef	20	1	4	27
t1806317	24	1	TAGGATGAATATTGTGCGGTGAAT	bmo-miR-3397	23	TAGGCTGAATATCTCGGTAGAAT	undef	20	2	3	29
t1769335	26	1	TCGATATCACAGGTACGTGCTGGCTA	bmo-miR-3416	25	TCGAATGTCGCAGGACGTGCTGGCT	undef	22	2	3	33
t0108810	21	7	TCTCACTACCTTGTCTTTGTT	bmo-miR-71*	22	TTCTCACTACCTTGTCTTTCAT	mir-71	19	2	1	33
t0228688	20	3	TCTCACTACCTTGTCTTTGT	bmo-miR-71*	22	TTCTCACTACCTTGTCTTTCAT	mir-71	19	1	2	31
t0702994	20	1	CCAGATCTAACCTTTCCAGC	bmo-miR-750	20	CCAGATCTATCTTTCCAGCT	undef	18	1	2	29
t2021145	19	1	CCAGATCTAGCTTCCAGCT	bmo-miR-750	20	CCAGATCTATCTTTCCAGCT	undef	18	1	1	32
t1939004	21	1	GTGGATCGTGGCGTAGTGGTA	bmo-miR-989	21	GTGTGATGTGACGTAGTGGAA	undef	18	2	2	28
t0002881	23	296	CTACCCTGTAGAACCGGGCTTTT	bmo-miR-993a*	24	TCTACCCTGTAGATCCGGGCTTTT	mir-993	22	1	1	40
t0003684	22	236	TACCCTGTAGAACCGGGCTTTT	bmo-miR-993a*	24	TCTACCCTGTAGATCCGGGCTTTT	mir-993	21	1	2	35
t0014443	22	59	CTACCCTGTAGAACCGGGCTTT	bmo-miR-993a*	24	TCTACCCTGTAGATCCGGGCTTTT	mir-993	21	1	2	35
t0056753	24	14	CTACCCTGTAGAACCGGGCTTTTT	bmo-miR-993a*	24	TCTACCCTGTAGATCCGGGCTTTT	mir-993	22	1	2	37
t0062561	25	12	CCTACCCTGTAGAACCGGGCTTTTG	bmo-miR-993a*	24	TCTACCCTGTAGATCCGGGCTTTT	mir-993	22	2	1	39
t0082010	21	9	CTACCCTGTAGAACCGGGCTT	bmo-miR-993a*	24	TCTACCCTGTAGATCCGGGCTTTT	mir-993	20	1	3	30
t0115736	24	6	CTACCCTGTAGAACCTGGCTTTTG	bmo-miR-993a*	24	TCTACCCTGTAGATCCGGGCTTTT	mir-993	21	2	2	34
t0168907	23	4	TACCCTGTAGAACCGGGCTTTTA	bmo-miR-993a*	24	TCTACCCTGTAGATCCGGGCTTTT	mir-993	21	1	3	32
t0178948	23	4	TACCCTGTAGAACCGGGTTTTTG	bmo-miR-993a*	24	TCTACCCTGTAGATCCGGGCTTTT	mir-993	20	2	3	29
t0195532	24	4	CTACCCTGTAGAACCGGGTTTTTG	bmo-miR-993a*	24	TCTACCCTGTAGATCCGGGCTTTT	mir-993	21	2	2	34
t0205736	24	4	CTATCCTGTAGAACCGGGCTTTTG	bmo-miR-993a*	24	TCTACCCTGTAGATCCGGGCTTTT	mir-993	21	2	2	34
t0212885	24	3	CTACCCTGTAGAACCGGGATTTTG	bmo-miR-993a*	24	TCTACCCTGTAGATCCGGGCTTTT	mir-993	21	2	2	34
t0270832	24	3	CTACCCTGTAGAACCGTGCTTTTG	bmo-miR-993a*	24	TCTACCCTGTAGATCCGGGCTTTT	mir-993	21	2	2	34
t0322600	24	2	CTACCCTGTAGAACCGGGGTTTTG	bmo-miR-993a*	24	TCTACCCTGTAGATCCGGGCTTTT	mir-993	21	2	2	34
t0335053	23	2	CTACCCTGTAGAACCGGGCTTTG	bmo-miR-993a*	24	TCTACCCTGTAGATCCGGGCTTTT	mir-993	21	2	1	37
t0387639	24	2	CTACCCTGTAGAATCGGGCTTTTG	bmo-miR-993a*	24	TCTACCCTGTAGATCCGGGCTTTT	mir-993	21	2	2	34
t0414138	24	2	CTACCCTGTAGAACCGCGCTTTTG	bmo-miR-993a*	24	TCTACCCTGTAGATCCGGGCTTTT	mir-993	21	2	2	34
t0454133	23	2	CTACCCTGTAGAACCGGGCTTTA	bmo-miR-993a*	24	TCTACCCTGTAGATCCGGGCTTTT	mir-993	21	2	1	37
t0486002	24	2	CTACCCTGTAGAACCGGACTTTTG	bmo-miR-993a*	24	TCTACCCTGTAGATCCGGGCTTTT	mir-993	21	2	2	34
t0486821	23	2	CTATCCTGTAGAACCGGGCTTTT	bmo-miR-993a*	24	TCTACCCTGTAGATCCGGGCTTTT	mir-993	21	2	1	37
t0488416	23	2	TTACCCTGTAGAACCGGGCTTTT	bmo-miR-993a*	24	TCTACCCTGTAGATCCGGGCTTTT	mir-993	22	1	1	40
t0489049	25	2	CTACCCTGTAGAACCGGGTTTTTGT	bmo-miR-993a*	24	TCTACCCTGTAGATCCGGGCTTTT	mir-993	21	2	3	31
t0501369	24	2	CTACCCTGTAGAACAGGGCTTTTG	bmo-miR-993a*	24	TCTACCCTGTAGATCCGGGCTTTT	mir-993	21	2	2	34
t0516736	21	1	ACCCTGTAGAACCGGGCTTTT	bmo-miR-993a*	24	TCTACCCTGTAGATCCGGGCTTTT	mir-993	20	1	3	30
t0520599	24	1	CTACCATGTAGAACCGGGCTTTTG	bmo-miR-993a*	24	TCTACCCTGTAGATCCGGGCTTTT	mir-993	21	2	2	34
t0546194	23	1	CTACCCTGTAGAACCGTGCTTTT	bmo-miR-993a*	24	TCTACCCTGTAGATCCGGGCTTTT	mir-993	21	2	1	37
t0632106	24	1	CTACCCTGTAGAACCGGGCTTCTG	bmo-miR-993a*	24	TCTACCCTGTAGATCCGGGCTTTT	mir-993	21	2	2	34
t0641210	23	1	TACTCTGTAGAACCGGGCTTTTG	bmo-miR-993a*	24	TCTACCCTGTAGATCCGGGCTTTT	mir-993	20	2	3	29
t0647986	24	1	CTACTCTGTAGAACCGGGCTTTTG	bmo-miR-993a*	24	TCTACCCTGTAGATCCGGGCTTTT	mir-993	21	2	2	34
t0682871	25	1	CTATCCTGTAGAACCGGGCTTTTGA	bmo-miR-993a*	24	TCTACCCTGTAGATCCGGGCTTTT	mir-993	21	2	3	31
t0737324	24	1	CTACCCTGCAGAACCGGGCTTTTG	bmo-miR-993a*	24	TCTACCCTGTAGATCCGGGCTTTT	mir-993	21	2	2	34
t0742551	25	1	CTACCCTGTAGAACCGGGCTTTTAA	bmo-miR-993a*	24	TCTACCCTGTAGATCCGGGCTTTT	mir-993	22	1	3	34
t0793030	23	1	CTACCCTGTAGAACCGGTCTTTT	bmo-miR-993a*	24	TCTACCCTGTAGATCCGGGCTTTT	mir-993	21	2	1	37
t0852866	24	1	CTACCGTGTAGAACCGGGCTTTTG	bmo-miR-993a*	24	TCTACCCTGTAGATCCGGGCTTTT	mir-993	21	2	2	34
t0884319	24	1	CTACCCTGTAGAACTGGGCTTTTG	bmo-miR-993a*	24	TCTACCCTGTAGATCCGGGCTTTT	mir-993	21	2	2	34
t0928963	25	1	CTACCCTGTAGAACCGGTCTTTTGA	bmo-miR-993a*	24	TCTACCCTGTAGATCCGGGCTTTT	mir-993	21	2	3	31
t0950022	24	1	CTTCCCTGTAGAACCGGGCTTTTG	bmo-miR-993a*	24	TCTACCCTGTAGATCCGGGCTTTT	mir-993	21	2	2	34
t0965021	23	1	TACCCTGTAGAACAGGGCTTTTG	bmo-miR-993a*	24	TCTACCCTGTAGATCCGGGCTTTT	mir-993	20	2	3	29
t0987229	24	1	CTACCCTGTAGAACCGGGCTTTTC	bmo-miR-993a*	24	TCTACCCTGTAGATCCGGGCTTTT	mir-993	22	1	2	37
t1037661	23	1	CTACCCTGTAGAGCCGGGCTTTT	bmo-miR-993a*	24	TCTACCCTGTAGATCCGGGCTTTT	mir-993	22	1	1	40
t1040503	23	1	TACCCTGTAGAACCGCGCTTTTG	bmo-miR-993a*	24	TCTACCCTGTAGATCCGGGCTTTT	mir-993	20	2	3	29
t1052963	26	1	CCTACCCTGTAGAACCGGGCTTTTGT	bmo-miR-993a*	24	TCTACCCTGTAGATCCGGGCTTTT	mir-993	22	2	2	36
t1144270	23	1	TACCCTGTAGAACCGGGCCTTTG	bmo-miR-993a*	24	TCTACCCTGTAGATCCGGGCTTTT	mir-993	20	2	3	29
t1153691	24	1	CTACCCAGTAGAACCGGGCTTTTG	bmo-miR-993a*	24	TCTACCCTGTAGATCCGGGCTTTT	mir-993	21	2	2	34
t1169797	25	1	CTACCCTGTCGAACCGGGCTTTTGT	bmo-miR-993a*	24	TCTACCCTGTAGATCCGGGCTTTT	mir-993	21	2	3	31
t1232535	24	1	CTACCCTGTAGAACCGGGCCTTTG	bmo-miR-993a*	24	TCTACCCTGTAGATCCGGGCTTTT	mir-993	21	2	2	34
t1244015	24	1	CTACCCTGTAGAACCGGGCTATTG	bmo-miR-993a*	24	TCTACCCTGTAGATCCGGGCTTTT	mir-993	21	2	2	34
t1254333	24	1	CTACCTTGTAGAACCGGGCTTTTG	bmo-miR-993a*	24	TCTACCCTGTAGATCCGGGCTTTT	mir-993	21	2	2	34
t1259633	23	1	CTACCCTGTAGAACTGGGCTTTT	bmo-miR-993a*	24	TCTACCCTGTAGATCCGGGCTTTT	mir-993	21	2	1	37
t1267556	23	1	CTACCCTGTAGAACCGGGCCTTT	bmo-miR-993a*	24	TCTACCCTGTAGATCCGGGCTTTT	mir-993	21	2	1	37
t1363445	24	1	CCACCCTGTAGAACCGGGCTTTTG	bmo-miR-993a*	24	TCTACCCTGTAGATCCGGGCTTTT	mir-993	21	2	2	34
t1389906	23	1	TACCCTGCAGAACCGGGCTTTTG	bmo-miR-993a*	24	TCTACCCTGTAGATCCGGGCTTTT	mir-993	20	2	3	29
t1411252	23	1	TACCCTATAGAACCGGGCTTTTG	bmo-miR-993a*	24	TCTACCCTGTAGATCCGGGCTTTT	mir-993	20	2	3	29
t1420771	24	1	CTACCCTGTGGAACCGGGCTTTTG	bmo-miR-993a*	24	TCTACCCTGTAGATCCGGGCTTTT	mir-993	21	2	2	34
t1466566	23	1	CTACCCTGTAGAACCGAGCTTTT	bmo-miR-993a*	24	TCTACCCTGTAGATCCGGGCTTTT	mir-993	21	2	1	37
t1509344	24	1	CTACACTGTAGAACCGGGCTTTTG	bmo-miR-993a*	24	TCTACCCTGTAGATCCGGGCTTTT	mir-993	21	2	2	34
t1517556	24	1	CTGCCCTGTAGAACCGGGCTTTTG	bmo-miR-993a*	24	TCTACCCTGTAGATCCGGGCTTTT	mir-993	21	2	2	34
t1600889	25	1	CTACCCTGTAGAACCGGGCTTTTTT	bmo-miR-993a*	24	TCTACCCTGTAGATCCGGGCTTTT	mir-993	22	1	3	34
t1607307	22	1	TACCCTGTATAACCGGGCTTTT	bmo-miR-993a*	24	TCTACCCTGTAGATCCGGGCTTTT	mir-993	20	2	2	32
t1729942	23	1	TACCCTGTAGAAACGGGCTTTTG	bmo-miR-993a*	24	TCTACCCTGTAGATCCGGGCTTTT	mir-993	20	2	3	29
t1775559	24	1	CTACCCCGTAGAACCGGGCTTTTG	bmo-miR-993a*	24	TCTACCCTGTAGATCCGGGCTTTT	mir-993	21	2	2	34
t1792736	24	1	CTACCCTGTATAACCGGGCTTTTG	bmo-miR-993a*	24	TCTACCCTGTAGATCCGGGCTTTT	mir-993	21	2	2	34
t1794239	24	1	CTACCCTGTAGAACCGGGCTTTGT	bmo-miR-993a*	24	TCTACCCTGTAGATCCGGGCTTTT	mir-993	22	1	2	37
t1832693	24	1	CTACCCTGTAGAACCGGGCTTTTA	bmo-miR-993a*	24	TCTACCCTGTAGATCCGGGCTTTT	mir-993	22	1	2	37
t1863512	24	1	CTACCCTGTAGAACCGGTCTTTTG	bmo-miR-993a*	24	TCTACCCTGTAGATCCGGGCTTTT	mir-993	21	2	2	34
t1916282	24	1	CTACCCTGTAGAACCGGCCTTTTG	bmo-miR-993a*	24	TCTACCCTGTAGATCCGGGCTTTT	mir-993	21	2	2	34
t1924470	22	1	CTACCCTGTAAAACCGGGCTTT	bmo-miR-993a*	24	TCTACCCTGTAGATCCGGGCTTTT	mir-993	20	2	2	32
t1942353	26	1	CTACCCTGTAGAACCGGGCTTTTTTT	bmo-miR-993a*	24	TCTACCCTGTAGATCCGGGCTTTT	mir-993	22	1	4	31
t1973623	25	1	CTACCCTGTAGAACCGGGCTTTTAT	bmo-miR-993a*	24	TCTACCCTGTAGATCCGGGCTTTT	mir-993	22	1	3	34
t2087998	23	1	TACCCCGTAGAACCGGGCTTTTG	bmo-miR-993a*	24	TCTACCCTGTAGATCCGGGCTTTT	mir-993	20	2	3	29
t0065440	21	12	TACCCTGTAGAACCGGGCTTT	bmo-miR-993b*	23	TACCCTGTAGATCCGGGCTTTCG	mir-993	20	1	2	33
t0329022	23	2	TACCCTGTAGAACCGGGCTTTCG	bmo-miR-993b*	23	TACCCTGTAGATCCGGGCTTTCG	mir-993	22	1	0	43
t0853533	23	1	CTACCCTGTAGAACCGGGCTCGT	bmo-miR-993b*	23	TACCCTGTAGATCCGGGCTTTCG	mir-993	20	1	4	27
t1695138	22	1	TACCCTGTAGAACCGGGCTTTG	bmo-miR-993b*	23	TACCCTGTAGATCCGGGCTTTCG	mir-993	21	1	1	38
t1362816	21	1	TGACGGTACGCGGTTGTATGT	bta-let-7e	21	TGAGGTAGGAGGTTGTATAGT	let-7	18	2	2	28
t1639281	22	1	AGCAGCATTGTACAGGGCTATC	bta-miR-107	22	AGCAGCATTGTACAGGGCTATC	mir-103	22	0	0	44
t0936902	20	1	TCCCTGAGACTTTACTTGTG	bta-miR-125a	23	TCCCTGAGACCCTTTAACCTGTG	mir-125	19	1	3	28
t1590509	24	1	TCGGGATAGCAGTAGGTTTGAGTC	bta-miR-1287	22	TGCTGGATCAGTGGTTTGAGTC	mir-1287	20	1	4	27
t1063435	21	1	TTACAGGCACGTGGCACCAGT	bta-miR-139	23	TCTACAGTGCACGTGTCTCCAGT	mir-139	19	2	2	30
t0080511	22	10	TACCACAGGGTAGAACCACGGA	bta-miR-140	22	TACCACAGGGTAGAACCACGGA	mir-140	22	0	0	44
t2079122	22	1	TACCACAGGGTAGAACCATGGA	bta-miR-140	22	TACCACAGGGTAGAACCACGGA	mir-140	21	1	0	41
t1286422	21	1	AAGAAATCTTAGGTCCGAGTG	bta-miR-1434	21	GAAGAAATCTAAGGTCTGAGG	mir-1434	18	2	2	28
t0094623	20	8	TTGTGGGCTTGGCTGGGTGA	bta-miR-1584	20	TTGGGGCTGGGCTGGGGGCA	undef	17	2	2	26
t0507847	22	1	TTGTGGGCTTGGCTGGGGGTAC	bta-miR-1584	20	TTGGGGCTGGGCTGGGGGCA	undef	18	2	2	28
t1167221	19	1	TTGTGGGCTTGGCTGGGGG	bta-miR-1584	20	TTGGGGCTGGGCTGGGGGCA	undef	17	1	3	24
t1423070	20	1	TTGTGGGCTTGGCTGGGGGT	bta-miR-1584	20	TTGGGGCTGGGCTGGGGGCA	undef	17	2	2	26
t2064479	21	1	TTGTGGGCTTGGCTGGGGGTA	bta-miR-1584	20	TTGGGGCTGGGCTGGGGGCA	undef	18	2	1	31
t0664295	22	1	AGGGGCGGCTGTGGGGGCGGGG	bta-miR-1777b	20	GGGGGCGGTGGGGGGCGGGG	undef	19	1	2	31
t1042506	21	1	GGGGCGGCTGTGGGGGAGGGG	bta-miR-1777b	20	GGGGGCGGTGGGGGGCGGGG	undef	18	1	3	26
t0635436	24	1	AACATTCAACGCTGTCGGTGAGTT	bta-miR-181a	24	AACATTCAACGCTGTCGGTGAGTT	mir-181	24	0	0	48
t1689061	25	1	AACATTCAACGCTGTCGGTGAGTTT	bta-miR-181a	24	AACATTCAACGCTGTCGGTGAGTT	mir-181	24	0	1	45
t1987197	25	1	TACATTCAACGCTGTCGGTGAGTTT	bta-miR-181a	24	AACATTCAACGCTGTCGGTGAGTT	mir-181	23	1	1	42
t0437520	24	2	ATGACCTATGAATTGACAGCCATT	bta-miR-192	23	CTGACCTATGAATTGACAGCCAG	mir-192	21	2	1	37
t0952727	23	1	TAACACTGTCTGGTAACGATGTT	bta-miR-200a	23	TAACACTGTCTGGTAACGATGTT	mir-8	23	0	0	46
t0681884	24	1	TAGCTTATCAGACTGATGTTGACT	bta-miR-21	24	TAGCTTATCAGACTGATGTTGACT	mir-21	24	0	0	48
t0030842	22	26	ATGACCTATGAATTGACAGCCA	bta-miR-215	22	ATGACCTATGAATTGACAGACA	mir-192	21	1	0	41
t1897177	22	1	ATGACCTATGAATCGACAGCCA	bta-miR-215	22	ATGACCTATGAATTGACAGACA	mir-192	20	2	0	38
t0872187	21	1	AGAATTGTGGGCATGGCATCT	bta-miR-219-3p	21	AGAATTGTGGCTGGACATCTG	mir-219	19	0	4	26
t0474218	22	2	AGCTACATTGTCTGCTGGGTTT	bta-miR-221	22	AGCTACATTGTCTGCTGGGTTT	mir-221	22	0	0	44
t0760344	22	1	TGCTACATTGTCTGCTGGGTTT	bta-miR-221	22	AGCTACATTGTCTGCTGGGTTT	mir-221	21	1	0	41
t0767145	21	1	AAAGGTTCGTTTGGTTTTTTG	bta-miR-2284b	21	AAAAGTTCGTTTGGTTTTTTC	mir-2284	19	2	0	36
t1864048	22	1	GCAAGCACGGCGGAACAATGGT	bta-miR-2286	22	GAAGCAGGGCGGAACGATGTGT	undef	19	2	2	30
t0715246	20	1	CCTCTGACTGGTAGGTTTGT	bta-miR-2290	20	GCCTCTGGTGGTCGGTTTGT	undef	17	2	2	26
t0987307	21	1	AGCCTCTGTTGTCGGGTTTGT	bta-miR-2290	20	GCCTCTGGTGGTCGGTTTGT	undef	18	1	3	26
t1750221	21	1	GCCTCTGGCTGGAAGGTTTGT	bta-miR-2290	20	GCCTCTGGTGGTCGGTTTGT	undef	18	2	1	31
t0218886	21	3	TCTGATGATGTCGACCGTATT	bta-miR-2303	21	TCTGAATGATGTCGACTGATG	undef	18	2	2	28
t0364047	20	2	TCTGATGATGTCGACCGTAT	bta-miR-2303	21	TCTGAATGATGTCGACTGATG	undef	18	1	3	26
t2094720	24	1	TCTGAATGCGTGTTCGTACTGATG	bta-miR-2303	21	TCTGAATGATGTCGACTGATG	undef	20	1	3	30
t1999851	22	1	CGGGGTTGGCGTGGGAGGGTGG	bta-miR-2305	20	CGGGGGTGGCGGGGAGGGGG	undef	19	1	2	31
t1805852	22	1	TGGGCTTAGGCGTGAGGACTTG	bta-miR-2330	23	TGGGCTTGGGCAGTGAGGACTGG	undef	20	2	1	35
t2074481	21	1	GCACTGGAACCTGAGCAGGCT	bta-miR-2339	20	TCACTGGACCTAGCAGAGCT	undef	18	1	3	26
t1743310	19	1	CATGGTAGAGAGAAGGCTG	bta-miR-2341	22	CAGTAGGTAGAAAGAAGGCTGA	undef	18	1	3	26
t1758221	22	1	CAGTAGTACAAATATAGGCTGA	bta-miR-2341	22	CAGTAGGTAGAAAGAAGGCTGA	undef	19	2	2	30
t1606921	22	1	TGACAGAGCACAAGGCTGACAC	bta-miR-2347	21	TGCAGAGGAACAAGGCTGAAC	undef	19	1	3	28
t0976526	23	1	CGCAGGAGAGCTGGCAGGCTGTT	bta-miR-2360	22	CGGGCAGGAGGCTGGAGGCGTT	undef	20	0	5	25
t0380321	22	2	GCTGGTCGTCGTTTTTTTTTGT	bta-miR-2361	20	GTTGTGTTGTTTTTTTTTGT	undef	18	2	2	28
t0691166	24	1	TCGTTCTTGGATGTATGGGGGCAG	bta-miR-2364	23	TCTCTGTGGATGGATGTGGGCAG	undef	20	2	3	29
t0126253	18	6	TCTGTTCTGTTGGTTTTT	bta-miR-2371	20	TATAGTTTTGTGTGGTTTTT	undef	16	2	2	24
t0123907	25	6	GAATGATTAGAGGCATTGGGGTCGA	bta-miR-2372	22	GAATGATGAAAGGATTGGGTCA	undef	20	2	3	29
t0936782	18	1	CTGATGATGACTGCGAGG	bta-miR-2383	20	CTGAGTGATGACTGCTGACC	undef	16	2	2	24
t1328021	18	1	CTGAGTGATGATTGTATC	bta-miR-2383	20	CTGAGTGATGACTGCTGACC	undef	16	2	2	24
t0372809	21	2	AATGGATGGATGGATGGATGG	bta-miR-2384	23	AACTGTACTGGAAGGATGGATGG	mir-2384	19	2	2	30
t2046322	22	1	AAAAAAAAATAGCTCCACCACC	bta-miR-2391	20	AAAAAAAAAAACTCCCCCCC	undef	18	2	2	28
t1399161	22	1	AAGCAGCACTGGCAGAACGCAT	bta-miR-2397	22	CAGAGCAGTGGCAAGAACGCAT	undef	19	2	2	30
t1931886	22	1	CTTTCTGAGCTGTGGGAACCTT	bta-miR-2399	22	CTTTCTGTAGCTGTTGGAACTA	undef	19	2	2	30
t0782665	21	1	TTATGTGTGTTTGTTTGGCCT	bta-miR-2405	20	TGTGTGGTTTGTTTGGCCTC	undef	18	1	3	26
t0801088	24	1	AAGGGGAAGATGGAAGCTTGTGAT	bta-miR-2406	22	AAGGGAAGAAGGAAGCTGGATT	undef	20	1	4	27
t1469103	21	1	TCTCATCCATGGATCTGCCCT	bta-miR-2409	20	TCTCACATGGACGCTGCCCT	undef	18	1	3	26
t1823430	22	1	TTTTTTTTTTTTTTCGTCGTTT	bta-miR-2421	20	TATTTTTTTGTTTCGTGTTT	undef	18	2	2	28
t0723518	24	1	TGAGGGAACTCGACGGTGCGGAGG	bta-miR-2422	22	TTGAGGGGACTGAGGTGCGGAG	undef	20	1	4	27
t1949291	23	1	TGAGGGAACTCGACGGTGCGGAG	bta-miR-2422	22	TTGAGGGGACTGAGGTGCGGAG	undef	20	1	3	30
t0660766	25	1	TGTGCGCTTGCGTTGTTGTTTTCCT	bta-miR-2423	21	TTGTGTGGTTGTTGTTTTCCT	undef	20	1	4	27
t1809174	22	1	AAGATTTTGGTACTGATGGCTT	bta-miR-2424	23	AGATCTTTGGTAATCTGATGGCT	mir-2424	20	0	5	25
t0355909	25	2	TCTGGGTAGCAGGAAGGTGTTCCGG	bta-miR-2430	23	TCTGGGTCGGCAGGGGTTTCCGG	undef	21	1	4	29
t0874813	25	1	TCTCAGAAGATTCAGGGACGGCAGA	bta-miR-2439	22	TATCAGAAGACAGGTAGGCAGA	undef	20	2	3	29
t1513708	25	1	TACTCAGAAGAGCCGGTAGAGCAGG	bta-miR-2439	22	TATCAGAAGACAGGTAGGCAGA	undef	20	2	3	29
t1125161	22	1	CTGCAGAGATGACGACCCTGAA	bta-miR-2440	20	TGCAGTGATGAGACCCTGGA	undef	18	2	2	28
t1656955	22	1	CGAGCAGGTGCTGTGGGCATGA	bta-miR-2442	22	AGAGCAGGGGCTGTGGGCTGCA	undef	19	2	2	30
t0735681	22	1	CTATGTGTTGTGGTTTTGTTTT	bta-miR-2444	20	TTTGTGTTGTTTTTTGTTTT	undef	18	2	2	28
t1107945	24	1	TGGCTTGAATTGGATCCGTGGATG	bta-miR-2448	22	GTGGTTGATTGGATCCGTGGGT	undef	20	1	4	27
t1747830	22	1	AGGGCAGTAGAGGATGCCATTG	bta-miR-2450a	21	TGGGCAGTAGAGGTGCATGTG	mir-2450	19	1	3	28
t1469774	21	1	GATGATGTTGTTTTCTTTTTT	bta-miR-2452	22	GTGCTGTTTGTTTTCCTTTTTT	undef	19	1	3	28
t1733081	25	1	ACGCGACTGGGTCCCGGGAAGTGGT	bta-miR-2456	21	ACGCACTGTCCTGGGAAGTGG	undef	20	1	4	27
t0086880	26	9	TGGAGAACTCTTGAGGAACGTGGCAT	bta-miR-2460	22	TGGAGCTCTTGAGGCCTGGCAT	undef	21	1	4	29
t0215111	26	3	TGGAGAACTCTTGAGGAACATGGCAT	bta-miR-2460	22	TGGAGCTCTTGAGGCCTGGCAT	undef	21	1	4	29
t0147233	23	5	TCGAGCTGATGAGCAGTGTGCTT	bta-miR-2461-3p	22	TCAGACTGAGAGCAGTGTGCCT	undef	20	1	3	30
t1765772	23	1	TCTAGCTGATGAGCAGTGTGCTT	bta-miR-2461-3p	22	TCAGACTGAGAGCAGTGTGCCT	undef	20	1	3	30
t1583480	25	1	TGAACTGTGGAACCACTGCAGCAGG	bta-miR-2475	23	TGAAGTGTGTGAAACTGCAGCGG	undef	21	1	4	29
t0032231	22	25	TCCGGCATGGTCTAGTGGTTAG	bta-miR-2476	20	CCCTGTGGTCTAGTGGTTAG	undef	18	2	2	28
t0808577	23	1	CTCCGGCATGGTCTAGTGGTTAG	bta-miR-2476	20	CCCTGTGGTCTAGTGGTTAG	undef	19	1	3	28
t1620715	18	1	CGCTGTGGTCGTGGTTGG	bta-miR-2476	20	CCCTGTGGTCTAGTGGTTAG	undef	16	2	2	24
t0040800	21	20	CGTATCCCACTTCTGACACCA	bta-miR-2478	20	GTATCCCACTTCTGACACCA	undef	20	0	1	37
t0042248	23	19	TTCGTATCCCACTTCTGACACCA	bta-miR-2478	20	GTATCCCACTTCTGACACCA	undef	20	0	3	31
t0062522	20	12	GTATCCCATCTTCGTCGCCA	bta-miR-2478	20	GTATCCCACTTCTGACACCA	undef	17	2	2	26
t0077645	23	10	TTCGGATCCCACTTCTGACACCA	bta-miR-2478	20	GTATCCCACTTCTGACACCA	undef	19	1	3	28
t0091616	22	8	TCGTATCCCACTTCTGACACCA	bta-miR-2478	20	GTATCCCACTTCTGACACCA	undef	20	0	2	34
t0134628	21	5	CGGATCCCACTTCTGACACCA	bta-miR-2478	20	GTATCCCACTTCTGACACCA	undef	19	1	1	34
t0159358	24	5	GTTCGTATCCCACTTCTGACACCA	bta-miR-2478	20	GTATCCCACTTCTGACACCA	undef	20	0	4	28
t0174859	19	4	TATCCCACTTCTGACACCA	bta-miR-2478	20	GTATCCCACTTCTGACACCA	undef	19	0	1	35
t0182321	22	4	TCGGATCCCACTTCTGACACCA	bta-miR-2478	20	GTATCCCACTTCTGACACCA	undef	19	1	2	31
t0287796	20	3	GGATCCCACTTCTGACACCA	bta-miR-2478	20	GTATCCCACTTCTGACACCA	undef	19	1	0	37
t0291251	21	2	CGTACCCCACTTCTGACACCA	bta-miR-2478	20	GTATCCCACTTCTGACACCA	undef	19	1	1	34
t0337795	20	2	GTATCCCACTTCTGACACCA	bta-miR-2478	20	GTATCCCACTTCTGACACCA	undef	20	0	0	40
t0338810	24	2	GTTCGGATCCCACTTCTGACACCA	bta-miR-2478	20	GTATCCCACTTCTGACACCA	undef	20	0	4	28
t0342177	18	2	ATCCCACTTCTGACACCA	bta-miR-2478	20	GTATCCCACTTCTGACACCA	undef	18	0	2	30
t0393123	25	2	GGTTCGGATCCCACTTCTGACACCA	bta-miR-2478	20	GTATCCCACTTCTGACACCA	undef	20	0	5	25
t0396062	19	2	CATCCCACTTCTGACACCA	bta-miR-2478	20	GTATCCCACTTCTGACACCA	undef	18	1	1	32
t0472959	23	2	TTCGTACCCCACTTCTGACACCA	bta-miR-2478	20	GTATCCCACTTCTGACACCA	undef	19	1	3	28
t0526650	24	1	GTTCGCATCCCACTTCTGACACCA	bta-miR-2478	20	GTATCCCACTTCTGACACCA	undef	20	0	4	28
t1001735	25	1	GGTTCGAATCCCACTTCTGACACCA	bta-miR-2478	20	GTATCCCACTTCTGACACCA	undef	20	0	5	25
t1012680	24	1	TTTCGTATCCCACTTCTGACACCA	bta-miR-2478	20	GTATCCCACTTCTGACACCA	undef	20	0	4	28
t1114425	22	1	TTCGATCCCACTTCTGACACCA	bta-miR-2478	20	GTATCCCACTTCTGACACCA	undef	19	1	2	31
t1154541	21	1	CGCATCCCACTTCTGACACCA	bta-miR-2478	20	GTATCCCACTTCTGACACCA	undef	19	1	1	34
t1340524	18	1	ACCCCACTTCTGACACCA	bta-miR-2478	20	GTATCCCACTTCTGACACCA	undef	17	1	2	27
t1346685	19	1	AATCCCACTTCTGACACCA	bta-miR-2478	20	GTATCCCACTTCTGACACCA	undef	18	1	1	32
t1761715	21	1	TTCATCCCACTTCTGACACCA	bta-miR-2478	20	GTATCCCACTTCTGACACCA	undef	19	1	1	34
t1814489	19	1	GATCCCACTTCTGACACCA	bta-miR-2478	20	GTATCCCACTTCTGACACCA	undef	19	0	1	35
t1822467	25	1	GGTTCGTATCCCACTTCTGACACCA	bta-miR-2478	20	GTATCCCACTTCTGACACCA	undef	20	0	5	25
t1832058	19	1	GACCCCACTTCTGACACCA	bta-miR-2478	20	GTATCCCACTTCTGACACCA	undef	18	1	1	32
t1893363	22	1	TTCGTATCCCACTCTGACACCA	bta-miR-2478	20	GTATCCCACTTCTGACACCA	undef	19	0	4	26
t1905665	21	1	TTCACCCCACTTCTGACACCA	bta-miR-2478	20	GTATCCCACTTCTGACACCA	undef	18	2	1	31
t1970172	22	1	TCGGACCCCACTTCTGACACCA	bta-miR-2478	20	GTATCCCACTTCTGACACCA	undef	18	2	2	28
t0544545	22	1	GTATGTTGTCTTGTGTCGTTTT	bta-miR-2482	20	GTAGTTTTCTTTGTCGTTTT	undef	19	1	2	31
t0003388	20	255	CTCTGAGGGCTGAGCCGGTC	bta-miR-2487	22	CTCTAAGGGCTGGGCCGGTCGG	undef	18	2	2	28
t0004222	20	207	TCTGAGGGCTGAGCCGGTCG	bta-miR-2487	22	CTCTAAGGGCTGGGCCGGTCGG	undef	18	2	2	28
t0005239	21	166	CTCTGAGGGCTGAGCCGGTCG	bta-miR-2487	22	CTCTAAGGGCTGGGCCGGTCGG	undef	19	2	1	33
t0021050	20	40	CTGAGGGCTGAGCCGGTCGG	bta-miR-2487	22	CTCTAAGGGCTGGGCCGGTCGG	undef	18	2	2	28
t0021796	22	38	GCTCTGAGGGCTGAGCCGGTCG	bta-miR-2487	22	CTCTAAGGGCTGGGCCGGTCGG	undef	19	2	2	30
t0035097	21	23	TCTGAGGGCTGAGCCGGTCGG	bta-miR-2487	22	CTCTAAGGGCTGGGCCGGTCGG	undef	19	2	1	33
t0040871	22	20	TCTGAGGGCTGAGCCGGTCGGG	bta-miR-2487	22	CTCTAAGGGCTGGGCCGGTCGG	undef	19	2	2	30
t0041116	22	19	CTCTGAGGGCTGAGCCGGTCGG	bta-miR-2487	22	CTCTAAGGGCTGGGCCGGTCGG	undef	20	2	0	38
t0051307	25	15	CTCTGAGGGCTGAGCCGGTCGGGCT	bta-miR-2487	22	CTCTAAGGGCTGGGCCGGTCGG	undef	20	2	3	29
t0055126	24	14	GGCTCTGAGGGCTGAGCCGGTCGG	bta-miR-2487	22	CTCTAAGGGCTGGGCCGGTCGG	undef	20	2	2	32
t0068449	25	11	TGGCTCTGAGGGCTGAGCCGGTCGG	bta-miR-2487	22	CTCTAAGGGCTGGGCCGGTCGG	undef	20	2	3	29
t0076297	23	10	CTCTGAGGGCTGAGCCGGTCGGG	bta-miR-2487	22	CTCTAAGGGCTGGGCCGGTCGG	undef	20	2	1	35
t0085612	25	9	GGCTCTGAGGGCTGAGCCGGTCGGG	bta-miR-2487	22	CTCTAAGGGCTGGGCCGGTCGG	undef	20	2	3	29
t0093734	24	8	CTCTGAGGGCTGAGCCGGTCGGGC	bta-miR-2487	22	CTCTAAGGGCTGGGCCGGTCGG	undef	20	2	2	32
t0132732	25	6	GCTCTGAGGGCTGAGCCGGTCGGGC	bta-miR-2487	22	CTCTAAGGGCTGGGCCGGTCGG	undef	20	2	3	29
t0159924	23	5	GCTCTGAGGGCTGAGCCGGTCGG	bta-miR-2487	22	CTCTAAGGGCTGGGCCGGTCGG	undef	20	2	1	35
t0325494	24	2	GCTCTGAGGGCTGAGCCGGTCGGG	bta-miR-2487	22	CTCTAAGGGCTGGGCCGGTCGG	undef	20	2	2	32
t0898695	23	1	CTCTGAGGGCTGAGCCGGTCGTG	bta-miR-2487	22	CTCTAAGGGCTGGGCCGGTCGG	undef	20	2	1	35
t0912416	19	1	TCTAAGGGCTGAGCCGGTC	bta-miR-2487	22	CTCTAAGGGCTGGGCCGGTCGG	undef	18	1	3	26
t1250931	23	1	TCTCTGAGGGCTGAGCCGGTCGG	bta-miR-2487	22	CTCTAAGGGCTGGGCCGGTCGG	undef	20	2	1	35
t1290984	25	1	CTCTGAGGGCTGAGCCGGTCGAGAC	bta-miR-2487	22	CTCTAAGGGCTGGGCCGGTCGG	undef	20	2	3	29
t1500891	20	1	CTCTTAGGGCTGAGCCGGTC	bta-miR-2487	22	CTCTAAGGGCTGGGCCGGTCGG	undef	18	2	2	28
t1505200	22	1	TCTGAGGGCTGAGCCGGTCGCG	bta-miR-2487	22	CTCTAAGGGCTGGGCCGGTCGG	undef	19	2	2	30
t1866510	25	1	GGCTCTTAGGGCTGAGCCGGTCGGG	bta-miR-2487	22	CTCTAAGGGCTGGGCCGGTCGG	undef	20	2	3	29
t1953936	20	1	CTCTGAGGGCTGAGCCGGCG	bta-miR-2487	22	CTCTAAGGGCTGGGCCGGTCGG	undef	18	2	2	28
t1316045	22	1	TTCAAGTAATTCAGGATAGGTT	bta-miR-26b	22	TTCAAGTAATTCAGGATAGGTT	mir-26	22	0	0	44
t1767153	19	1	GTAGGGCGGCGGGCGGGTG	bta-miR-2881	18	GGGGCGGGGGGGCGGGTG	undef	16	1	3	22
t0502691	21	2	CTGGAGGTGGAGGTTTTCTTT	bta-miR-30b-3p	21	CTGGGAGGTGGATGTTTACTT	mir-30	18	2	2	28
t0834518	20	1	CTGGAGGTGGAGGTTTTCTT	bta-miR-30b-3p	21	CTGGGAGGTGGATGTTTACTT	mir-30	18	2	1	31
t1229770	24	1	TGTAAACATCCCCGACTGGAAGCT	bta-miR-30d	24	TGTAAACATCCCCGACTGGAAGCT	mir-30	24	0	0	48
t1296742	20	1	AGCGGATGTTTGTTGTGGTG	bta-miR-3432	22	TGCGGGATCTTTAGTTGTGGTG	mir-3432	18	2	2	28
t1178148	20	1	CGAAGACGTGTCCTGTGGAG	bta-miR-449d	20	GAAGGCTGTGTGCTGTGGAG	undef	17	2	2	26
t2089824	21	1	TAGTTTGCTCTGGGACTGGAA	bta-miR-584	19	TGGTTTGCCTGGGACTGAG	mir-584	17	2	2	26
t0615061	23	1	TGTGCGGATGTGTGCAAGTGGTG	bta-miR-669	22	TGTGGGTGTGTGCATGTGCGTG	mir-297	20	1	3	30
t1010458	21	1	AACCCGTAGATCCGACCTTGT	bta-miR-99a	21	AACCCGTAGATCCGATCTTGT	mir-99	20	1	0	39
t1713337	19	1	AACCCGTAGATCCGCTTGT	bta-miR-99a	21	AACCCGTAGATCCGATCTTGT	mir-99	19	0	2	32
t1138719	22	1	AATGACACACGAAGAATTCAAG	cbr-miR-2226	24	AATGACACAGAAGAACTGGCAATG	undef	20	1	4	27
t1076076	26	1	TCCACACTCAAACTGTTCGGCACCGG	cbr-miR-250	22	TCACAGTCAACTGTTGGCACGG	mir-250	21	1	4	29
t0432622	23	2	TAAGTAGTAGTGCCGCAGGTAAT	cbr-miR-252	23	TAAGTAGTAGTGCCGCAGGTAAC	mir-252	22	1	0	43
t0596477	27	1	TTAAGTAGTAGTGCCGCAGGTAGGCGG	cbr-miR-252	23	TAAGTAGTAGTGCCGCAGGTAAC	mir-252	22	1	4	31
t1038095	28	1	TTAAGTAGTAGTGCCGCAGGTAAACGCG	cbr-miR-252	23	TAAGTAGTAGTGCCGCAGGTAAC	mir-252	23	0	5	31
t1244350	24	1	TTAAGTAGTAGTGCCGCAGGTAAC	cbr-miR-252	23	TAAGTAGTAGTGCCGCAGGTAAC	mir-252	23	0	1	43
t0042511	27	19	CACTGTACACTGATAGCGGTGAACGGA	cbr-miR-64	23	CATGACACTGAAGCGTGTACGGA	undef	22	1	4	31
t1025200	27	1	CACTGTACACTGATAGCGATGAACGGA	cbr-miR-64	23	CATGACACTGAAGCGTGTACGGA	undef	22	1	4	31
t1125014	22	1	CATGCACTGAAGGTGAACGGCA	cbr-miR-64	23	CATGACACTGAAGCGTGTACGGA	undef	20	1	3	30
t0235020	26	3	CACTGTACACTGATAGCGGTGAACGG	cbr-miR-65	22	CATGACACTGAAGCGGGAATGG	undef	21	1	4	29
t0729620	26	1	TAATACGTAATGTGGTTTTCCTGCAG	cbr-miR-70	23	TAATACGTGATTGGTGTTCCCAG	mir-70	21	2	3	31
t0023604	19	35	TGAAAGACATGGGTAGTGA	cbr-miR-71	19	TGAAAGACATGGGTAGTGA	mir-71	19	0	0	38
t0257296	21	3	CCTGAAAGACATGGGTAGTGA	cbr-miR-71	19	TGAAAGACATGGGTAGTGA	mir-71	19	0	2	32
t1215234	18	1	TGAAAGACATGGGGAGTG	cbr-miR-71	19	TGAAAGACATGGGTAGTGA	mir-71	17	1	1	30
t1423469	18	1	GAAAGACATGGGTAGTGA	cbr-miR-71	19	TGAAAGACATGGGTAGTGA	mir-71	18	0	1	33
t1479965	20	1	CTGAAAGACATGGGTAGTGA	cbr-miR-71	19	TGAAAGACATGGGTAGTGA	mir-71	19	0	1	35
t1893745	18	1	TGAAAGACATGGGTAGTG	cbr-miR-71	19	TGAAAGACATGGGTAGTGA	mir-71	18	0	1	33
t1944996	22	1	TGCAGTAGATTTGGCAGTCGCA	cbr-miR-73b	23	TGGCAAGATGTTGGCAGTCGCAT	mir-73	20	0	5	25
t0330125	26	2	TGGGAAGAACAATGGCAAGTCTAGAC	cbr-miR-74	22	TGGCAAGAAATGGCAGTCTAGA	mir-74	21	1	4	29
t0684525	26	1	TGGGAAGAACAATGGCAGGTCTAGAC	cbr-miR-74	22	TGGCAAGAAATGGCAGTCTAGA	mir-74	21	1	4	29
t1346640	25	1	TGGGAAGAACAATGGCAAGTCTAGA	cbr-miR-74	22	TGGCAAGAAATGGCAGTCTAGA	mir-74	21	1	3	32
t0052092	20	15	GTGAGCAAAGTTTCAGGTGT	cbr-miR-87	20	GTGAGCAAAGTTTCAGGTGT	mir-87	20	0	0	40
t0206787	18	4	GTGAGCAAAGTTTCAGGT	cbr-miR-87	20	GTGAGCAAAGTTTCAGGTGT	mir-87	18	0	2	30
t0223394	19	3	GTGAGCAAAGTTTCAGGTG	cbr-miR-87	20	GTGAGCAAAGTTTCAGGTGT	mir-87	19	0	1	35
t0486426	21	2	GTGAGCAAAGTTTCAGTGTGT	cbr-miR-87	20	GTGAGCAAAGTTTCAGGTGT	mir-87	20	0	1	37
t1692942	21	1	GGTGAGCAAAGTTTCAGGTGT	cbr-miR-87	20	GTGAGCAAAGTTTCAGGTGT	mir-87	20	0	1	37
t0000002	22	327045	TGAGGTAGTAGGTTGTATAGTT	cel-let-7-5p	22	TGAGGTAGTAGGTTGTATAGTT	let-7	22	0	0	44
t0000010	23	38744	TGAGGTAGTAGGTTGTATAGTTT	cel-let-7-5p	22	TGAGGTAGTAGGTTGTATAGTT	let-7	22	0	1	41
t0000052	23	8474	TGAGGTAGTAGGTTGTATAGTTA	cel-let-7-5p	22	TGAGGTAGTAGGTTGTATAGTT	let-7	22	0	1	41
t0000287	24	2326	TGAGGTAGTAGGTTGTATAGTTTT	cel-let-7-5p	22	TGAGGTAGTAGGTTGTATAGTT	let-7	22	0	2	38
t0000514	24	1386	TGAGGTAGTAGGTTGTATAGTTAA	cel-let-7-5p	22	TGAGGTAGTAGGTTGTATAGTT	let-7	22	0	2	38
t0000830	24	931	TGAGGTAGTAGGTTGTATAGTTAT	cel-let-7-5p	22	TGAGGTAGTAGGTTGTATAGTT	let-7	22	0	2	38
t0000911	21	869	GAGGTAGTAGGTTGTATAGTT	cel-let-7-5p	22	TGAGGTAGTAGGTTGTATAGTT	let-7	21	0	1	39
t0002793	25	306	TGAGGTAGTAGGTTGTATAGTTTTT	cel-let-7-5p	22	TGAGGTAGTAGGTTGTATAGTT	let-7	22	0	3	35
t0003213	22	267	TGAGGCAGTAGGTTGTATAGTT	cel-let-7-5p	22	TGAGGTAGTAGGTTGTATAGTT	let-7	21	1	0	41
t0003693	22	235	TGAGGTAGTAGGTTGTATATTT	cel-let-7-5p	22	TGAGGTAGTAGGTTGTATAGTT	let-7	21	1	0	41
t0003761	24	231	TGAGGTAGTAGGTTGTATAGTTTA	cel-let-7-5p	22	TGAGGTAGTAGGTTGTATAGTT	let-7	22	0	2	38
t0003987	22	219	TGAGGTAGTGGGTTGTATAGTT	cel-let-7-5p	22	TGAGGTAGTAGGTTGTATAGTT	let-7	21	1	0	41
t0005126	22	170	TGAGGAAGTAGGTTGTATAGTT	cel-let-7-5p	22	TGAGGTAGTAGGTTGTATAGTT	let-7	21	1	0	41
t0005436	22	160	TGAGGTGGTAGGTTGTATAGTT	cel-let-7-5p	22	TGAGGTAGTAGGTTGTATAGTT	let-7	21	1	0	41
t0005479	22	158	TGAGGTAGTAGGTTGTGTAGTT	cel-let-7-5p	22	TGAGGTAGTAGGTTGTATAGTT	let-7	21	1	0	41
t0005818	22	150	TGAGGTAGTAGGTTGTATAGTA	cel-let-7-5p	22	TGAGGTAGTAGGTTGTATAGTT	let-7	21	1	0	41
t0006695	23	130	TGAGGTAGTAGGTTGTATAGTTG	cel-let-7-5p	22	TGAGGTAGTAGGTTGTATAGTT	let-7	22	0	1	41
t0006875	22	127	TGGGGTAGTAGGTTGTATAGTT	cel-let-7-5p	22	TGAGGTAGTAGGTTGTATAGTT	let-7	21	1	0	41
t0007005	22	124	CGAGGTAGTAGGTTGTATAGTT	cel-let-7-5p	22	TGAGGTAGTAGGTTGTATAGTT	let-7	21	1	0	41
t0007883	23	111	TGAGGTAGTAGGTTGTATAGTTC	cel-let-7-5p	22	TGAGGTAGTAGGTTGTATAGTT	let-7	22	0	1	41
t0008300	24	105	AGTGAGGTAGTAGGTTGTATAGTT	cel-let-7-5p	22	TGAGGTAGTAGGTTGTATAGTT	let-7	22	0	2	38
t0008355	22	105	TGAGGGAGTAGGTTGTATAGTT	cel-let-7-5p	22	TGAGGTAGTAGGTTGTATAGTT	let-7	21	1	0	41
t0009115	20	96	TGAGGTAGTAGGTTGTATTT	cel-let-7-5p	22	TGAGGTAGTAGGTTGTATAGTT	let-7	20	0	2	34
t0009244	22	94	TGAGGTAGTAGGTCGTATAGTT	cel-let-7-5p	22	TGAGGTAGTAGGTTGTATAGTT	let-7	21	1	0	41
t0009332	22	93	TAAGGTAGTAGGTTGTATAGTT	cel-let-7-5p	22	TGAGGTAGTAGGTTGTATAGTT	let-7	21	1	0	41
t0009408	22	92	TGAGGTAGTAGGCTGTATAGTT	cel-let-7-5p	22	TGAGGTAGTAGGTTGTATAGTT	let-7	21	1	0	41
t0009494	22	92	TTAGGTAGTAGGTTGTATAGTT	cel-let-7-5p	22	TGAGGTAGTAGGTTGTATAGTT	let-7	21	1	0	41
t0010277	23	84	CTGAGGTAGTAGGTTGTATAGTT	cel-let-7-5p	22	TGAGGTAGTAGGTTGTATAGTT	let-7	22	0	1	41
t0010820	22	80	TGAGGTAGTAGGTTGCATAGTT	cel-let-7-5p	22	TGAGGTAGTAGGTTGTATAGTT	let-7	21	1	0	41
t0012122	20	71	TGAGGTAGTAGGTTGTAGTT	cel-let-7-5p	22	TGAGGTAGTAGGTTGTATAGTT	let-7	20	0	2	34
t0012309	22	70	TGAGGTAGCAGGTTGTATAGTT	cel-let-7-5p	22	TGAGGTAGTAGGTTGTATAGTT	let-7	21	1	0	41
t0012377	23	69	GTGAGGTAGTAGGTTGTATAGTT	cel-let-7-5p	22	TGAGGTAGTAGGTTGTATAGTT	let-7	22	0	1	41
t0013566	22	63	TGAGGTAATAGGTTGTATAGTT	cel-let-7-5p	22	TGAGGTAGTAGGTTGTATAGTT	let-7	21	1	0	41
t0013751	22	62	TGAGGTAGAAGGTTGTATAGTT	cel-let-7-5p	22	TGAGGTAGTAGGTTGTATAGTT	let-7	21	1	0	41
t0014022	22	61	TGATGTAGTAGGTTGTATAGTT	cel-let-7-5p	22	TGAGGTAGTAGGTTGTATAGTT	let-7	21	1	0	41
t0014801	22	57	TGAGGTAGTAGGTTTTATAGTT	cel-let-7-5p	22	TGAGGTAGTAGGTTGTATAGTT	let-7	21	1	0	41
t0015189	22	56	TGAGGTATTAGGTTGTATAGTT	cel-let-7-5p	22	TGAGGTAGTAGGTTGTATAGTT	let-7	21	1	0	41
t0015986	22	53	TGAGGTAGTAGGTTCTATAGTT	cel-let-7-5p	22	TGAGGTAGTAGGTTGTATAGTT	let-7	21	1	0	41
t0016098	20	53	TGAGGTAGTAGGTTATAGTT	cel-let-7-5p	22	TGAGGTAGTAGGTTGTATAGTT	let-7	20	0	2	34
t0016231	25	52	AGTGAGGTAGTAGGTTGTATAGTTT	cel-let-7-5p	22	TGAGGTAGTAGGTTGTATAGTT	let-7	22	0	3	35
t0016566	22	51	TGAGATAGTAGGTTGTATAGTT	cel-let-7-5p	22	TGAGGTAGTAGGTTGTATAGTT	let-7	21	1	0	41
t0017182	22	49	GAGGTAGTAGGTTGTATAGTTT	cel-let-7-5p	22	TGAGGTAGTAGGTTGTATAGTT	let-7	21	0	2	36
t0017214	21	49	TGAGGTAGTAGTTGTATAGTT	cel-let-7-5p	22	TGAGGTAGTAGGTTGTATAGTT	let-7	21	0	1	39
t0017260	22	49	TGAGGTAGTAGGATGTATAGTT	cel-let-7-5p	22	TGAGGTAGTAGGTTGTATAGTT	let-7	21	1	0	41
t0017276	22	49	TGAGGTAGTAGGTTGTACAGTT	cel-let-7-5p	22	TGAGGTAGTAGGTTGTATAGTT	let-7	21	1	0	41
t0017439	22	48	TGAGGTACTAGGTTGTATAGTT	cel-let-7-5p	22	TGAGGTAGTAGGTTGTATAGTT	let-7	21	1	0	41
t0017714	22	47	TGAGGTAGTAAGTTGTATAGTT	cel-let-7-5p	22	TGAGGTAGTAGGTTGTATAGTT	let-7	21	1	0	41
t0018018	22	47	TGAGGTAGTAGGTTGTATAGCT	cel-let-7-5p	22	TGAGGTAGTAGGTTGTATAGTT	let-7	21	1	0	41
t0018675	22	45	TGAGGTAGTATGTTGTATAGTT	cel-let-7-5p	22	TGAGGTAGTAGGTTGTATAGTT	let-7	21	1	0	41
t0018940	25	44	TGAGGTAGTAGGTTGTATAGTTTAA	cel-let-7-5p	22	TGAGGTAGTAGGTTGTATAGTT	let-7	22	0	3	35
t0019283	22	43	TGAGGTAGTTGGTTGTATAGTT	cel-let-7-5p	22	TGAGGTAGTAGGTTGTATAGTT	let-7	21	1	0	41
t0019952	22	42	TGTGGTAGTAGGTTGTATAGTT	cel-let-7-5p	22	TGAGGTAGTAGGTTGTATAGTT	let-7	21	1	0	41
t0020063	22	42	TGAGTTAGTAGGTTGTATAGTT	cel-let-7-5p	22	TGAGGTAGTAGGTTGTATAGTT	let-7	21	1	0	41
t0020818	21	40	TAGGTAGTAGGTTGTATAGTT	cel-let-7-5p	22	TGAGGTAGTAGGTTGTATAGTT	let-7	21	0	1	39
t0020855	25	40	TGAGGTAGTAGGTTGTATAGTTTAT	cel-let-7-5p	22	TGAGGTAGTAGGTTGTATAGTT	let-7	22	0	3	35
t0022209	22	38	TGAAGTAGTAGGTTGTATAGTT	cel-let-7-5p	22	TGAGGTAGTAGGTTGTATAGTT	let-7	21	1	0	41
t0024018	26	34	TGAGGTAGTAGGTTGTATAGTTTTTT	cel-let-7-5p	22	TGAGGTAGTAGGTTGTATAGTT	let-7	22	0	4	32
t0024145	25	34	TGAGGTAGTAGGTTGTATAGTTAAA	cel-let-7-5p	22	TGAGGTAGTAGGTTGTATAGTT	let-7	22	0	3	35
t0025089	22	33	TGAGGTTGTAGGTTGTATAGTT	cel-let-7-5p	22	TGAGGTAGTAGGTTGTATAGTT	let-7	21	1	0	41
t0026270	22	31	TGAGGTAGTAGGTTGTATACTT	cel-let-7-5p	22	TGAGGTAGTAGGTTGTATAGTT	let-7	21	1	0	41
t0026427	23	31	TGAGGTAGTAGGTTGTATAGTAA	cel-let-7-5p	22	TGAGGTAGTAGGTTGTATAGTT	let-7	21	1	1	38
t0026440	20	31	AGGTAGTAGGTTGTATAGTT	cel-let-7-5p	22	TGAGGTAGTAGGTTGTATAGTT	let-7	20	0	2	34
t0026924	22	31	GAGGTAGTAGGTTGTATAGTTA	cel-let-7-5p	22	TGAGGTAGTAGGTTGTATAGTT	let-7	21	0	2	36
t0026998	22	31	TGAGCTAGTAGGTTGTATAGTT	cel-let-7-5p	22	TGAGGTAGTAGGTTGTATAGTT	let-7	21	1	0	41
t0028350	22	29	TGAGGTAGTAGGTTGTATCGTT	cel-let-7-5p	22	TGAGGTAGTAGGTTGTATAGTT	let-7	21	1	0	41
t0028973	22	28	TGCGGTAGTAGGTTGTATAGTT	cel-let-7-5p	22	TGAGGTAGTAGGTTGTATAGTT	let-7	21	1	0	41
t0030524	22	27	GGAGGTAGTAGGTTGTATAGTT	cel-let-7-5p	22	TGAGGTAGTAGGTTGTATAGTT	let-7	21	1	0	41
t0032422	25	25	TGAGGTAGTAGGTTGTATAGTTATT	cel-let-7-5p	22	TGAGGTAGTAGGTTGTATAGTT	let-7	22	0	3	35
t0032927	23	25	TGAGGCAGTAGGTTGTATAGTTT	cel-let-7-5p	22	TGAGGTAGTAGGTTGTATAGTT	let-7	21	1	1	38
t0033035	22	25	TCAGGTAGTAGGTTGTATAGTT	cel-let-7-5p	22	TGAGGTAGTAGGTTGTATAGTT	let-7	21	1	0	41
t0033437	22	24	TGAGGTAGTCGGTTGTATAGTT	cel-let-7-5p	22	TGAGGTAGTAGGTTGTATAGTT	let-7	21	1	0	41
t0033727	23	24	TGAGGGAGTAGGTTGTATAGTTT	cel-let-7-5p	22	TGAGGTAGTAGGTTGTATAGTT	let-7	21	1	1	38
t0034864	22	23	TGAGGTAGTAGGTTGTATAGTC	cel-let-7-5p	22	TGAGGTAGTAGGTTGTATAGTT	let-7	21	1	0	41
t0035335	23	23	TGAGGTAGTGGGTTGTATAGTTT	cel-let-7-5p	22	TGAGGTAGTAGGTTGTATAGTT	let-7	21	1	1	38
t0036706	22	22	TGAGGTAGTACGTTGTATAGTT	cel-let-7-5p	22	TGAGGTAGTAGGTTGTATAGTT	let-7	21	1	0	41
t0037660	21	21	TGAGTAGTAGGTTGTATAGTT	cel-let-7-5p	22	TGAGGTAGTAGGTTGTATAGTT	let-7	21	0	1	39
t0038119	25	21	TGAGGTAGTAGGTTGTATAGTTAAT	cel-let-7-5p	22	TGAGGTAGTAGGTTGTATAGTT	let-7	22	0	3	35
t0038582	22	21	TGAGGTAGTAGGTTGAATAGTT	cel-let-7-5p	22	TGAGGTAGTAGGTTGTATAGTT	let-7	21	1	0	41
t0038588	23	21	TGAGGTGGTAGGTTGTATAGTTT	cel-let-7-5p	22	TGAGGTAGTAGGTTGTATAGTT	let-7	21	1	1	38
t0039591	22	20	TGAGGTAGTAGGTTGTATTGTT	cel-let-7-5p	22	TGAGGTAGTAGGTTGTATAGTT	let-7	21	1	0	41
t0039932	23	20	TGAGGAAGTAGGTTGTATAGTTT	cel-let-7-5p	22	TGAGGTAGTAGGTTGTATAGTT	let-7	21	1	1	38
t0039993	23	20	TGGGGTAGTAGGTTGTATAGTTT	cel-let-7-5p	22	TGAGGTAGTAGGTTGTATAGTT	let-7	21	1	1	38
t0040095	20	20	TGAGGTTAGGTTGTATAGTT	cel-let-7-5p	22	TGAGGTAGTAGGTTGTATAGTT	let-7	20	0	2	34
t0040772	22	20	GAGGTAGTAGGTTGTATAGTTC	cel-let-7-5p	22	TGAGGTAGTAGGTTGTATAGTT	let-7	21	0	2	36
t0042747	23	19	TGAGGTAGTAGGTTGTATATTTT	cel-let-7-5p	22	TGAGGTAGTAGGTTGTATAGTT	let-7	21	1	1	38
t0044256	22	18	TGAGGTAGTAGGTTGTATAGAT	cel-let-7-5p	22	TGAGGTAGTAGGTTGTATAGTT	let-7	21	1	0	41
t0045257	23	18	CGAGGTAGTAGGTTGTATAGTTT	cel-let-7-5p	22	TGAGGTAGTAGGTTGTATAGTT	let-7	21	1	1	38
t0045602	22	17	TGAGGTAGTAGCTTGTATAGTT	cel-let-7-5p	22	TGAGGTAGTAGGTTGTATAGTT	let-7	21	1	0	41
t0045649	22	17	TGAGGTAGTAGGTTGTCTAGTT	cel-let-7-5p	22	TGAGGTAGTAGGTTGTATAGTT	let-7	21	1	0	41
t0046310	22	17	TGAGGTAGTAGGTTGTATAATT	cel-let-7-5p	22	TGAGGTAGTAGGTTGTATAGTT	let-7	21	1	0	41
t0046523	23	17	TGAGGTAGTAGGTTGTGTAGTTT	cel-let-7-5p	22	TGAGGTAGTAGGTTGTATAGTT	let-7	21	1	1	38
t0048655	21	16	TGAGGTAGTAGGTTGTATGTT	cel-let-7-5p	22	TGAGGTAGTAGGTTGTATAGTT	let-7	21	0	1	39
t0050861	22	16	TGAGGTAGTAGGGTGTATAGTT	cel-let-7-5p	22	TGAGGTAGTAGGTTGTATAGTT	let-7	21	1	0	41
t0051742	23	15	TGAGGTAGTAGGTCGTATAGTTT	cel-let-7-5p	22	TGAGGTAGTAGGTTGTATAGTT	let-7	21	1	1	38
t0052387	22	15	TGACGTAGTAGGTTGTATAGTT	cel-let-7-5p	22	TGAGGTAGTAGGTTGTATAGTT	let-7	21	1	0	41
t0054502	23	14	TTAGGTAGTAGGTTGTATAGTTT	cel-let-7-5p	22	TGAGGTAGTAGGTTGTATAGTT	let-7	21	1	1	38
t0055075	21	14	TGAGGTAGTAGGTGTATAGTT	cel-let-7-5p	22	TGAGGTAGTAGGTTGTATAGTT	let-7	21	0	1	39
t0056411	24	14	TGAGGTAGTAGGTTGTATAGTTGA	cel-let-7-5p	22	TGAGGTAGTAGGTTGTATAGTT	let-7	22	0	2	38
t0056575	23	14	TGATGTAGTAGGTTGTATAGTTT	cel-let-7-5p	22	TGAGGTAGTAGGTTGTATAGTT	let-7	21	1	1	38
t0057342	22	14	TGAGGTCGTAGGTTGTATAGTT	cel-let-7-5p	22	TGAGGTAGTAGGTTGTATAGTT	let-7	21	1	0	41
t0058342	24	13	TGAGGTAGTAGGTTGTATAGTTCA	cel-let-7-5p	22	TGAGGTAGTAGGTTGTATAGTT	let-7	22	0	2	38
t0063626	23	12	TGAGGTAGTAGGCTGTATAGTTT	cel-let-7-5p	22	TGAGGTAGTAGGTTGTATAGTT	let-7	21	1	1	38
t0064444	21	12	TGAGGTAGTAGGTTGTATATT	cel-let-7-5p	22	TGAGGTAGTAGGTTGTATAGTT	let-7	21	0	1	39
t0065867	21	12	TGAGGTAGTAGGTTATAGTTT	cel-let-7-5p	22	TGAGGTAGTAGGTTGTATAGTT	let-7	20	0	3	31
t0066475	24	12	TCTGAGGTAGTAGGTTGTATAGTT	cel-let-7-5p	22	TGAGGTAGTAGGTTGTATAGTT	let-7	22	0	2	38
t0066624	23	12	TGAGGTAGTAGGTTGTATAGTAT	cel-let-7-5p	22	TGAGGTAGTAGGTTGTATAGTT	let-7	22	0	1	41
t0068556	23	11	TGAGGTAGTTGGTTGTATAGTTT	cel-let-7-5p	22	TGAGGTAGTAGGTTGTATAGTT	let-7	21	1	1	38
t0068859	23	11	TGAGGTAGCAGGTTGTATAGTTT	cel-let-7-5p	22	TGAGGTAGTAGGTTGTATAGTT	let-7	21	1	1	38
t0074254	24	10	TGAGGTAGTAGGTTGTATAGTTAG	cel-let-7-5p	22	TGAGGTAGTAGGTTGTATAGTT	let-7	22	0	2	38
t0075355	21	10	TGAGGTAGTAGGTTTATAGTT	cel-let-7-5p	22	TGAGGTAGTAGGTTGTATAGTT	let-7	21	0	1	39
t0075944	22	10	TGAGGTAGTAGGTTGGATAGTT	cel-let-7-5p	22	TGAGGTAGTAGGTTGTATAGTT	let-7	21	1	0	41
t0079471	23	10	TGAGGTAGTAGGTTTTATAGTTT	cel-let-7-5p	22	TGAGGTAGTAGGTTGTATAGTT	let-7	21	1	1	38
t0079929	19	10	TGAGGTAGTAGGTATAGTT	cel-let-7-5p	22	TGAGGTAGTAGGTTGTATAGTT	let-7	19	0	3	29
t0081149	23	9	TGAGGTACTAGGTTGTATAGTTT	cel-let-7-5p	22	TGAGGTAGTAGGTTGTATAGTT	let-7	21	1	1	38
t0081919	26	9	TGAGGTAGTAGGTTGTATAGTTATTT	cel-let-7-5p	22	TGAGGTAGTAGGTTGTATAGTT	let-7	22	0	4	32
t0082660	23	9	TGAGGTAGTAGGTTGTGTAGTTA	cel-let-7-5p	22	TGAGGTAGTAGGTTGTATAGTT	let-7	21	1	1	38
t0083626	22	9	TGAGGTAGTAGGTAGTATAGTT	cel-let-7-5p	22	TGAGGTAGTAGGTTGTATAGTT	let-7	21	1	0	41
t0087288	24	9	GTGAGGTAGTAGGTTGTATAGTTT	cel-let-7-5p	22	TGAGGTAGTAGGTTGTATAGTT	let-7	22	0	2	38
t0087804	27	9	TGAGGTAGTAGGTTGTATAGTTTTTTT	cel-let-7-5p	22	TGAGGTAGTAGGTTGTATAGTT	let-7	22	0	5	29
t0087914	22	9	TGAGGTAGTAGGTGGTATAGTT	cel-let-7-5p	22	TGAGGTAGTAGGTTGTATAGTT	let-7	21	1	0	41
t0090061	25	8	TGAGGTAGTAGGTTGTATAGTTTTA	cel-let-7-5p	22	TGAGGTAGTAGGTTGTATAGTT	let-7	22	0	3	35
t0094001	19	8	TGTAGTAGGTTGTATAGTT	cel-let-7-5p	22	TGAGGTAGTAGGTTGTATAGTT	let-7	19	0	3	29
t0096300	23	8	TGAGGTATTAGGTTGTATAGTTT	cel-let-7-5p	22	TGAGGTAGTAGGTTGTATAGTT	let-7	21	1	1	38
t0097176	24	8	TGAGGTAGTAGGTTGTATAGTTGT	cel-let-7-5p	22	TGAGGTAGTAGGTTGTATAGTT	let-7	22	0	2	38
t0097720	23	8	TGAAGTAGTAGGTTGTATAGTTT	cel-let-7-5p	22	TGAGGTAGTAGGTTGTATAGTT	let-7	21	1	1	38
t0098036	23	8	TGAGGTAGTAGGTTGCATAGTTT	cel-let-7-5p	22	TGAGGTAGTAGGTTGTATAGTT	let-7	21	1	1	38
t0098236	24	8	CTGAGGTAGTAGGTTGTATAGTTT	cel-let-7-5p	22	TGAGGTAGTAGGTTGTATAGTT	let-7	22	0	2	38
t0098392	23	8	TGAGTTAGTAGGTTGTATAGTTT	cel-let-7-5p	22	TGAGGTAGTAGGTTGTATAGTT	let-7	21	1	1	38
t0101389	23	7	TGAGGTAGTAGGTTGTACAGTTT	cel-let-7-5p	22	TGAGGTAGTAGGTTGTATAGTT	let-7	21	1	1	38
t0101754	23	7	TGAGCTAGTAGGTTGTATAGTTT	cel-let-7-5p	22	TGAGGTAGTAGGTTGTATAGTT	let-7	21	1	1	38
t0102804	23	7	TGAGATAGTAGGTTGTATAGTTT	cel-let-7-5p	22	TGAGGTAGTAGGTTGTATAGTT	let-7	21	1	1	38
t0103549	19	7	TGAGGTAGGTTGTATAGTT	cel-let-7-5p	22	TGAGGTAGTAGGTTGTATAGTT	let-7	19	0	3	29
t0105739	24	7	TGAGGTAGTAGGTTGTATAGTTTC	cel-let-7-5p	22	TGAGGTAGTAGGTTGTATAGTT	let-7	22	0	2	38
t0107096	23	7	TGAGGTAGTAGGTTGTATAGCTT	cel-let-7-5p	22	TGAGGTAGTAGGTTGTATAGTT	let-7	22	0	1	41
t0109955	23	7	TGAGGTAGTAGGTTCTATAGTTT	cel-let-7-5p	22	TGAGGTAGTAGGTTGTATAGTT	let-7	21	1	1	38
t0111445	26	7	AGTGAGGTAGTAGGTTGTATAGTTTT	cel-let-7-5p	22	TGAGGTAGTAGGTTGTATAGTT	let-7	22	0	4	32
t0112075	23	7	CGAGGTAGTAGGTTGTATAGTTA	cel-let-7-5p	22	TGAGGTAGTAGGTTGTATAGTT	let-7	21	1	1	38
t0113611	22	7	TAGGTAGTAGGTTGTATAGTTT	cel-let-7-5p	22	TGAGGTAGTAGGTTGTATAGTT	let-7	21	0	2	36
t0114350	21	7	TGAGGTAGTGGTTGTATAGTT	cel-let-7-5p	22	TGAGGTAGTAGGTTGTATAGTT	let-7	21	0	1	39
t0115422	23	6	TGAGGTGGTAGGTTGTATAGTTA	cel-let-7-5p	22	TGAGGTAGTAGGTTGTATAGTT	let-7	21	1	1	38
t0120410	23	6	TGAGGTAGTATGTTGTATAGTTT	cel-let-7-5p	22	TGAGGTAGTAGGTTGTATAGTT	let-7	21	1	1	38
t0121760	23	6	TGAGGTAGAAGGTTGTATAGTTT	cel-let-7-5p	22	TGAGGTAGTAGGTTGTATAGTT	let-7	21	1	1	38
t0125826	21	6	TGAGGTATAGGTTGTATAGTT	cel-let-7-5p	22	TGAGGTAGTAGGTTGTATAGTT	let-7	21	0	1	39
t0129030	23	6	TGTGGTAGTAGGTTGTATAGTTT	cel-let-7-5p	22	TGAGGTAGTAGGTTGTATAGTT	let-7	21	1	1	38
t0131021	24	6	TGAGGTAGTAGGTTGTATAGTTCT	cel-let-7-5p	22	TGAGGTAGTAGGTTGTATAGTT	let-7	22	0	2	38
t0132546	21	6	TGAGGTAGTAGGTTGTTAGTT	cel-let-7-5p	22	TGAGGTAGTAGGTTGTATAGTT	let-7	21	0	1	39
t0133693	23	6	TAAGGTAGTAGGTTGTATAGTTT	cel-let-7-5p	22	TGAGGTAGTAGGTTGTATAGTT	let-7	21	1	1	38
t0141847	21	5	TGGGTAGTAGGTTGTATAGTT	cel-let-7-5p	22	TGAGGTAGTAGGTTGTATAGTT	let-7	21	0	1	39
t0142401	23	5	TGAGGTAATAGGTTGTATAGTTT	cel-let-7-5p	22	TGAGGTAGTAGGTTGTATAGTT	let-7	21	1	1	38
t0147024	23	5	TGAGGTAGTAGGTTGTATAGATT	cel-let-7-5p	22	TGAGGTAGTAGGTTGTATAGTT	let-7	22	0	1	41
t0148964	23	5	TGAGGTAGTAGGTTGTATAGTCT	cel-let-7-5p	22	TGAGGTAGTAGGTTGTATAGTT	let-7	22	0	1	41
t0150636	21	5	AGGTAGTAGGTTGTATAGTTT	cel-let-7-5p	22	TGAGGTAGTAGGTTGTATAGTT	let-7	20	0	3	31
t0157220	23	5	TGCGGTAGTAGGTTGTATAGTTT	cel-let-7-5p	22	TGAGGTAGTAGGTTGTATAGTT	let-7	21	1	1	38
t0159262	26	5	TGAGGTAGTAGGTTGTATAGTTTAAT	cel-let-7-5p	22	TGAGGTAGTAGGTTGTATAGTT	let-7	22	0	4	32
t0165165	22	4	TGAGGTAGTAGGTTGTATAGAA	cel-let-7-5p	22	TGAGGTAGTAGGTTGTATAGTT	let-7	20	2	0	38
t0170221	23	4	TTAGGTAGTAGGTTGTATAGTTA	cel-let-7-5p	22	TGAGGTAGTAGGTTGTATAGTT	let-7	21	1	1	38
t0172176	20	4	TGGTAGTAGGTTGTATAGTT	cel-let-7-5p	22	TGAGGTAGTAGGTTGTATAGTT	let-7	20	0	2	34
t0173342	22	4	TGAGGTAGTAGGTTGTATAGGT	cel-let-7-5p	22	TGAGGTAGTAGGTTGTATAGTT	let-7	21	1	0	41
t0174787	23	4	TGACGTAGTAGGTTGTATAGTTT	cel-let-7-5p	22	TGAGGTAGTAGGTTGTATAGTT	let-7	21	1	1	38
t0175689	23	4	TGAGGTAGTGGGTTGTATAGTTA	cel-let-7-5p	22	TGAGGTAGTAGGTTGTATAGTT	let-7	21	1	1	38
t0177161	22	4	TGAGGTAGTAGGTTGTTAGTTT	cel-let-7-5p	22	TGAGGTAGTAGGTTGTATAGTT	let-7	21	0	2	36
t0186542	20	4	TGAGGTAGTAGGCTATAGTT	cel-let-7-5p	22	TGAGGTAGTAGGTTGTATAGTT	let-7	19	1	2	31
t0187222	26	4	TGAGGTAGTAGGTTGTATAGTTAATT	cel-let-7-5p	22	TGAGGTAGTAGGTTGTATAGTT	let-7	22	0	4	32
t0190304	23	4	TGAGGTAGTAGGTGGTATAGTTT	cel-let-7-5p	22	TGAGGTAGTAGGTTGTATAGTT	let-7	21	1	1	38
t0190310	20	4	TGAGGTAGTGTTGTATAGTT	cel-let-7-5p	22	TGAGGTAGTAGGTTGTATAGTT	let-7	20	0	2	34
t0191697	21	4	TCTGTAGTAGGTTGTATAGTT	cel-let-7-5p	22	TGAGGTAGTAGGTTGTATAGTT	let-7	19	2	1	33
t0195043	22	4	TGAGGTGGTGGGTTGTATAGTT	cel-let-7-5p	22	TGAGGTAGTAGGTTGTATAGTT	let-7	20	2	0	38
t0197158	23	4	TGAGGTCGTAGGTTGTATAGTTT	cel-let-7-5p	22	TGAGGTAGTAGGTTGTATAGTT	let-7	21	1	1	38
t0197449	26	4	AGTGAGGTAGTAGGTTGTATAGTTAT	cel-let-7-5p	22	TGAGGTAGTAGGTTGTATAGTT	let-7	22	0	4	32
t0199153	23	4	TGAGGTAGTAGGATGTATAGTTT	cel-let-7-5p	22	TGAGGTAGTAGGTTGTATAGTT	let-7	21	1	1	38
t0200022	27	4	TGAGGTAGTAGGTTGTATAGTTATTTT	cel-let-7-5p	22	TGAGGTAGTAGGTTGTATAGTT	let-7	22	0	5	29
t0203260	23	4	TCAGGTAGTAGGTTGTATAGTTT	cel-let-7-5p	22	TGAGGTAGTAGGTTGTATAGTT	let-7	21	1	1	38
t0204466	23	4	TGAGGTAGTAAGTTGTATAGTTT	cel-let-7-5p	22	TGAGGTAGTAGGTTGTATAGTT	let-7	21	1	1	38
t0207291	23	4	TGAGGCAGTAGGTTGTATAGTTA	cel-let-7-5p	22	TGAGGTAGTAGGTTGTATAGTT	let-7	21	1	1	38
t0209248	24	3	TGAGGTAGTAGGTTGTATAGTTTG	cel-let-7-5p	22	TGAGGTAGTAGGTTGTATAGTT	let-7	22	0	2	38
t0219542	21	3	TGAGGTAGTAGGTTGATAGTT	cel-let-7-5p	22	TGAGGTAGTAGGTTGTATAGTT	let-7	21	0	1	39
t0221560	25	3	TGAGGTAGTAGGTTGTATAGTTTCA	cel-let-7-5p	22	TGAGGTAGTAGGTTGTATAGTT	let-7	22	0	3	35
t0221674	22	3	TGAGGTAGTAGGTTGTATAGTG	cel-let-7-5p	22	TGAGGTAGTAGGTTGTATAGTT	let-7	21	1	0	41
t0226228	23	3	TGAGGTAGTAGGTTGTATCGTTT	cel-let-7-5p	22	TGAGGTAGTAGGTTGTATAGTT	let-7	21	1	1	38
t0226390	24	3	TGAGGCAGTAGGTTGTATAGTTTT	cel-let-7-5p	22	TGAGGTAGTAGGTTGTATAGTT	let-7	21	1	2	35
t0231124	23	3	TGAGGTAGTAGGTAGTATAGTTT	cel-let-7-5p	22	TGAGGTAGTAGGTTGTATAGTT	let-7	21	1	1	38
t0232176	23	3	TGAGGTAGTAGGTTGTATAGTCA	cel-let-7-5p	22	TGAGGTAGTAGGTTGTATAGTT	let-7	21	1	1	38
t0236757	24	3	TGAGGTGGTAGGTTGTATAGTTTT	cel-let-7-5p	22	TGAGGTAGTAGGTTGTATAGTT	let-7	21	1	2	35
t0238934	21	3	TGAGGTAGAGGTTGTATAGTT	cel-let-7-5p	22	TGAGGTAGTAGGTTGTATAGTT	let-7	21	0	1	39
t0240204	24	3	TTAGGTAGTAGGTTGTATAGTTAT	cel-let-7-5p	22	TGAGGTAGTAGGTTGTATAGTT	let-7	21	1	2	35
t0245531	24	3	TGAGGTAGTAGGTTGTATAGTTGG	cel-let-7-5p	22	TGAGGTAGTAGGTTGTATAGTT	let-7	22	0	2	38
t0252741	20	3	TGAGGTAGTAGGTATAGTTT	cel-let-7-5p	22	TGAGGTAGTAGGTTGTATAGTT	let-7	19	0	4	26
t0257294	20	3	TGAGGTAGGTTGTATAGTTT	cel-let-7-5p	22	TGAGGTAGTAGGTTGTATAGTT	let-7	19	0	4	26
t0258548	23	3	ATGAGGTAGTAGGTTGTATAGTT	cel-let-7-5p	22	TGAGGTAGTAGGTTGTATAGTT	let-7	22	0	1	41
t0263471	23	3	TGAGGTAGTAGGTTGTATACTTT	cel-let-7-5p	22	TGAGGTAGTAGGTTGTATAGTT	let-7	21	1	1	38
t0268288	23	3	TGAGGAAGTAGGTTGTATAGTTA	cel-let-7-5p	22	TGAGGTAGTAGGTTGTATAGTT	let-7	21	1	1	38
t0269046	23	3	TGAGGTAATAGGTTGTATAGTTA	cel-let-7-5p	22	TGAGGTAGTAGGTTGTATAGTT	let-7	21	1	1	38
t0271597	22	3	AGGTAGTAGGTTGTATAGTTTG	cel-let-7-5p	22	TGAGGTAGTAGGTTGTATAGTT	let-7	20	0	4	28
t0272916	27	3	TGAGGTAGTAGGTTGTATAGTTCAGAA	cel-let-7-5p	22	TGAGGTAGTAGGTTGTATAGTT	let-7	22	0	5	29
t0274988	20	3	TGTAGTAGGTTGTATAGTTA	cel-let-7-5p	22	TGAGGTAGTAGGTTGTATAGTT	let-7	19	0	4	26
t0275672	21	3	TGAGGGTTAGGTTGTATAGTT	cel-let-7-5p	22	TGAGGTAGTAGGTTGTATAGTT	let-7	19	2	1	33
t0279203	26	3	TGAGGTAGTAGGTTGTATAGTTCAGA	cel-let-7-5p	22	TGAGGTAGTAGGTTGTATAGTT	let-7	22	0	4	32
t0279687	23	3	TGAGGGAGTAGGTTGTATAGTTA	cel-let-7-5p	22	TGAGGTAGTAGGTTGTATAGTT	let-7	21	1	1	38
t0280723	21	3	TGAGGTTAGGTTGTATAGTTT	cel-let-7-5p	22	TGAGGTAGTAGGTTGTATAGTT	let-7	20	0	3	31
t0289428	22	3	TGAGGTAGTAGTTGTATAGTTT	cel-let-7-5p	22	TGAGGTAGTAGGTTGTATAGTT	let-7	21	0	2	36
t0289775	21	3	TGAGGTGTAGGTTGTATAGTT	cel-let-7-5p	22	TGAGGTAGTAGGTTGTATAGTT	let-7	21	0	1	39
t0295420	23	2	TGAGGTCGTAGGTTGTATAGTTA	cel-let-7-5p	22	TGAGGTAGTAGGTTGTATAGTT	let-7	21	1	1	38
t0304076	23	2	TGAGGTAGTAGGTTGTATTGTTT	cel-let-7-5p	22	TGAGGTAGTAGGTTGTATAGTT	let-7	21	1	1	38
t0304573	23	2	TTGAGGTAGTAGGTTGTATAGTT	cel-let-7-5p	22	TGAGGTAGTAGGTTGTATAGTT	let-7	22	0	1	41
t0307452	25	2	GTGAGGTAGTAGGTTGTATAGTTAA	cel-let-7-5p	22	TGAGGTAGTAGGTTGTATAGTT	let-7	22	0	3	35
t0311780	25	2	TGAGGTAGTAGGTTGTATAGTTATA	cel-let-7-5p	22	TGAGGTAGTAGGTTGTATAGTT	let-7	22	0	3	35
t0312422	21	2	TGAGGTAGTAGGTTGTAGTTA	cel-let-7-5p	22	TGAGGTAGTAGGTTGTATAGTT	let-7	20	0	3	31
t0313380	22	2	TGAGGTAGTAGTTGTATAGTTA	cel-let-7-5p	22	TGAGGTAGTAGGTTGTATAGTT	let-7	21	0	2	36
t0316612	23	2	TGAGGTAGTAGCTTGTATAGTTT	cel-let-7-5p	22	TGAGGTAGTAGGTTGTATAGTT	let-7	21	1	1	38
t0319141	23	2	TGAGGTAGTAGGTCGTATAGTTA	cel-let-7-5p	22	TGAGGTAGTAGGTTGTATAGTT	let-7	21	1	1	38
t0319184	22	2	TCTGGTAGTAGGTTGTATAGTT	cel-let-7-5p	22	TGAGGTAGTAGGTTGTATAGTT	let-7	20	2	0	38
t0322444	23	2	GAGGTAGTAGGTTGTATAGTTAT	cel-let-7-5p	22	TGAGGTAGTAGGTTGTATAGTT	let-7	21	0	3	33
t0323859	23	2	TGAGGTAGTTAGGTTGTATAGTT	cel-let-7-5p	22	TGAGGTAGTAGGTTGTATAGTT	let-7	22	0	1	41
t0324300	26	2	TGAGGTAGTAGGTTGTATAGTTAGAC	cel-let-7-5p	22	TGAGGTAGTAGGTTGTATAGTT	let-7	22	0	4	32
t0327327	23	2	TGAGGTAGTAGGGTGTATAGTTT	cel-let-7-5p	22	TGAGGTAGTAGGTTGTATAGTT	let-7	21	1	1	38
t0328861	23	2	TGAGGTAGTATGTTGTATAGTTA	cel-let-7-5p	22	TGAGGTAGTAGGTTGTATAGTT	let-7	21	1	1	38
t0337161	23	2	TGAGGTAGCAGGTTGTATAGTTA	cel-let-7-5p	22	TGAGGTAGTAGGTTGTATAGTT	let-7	21	1	1	38
t0337256	21	2	TGAGGTAGTAGGTTGTATTTT	cel-let-7-5p	22	TGAGGTAGTAGGTTGTATAGTT	let-7	20	1	1	36
t0337565	27	2	TGAGGTAGTAGGTTGTATAGTTAATTT	cel-let-7-5p	22	TGAGGTAGTAGGTTGTATAGTT	let-7	22	0	5	29
t0339280	24	2	TGAGGAAGTAGGTTGTATAGTTAA	cel-let-7-5p	22	TGAGGTAGTAGGTTGTATAGTT	let-7	21	1	2	35
t0342101	23	2	TGAGGTATTAGGTTGTATAGTTA	cel-let-7-5p	22	TGAGGTAGTAGGTTGTATAGTT	let-7	21	1	1	38
t0343821	22	2	TCTGTAGTAGGTTGTATAGTTT	cel-let-7-5p	22	TGAGGTAGTAGGTTGTATAGTT	let-7	19	2	2	30
t0344403	26	2	AGTGAGGTAGTAGGTTGTATAGTTAA	cel-let-7-5p	22	TGAGGTAGTAGGTTGTATAGTT	let-7	22	0	4	32
t0350013	25	2	TGAGGTAGTAGGTTGTATAGTTGGC	cel-let-7-5p	22	TGAGGTAGTAGGTTGTATAGTT	let-7	22	0	3	35
t0355463	20	2	TGAGGTAGTAGTGTATAGTT	cel-let-7-5p	22	TGAGGTAGTAGGTTGTATAGTT	let-7	20	0	2	34
t0361331	18	2	TGAGGTAGTTGTATAGTT	cel-let-7-5p	22	TGAGGTAGTAGGTTGTATAGTT	let-7	18	0	4	24
t0371548	24	2	TGAGGTAGTAGGTTGTATATTTTT	cel-let-7-5p	22	TGAGGTAGTAGGTTGTATAGTT	let-7	21	1	2	35
t0376236	24	2	TGAGGTAGTAGGTTGTATAGCTAA	cel-let-7-5p	22	TGAGGTAGTAGGTTGTATAGTT	let-7	21	1	2	35
t0377138	21	2	GAGGTAGTAGGTTGTATAGTA	cel-let-7-5p	22	TGAGGTAGTAGGTTGTATAGTT	let-7	20	1	1	36
t0377161	22	2	TGAGGTATAGGTTGTATAGTTT	cel-let-7-5p	22	TGAGGTAGTAGGTTGTATAGTT	let-7	21	0	2	36
t0385074	24	2	TGAGGTAGTAGGTTGTGTAGTTTT	cel-let-7-5p	22	TGAGGTAGTAGGTTGTATAGTT	let-7	21	1	2	35
t0385434	23	2	TGAGTTAGTAGGTTGTATAGTTA	cel-let-7-5p	22	TGAGGTAGTAGGTTGTATAGTT	let-7	21	1	1	38
t0391911	22	2	TGAGGTAGTAGGTTGTAGAGTT	cel-let-7-5p	22	TGAGGTAGTAGGTTGTATAGTT	let-7	21	1	0	41
t0398474	24	2	TGAGGTAGTAGGTTGCATAGTTAA	cel-let-7-5p	22	TGAGGTAGTAGGTTGTATAGTT	let-7	21	1	2	35
t0408591	21	2	GAGGTAGTAGGTTGTATACTT	cel-let-7-5p	22	TGAGGTAGTAGGTTGTATAGTT	let-7	20	1	1	36
t0418284	20	2	TGAGGCTAGGTTGTATAGTT	cel-let-7-5p	22	TGAGGTAGTAGGTTGTATAGTT	let-7	19	1	2	31
t0431527	23	2	TGAGGTAGGTAGGTTGTATAGTT	cel-let-7-5p	22	TGAGGTAGTAGGTTGTATAGTT	let-7	22	0	1	41
t0431783	25	2	TGAGGTAGTAGGTTGTATAGTTTCT	cel-let-7-5p	22	TGAGGTAGTAGGTTGTATAGTT	let-7	22	0	3	35
t0432485	21	2	TGAGGAGTAGGTTGTATAGTT	cel-let-7-5p	22	TGAGGTAGTAGGTTGTATAGTT	let-7	21	0	1	39
t0434601	27	2	TGAGGTAGTAGGTTGTATAGTTTTTAA	cel-let-7-5p	22	TGAGGTAGTAGGTTGTATAGTT	let-7	22	0	5	29
t0435193	26	2	TGAGGTAGTAGGTTGTATAGTTTCGT	cel-let-7-5p	22	TGAGGTAGTAGGTTGTATAGTT	let-7	22	0	4	32
t0438885	24	2	TGAGGTTGTAGGTTGTATAGTTAA	cel-let-7-5p	22	TGAGGTAGTAGGTTGTATAGTT	let-7	21	1	2	35
t0443112	23	2	TGAGGTAGTAAGTTGTATAGTTA	cel-let-7-5p	22	TGAGGTAGTAGGTTGTATAGTT	let-7	21	1	1	38
t0445467	26	2	TGAGGTAGTAGGTTGTATAGTTTATT	cel-let-7-5p	22	TGAGGTAGTAGGTTGTATAGTT	let-7	22	0	4	32
t0454086	26	2	TGAGGTAGTAGGTTGTATAGTTTTAA	cel-let-7-5p	22	TGAGGTAGTAGGTTGTATAGTT	let-7	22	0	4	32
t0455323	25	2	TGAGGTAGTAGGTTGTATAGTTAGC	cel-let-7-5p	22	TGAGGTAGTAGGTTGTATAGTT	let-7	22	0	3	35
t0462398	20	2	TGAGGTAGTAGGTTGTACTT	cel-let-7-5p	22	TGAGGTAGTAGGTTGTATAGTT	let-7	19	1	2	31
t0465195	24	2	TGAGGTAGTAGGTTGTATAGTAAA	cel-let-7-5p	22	TGAGGTAGTAGGTTGTATAGTT	let-7	21	1	2	35
t0471072	25	2	TGAGGTAGTAGGTTGTATAGTTTAG	cel-let-7-5p	22	TGAGGTAGTAGGTTGTATAGTT	let-7	22	0	3	35
t0474828	23	2	TGATGTAGTAGGTTGTATAGTTA	cel-let-7-5p	22	TGAGGTAGTAGGTTGTATAGTT	let-7	21	1	1	38
t0475799	22	2	TGAGGTAGTAGGTTGTGTATTT	cel-let-7-5p	22	TGAGGTAGTAGGTTGTATAGTT	let-7	20	2	0	38
t0478337	23	2	GAGGTAGTAGGTTGTATAGTTAA	cel-let-7-5p	22	TGAGGTAGTAGGTTGTATAGTT	let-7	21	0	3	33
t0478932	23	2	GGAGGTAGTAGGTTGTATAGTTT	cel-let-7-5p	22	TGAGGTAGTAGGTTGTATAGTT	let-7	21	1	1	38
t0480798	23	2	TGAGGTAGTAGGTTGTATATTTA	cel-let-7-5p	22	TGAGGTAGTAGGTTGTATAGTT	let-7	21	1	1	38
t0482433	21	2	TGGTAGTAGGTTGTATAGTTT	cel-let-7-5p	22	TGAGGTAGTAGGTTGTATAGTT	let-7	20	0	3	31
t0483327	25	2	TGAGGTAGTAGGTTGTATAGTTTTC	cel-let-7-5p	22	TGAGGTAGTAGGTTGTATAGTT	let-7	22	0	3	35
t0484461	22	2	GAGGTAGTAGGTTGTATAGTTG	cel-let-7-5p	22	TGAGGTAGTAGGTTGTATAGTT	let-7	21	0	2	36
t0486072	23	2	TGAGGTAGTAGGTTGGATAGTTT	cel-let-7-5p	22	TGAGGTAGTAGGTTGTATAGTT	let-7	21	1	1	38
t0486502	23	2	TGAGGTAGTAGGTTGTATAGCTA	cel-let-7-5p	22	TGAGGTAGTAGGTTGTATAGTT	let-7	21	1	1	38
t0488998	22	2	TAGGTAGTAGGTTGTATAGTTA	cel-let-7-5p	22	TGAGGTAGTAGGTTGTATAGTT	let-7	21	0	2	36
t0492039	22	2	TGAGGTAGTAGGTTGTATTTTT	cel-let-7-5p	22	TGAGGTAGTAGGTTGTATAGTT	let-7	20	2	0	38
t0505714	21	1	TGAGGTAGTAGTCGTATAGTT	cel-let-7-5p	22	TGAGGTAGTAGGTTGTATAGTT	let-7	20	1	1	36
t0513746	22	1	TAAGTAGTAGGTTGTATAGTTT	cel-let-7-5p	22	TGAGGTAGTAGGTTGTATAGTT	let-7	20	1	2	33
t0520322	23	1	TGAGGTTGTAGGTTGTATAGTTT	cel-let-7-5p	22	TGAGGTAGTAGGTTGTATAGTT	let-7	21	1	1	38
t0522554	22	1	CGAGGTAGTAGGTTGTATATTT	cel-let-7-5p	22	TGAGGTAGTAGGTTGTATAGTT	let-7	20	2	0	38
t0538343	26	1	TGAGGTAGTAGGTTGTATAGTTAAAA	cel-let-7-5p	22	TGAGGTAGTAGGTTGTATAGTT	let-7	22	0	4	32
t0555683	27	1	AGTGAGGTAGTAGGTTGTATAGTTTTT	cel-let-7-5p	22	TGAGGTAGTAGGTTGTATAGTT	let-7	22	0	5	29
t0561327	25	1	TGAGGTAGTAGGTTGTATAGTTAGA	cel-let-7-5p	22	TGAGGTAGTAGGTTGTATAGTT	let-7	22	0	3	35
t0561964	25	1	AGTGAGGTAGTAGGTTGTATAGTAT	cel-let-7-5p	22	TGAGGTAGTAGGTTGTATAGTT	let-7	22	0	3	35
t0572684	25	1	AGGTGAGGTAGTAGGTTGTATAGTT	cel-let-7-5p	22	TGAGGTAGTAGGTTGTATAGTT	let-7	22	0	3	35
t0582011	22	1	TGAGGTAGTAGGTTTATAGTTT	cel-let-7-5p	22	TGAGGTAGTAGGTTGTATAGTT	let-7	21	0	2	36
t0587098	25	1	TGAGGTAGTAGGTTGTATAGTTGAC	cel-let-7-5p	22	TGAGGTAGTAGGTTGTATAGTT	let-7	22	0	3	35
t0600626	22	1	TGAGGTAGTAGCTGTATAGTTT	cel-let-7-5p	22	TGAGGTAGTAGGTTGTATAGTT	let-7	20	1	2	33
t0603629	23	1	TGAGGTAGTAGGTTGTATAGATA	cel-let-7-5p	22	TGAGGTAGTAGGTTGTATAGTT	let-7	21	1	1	38
t0605836	23	1	TGAGGTAGTAGGTTGTATAATTA	cel-let-7-5p	22	TGAGGTAGTAGGTTGTATAGTT	let-7	21	1	1	38
t0605874	23	1	TGAGGTAGTAGGTTGTCTAGTTA	cel-let-7-5p	22	TGAGGTAGTAGGTTGTATAGTT	let-7	21	1	1	38
t0618002	23	1	TAAGGTAGTAGGTTGTATAGTTA	cel-let-7-5p	22	TGAGGTAGTAGGTTGTATAGTT	let-7	21	1	1	38
t0623742	22	1	TGAGGTAGTAGGTGTATAGTTT	cel-let-7-5p	22	TGAGGTAGTAGGTTGTATAGTT	let-7	21	0	2	36
t0628373	20	1	TGAGGTAGTAGGTTGTATTA	cel-let-7-5p	22	TGAGGTAGTAGGTTGTATAGTT	let-7	19	1	2	31
t0628805	26	1	TGAGGTAGTAGGTTGTATAGTTTTAT	cel-let-7-5p	22	TGAGGTAGTAGGTTGTATAGTT	let-7	22	0	4	32
t0630252	21	1	AGGTGGTAGGTTGTATAGTTT	cel-let-7-5p	22	TGAGGTAGTAGGTTGTATAGTT	let-7	19	1	3	28
t0635133	24	1	TGAGGTAGTAGGTCGTATAGTTTA	cel-let-7-5p	22	TGAGGTAGTAGGTTGTATAGTT	let-7	21	1	2	35
t0645629	22	1	AGGTAGTAGGTTGTATAGTTAT	cel-let-7-5p	22	TGAGGTAGTAGGTTGTATAGTT	let-7	20	0	4	28
t0646482	24	1	TGAAGTAGTAGGTTGTATAGTTTT	cel-let-7-5p	22	TGAGGTAGTAGGTTGTATAGTT	let-7	21	1	2	35
t0650046	22	1	TGAGGTAGTAGGTTGATAGTTT	cel-let-7-5p	22	TGAGGTAGTAGGTTGTATAGTT	let-7	21	0	2	36
t0653289	22	1	TAAGGCAGTAGGTTGTATAGTT	cel-let-7-5p	22	TGAGGTAGTAGGTTGTATAGTT	let-7	20	2	0	38
t0661687	23	1	TGAGGTAGTAGGTTGCATAGTTA	cel-let-7-5p	22	TGAGGTAGTAGGTTGTATAGTT	let-7	21	1	1	38
t0667731	21	1	AGGTAGTAGGTTGTATAGTTA	cel-let-7-5p	22	TGAGGTAGTAGGTTGTATAGTT	let-7	20	0	3	31
t0670718	21	1	GAGGTAGTAGGTTGTATATTT	cel-let-7-5p	22	TGAGGTAGTAGGTTGTATAGTT	let-7	20	1	1	36
t0675531	27	1	TGAGGTAGTAGGTTGTATAGTTTTAAT	cel-let-7-5p	22	TGAGGTAGTAGGTTGTATAGTT	let-7	22	0	5	29
t0681350	22	1	TGAGGTAGCAGGTTGTATAGTA	cel-let-7-5p	22	TGAGGTAGTAGGTTGTATAGTT	let-7	20	2	0	38
t0699370	23	1	TGAGGTGGTGGGTTGTATAGTTT	cel-let-7-5p	22	TGAGGTAGTAGGTTGTATAGTT	let-7	20	2	1	35
t0704427	22	1	TGAGGTAGTAGGTTGTATAGGA	cel-let-7-5p	22	TGAGGTAGTAGGTTGTATAGTT	let-7	20	2	0	38
t0708041	24	1	TGAGGTAGTAGGCTGTATAGTTTT	cel-let-7-5p	22	TGAGGTAGTAGGTTGTATAGTT	let-7	21	1	2	35
t0722888	19	1	GAGGTAGTAGGTTGTAGTT	cel-let-7-5p	22	TGAGGTAGTAGGTTGTATAGTT	let-7	19	0	3	29
t0730590	21	1	TGAGGTAGTTGTTGTATAGTT	cel-let-7-5p	22	TGAGGTAGTAGGTTGTATAGTT	let-7	20	1	1	36
t0743847	26	1	TGAGGTAGTAGGTTGTATAGTTTAGA	cel-let-7-5p	22	TGAGGTAGTAGGTTGTATAGTT	let-7	22	0	4	32
t0747908	24	1	TGAGTTAGTAGGTTGTATAGTTAT	cel-let-7-5p	22	TGAGGTAGTAGGTTGTATAGTT	let-7	21	1	2	35
t0759488	25	1	TGAGGTAGTAGGTTGTATAGTCTTA	cel-let-7-5p	22	TGAGGTAGTAGGTTGTATAGTT	let-7	22	0	3	35
t0762536	22	1	TGAGGTAGCAGGTTGTGTAGTT	cel-let-7-5p	22	TGAGGTAGTAGGTTGTATAGTT	let-7	20	2	0	38
t0770663	27	1	TAGGGTGAGGTAGTAGGTTGTATAGTT	cel-let-7-5p	22	TGAGGTAGTAGGTTGTATAGTT	let-7	22	0	5	29
t0771198	24	1	TGAGGTACTAGGTTGTATAGTTAA	cel-let-7-5p	22	TGAGGTAGTAGGTTGTATAGTT	let-7	21	1	2	35
t0791955	22	1	AGGTAGTAGGTTGTATAGTTAA	cel-let-7-5p	22	TGAGGTAGTAGGTTGTATAGTT	let-7	20	0	4	28
t0793328	26	1	TGAGGTAGTAGGTTGTATAGTTTCTT	cel-let-7-5p	22	TGAGGTAGTAGGTTGTATAGTT	let-7	22	0	4	32
t0827362	19	1	TGAGGTAGTAGGTTTAGTT	cel-let-7-5p	22	TGAGGTAGTAGGTTGTATAGTT	let-7	19	0	3	29
t0827396	21	1	TGAGGTAGTAGGTTATAGTTA	cel-let-7-5p	22	TGAGGTAGTAGGTTGTATAGTT	let-7	20	0	3	31
t0834768	20	1	TGAGGTAGTTTGTATAGTTT	cel-let-7-5p	22	TGAGGTAGTAGGTTGTATAGTT	let-7	19	0	4	26
t0840191	22	1	TGAGTAGTAGGTTGTATAGTTT	cel-let-7-5p	22	TGAGGTAGTAGGTTGTATAGTT	let-7	21	0	2	36
t0840976	27	1	TGAGGTAGTAGGTTGTATAGTTAACAA	cel-let-7-5p	22	TGAGGTAGTAGGTTGTATAGTT	let-7	22	0	5	29
t0843721	24	1	GTTAGGTAGTAGGTTGTATAGTTT	cel-let-7-5p	22	TGAGGTAGTAGGTTGTATAGTT	let-7	21	1	2	35
t0845432	25	1	TGAGGTAGTAGGTTTTATAGTTAAA	cel-let-7-5p	22	TGAGGTAGTAGGTTGTATAGTT	let-7	21	1	3	32
t0852902	20	1	TGATAGTAGGTTGTATAGTT	cel-let-7-5p	22	TGAGGTAGTAGGTTGTATAGTT	let-7	20	0	2	34
t0870926	22	1	TGAGGTGTTAGGTTGTATAGTT	cel-let-7-5p	22	TGAGGTAGTAGGTTGTATAGTT	let-7	20	2	0	38
t0889209	24	1	TGAGGTAGTAGGTCGTATAGTTTT	cel-let-7-5p	22	TGAGGTAGTAGGTTGTATAGTT	let-7	21	1	2	35
t0890716	23	1	TGAGATAGTAGGTTGTATAGTTA	cel-let-7-5p	22	TGAGGTAGTAGGTTGTATAGTT	let-7	21	1	1	38
t0890972	22	1	TGAGGAAGTAGGGTGTATAGTT	cel-let-7-5p	22	TGAGGTAGTAGGTTGTATAGTT	let-7	20	2	0	38
t0896865	22	1	TGAGGAGTAGGTTGTATAGTTT	cel-let-7-5p	22	TGAGGTAGTAGGTTGTATAGTT	let-7	21	0	2	36
t0908842	23	1	TGAGGTGTAGGTTGTATAGTTTT	cel-let-7-5p	22	TGAGGTAGTAGGTTGTATAGTT	let-7	21	0	3	33
t0912181	27	1	TGAGGTAGTAGGTTGTATAGTTTAGAC	cel-let-7-5p	22	TGAGGTAGTAGGTTGTATAGTT	let-7	22	0	5	29
t0928123	23	1	TGAGGTATAGGTTGTATAGTTTT	cel-let-7-5p	22	TGAGGTAGTAGGTTGTATAGTT	let-7	21	0	3	33
t0936239	21	1	GAGGTCGTAGGTTGTATAGTT	cel-let-7-5p	22	TGAGGTAGTAGGTTGTATAGTT	let-7	20	1	1	36
t0947327	21	1	GGGGTAGTAGGTTGTATAGTT	cel-let-7-5p	22	TGAGGTAGTAGGTTGTATAGTT	let-7	20	1	1	36
t0950144	23	1	TGAGGTACTAGGTTGTATAGTTA	cel-let-7-5p	22	TGAGGTAGTAGGTTGTATAGTT	let-7	21	1	1	38
t0951381	23	1	TGAGGTAGTTGGTTGTATAGTTA	cel-let-7-5p	22	TGAGGTAGTAGGTTGTATAGTT	let-7	21	1	1	38
t0960720	22	1	CGAGGTAATAGGTTGTATAGTT	cel-let-7-5p	22	TGAGGTAGTAGGTTGTATAGTT	let-7	20	2	0	38
t0983773	22	1	TGAGGTAGTAGGTCGTATATTT	cel-let-7-5p	22	TGAGGTAGTAGGTTGTATAGTT	let-7	20	2	0	38
t0986967	21	1	TGCTAGTAGGTTGTATAGTTT	cel-let-7-5p	22	TGAGGTAGTAGGTTGTATAGTT	let-7	19	1	3	28
t0996716	24	1	TGAGGTTGTAGGTTGTATAGTTAT	cel-let-7-5p	22	TGAGGTAGTAGGTTGTATAGTT	let-7	21	1	2	35
t1002469	25	1	CTGAGGTAGTAGGTTGTATAGTTAT	cel-let-7-5p	22	TGAGGTAGTAGGTTGTATAGTT	let-7	22	0	3	35
t1008251	24	1	TTGAGGTAGTAGGTTGTATAGTTT	cel-let-7-5p	22	TGAGGTAGTAGGTTGTATAGTT	let-7	22	0	2	38
t1011370	26	1	TGAGGTAGTAGGTTGTATAGTTATAA	cel-let-7-5p	22	TGAGGTAGTAGGTTGTATAGTT	let-7	22	0	4	32
t1012127	22	1	TGAGGTAGTGGGTTGTATATTT	cel-let-7-5p	22	TGAGGTAGTAGGTTGTATAGTT	let-7	20	2	0	38
t1020570	25	1	AGTGAGGTAGTAGGTTGTATAGTAA	cel-let-7-5p	22	TGAGGTAGTAGGTTGTATAGTT	let-7	21	1	3	32
t1024859	23	1	TGAGTAGTAGGTTGTATAGTTAT	cel-let-7-5p	22	TGAGGTAGTAGGTTGTATAGTT	let-7	21	0	3	33
t1028831	22	1	TGAGGTAGTAGGTCTTATAGTT	cel-let-7-5p	22	TGAGGTAGTAGGTTGTATAGTT	let-7	20	2	0	38
t1039876	22	1	CGAGGTAGTAGGTTGTCTAGTT	cel-let-7-5p	22	TGAGGTAGTAGGTTGTATAGTT	let-7	20	2	0	38
t1043891	27	1	TGAGGTAGTAGGTTGTATAGTTATGAG	cel-let-7-5p	22	TGAGGTAGTAGGTTGTATAGTT	let-7	22	0	5	29
t1053599	24	1	TGAGGTAGTAGGTTGTATAGTCTA	cel-let-7-5p	22	TGAGGTAGTAGGTTGTATAGTT	let-7	22	0	2	38
t1053958	21	1	TGAGGTAGTAGGTTGTATTTA	cel-let-7-5p	22	TGAGGTAGTAGGTTGTATAGTT	let-7	19	2	1	33
t1058180	27	1	TGAGGTAGTAGGTTGTATAGTTTACGA	cel-let-7-5p	22	TGAGGTAGTAGGTTGTATAGTT	let-7	22	0	5	29
t1064337	24	1	CGAGGTAGTAGGTTGTATAGTTAT	cel-let-7-5p	22	TGAGGTAGTAGGTTGTATAGTT	let-7	21	1	2	35
t1076467	25	1	TGAGGTAGTAGGTTGTATAGTTTCC	cel-let-7-5p	22	TGAGGTAGTAGGTTGTATAGTT	let-7	22	0	3	35
t1090918	24	1	TGAGGAAGTAGGTTGTATAGTTTT	cel-let-7-5p	22	TGAGGTAGTAGGTTGTATAGTT	let-7	21	1	2	35
t1091366	20	1	GGTAGTAGGTTGTATAGTTT	cel-let-7-5p	22	TGAGGTAGTAGGTTGTATAGTT	let-7	19	0	4	26
t1104904	25	1	TGAGGTAGTAGGTTGTATAGTATTT	cel-let-7-5p	22	TGAGGTAGTAGGTTGTATAGTT	let-7	22	0	3	35
t1105613	23	1	TGAGGTAGTAGTGTTGTATAGTT	cel-let-7-5p	22	TGAGGTAGTAGGTTGTATAGTT	let-7	22	0	1	41
t1126698	27	1	TGAGGTAGTAGGTTGTATAGTTTAATT	cel-let-7-5p	22	TGAGGTAGTAGGTTGTATAGTT	let-7	22	0	5	29
t1139283	20	1	TGAGGTAGTAGGGTATAGTT	cel-let-7-5p	22	TGAGGTAGTAGGTTGTATAGTT	let-7	20	0	2	34
t1146133	25	1	TGAGGTAGTAGGTTGTATAGTTGAT	cel-let-7-5p	22	TGAGGTAGTAGGTTGTATAGTT	let-7	22	0	3	35
t1151648	21	1	TCCGTAGTAGGTTGTATAGTT	cel-let-7-5p	22	TGAGGTAGTAGGTTGTATAGTT	let-7	19	2	1	33
t1153032	20	1	TGCTAGTAGGTTGTATAGTT	cel-let-7-5p	22	TGAGGTAGTAGGTTGTATAGTT	let-7	19	1	2	31
t1158272	21	1	CAGGTAGTAGGTTGTATAGTT	cel-let-7-5p	22	TGAGGTAGTAGGTTGTATAGTT	let-7	20	1	1	36
t1158634	22	1	TGAGGCTGTAGGTTGTATAGTT	cel-let-7-5p	22	TGAGGTAGTAGGTTGTATAGTT	let-7	20	2	0	38
t1174792	24	1	TCGAGGTAGTAGGTTGTATAGTTA	cel-let-7-5p	22	TGAGGTAGTAGGTTGTATAGTT	let-7	22	0	2	38
t1175506	22	1	CGAGGTGGTAGGTTGTATAGTT	cel-let-7-5p	22	TGAGGTAGTAGGTTGTATAGTT	let-7	20	2	0	38
t1176254	25	1	TGAGGTAGTAGGTTGTATAGTTTCG	cel-let-7-5p	22	TGAGGTAGTAGGTTGTATAGTT	let-7	22	0	3	35
t1188168	23	1	TGAGGTAGTAGGTTGAATAGTTT	cel-let-7-5p	22	TGAGGTAGTAGGTTGTATAGTT	let-7	21	1	1	38
t1197791	24	1	AATGAGGTAGTAGGTTGTATAGTT	cel-let-7-5p	22	TGAGGTAGTAGGTTGTATAGTT	let-7	22	0	2	38
t1241861	23	1	TGAGGTAGTCGGTTGTATAGTTT	cel-let-7-5p	22	TGAGGTAGTAGGTTGTATAGTT	let-7	21	1	1	38
t1281762	24	1	TGAGGTAGTAGGTTGTCTAGTTAA	cel-let-7-5p	22	TGAGGTAGTAGGTTGTATAGTT	let-7	21	1	2	35
t1285412	24	1	TGGGGTAGTAGGTTGTATAGTTAA	cel-let-7-5p	22	TGAGGTAGTAGGTTGTATAGTT	let-7	21	1	2	35
t1294527	20	1	TGAGGTAGCGTTGTATAGTT	cel-let-7-5p	22	TGAGGTAGTAGGTTGTATAGTT	let-7	19	1	2	31
t1294779	27	1	AGTGAGGTAGTAGGTTGTATAGTATTT	cel-let-7-5p	22	TGAGGTAGTAGGTTGTATAGTT	let-7	22	0	5	29
t1301428	24	1	TGAGGTGGTAGGTTGTATAGTTAT	cel-let-7-5p	22	TGAGGTAGTAGGTTGTATAGTT	let-7	21	1	2	35
t1301770	26	1	AAAATGAGGTAGTAGGTTGTATAGTT	cel-let-7-5p	22	TGAGGTAGTAGGTTGTATAGTT	let-7	22	0	4	32
t1305233	23	1	TGAGGTAGTAGGTTGTATAGGTT	cel-let-7-5p	22	TGAGGTAGTAGGTTGTATAGTT	let-7	22	0	1	41
t1309291	23	1	TGAGGTAGTAGGTTGTACAGTTG	cel-let-7-5p	22	TGAGGTAGTAGGTTGTATAGTT	let-7	21	1	1	38
t1312147	22	1	TGCGGTATTAGGTTGTATAGTT	cel-let-7-5p	22	TGAGGTAGTAGGTTGTATAGTT	let-7	20	2	0	38
t1315280	22	1	TGAGGTAGTAGGCTGCATAGTT	cel-let-7-5p	22	TGAGGTAGTAGGTTGTATAGTT	let-7	20	2	0	38
t1330650	20	1	TGAGGTAGTGGGTTATAGTT	cel-let-7-5p	22	TGAGGTAGTAGGTTGTATAGTT	let-7	19	1	2	31
t1360168	23	1	TGAGATAGTAGGTGGTATAGTTT	cel-let-7-5p	22	TGAGGTAGTAGGTTGTATAGTT	let-7	20	2	1	35
t1371680	20	1	AGGCAGTAGGTTGTATAGTT	cel-let-7-5p	22	TGAGGTAGTAGGTTGTATAGTT	let-7	19	1	2	31
t1374279	25	1	TGAGGTAGTAGGTTGTATAGTGCAC	cel-let-7-5p	22	TGAGGTAGTAGGTTGTATAGTT	let-7	21	1	3	32
t1375775	22	1	TGAGGCAGTAGGTTGTGTAGTT	cel-let-7-5p	22	TGAGGTAGTAGGTTGTATAGTT	let-7	20	2	0	38
t1375804	24	1	TGAGGTAGTAGGTTGTATAGTTAC	cel-let-7-5p	22	TGAGGTAGTAGGTTGTATAGTT	let-7	22	0	2	38
t1381879	20	1	TGGCAGTAGGTTGTATAGTT	cel-let-7-5p	22	TGAGGTAGTAGGTTGTATAGTT	let-7	19	1	2	31
t1389630	23	1	TGAGGTAGTAGGTTTTATAGTTA	cel-let-7-5p	22	TGAGGTAGTAGGTTGTATAGTT	let-7	21	1	1	38
t1389937	23	1	TGAGGTAGTAGGTTGTCTAGTTT	cel-let-7-5p	22	TGAGGTAGTAGGTTGTATAGTT	let-7	21	1	1	38
t1391157	23	1	CTGAGGTGGTAGGTTGTATAGTT	cel-let-7-5p	22	TGAGGTAGTAGGTTGTATAGTT	let-7	21	1	1	38
t1393414	22	1	TGAGGTAGTGGTTGTATAGTTT	cel-let-7-5p	22	TGAGGTAGTAGGTTGTATAGTT	let-7	21	0	2	36
t1395745	24	1	TGAGGTAGTAGGTTGTATAGTCAG	cel-let-7-5p	22	TGAGGTAGTAGGTTGTATAGTT	let-7	21	1	2	35
t1399839	27	1	TGAGGTAGTAGGTTGTATAGTTGGTGA	cel-let-7-5p	22	TGAGGTAGTAGGTTGTATAGTT	let-7	22	0	5	29
t1405009	22	1	CTAGGTAGTAGGTTGTATAGTT	cel-let-7-5p	22	TGAGGTAGTAGGTTGTATAGTT	let-7	20	2	0	38
t1409799	24	1	CTGAGGTAGTAGGTTGTATAGTTA	cel-let-7-5p	22	TGAGGTAGTAGGTTGTATAGTT	let-7	22	0	2	38
t1412829	25	1	TGAGGTAGTAGGTTGTATAGTTCAC	cel-let-7-5p	22	TGAGGTAGTAGGTTGTATAGTT	let-7	22	0	3	35
t1412958	23	1	TGAGGTGGTAGGTTGTCTAGTTT	cel-let-7-5p	22	TGAGGTAGTAGGTTGTATAGTT	let-7	20	2	1	35
t1416269	24	1	TGAGTTAGTAGGTTGTATAGTTTA	cel-let-7-5p	22	TGAGGTAGTAGGTTGTATAGTT	let-7	21	1	2	35
t1418113	21	1	GAGGAAGTAGGTTGTATAGTT	cel-let-7-5p	22	TGAGGTAGTAGGTTGTATAGTT	let-7	20	1	1	36
t1432000	20	1	TGATGTAGTAGGTTGTATTT	cel-let-7-5p	22	TGAGGTAGTAGGTTGTATAGTT	let-7	19	1	2	31
t1439241	27	1	TGAGGTAGTAGGTTGTATAGTTCTTGT	cel-let-7-5p	22	TGAGGTAGTAGGTTGTATAGTT	let-7	22	0	5	29
t1445390	25	1	TTTGAGGTAGTAGGTTGTATAGTTA	cel-let-7-5p	22	TGAGGTAGTAGGTTGTATAGTT	let-7	22	0	3	35
t1446200	22	1	CGAGGTACTAGGTTGTATAGTT	cel-let-7-5p	22	TGAGGTAGTAGGTTGTATAGTT	let-7	20	2	0	38
t1447779	25	1	TGAGGTAGTAGGTTGTATAGTTAGG	cel-let-7-5p	22	TGAGGTAGTAGGTTGTATAGTT	let-7	22	0	3	35
t1451237	22	1	GGAGGTAGTCGGTTGTATAGTT	cel-let-7-5p	22	TGAGGTAGTAGGTTGTATAGTT	let-7	20	2	0	38
t1457793	21	1	TTGGTAGTAGGTTGTATAGTT	cel-let-7-5p	22	TGAGGTAGTAGGTTGTATAGTT	let-7	20	1	1	36
t1461698	27	1	TAGTCTGAGGTAGTAGGTTGTATAGTT	cel-let-7-5p	22	TGAGGTAGTAGGTTGTATAGTT	let-7	22	0	5	29
t1483514	23	1	TGATGTAGTAGGTTGTATAGTTG	cel-let-7-5p	22	TGAGGTAGTAGGTTGTATAGTT	let-7	21	1	1	38
t1487290	20	1	TGAGGTAGTAGGTTTTAGTT	cel-let-7-5p	22	TGAGGTAGTAGGTTGTATAGTT	let-7	20	0	2	34
t1489368	21	1	GTGGTAGTAGGTTGTATAGTT	cel-let-7-5p	22	TGAGGTAGTAGGTTGTATAGTT	let-7	20	1	1	36
t1489976	23	1	TGAGGTAGTAGGTTGTATAATTT	cel-let-7-5p	22	TGAGGTAGTAGGTTGTATAGTT	let-7	21	1	1	38
t1490448	22	1	TGCGCTAGTAGGTTGTATAGTT	cel-let-7-5p	22	TGAGGTAGTAGGTTGTATAGTT	let-7	20	2	0	38
t1499063	22	1	TGAGGTAGTAGGTTGTACATTT	cel-let-7-5p	22	TGAGGTAGTAGGTTGTATAGTT	let-7	20	2	0	38
t1506220	21	1	TAGGTAGTAGGTTCTATAGTT	cel-let-7-5p	22	TGAGGTAGTAGGTTGTATAGTT	let-7	20	1	1	36
t1536529	25	1	AATGAGGTAGTAGGTTGTATAGTTT	cel-let-7-5p	22	TGAGGTAGTAGGTTGTATAGTT	let-7	22	0	3	35
t1543786	19	1	GGTAGTAGGTTGTATAGTT	cel-let-7-5p	22	TGAGGTAGTAGGTTGTATAGTT	let-7	19	0	3	29
t1545793	22	1	TTAGGTAGTTGGTTGTATAGTT	cel-let-7-5p	22	TGAGGTAGTAGGTTGTATAGTT	let-7	20	2	0	38
t1545951	21	1	TGAGGTCGTAGGTTGTATATT	cel-let-7-5p	22	TGAGGTAGTAGGTTGTATAGTT	let-7	20	1	1	36
t1555443	21	1	TGAGGTAGTAGGTTGTAAGTT	cel-let-7-5p	22	TGAGGTAGTAGGTTGTATAGTT	let-7	21	0	1	39
t1558024	23	1	TGAGGTAGTCGGTTGTATAGTTA	cel-let-7-5p	22	TGAGGTAGTAGGTTGTATAGTT	let-7	21	1	1	38
t1558043	24	1	TGAGGTAGTAGGTTGTGTAGTTAA	cel-let-7-5p	22	TGAGGTAGTAGGTTGTATAGTT	let-7	21	1	2	35
t1561462	24	1	TGAGGTAGTAGGTTGCATAGTTTT	cel-let-7-5p	22	TGAGGTAGTAGGTTGTATAGTT	let-7	21	1	2	35
t1565014	23	1	GAGGTAGTAGGTTGTATAGTTTT	cel-let-7-5p	22	TGAGGTAGTAGGTTGTATAGTT	let-7	21	0	3	33
t1568441	21	1	TGAGGTAGTAGGTTGTATCTT	cel-let-7-5p	22	TGAGGTAGTAGGTTGTATAGTT	let-7	20	1	1	36
t1580836	25	1	TGAGGTAGTAGGTTGTATAGTTATC	cel-let-7-5p	22	TGAGGTAGTAGGTTGTATAGTT	let-7	22	0	3	35
t1608148	23	1	CTGAGGAAGTAGGTTGTATAGTT	cel-let-7-5p	22	TGAGGTAGTAGGTTGTATAGTT	let-7	21	1	1	38
t1611876	24	1	CGAGGTAGTAGGTTGTATAGTTTT	cel-let-7-5p	22	TGAGGTAGTAGGTTGTATAGTT	let-7	21	1	2	35
t1624129	20	1	TTAGGTAGTAGGTTGTATTT	cel-let-7-5p	22	TGAGGTAGTAGGTTGTATAGTT	let-7	19	1	2	31
t1644296	23	1	TGAGGGAGTAGGTCGTATAGTTT	cel-let-7-5p	22	TGAGGTAGTAGGTTGTATAGTT	let-7	20	2	1	35
t1654713	24	1	TGAGGTAGTAGGTCGTATAGTTAG	cel-let-7-5p	22	TGAGGTAGTAGGTTGTATAGTT	let-7	21	1	2	35
t1662706	23	1	TGAGGTAGTAGGTTGTACAGTTA	cel-let-7-5p	22	TGAGGTAGTAGGTTGTATAGTT	let-7	21	1	1	38
t1680061	20	1	TGGGGGTAGGTTGTATAGTT	cel-let-7-5p	22	TGAGGTAGTAGGTTGTATAGTT	let-7	19	1	2	31
t1684584	24	1	TGAGGTAGTAGGTTGGATAGTTTT	cel-let-7-5p	22	TGAGGTAGTAGGTTGTATAGTT	let-7	21	1	2	35
t1688530	20	1	TGAGGAAGTAGGTTATAGCT	cel-let-7-5p	22	TGAGGTAGTAGGTTGTATAGTT	let-7	18	2	2	28
t1692975	22	1	TCAGGTAGTAGGTTTTATAGTT	cel-let-7-5p	22	TGAGGTAGTAGGTTGTATAGTT	let-7	20	2	0	38
t1693130	22	1	TGGATCAGTAGGTTGTATAGTT	cel-let-7-5p	22	TGAGGTAGTAGGTTGTATAGTT	let-7	20	1	2	33
t1704000	24	1	TGAGGTAGTAGGTTGTACAGTTTA	cel-let-7-5p	22	TGAGGTAGTAGGTTGTATAGTT	let-7	21	1	2	35
t1712957	25	1	TGAGGTAGTAGGTTGTATAGTTTTG	cel-let-7-5p	22	TGAGGTAGTAGGTTGTATAGTT	let-7	22	0	3	35
t1728720	21	1	TGAGGTAGTATGTTGTATATT	cel-let-7-5p	22	TGAGGTAGTAGGTTGTATAGTT	let-7	20	1	1	36
t1738719	25	1	TGAGGTAGTAGGTTGTATAGTTAAG	cel-let-7-5p	22	TGAGGTAGTAGGTTGTATAGTT	let-7	22	0	3	35
t1746844	24	1	TAAGGTAGTAGGTTGTATAGTTAT	cel-let-7-5p	22	TGAGGTAGTAGGTTGTATAGTT	let-7	21	1	2	35
t1768907	23	1	TGAGGTAGTAGGTTGTATAGTCG	cel-let-7-5p	22	TGAGGTAGTAGGTTGTATAGTT	let-7	21	1	1	38
t1775761	22	1	TTAGGTAGTAGGTTGTATATTT	cel-let-7-5p	22	TGAGGTAGTAGGTTGTATAGTT	let-7	20	2	0	38
t1775960	26	1	AGTCAGGTAGTAGGTTGTATAGTTAA	cel-let-7-5p	22	TGAGGTAGTAGGTTGTATAGTT	let-7	21	1	4	29
t1785902	23	1	TGACGTAGTAGGTTGTATAGTTA	cel-let-7-5p	22	TGAGGTAGTAGGTTGTATAGTT	let-7	21	1	1	38
t1795057	21	1	TGAGGTATTGGTTGTATAGTT	cel-let-7-5p	22	TGAGGTAGTAGGTTGTATAGTT	let-7	20	1	1	36
t1799003	18	1	TGAGTAGTAGGTATAGTT	cel-let-7-5p	22	TGAGGTAGTAGGTTGTATAGTT	let-7	18	0	4	24
t1818200	27	1	TGAGGTAGTAGGTTGTATAGTTAAAGC	cel-let-7-5p	22	TGAGGTAGTAGGTTGTATAGTT	let-7	22	0	5	29
t1820217	22	1	TGATGTAGTAGGTTGTATAGCT	cel-let-7-5p	22	TGAGGTAGTAGGTTGTATAGTT	let-7	20	2	0	38
t1831738	24	1	AGTGAGGCAGTAGGTTGTATAGTT	cel-let-7-5p	22	TGAGGTAGTAGGTTGTATAGTT	let-7	21	1	2	35
t1839263	19	1	TGAGGTAGTATGTATAGTT	cel-let-7-5p	22	TGAGGTAGTAGGTTGTATAGTT	let-7	19	0	3	29
t1843111	24	1	TGAGGTAGTAGGTTGTACAGTTTT	cel-let-7-5p	22	TGAGGTAGTAGGTTGTATAGTT	let-7	21	1	2	35
t1846465	21	1	TGAGGTAGAGGTCGTATAGTT	cel-let-7-5p	22	TGAGGTAGTAGGTTGTATAGTT	let-7	20	1	1	36
t1859095	22	1	TGAGGTAGTAGGGTTATAGTTT	cel-let-7-5p	22	TGAGGTAGTAGGTTGTATAGTT	let-7	20	1	2	33
t1868380	25	1	TGAGGTAGTAGGTTGTATAGTTGGA	cel-let-7-5p	22	TGAGGTAGTAGGTTGTATAGTT	let-7	22	0	3	35
t1868956	20	1	TGAGGTAGTATTGTATAGTT	cel-let-7-5p	22	TGAGGTAGTAGGTTGTATAGTT	let-7	20	0	2	34
t1869088	22	1	TGAGGAAGTAGGTCGTATAGTT	cel-let-7-5p	22	TGAGGTAGTAGGTTGTATAGTT	let-7	20	2	0	38
t1920397	26	1	TGAGGTAGTAGGTTGTATAGTTAAAT	cel-let-7-5p	22	TGAGGTAGTAGGTTGTATAGTT	let-7	22	0	4	32
t1922079	26	1	TGAGGTAGTAGGTTGTATAGTTAGTT	cel-let-7-5p	22	TGAGGTAGTAGGTTGTATAGTT	let-7	22	0	4	32
t1932267	24	1	TGAGTAGTAGGTTGTATAGTTTAT	cel-let-7-5p	22	TGAGGTAGTAGGTTGTATAGTT	let-7	21	0	4	30
t1934287	22	1	TGAGATAGCAGGTTGTATAGTT	cel-let-7-5p	22	TGAGGTAGTAGGTTGTATAGTT	let-7	20	2	0	38
t1953372	22	1	TGAGGTAGCAGGTTGTATAGCT	cel-let-7-5p	22	TGAGGTAGTAGGTTGTATAGTT	let-7	20	2	0	38
t1953901	25	1	AGTGAGGTAGTAGGTTGTATAGTTA	cel-let-7-5p	22	TGAGGTAGTAGGTTGTATAGTT	let-7	22	0	3	35
t1970998	21	1	TGAGGTAGTAGGGTATAGTTT	cel-let-7-5p	22	TGAGGTAGTAGGTTGTATAGTT	let-7	20	0	3	31
t1980194	23	1	TGAGGTAGTAGGTTGTATCGTTA	cel-let-7-5p	22	TGAGGTAGTAGGTTGTATAGTT	let-7	21	1	1	38
t1988287	24	1	TGAGGTAGTAGGTTGTATATTTAA	cel-let-7-5p	22	TGAGGTAGTAGGTTGTATAGTT	let-7	21	1	2	35
t1993582	25	1	TGAGGTAGTAGGTTGTATAGTCCCG	cel-let-7-5p	22	TGAGGTAGTAGGTTGTATAGTT	let-7	21	1	3	32
t1998396	23	1	TGAGGTAGTAGGTTGTATATGTT	cel-let-7-5p	22	TGAGGTAGTAGGTTGTATAGTT	let-7	22	0	1	41
t2002501	24	1	TGCGGTAGTAGGTTGTATAGTTAT	cel-let-7-5p	22	TGAGGTAGTAGGTTGTATAGTT	let-7	21	1	2	35
t2003127	24	1	TGAGGTAGTAGGATGTATAGTTTT	cel-let-7-5p	22	TGAGGTAGTAGGTTGTATAGTT	let-7	21	1	2	35
t2009110	23	1	TGAGGTAGTACGTTGTATAGTTT	cel-let-7-5p	22	TGAGGTAGTAGGTTGTATAGTT	let-7	21	1	1	38
t2019075	26	1	TGAGGTAGTAGGTTGTATAGTTATAC	cel-let-7-5p	22	TGAGGTAGTAGGTTGTATAGTT	let-7	22	0	4	32
t2019358	24	1	TGAGGTAGTAGGTTGTAGAGTTTT	cel-let-7-5p	22	TGAGGTAGTAGGTTGTATAGTT	let-7	21	1	2	35
t2022189	23	1	TGGGGTAGTAGGTTGTATAGTTA	cel-let-7-5p	22	TGAGGTAGTAGGTTGTATAGTT	let-7	21	1	1	38
t2027340	27	1	TGAGGTAGTAGGTTGTATAGTTTCGTA	cel-let-7-5p	22	TGAGGTAGTAGGTTGTATAGTT	let-7	22	0	5	29
t2028120	22	1	TGAGTAGTAGGTTGTATAGTTA	cel-let-7-5p	22	TGAGGTAGTAGGTTGTATAGTT	let-7	21	0	2	36
t2029366	24	1	TGAGGTAGTATGTTGTATAGTTAA	cel-let-7-5p	22	TGAGGTAGTAGGTTGTATAGTT	let-7	21	1	2	35
t2030243	24	1	TGAGGTGGTAGGTTGTATAGTTAA	cel-let-7-5p	22	TGAGGTAGTAGGTTGTATAGTT	let-7	21	1	2	35
t2038196	22	1	TGAGGACGTAGGTTGTATAGTT	cel-let-7-5p	22	TGAGGTAGTAGGTTGTATAGTT	let-7	20	2	0	38
t2051874	23	1	TGAGGTAGTAGGTTGGTATAGTT	cel-let-7-5p	22	TGAGGTAGTAGGTTGTATAGTT	let-7	22	0	1	41
t2052053	21	1	TGAGGTAGTAGGGTTATAGTT	cel-let-7-5p	22	TGAGGTAGTAGGTTGTATAGTT	let-7	20	1	1	36
t2062141	22	1	TGAGGTAGTAGGTTGTATATTA	cel-let-7-5p	22	TGAGGTAGTAGGTTGTATAGTT	let-7	20	2	0	38
t2067854	23	1	TGAGTTAGTAGGTTGTATATTTT	cel-let-7-5p	22	TGAGGTAGTAGGTTGTATAGTT	let-7	20	2	1	35
t2069473	22	1	TGAGGGAGTCGGTTGTATAGTT	cel-let-7-5p	22	TGAGGTAGTAGGTTGTATAGTT	let-7	20	2	0	38
t2072059	21	1	TGAGGTGTAGGTTGTATATTT	cel-let-7-5p	22	TGAGGTAGTAGGTTGTATAGTT	let-7	20	1	1	36
t2101137	21	1	TGAGGTAGTAGGTTCATAGTT	cel-let-7-5p	22	TGAGGTAGTAGGTTGTATAGTT	let-7	20	1	1	36
t1432655	21	1	TTTTGTAGACGACGCCTTGCG	cel-lsy-6	21	TTTTGTATGAGACGCATTTCG	lsy-6	18	2	2	28
t1589419	25	1	TAAGATCACTTGTAGGACGTGCATC	cel-miR-1022-5p	23	AAGATCATTGTTAGGACGCCATC	undef	21	1	4	29
t0017446	21	48	TAAGGCACGCGGTGAATGCCA	cel-miR-124-3p	21	TAAGGCACGCGGTGAATGCCA	mir-124	21	0	0	42
t0355773	19	2	TAAGGCACGCGGTGAATGA	cel-miR-124-3p	21	TAAGGCACGCGGTGAATGCCA	mir-124	19	0	2	32
t0948355	21	1	TAAGGCACGCGGTGAATACCA	cel-miR-124-3p	21	TAAGGCACGCGGTGAATGCCA	mir-124	20	1	0	39
t1262241	20	1	TAAGGCACGCGGTGAATGCA	cel-miR-124-3p	21	TAAGGCACGCGGTGAATGCCA	mir-124	20	0	1	37
t0022879	20	36	TGGAATGTAAAGAAGTATGA	cel-miR-1-3p	21	TGGAATGTAAAGAAGTATGTA	mir-1	20	0	1	37
t0034477	21	23	TGGAATGTAAAGAAGTATGTA	cel-miR-1-3p	21	TGGAATGTAAAGAAGTATGTA	mir-1	21	0	0	42
t0050288	21	16	TGGAATGTAAAGAAGTATGAA	cel-miR-1-3p	21	TGGAATGTAAAGAAGTATGTA	mir-1	20	1	0	39
t0076749	21	10	TGGAATGTAAAGAAGTATGCA	cel-miR-1-3p	21	TGGAATGTAAAGAAGTATGTA	mir-1	20	1	0	39
t0129420	22	6	TGGAATGTAAAGAAGTATGGTA	cel-miR-1-3p	21	TGGAATGTAAAGAAGTATGTA	mir-1	21	0	1	39
t0182477	20	4	TGGAATGTAGAGAAGTATGA	cel-miR-1-3p	21	TGGAATGTAAAGAAGTATGTA	mir-1	19	1	1	34
t0190381	19	4	TGGAATGTAAAGAAGTATA	cel-miR-1-3p	21	TGGAATGTAAAGAAGTATGTA	mir-1	19	0	2	32
t0269350	19	3	TGGAATGTAAGGAAGTATA	cel-miR-1-3p	21	TGGAATGTAAAGAAGTATGTA	mir-1	18	1	2	29
t0507628	21	1	TGGAATGTAAGGAAGTATGAA	cel-miR-1-3p	21	TGGAATGTAAAGAAGTATGTA	mir-1	19	2	0	36
t0573886	19	1	TGGAATGTAAAGAAGTTGA	cel-miR-1-3p	21	TGGAATGTAAAGAAGTATGTA	mir-1	19	0	2	32
t0697272	19	1	TGGAATGTAAAGAAGTAGA	cel-miR-1-3p	21	TGGAATGTAAAGAAGTATGTA	mir-1	19	0	2	32
t0879277	22	1	TGGAATGTAAGGAAGTATGCAA	cel-miR-1-3p	21	TGGAATGTAAAGAAGTATGTA	mir-1	19	2	1	33
t0956761	22	1	TGGAATGTAGAGAAGTATGGTA	cel-miR-1-3p	21	TGGAATGTAAAGAAGTATGTA	mir-1	20	1	1	36
t1113614	23	1	ATGGAATGTAGAGAAGTATGGTA	cel-miR-1-3p	21	TGGAATGTAAAGAAGTATGTA	mir-1	20	1	2	33
t1331991	19	1	TGGAATGTAAGAAGTATGA	cel-miR-1-3p	21	TGGAATGTAAAGAAGTATGTA	mir-1	19	0	2	32
t1724697	19	1	TGGAATGTAGAGAAGTATA	cel-miR-1-3p	21	TGGAATGTAAAGAAGTATGTA	mir-1	18	1	2	29
t1891234	23	1	TGAAATGTAGAGAAGTATGGATA	cel-miR-1-3p	21	TGGAATGTAAAGAAGTATGTA	mir-1	19	2	2	30
t1913673	21	1	TGGAATGTAGAGAAGTATGAA	cel-miR-1-3p	21	TGGAATGTAAAGAAGTATGTA	mir-1	19	2	0	36
t2038295	21	1	TGGAATGTAGAGAAGTATGTA	cel-miR-1-3p	21	TGGAATGTAAAGAAGTATGTA	mir-1	20	1	0	39
t0558415	22	1	TGGAATGTTGAGTTGTATGGAG	cel-miR-1819-3p	22	TGGAATGATTGAGCTTGATGGA	undef	20	0	4	28
t1092485	25	1	TTTTGAATTTGTCGATGATGTTCCG	cel-miR-1820-5p	26	TTTTGATTGTTTTTCGATGATGTTCG	undef	22	2	3	33
t0573345	24	1	AGTAACGGCAGAGCGATCGGTGAT	cel-miR-1832b-3p	23	AGTGGGCAGAGCGATTCGCTGAT	undef	20	2	3	29
t0755491	21	1	AATGGAGCCGGATCGATATCC	cel-miR-2208b-5p	23	AAGTGTACCCGGATCTGATATCC	mir-2208	19	2	2	30
t0959625	22	1	ATAGATCGCGGTTACATTACAT	cel-miR-2209a-3p	22	AGAGATCAGCGGTTACACTACA	mir-2209	19	2	2	30
t0621792	24	1	GCTGGTAGAATTCGTAGAGGAAAA	cel-miR-2211-3p	23	TCAGGTAGAATTTAGAGGAGAAA	undef	20	2	3	29
t0573870	19	1	TCAATTGTTTGGGGTTCAG	cel-miR-2220-3p	22	TCAATTGTTTGTGGACTTACAG	undef	18	1	3	26
t1530403	23	1	AATGGCACTGGATGAATTCACGG	cel-miR-228-5p	23	AATGGCACTGCATGAATTCACGG	mir-228	22	1	0	43
t1585390	23	1	AATGGCACTGCAAGAATTCACGG	cel-miR-228-5p	23	AATGGCACTGCATGAATTCACGG	mir-228	22	1	0	43
t1883555	23	1	TATCACAGCCAGCTTTGATGTTT	cel-miR-2-3p	23	TATCACAGCCAGCTTTGATGTGC	mir-2	21	2	0	40
t2023325	21	1	TATCACAGCCAGCTTTGGTGA	cel-miR-2-3p	23	TATCACAGCCAGCTTTGATGTGC	mir-2	20	1	2	33
t0314614	23	2	TAGCAGTAGGCCTTTGCTTGAGA	cel-miR-242	21	TTGCGTAGGCCTTTGCTTCGA	mir-242	19	2	2	30
t0000204	23	2990	TTAAGTAGTAGTGCCGCAGGTAA	cel-miR-252-5p	23	ATAAGTAGTAGTGCCGCAGGTAA	mir-252	22	1	0	43
[truncated: 7,608 more rows]
[truncated: 1 more columns]
