# Supplementary material for: Lipopolysaccharide-Induced Differential Expression of miRNAs in Male and Female Rhipicephalus haemaphysaloides Ticks
Source: PLoS One. 2015 Oct 2;10(10):e0139241. doi: 10.1371/journal.pone.0139241 (PMC4592253; doi:10.1371/journal.pone.0139241)
Supplement: S2 Table — (XLSX) [file pone.0139241.s002.xlsx]

## Sheet: LPS-injected female samples
small RNA sequnece Id	length	count	small RNA sequnce	homolog	homolog length	homolog sequence	Family	match number	mismatch number	gap number	score
t0000001	22	1745369	TGGAATGTAAAGAAGTATGGAG	dme-miR-1-3p	22	TGGAATGTAAAGAAGTATGGAG	mir-1	22	0	0	44
t0000002	22	435230	TGAGGTAGTAGGTTGTATAGTT	cel-let-7-5p	22	TGAGGTAGTAGGTTGTATAGTT	let-7	22	0	0	44
t0000003	21	240607	TGGAATGTAAAGAAGTATGGA	dme-miR-1-3p	22	TGGAATGTAAAGAAGTATGGAG	mir-1	21	0	1	39
t0000004	20	107856	TGGAATGTAAAGAAGTATGG	dme-miR-1-3p	22	TGGAATGTAAAGAAGTATGGAG	mir-1	20	0	2	34
t0000006	23	92136	TGGAATGTAAAGAAGTATGGAGA	dme-miR-1-3p	22	TGGAATGTAAAGAAGTATGGAG	mir-1	22	0	1	41
t0000007	22	86135	TGGAATGTAGAGAAGTATGGAG	dme-miR-1-3p	22	TGGAATGTAAAGAAGTATGGAG	mir-1	21	1	0	41
t0000009	23	52788	TGAGGTAGTAGGTTGTATAGTTT	cel-let-7-5p	22	TGAGGTAGTAGGTTGTATAGTT	let-7	22	0	1	41
t0000011	22	43045	TGGAATGTAAGGAAGTATGGAG	dme-miR-1-3p	22	TGGAATGTAAAGAAGTATGGAG	mir-1	21	1	0	41
t0000012	22	42054	TACCCTGTAGATCCGAATTTGT	dre-miR-10a	22	TACCCTGTAGATCCGAATTTGT	mir-10	22	0	0	44
t0000015	23	30476	TTTTGATTGTTGCTCAGAAGGCG	isc-miR-315	22	TTTTGATTGTTGCTCAGAAGGC	mir-315	22	0	1	41
t0000020	23	21792	TGGAATGTAAAGAAGTATGGAGT	dme-miR-1-3p	22	TGGAATGTAAAGAAGTATGGAG	mir-1	22	0	1	41
t0000021	22	20684	TGACTAGATCCACACTCATCCA	lgi-miR-279	22	TGACTAGATCCACACTCATCCA	mir-279	22	0	0	44
t0000023	22	19733	TGGACGGAGAACTGATAAGGGC	dme-miR-184-3p	22	TGGACGGAGAACTGATAAGGGC	mir-184	22	0	0	44
t0000028	21	14873	TGAGGTAGTAGGTTGTATAGT	dme-let-7-5p	21	TGAGGTAGTAGGTTGTATAGT	let-7	21	0	0	42
t0000030	21	14616	TGGAATGTAGAGAAGTATGGA	dme-miR-1-3p	22	TGGAATGTAAAGAAGTATGGAG	mir-1	20	1	1	36
t0000031	22	13405	TTTGTTCGTTCGGCTCGAGTTA	ame-miR-375	22	TTTGTTCGTTCGGCTCGAGTTA	mir-375	22	0	0	44
t0000034	22	12748	AACCCGTAGATCCGAACTTGTG	hsa-miR-100-5p	22	AACCCGTAGATCCGAACTTGTG	mir-99	22	0	0	44
t0000036	22	12276	TAGGAACTTCATACCATGCTCG	isc-miR-276	21	TAGGAACTTCATACCATGCTC	undef	21	0	1	39
t0000039	20	11675	TGGAATGTAGAGAAGTATGG	dme-miR-1-3p	22	TGGAATGTAAAGAAGTATGGAG	mir-1	19	1	2	31
t0000041	23	11338	TGAGGTAGTAGGTTGTATAGTTA	cel-let-7-5p	22	TGAGGTAGTAGGTTGTATAGTT	let-7	22	0	1	41
t0000043	21	11094	TTTGTTCGTTCGGCTCGAGTT	ame-miR-375	22	TTTGTTCGTTCGGCTCGAGTTA	mir-375	21	0	1	39
t0000044	22	11071	AAATTCGGTTCTAGAGAGGTTT	lmi-miR-10*	22	AAATTCGGTTCTAGAGAGGTTT	mir-10	22	0	0	44
t0000049	24	9575	TGGAATGTAAAGAAGTATGGAGAA	dme-miR-1-3p	22	TGGAATGTAAAGAAGTATGGAG	mir-1	22	0	2	38
t0000054	21	8833	TCAGGTACCTGAAGTAGCGCG	api-miR-275	21	TCAGGTACCTGAAGTAGCGCG	mir-275	21	0	0	42
t0000061	22	8068	TCCCTGAGACCCTTACTTGTGA	mmu-miR-125b-5p	22	TCCCTGAGACCCTAACTTGTGA	mir-125	21	1	0	41
t0000066	21	7720	TGGAATGTAAGGAAGTATGGA	dme-miR-1-3p	22	TGGAATGTAAAGAAGTATGGAG	mir-1	20	1	1	36
t0000069	23	7484	TCAGGTACCTGAAGTAGCGCGCG	dme-miR-275-3p	23	TCAGGTACCTGAAGTAGCGCGCG	mir-275	23	0	0	46
t0000086	23	6582	AATGGCACTGGAAGAATTCACGG	aae-miR-263a	23	AATGGCACTGGAAGAATTCACGG	mir-263	23	0	0	46
t0000094	23	6161	TGGAATGTAGAGAAGTATGGAGA	dme-miR-1-3p	22	TGGAATGTAAAGAAGTATGGAG	mir-1	21	1	1	38
t0000102	23	5856	AACCCGTAGATCCGAACTTGTGA	bfl-miR-100	23	AACCCGTAGATCCGAACTTGTGT	mir-99	22	1	0	43
t0000109	21	5513	TGACTAGATCCACACTCATCC	cte-miR-279	21	TGACTAGATCCACACTCATCC	mir-279	21	0	0	42
t0000115	22	5127	TCAGGTACCTGAAGTAGCGCGC	dme-miR-275-3p	23	TCAGGTACCTGAAGTAGCGCGCG	mir-275	22	0	1	41
t0000116	21	5076	TGGACGGAGAACTGATAAGGG	aga-miR-184	21	TGGACGGAGAACTGATAAGGG	mir-184	21	0	0	42
t0000124	22	4866	TGGAATGTAAAGAAGTATGGAA	dme-miR-1-3p	22	TGGAATGTAAAGAAGTATGGAG	mir-1	21	1	0	41
t0000127	21	4820	TACTTTGAGTCGGTACGAATC	isc-miR-3931	23	TACTTTGAGTCGGTACGAATCCT	undef	21	0	2	36
t0000136	22	4619	TGAAAGACATGGGTAGTGAGAT	sme-miR-71c	22	TGAAAGACATGGGTAGTGAGAT	mir-71	22	0	0	44
t0000142	19	4483	TGGAATGTAAAGAAGTATG	crm-miR-1	20	TGGAATGTAAAGAAGTATGT	mir-1	19	0	1	35
t0000144	23	4425	TACTTTGAGTCGGTACGAATCCT	isc-miR-3931	23	TACTTTGAGTCGGTACGAATCCT	undef	23	0	0	46
t0000145	23	4397	TCTTTGGTTATCTAGCTGTATGA	dme-miR-9a-5p	23	TCTTTGGTTATCTAGCTGTATGA	mir-9	23	0	0	46
t0000150	22	4264	TTTTGATTGTTGCTCAGAAGGC	isc-miR-315	22	TTTTGATTGTTGCTCAGAAGGC	mir-315	22	0	0	44
t0000158	22	4148	TACTTTGAGTCGGTACGAATCC	isc-miR-3931	23	TACTTTGAGTCGGTACGAATCCT	undef	22	0	1	41
t0000164	23	3982	TGGAATGTAAGGAAGTATGGAGA	dme-miR-1-3p	22	TGGAATGTAAAGAAGTATGGAG	mir-1	21	1	1	38
t0000170	23	3901	TTAAGTAGTAGTGCCGCAGGTAA	cel-miR-252-5p	23	ATAAGTAGTAGTGCCGCAGGTAA	mir-252	22	1	0	43
t0000173	22	3853	TATTGCACTCGTCCCGGCCTTT	odi-miR-92a	22	TATTGCACTCGTCCCGGCCTTG	undef	21	1	0	41
t0000177	23	3804	TGAAAGACATGGGTAGTGAGATG	cte-miR-71	23	TGAAAGACATGGGTAGTGAGATG	mir-71	23	0	0	46
t0000178	23	3800	TGGAATGTAGAGAAGTATGGAGT	dme-miR-1-3p	22	TGGAATGTAAAGAAGTATGGAG	mir-1	21	1	1	38
t0000183	20	3737	TGGAATGTAAGGAAGTATGG	mdo-miR-206	21	TGGAATGTAAGGAAGTGTGTG	mir-1	19	1	1	34
t0000184	23	3721	TAATACTGTCAGGTAAAGATGTC	dme-miR-8-3p	23	TAATACTGTCAGGTAAAGATGTC	mir-8	23	0	0	46
t0000185	24	3688	CTACCCTGTAGAACCGGGCTTTTG	dps-miR-993*	24	CTACCCTGTAGTTCCGGGCTTTTG	mir-993	22	2	0	42
t0000186	23	3667	TGAGTATTACATCAGGTACTGGT	dme-miR-12-5p	23	TGAGTATTACATCAGGTACTGGT	mir-12	23	0	0	46
t0000201	22	3455	TTAAGTAGTAGTGCCGCAGGTA	isc-miR-252b	22	TTAAGTAGTAGTGCCGCAGGTA	mir-252	22	0	0	44
t0000212	24	3269	TGAGGTAGTAGGTTGTATAGTTTT	cel-let-7-5p	22	TGAGGTAGTAGGTTGTATAGTT	let-7	22	0	2	38
t0000217	23	3234	TGGACGGAGAACTGATAAGGGCT	mmu-miR-184-3p	22	TGGACGGAGAACTGATAAGGGT	mir-184	22	0	1	41
t0000232	21	3125	TTTTGATTGTTGCTCAGAAGG	isc-miR-315	22	TTTTGATTGTTGCTCAGAAGGC	mir-315	21	0	1	39
t0000239	23	3037	ATGGAATGTAAAGAAGTATGGAG	dme-miR-1-3p	22	TGGAATGTAAAGAAGTATGGAG	mir-1	22	0	1	41
t0000277	20	2664	TGGACGGAGAACTGATAAGG	aga-miR-184	21	TGGACGGAGAACTGATAAGGG	mir-184	20	0	1	37
t0000278	23	2662	TCTGTGCTGTGGAGGTAATATAT	isc-miR-5308	23	TCTGTGCTGTGGAGGTAATATAT	undef	23	0	0	46
t0000290	23	2585	TGGCAGTGTGGTTAGCTGGTTGT	cte-miR-34	23	TGGCAGTGTGGTTAGCTGGTTGT	mir-34	23	0	0	46
t0000307	22	2378	TGGAATGTAAAGAAGTATGGAT	dme-miR-1-3p	22	TGGAATGTAAAGAAGTATGGAG	mir-1	21	1	0	41
t0000310	20	2353	TGAGGTAGTAGGTTGTATAG	tca-let-7-5p	20	TGAGGTAGTAGGTTGTATAG	let-7	20	0	0	40
t0000343	21	2146	AACCCGTAGATCCGAACTTGT	mdo-miR-100	21	AACCCGTAGATCCGAACTTGT	mir-99	21	0	0	42
t0000356	24	2071	TGAGGTAGTAGGTTGTATAGTTAA	cel-let-7-5p	22	TGAGGTAGTAGGTTGTATAGTT	let-7	22	0	2	38
t0000358	20	2063	TCAGGTACCTGAAGTAGCGC	aae-miR-275	20	TCAGGTACCTGAAGTAGCGC	mir-275	20	0	0	40
t0000366	23	2037	CCAGATCTAACTCTTCCAGCTCA	cte-miR-750	23	CCAGATCTAACTCTTCCAGCTCA	mir-750	23	0	0	46
t0000371	23	2022	TTTGTTCGTTCGGCTCGAGTTAT	ame-miR-375	22	TTTGTTCGTTCGGCTCGAGTTA	mir-375	22	0	1	41
t0000382	23	1948	TGAGATCATTGTGAAAGCTGATT	ame-bantam	23	TGAGATCATTGTGAAAGCTGATT	bantam	23	0	0	46
t0000407	18	1828	ATTGTACTTCATCAGGTG	tca-miR-305-5p	21	ATTGTACTTCATCAGGTGCTC	mir-305	18	0	3	27
t0000411	23	1817	TACCCTGTAGAACCGGGCTTTTG	dme-miR-993-5p	23	TACCCTGTAGTTCCGGGCTTTTG	mir-993	21	2	0	40
t0000413	24	1809	TCAGGTACCTGAAGTAGCGCGCGG	dme-miR-275-3p	23	TCAGGTACCTGAAGTAGCGCGCG	mir-275	23	0	1	43
t0000429	22	1771	TGGACGGAGAACTGATAAGGGA	mmu-miR-184-3p	22	TGGACGGAGAACTGATAAGGGT	mir-184	21	1	0	41
t0000437	23	1743	TTTGTTCGTTCGGCTCGAGTTAA	ame-miR-375	22	TTTGTTCGTTCGGCTCGAGTTA	mir-375	22	0	1	41
t0000488	24	1601	AACCCGTAGATCCGAACTTGTGAA	tca-miR-100-5p	24	AACCCGTAGATCCGAACTTGTGGG	mir-99	22	2	0	42
t0000533	22	1488	ATGGAATGTAAAGAAGTATGGA	dme-miR-1-3p	22	TGGAATGTAAAGAAGTATGGAG	mir-1	21	0	2	36
t0000559	22	1439	TTGTGACCGTTACAATGGGCAT	isc-miR-2001	23	TTGTGACCGTTACAATGGGCATG	undef	22	0	1	41
t0000571	23	1415	CAAATTCGGTTCTAGAGAGGTTT	dme-miR-10-3p	23	CAAATTCGGTTCTAGAGAGGTTT	mir-10	23	0	0	46
t0000572	21	1414	TAGGAACTTCATACCATGCTC	isc-miR-276	21	TAGGAACTTCATACCATGCTC	undef	21	0	0	42
t0000600	24	1356	TCAGGTACCTGAAGTAGCGCGCGT	dme-miR-275-3p	23	TCAGGTACCTGAAGTAGCGCGCG	mir-275	23	0	1	43
t0000601	24	1355	TGAGGTAGTAGGTTGTATAGTTAT	cel-let-7-5p	22	TGAGGTAGTAGGTTGTATAGTT	let-7	22	0	2	38
t0000605	21	1344	TACCCTGTAGATCCGAATTTG	dre-miR-10a	22	TACCCTGTAGATCCGAATTTGT	mir-10	21	0	1	39
t0000610	21	1337	GGAATGTAAAGAAGTATGGAG	dme-miR-1-3p	22	TGGAATGTAAAGAAGTATGGAG	mir-1	21	0	1	39
t0000671	23	1241	TTAAGTAGTAGTGCCGCAGGTAT	isc-miR-252b	22	TTAAGTAGTAGTGCCGCAGGTA	mir-252	22	0	1	41
t0000683	22	1218	TGGAATGTAGGGAAGTATGGAG	dme-miR-1-3p	22	TGGAATGTAAAGAAGTATGGAG	mir-1	20	2	0	38
t0000715	19	1183	TCAGGTACCTGAAGTAGCG	aae-miR-275	20	TCAGGTACCTGAAGTAGCGC	mir-275	19	0	1	35
t0000736	22	1153	TTGGTCCCCTTCAACCAGCTGT	dme-miR-133-3p	22	TTGGTCCCCTTCAACCAGCTGT	mir-133	22	0	0	44
t0000745	22	1144	TAATACTGTCAGGTAAAGATGT	cqu-miR-8	22	TAATACTGTCAGGTAAAGATGT	mir-8	22	0	0	44
t0000751	22	1134	TCTTTGGTTATCTAGCTGTATG	xtr-miR-9	22	TCTTTGGTTATCTAGCTGTATG	mir-9	22	0	0	44
t0000780	19	1092	TAATCTCATTTGGTATCTC	isc-miR-5307	23	TAATCTCATTTGGTATCTCTGGG	undef	19	0	4	26
t0000798	21	1071	GAGGTAGTAGGTTGTATAGTT	cel-let-7-5p	22	TGAGGTAGTAGGTTGTATAGTT	let-7	21	0	1	39
t0000799	23	1069	TGGAATGTAAGGAAGTATGGAGT	dme-miR-1-3p	22	TGGAATGTAAAGAAGTATGGAG	mir-1	21	1	1	38
t0000806	23	1060	AAATTCGGTTCTAGAGAGGTTTG	lmi-miR-10*	22	AAATTCGGTTCTAGAGAGGTTT	mir-10	22	0	1	41
t0000857	22	997	AACACAACATCCGGACAAGCAC	isc-miR-5315	22	AACACAACATCCGGACAAGCAC	undef	22	0	0	44
t0000881	18	966	TGGAATGTAAAGAAGTAT	crm-miR-1	20	TGGAATGTAAAGAAGTATGT	mir-1	18	0	2	30
t0000883	22	965	TCAGGTACCTGAAGTAGCGCGT	api-miR-275	21	TCAGGTACCTGAAGTAGCGCG	mir-275	21	0	1	39
t0000907	22	942	TGAGTATTACATCAGGTACTGG	dme-miR-12-5p	23	TGAGTATTACATCAGGTACTGGT	mir-12	22	0	1	41
t0000948	22	916	TGGAATGTGAAGAAGTATGGAG	dme-miR-1-3p	22	TGGAATGTAAAGAAGTATGGAG	mir-1	21	1	0	41
t0000974	24	894	TGGAATGTAGAGAAGTATGGAGAA	dme-miR-1-3p	22	TGGAATGTAAAGAAGTATGGAG	mir-1	21	1	2	35
t0000987	22	886	GGGGGTGTAGCTCAGATGGTAG	cin-miR-4175-3p	19	GGTGTAGCTCCGATGGTAG	undef	18	1	3	26
t0000992	21	884	AAATTCGGTTCTAGAGAGGTT	lmi-miR-10*	22	AAATTCGGTTCTAGAGAGGTTT	mir-10	21	0	1	39
t0000996	23	881	TGGACGGAGAACTGATAAGGGCA	dme-miR-184-3p	22	TGGACGGAGAACTGATAAGGGC	mir-184	22	0	1	41
t0001001	23	873	TCAGGTACCTGAAGTAGCGCGCT	dme-miR-275-3p	23	TCAGGTACCTGAAGTAGCGCGCG	mir-275	22	1	0	43
t0001007	20	869	TGAGTATTACATCAGGTACT	tca-miR-12-5p	21	TGAGTATTACATCAGGTACTG	mir-12	20	0	1	37
t0001025	19	857	TACTTTGAGTCGGTACGAA	isc-miR-3931	23	TACTTTGAGTCGGTACGAATCCT	undef	19	0	4	26
t0001026	20	857	TTTGTTCGTTCGGCTCGAGT	ame-miR-375	22	TTTGTTCGTTCGGCTCGAGTTA	mir-375	20	0	2	34
t0001053	23	838	TGGAATGTAAAGAAGTATGGAGC	dme-miR-1-3p	22	TGGAATGTAAAGAAGTATGGAG	mir-1	22	0	1	41
t0001077	21	817	TCCCTGAGACCCTTACTTGTG	mmu-miR-125b-5p	22	TCCCTGAGACCCTAACTTGTGA	mir-125	20	1	1	36
t0001079	21	815	ATGGAATGTAAAGAAGTATGG	dme-miR-1-3p	22	TGGAATGTAAAGAAGTATGGAG	mir-1	20	0	3	31
t0001111	22	798	TGGAATGTAGAGAAGTATGGAT	dme-miR-1-3p	22	TGGAATGTAAAGAAGTATGGAG	mir-1	20	2	0	38
t0001152	22	768	GTGAGCAAAGTTTCAGGTGTGT	cel-miR-87-3p	22	GTGAGCAAAGTTTCAGGTGTGC	mir-87	21	1	0	41
t0001181	19	752	TGGAATGTAGAGAAGTATG	crm-miR-1	20	TGGAATGTAAAGAAGTATGT	mir-1	18	1	1	32
t0001189	22	747	CGGAATGTAAAGAAGTATGGAG	dme-miR-1-3p	22	TGGAATGTAAAGAAGTATGGAG	mir-1	21	1	0	41
t0001206	24	742	TTTTGATTGTTGCTCAGAAGGCGT	isc-miR-315	22	TTTTGATTGTTGCTCAGAAGGC	mir-315	22	0	2	38
t0001210	22	740	TGGAATGTAAAGAAGTATGGGG	dme-miR-1-3p	22	TGGAATGTAAAGAAGTATGGAG	mir-1	21	1	0	41
t0001234	23	724	TGAACACAGCTGGTGGTATATCA	isc-miR-317	25	TGAACACAGCTGGTGGTATATCAGT	mir-317	23	0	2	40
t0001239	25	721	TCAGGTACCTGAAGTAGCGCGCGGA	dme-miR-275-3p	23	TCAGGTACCTGAAGTAGCGCGCG	mir-275	23	0	2	40
t0001259	22	708	TTTGGCACTAGCACATTTTTGT	isc-miR-96	22	TTTGGCACTAGCACATTTTTGT	mir-96	22	0	0	44
t0001289	22	692	TTTGTTCGTTCGGCTCGAGTTT	ame-miR-375	22	TTTGTTCGTTCGGCTCGAGTTA	mir-375	21	1	0	41
t0001318	19	679	TTTGTTCGTTCGGCTCGAG	ame-miR-375	22	TTTGTTCGTTCGGCTCGAGTTA	mir-375	19	0	3	29
t0001323	23	675	TATCACAGCCAGCTTTGATGAGC	dme-miR-2a-3p	23	TATCACAGCCAGCTTTGATGAGC	mir-2	23	0	0	46
t0001336	23	671	AACCCGTAGATCCGAACTTGTGT	bfl-miR-100	23	AACCCGTAGATCCGAACTTGTGT	mir-99	23	0	0	46
t0001341	24	669	TGGAATGTAAAGAAGTATGGAGAT	dme-miR-1-3p	22	TGGAATGTAAAGAAGTATGGAG	mir-1	22	0	2	38
t0001365	24	657	TGGAATGTAAGGAAGTATGGAGAA	dme-miR-1-3p	22	TGGAATGTAAAGAAGTATGGAG	mir-1	21	1	2	35
t0001379	20	650	TAATCTCATTTGGTATCTCT	isc-miR-5307	23	TAATCTCATTTGGTATCTCTGGG	undef	20	0	3	31
t0001413	21	638	TGGACGGAGAACTGATAAGGA	api-miR-184b	22	TGGACGGAGAACTGATAAAGGA	mir-184	21	0	1	39
t0001450	22	622	TAAGGCACGCGGTGAATGCCAA	dre-miR-124	22	TAAGGCACGCGGTGAATGCCAA	mir-124	22	0	0	44
t0001460	22	619	TGGAATATAAAGAAGTATGGAG	dme-miR-1-3p	22	TGGAATGTAAAGAAGTATGGAG	mir-1	21	1	0	41
t0001464	22	616	TATCACAGCCAGCTTTGATGAG	dme-miR-2a-3p	23	TATCACAGCCAGCTTTGATGAGC	mir-2	22	0	1	41
t0001480	22	610	TGGGATGTAAAGAAGTATGGAG	dme-miR-1-3p	22	TGGAATGTAAAGAAGTATGGAG	mir-1	21	1	0	41
t0001481	22	610	TGGAATGTAAAGAAGTATGGAC	dme-miR-1-3p	22	TGGAATGTAAAGAAGTATGGAG	mir-1	21	1	0	41
t0001530	23	592	TGACTAGATCCACACTCATCCAT	lgi-miR-279	22	TGACTAGATCCACACTCATCCA	mir-279	22	0	1	41
t0001535	22	591	CCAGATCTAACTCTTCCAGCTC	ame-miR-750	22	CCAGATCTAACTCTTCCAGCTC	undef	22	0	0	44
t0001537	19	590	ATTGTACTTCATCAGGTGC	tca-miR-305-5p	21	ATTGTACTTCATCAGGTGCTC	mir-305	19	0	2	32
t0001540	21	589	TGGAATGTAAGAAGTATGGAG	dme-miR-1-3p	22	TGGAATGTAAAGAAGTATGGAG	mir-1	21	0	1	39
t0001549	24	586	TCTTTGGTTATCTAGCTGTATGAA	dme-miR-9a-5p	23	TCTTTGGTTATCTAGCTGTATGA	mir-9	23	0	1	43
t0001565	22	580	TGGCAGTGTGGTTAGCTGGTTG	dps-miR-34	22	TGGCAGTGTGGTTAGCTGGTTG	mir-34	22	0	0	44
t0001567	21	580	TGTAGTCTGGCAGAAACGTCG	isc-miR-5310	21	TGTAGTCTGGCAGAAACGTCG	undef	21	0	0	42
t0001593	22	568	AGCGAGGTATGGAGTTCTTACT	tca-miR-276-5p	24	AGCGAGGTATAGAGTTCCTACGTG	mir-276	20	2	2	32
t0001605	23	563	TCCCTGAGACCCTTACTTGTGAA	ola-miR-125c	23	TCCCTGAGACCCTAACTTGTGAC	mir-125	21	2	0	40
t0001625	20	557	TGACTAGATCCACACTCATC	cte-miR-279	21	TGACTAGATCCACACTCATCC	mir-279	20	0	1	37
t0001680	24	540	TGAGATTCAACTCCTCCAACTTCT	bmo-miR-1175-3p	24	TGAGATTCAACTCCTCCAACTTAA	mir-1175	22	2	0	42
t0001692	21	537	TCTGTGCTGTGGAGGTAATAT	isc-miR-5308	23	TCTGTGCTGTGGAGGTAATATAT	undef	21	0	2	36
t0001707	21	534	TGAAAGACATGGGTAGTGAGA	sme-miR-71c	22	TGAAAGACATGGGTAGTGAGAT	mir-71	21	0	1	39
t0001717	22	529	TGGAATGTAAAGAAGTATAGAG	dme-miR-1-3p	22	TGGAATGTAAAGAAGTATGGAG	mir-1	21	1	0	41
t0001718	22	529	TGGAATGCAAAGAAGTATGGAG	dme-miR-1-3p	22	TGGAATGTAAAGAAGTATGGAG	mir-1	21	1	0	41
t0001727	20	528	TAGGAACTTCATACCATGCT	isc-miR-276	21	TAGGAACTTCATACCATGCTC	undef	20	0	1	37
t0001765	24	517	TGAAAGACATGGGTAGTGAGATGA	cte-miR-71	23	TGAAAGACATGGGTAGTGAGATG	mir-71	23	0	1	43
t0001772	22	514	TGGAGTGTAAAGAAGTATGGAG	dme-miR-1-3p	22	TGGAATGTAAAGAAGTATGGAG	mir-1	21	1	0	41
t0001773	22	514	TGGAATGTAAAGAAGTATGTAG	cte-miR-1	22	TGGAATGTAAAGAAGTATGTAG	mir-1	22	0	0	44
t0001806	22	506	TAGAATGTAAAGAAGTATGGAG	dme-miR-1-3p	22	TGGAATGTAAAGAAGTATGGAG	mir-1	21	1	0	41
t0001822	19	500	TGAGGTAGTAGGTTGTATA	tca-let-7-5p	20	TGAGGTAGTAGGTTGTATAG	let-7	19	0	1	35
t0001834	23	497	TGGAATGTAAAGAAGTATGGAAA	dme-miR-1-3p	22	TGGAATGTAAAGAAGTATGGAG	mir-1	21	1	1	38
t0001836	22	497	TGAAATGTAAAGAAGTATGGAG	dme-miR-1-3p	22	TGGAATGTAAAGAAGTATGGAG	mir-1	21	1	0	41
t0001865	22	492	TGGAATGTAAAGAAGCATGGAG	dme-miR-1-3p	22	TGGAATGTAAAGAAGTATGGAG	mir-1	21	1	0	41
t0001933	24	475	TCAGGTACCTGAAGTAGCGCGCGA	dme-miR-275-3p	23	TCAGGTACCTGAAGTAGCGCGCG	mir-275	23	0	1	43
t0001996	21	459	AACACAACATCCGGACAAGCA	isc-miR-5315	22	AACACAACATCCGGACAAGCAC	undef	21	0	1	39
t0002008	21	457	ACCCTGTAGATCCGAATTTGT	dps-miR-10	21	ACCCTGTAGATCCGAATTTGT	mir-10	21	0	0	42
t0002033	22	451	TTTTGATTGTTGCTCAGAAGGA	isc-miR-315	22	TTTTGATTGTTGCTCAGAAGGC	mir-315	21	1	0	41
t0002055	22	446	TGGAATGTAAAGAGGTATGGAG	dme-miR-1-3p	22	TGGAATGTAAAGAAGTATGGAG	mir-1	21	1	0	41
t0002073	21	444	TGGCAGTGTGGTTAGCTGGTT	dps-miR-34	22	TGGCAGTGTGGTTAGCTGGTTG	mir-34	21	0	1	39
t0002099	23	438	TGGAATGTAAAGAAGTATGGAGG	dme-miR-1-3p	22	TGGAATGTAAAGAAGTATGGAG	mir-1	22	0	1	41
t0002119	24	433	TAATACTGTCAGGTAAAGATGTCA	dme-miR-8-3p	23	TAATACTGTCAGGTAAAGATGTC	mir-8	23	0	1	43
t0002126	23	432	TATTGCACTCGTCCCGGCCTTTT	odi-miR-92a	22	TATTGCACTCGTCCCGGCCTTG	undef	21	1	1	38
t0002169	23	425	TTTTGATTGTTGCTCAGAAGGCT	isc-miR-315	22	TTTTGATTGTTGCTCAGAAGGC	mir-315	22	0	1	41
t0002174	23	424	TAGGAACTTCATACCATGCTCGA	isc-miR-276	21	TAGGAACTTCATACCATGCTC	undef	21	0	2	36
t0002189	21	422	CCAGATCTAACTCTTCCAGCT	ame-miR-750	22	CCAGATCTAACTCTTCCAGCTC	undef	21	0	1	39
t0002221	22	417	TGGAATGTAAAGAAGTGTGGAG	dme-miR-1-3p	22	TGGAATGTAAAGAAGTATGGAG	mir-1	21	1	0	41
t0002236	24	414	TTAAGTAGTAGTGCCGCAGGTAAT	cel-miR-252-5p	23	ATAAGTAGTAGTGCCGCAGGTAA	mir-252	22	1	1	40
t0002246	22	413	TCAGGTACCTGAAGTAGCGCGA	api-miR-275	21	TCAGGTACCTGAAGTAGCGCG	mir-275	21	0	1	39
t0002267	22	409	CAATGCCCATGGAAACCCCGAA	isc-miR-5309	22	CAATGCCCATGGAAACCCCGAA	undef	22	0	0	44
t0002282	22	406	TGGACGGAGAACTGATAAGGGT	mmu-miR-184-3p	22	TGGACGGAGAACTGATAAGGGT	mir-184	22	0	0	44
t0002293	24	404	TGAGATCATTGTGAAAGCTGATTT	ame-bantam	23	TGAGATCATTGTGAAAGCTGATT	bantam	23	0	1	43
t0002308	24	400	TTTGTTCGTTCGGCTCGAGTTAAT	ame-miR-375	22	TTTGTTCGTTCGGCTCGAGTTA	mir-375	22	0	2	38
t0002310	24	400	AATGGCACTGGAAGAATTCACGGA	tca-miR-263a-5p	24	AATGGCACTGGAAGAATTCACGGG	mir-263	23	1	0	45
t0002320	23	399	TTGTGACCGTTACAATGGGCATT	isc-miR-2001	23	TTGTGACCGTTACAATGGGCATG	undef	22	1	0	43
t0002335	23	397	TAAATGCATTATCTGGAATGGAA	sme-miR-277c	22	TAAATGCATTATCTGGTATGAT	undef	20	2	1	35
t0002353	21	395	TGAATGTAAAGAAGTATGGAG	dme-miR-1-3p	22	TGGAATGTAAAGAAGTATGGAG	mir-1	21	0	1	39
t0002404	22	385	TGGAATGTAAAGAAGTACGGAG	dme-miR-1-3p	22	TGGAATGTAAAGAAGTATGGAG	mir-1	21	1	0	41
t0002414	25	383	TGTAGTCTGGCAGAAACGTCGGTTT	isc-miR-5310	21	TGTAGTCTGGCAGAAACGTCG	undef	21	0	4	30
t0002446	25	379	TGAGGTAGTAGGTTGTATAGTTTTT	cel-let-7-5p	22	TGAGGTAGTAGGTTGTATAGTT	let-7	22	0	3	35
t0002466	22	375	TGGAATGTAAATAAGTATGGAG	dme-miR-1-3p	22	TGGAATGTAAAGAAGTATGGAG	mir-1	21	1	0	41
t0002540	24	364	CCAGATCTAACTCTTCCAGCTCAT	cte-miR-750	23	CCAGATCTAACTCTTCCAGCTCA	mir-750	23	0	1	43
t0002543	24	363	TATCACAGCCACCTTTGATGAGCT	aae-miR-2b	24	TATCACAGCCAGCTTTGATGAGCT	mir-2	23	1	0	45
t0002560	22	362	TGGAACGTAAAGAAGTATGGAG	dme-miR-1-3p	22	TGGAATGTAAAGAAGTATGGAG	mir-1	21	1	0	41
t0002566	25	361	TGAACACAGCTGGTGGTATATCAGT	isc-miR-317	25	TGAACACAGCTGGTGGTATATCAGT	mir-317	25	0	0	50
t0002568	22	361	GTGGAATGTAAAGAAGTATGGA	dme-miR-1-3p	22	TGGAATGTAAAGAAGTATGGAG	mir-1	21	0	2	36
t0002648	23	349	CTGGAATGTAAAGAAGTATGGAG	dme-miR-1-3p	22	TGGAATGTAAAGAAGTATGGAG	mir-1	22	0	1	41
t0002653	22	349	AAGAGAGCAATCCGTGGACAGT	dme-miR-281-2-5p	22	AAGAGAGCTATCCGTCGACAGT	mir-46	20	2	0	38
t0002660	24	348	TGAGGTAGTAGGTTGTATAGTTTA	cel-let-7-5p	22	TGAGGTAGTAGGTTGTATAGTT	let-7	22	0	2	38
t0002698	24	343	TGGACGGAGAACTGATAAGGGCTT	mmu-miR-184-3p	22	TGGACGGAGAACTGATAAGGGT	mir-184	22	0	2	38
t0002705	22	342	TGGAATTTAAAGAAGTATGGAG	dme-miR-1-3p	22	TGGAATGTAAAGAAGTATGGAG	mir-1	21	1	0	41
t0002719	21	341	TATCACAGCCAGCTTTGATGA	dme-miR-2a-3p	23	TATCACAGCCAGCTTTGATGAGC	mir-2	21	0	2	36
t0002733	22	339	TGGAATGTAAAGGAGTATGGAG	dme-miR-1-3p	22	TGGAATGTAAAGAAGTATGGAG	mir-1	21	1	0	41
t0002743	21	338	TTAAGTAGTAGTGCCGCAGGT	isc-miR-252b	22	TTAAGTAGTAGTGCCGCAGGTA	mir-252	21	0	1	39
t0002780	18	333	TCAGGTACCTGAAGTAGC	aae-miR-275	20	TCAGGTACCTGAAGTAGCGC	mir-275	18	0	2	30
t0002794	23	332	TACCCTGTAGATCCGAATTTGTA	hsa-miR-10a-5p	23	TACCCTGTAGATCCGAATTTGTG	mir-10	22	1	0	43
t0002802	24	331	TAATACTGTCAGGTAAAGATGTCT	dme-miR-8-3p	23	TAATACTGTCAGGTAAAGATGTC	mir-8	23	0	1	43
t0002806	24	331	AATGGCACTGGAAGAATTCACGGC	tca-miR-263a-5p	24	AATGGCACTGGAAGAATTCACGGG	mir-263	23	1	0	45
t0002813	25	330	TGGAATGTAAAGAAGTATGGAGAAT	dme-miR-1-3p	22	TGGAATGTAAAGAAGTATGGAG	mir-1	22	0	3	35
t0002856	24	325	ATTGTACTTCATCAGGTGCTCTGG	aae-miR-305	24	ATTGTACTTCATCAGGTGCTCTGG	mir-305	24	0	0	48
t0002877	23	322	GAAGCTCGTTTCTACAGGTATCT	dpu-miR-993	23	GAAGCTCGTTTCTACAGGTATCT	mir-993	23	0	0	46
t0002887	25	321	CTACCCTGTAGAACCGGGCTTTTGT	dps-miR-993*	24	CTACCCTGTAGTTCCGGGCTTTTG	mir-993	22	2	1	39
t0002918	24	318	TCAGGTACCTGAAGTAGCGCGCTT	dme-miR-275-3p	23	TCAGGTACCTGAAGTAGCGCGCG	mir-275	22	1	1	40
t0002930	22	317	CAAATTCGGTTCTAGAGAGGTT	dme-miR-10-3p	23	CAAATTCGGTTCTAGAGAGGTTT	mir-10	22	0	1	41
t0002936	22	317	TGGAATGTAAAGAAGTATTGAG	dme-miR-1-3p	22	TGGAATGTAAAGAAGTATGGAG	mir-1	21	1	0	41
t0002985	23	312	TCAGGTACCTGAAGTAGCGCGCA	dme-miR-275-3p	23	TCAGGTACCTGAAGTAGCGCGCG	mir-275	22	1	0	43
t0003061	22	305	TAAATGCATTATCTGGAATGGA	cte-miR-277a	22	TAAATGCATTATCTGGTATGTA	undef	20	2	0	38
t0003102	18	301	TTTGTTCGTTCGGCTCGA	hsa-miR-375	22	TTTGTTCGTTCGGCTCGCGTGA	mir-375	18	0	4	24
t0003124	20	299	GAATGTAAAGAAGTATGGAG	dme-miR-1-3p	22	TGGAATGTAAAGAAGTATGGAG	mir-1	20	0	2	34
t0003161	22	296	TGGAATGTAGAGAAGTATGGAA	dme-miR-1-3p	22	TGGAATGTAAAGAAGTATGGAG	mir-1	20	2	0	38
t0003164	24	296	AATGGCACTGGAAGAATTCACGGT	tca-miR-263a-5p	24	AATGGCACTGGAAGAATTCACGGG	mir-263	23	1	0	45
t0003183	20	292	TACTTTGAGTCGGTACGAAT	isc-miR-3931	23	TACTTTGAGTCGGTACGAATCCT	undef	20	0	3	31
t0003210	25	289	TCAGGTACCTGAAGTAGCGCGCGTT	dme-miR-275-3p	23	TCAGGTACCTGAAGTAGCGCGCG	mir-275	23	0	2	40
t0003224	24	288	TGAGTATTACATCAGGTACTGGTT	dme-miR-12-5p	23	TGAGTATTACATCAGGTACTGGT	mir-12	23	0	1	43
t0003274	22	284	TGAGGCAGTAGGTTGTATAGTT	cel-let-7-5p	22	TGAGGTAGTAGGTTGTATAGTT	let-7	21	1	0	41
t0003344	22	278	CTAAGTACTAGCGCCGTAGGAG	dme-miR-252-5p	22	CTAAGTACTAGTGCCGCAGGAG	mir-252	20	2	0	38
t0003353	19	278	TGGACGGAGAACTGATAAG	aga-miR-184	21	TGGACGGAGAACTGATAAGGG	mir-184	19	0	2	32
t0003357	23	277	TGAAAGACATGGGTAGTGAGATT	spu-miR-71	23	TGAAAGACATGGGTAGTGAGATT	mir-71	23	0	0	46
t0003413	23	273	CTACCCTGTAGAACCGGGCTTTT	bmo-miR-993a*	24	TCTACCCTGTAGATCCGGGCTTTT	mir-993	22	1	1	40
t0003465	22	270	TGGAATGTAAAGAAGAATGGAG	dme-miR-1-3p	22	TGGAATGTAAAGAAGTATGGAG	mir-1	21	1	0	41
t0003497	24	268	TGGACGGAGAACTGATAAGGGCAT	mmu-miR-184-3p	22	TGGACGGAGAACTGATAAGGGT	mir-184	22	0	2	38
t0003503	21	268	GTGCATTGTAGTTGCATTGCA	hsa-miR-33a-5p	21	GTGCATTGTAGTTGCATTGCA	mir-33	21	0	0	42
t0003559	22	264	TGGAATCTAAAGAAGTATGGAG	dme-miR-1-3p	22	TGGAATGTAAAGAAGTATGGAG	mir-1	21	1	0	41
t0003602	22	261	TGAGGTAGTGGGTTGTATAGTT	cel-let-7-5p	22	TGAGGTAGTAGGTTGTATAGTT	let-7	21	1	0	41
t0003607	22	261	TTGAATGTAAAGAAGTATGGAG	dme-miR-1-3p	22	TGGAATGTAAAGAAGTATGGAG	mir-1	21	1	0	41
t0003618	22	260	TGCAATGTAAAGAAGTATGGAG	dme-miR-1-3p	22	TGGAATGTAAAGAAGTATGGAG	mir-1	21	1	0	41
t0003647	24	258	TGAACACAGCTGGTGGTATATCAG	isc-miR-317	25	TGAACACAGCTGGTGGTATATCAGT	mir-317	24	0	1	45
t0003686	21	255	TGGAATGTAAAGAAGTATGAG	dme-miR-1-3p	22	TGGAATGTAAAGAAGTATGGAG	mir-1	21	0	1	39
t0003709	22	253	TGGAATGTAAAGAATTATGGAG	dme-miR-1-3p	22	TGGAATGTAAAGAAGTATGGAG	mir-1	21	1	0	41
t0003734	22	252	TGGAATGTAAAGAAGTATGGCG	dme-miR-1-3p	22	TGGAATGTAAAGAAGTATGGAG	mir-1	21	1	0	41
t0003769	22	250	TGGAATGTAAGGAAGTGTGTGG	mmu-miR-206-3p	22	TGGAATGTAAGGAAGTGTGTGG	mir-1	22	0	0	44
t0003790	24	248	AAATTCGGTTCTAGAGAGGTTTGT	lmi-miR-10*	22	AAATTCGGTTCTAGAGAGGTTT	mir-10	22	0	2	38
t0003801	19	248	TAGGAACTTCATACCATGC	isc-miR-276	21	TAGGAACTTCATACCATGCTC	undef	19	0	2	32
t0003808	22	247	TGGAATGTAAAGAAATATGGAG	dme-miR-1-3p	22	TGGAATGTAAAGAAGTATGGAG	mir-1	21	1	0	41
t0003823	24	247	TGGAATGTAAAGAAGTATGGAGTT	dme-miR-1-3p	22	TGGAATGTAAAGAAGTATGGAG	mir-1	22	0	2	38
t0003826	24	246	TGGAAGACTAGTGATTTTGTTGTT	ssc-miR-7	24	TGGAAGACTAGTGATTTTGTTGTT	mir-7	24	0	0	48
t0003849	22	245	TGAGGTAGTAGGTTGTATGGTT	hsa-let-7c	22	TGAGGTAGTAGGTTGTATGGTT	let-7	22	0	0	44
t0003852	20	245	ATTGTACTTCATCAGGTGCT	tca-miR-305-5p	21	ATTGTACTTCATCAGGTGCTC	mir-305	20	0	1	37
t0003853	25	245	AATGGCACTGGAAGAATTCACGGCT	tca-miR-263a-5p	24	AATGGCACTGGAAGAATTCACGGG	mir-263	23	1	1	42
t0003862	22	245	TGTAATGTAAAGAAGTATGGAG	dme-miR-1-3p	22	TGGAATGTAAAGAAGTATGGAG	mir-1	21	1	0	41
t0003867	22	244	TGGAATGTAAAGAAGTAAGGAG	dme-miR-1-3p	22	TGGAATGTAAAGAAGTATGGAG	mir-1	21	1	0	41
t0003896	21	242	TGAGTATTACATCAGGTACTG	tca-miR-12-5p	21	TGAGTATTACATCAGGTACTG	mir-12	21	0	0	42
t0003923	22	241	TGGAATGTAAAGAAGTATGAAG	dme-miR-1-3p	22	TGGAATGTAAAGAAGTATGGAG	mir-1	21	1	0	41
t0003969	21	237	TGGAATGTAGGGAAGTATGGA	dme-miR-1-3p	22	TGGAATGTAAAGAAGTATGGAG	mir-1	19	2	1	33
t0004013	24	235	TGGAATGTAAAGAAGTATGGAGTA	dme-miR-1-3p	22	TGGAATGTAAAGAAGTATGGAG	mir-1	22	0	2	38
t0004036	20	234	CTCTGAGGGCTGAGCCGGTC	bta-miR-2487	22	CTCTAAGGGCTGGGCCGGTCGG	undef	18	2	2	28
t0004053	19	233	TGACTAGATCCACACTCAT	bmo-miR-279a	19	TGACTAGATCCACACTCAT	mir-279	19	0	0	38
t0004116	18	229	TGAGGTAGTAGGTTGTAT	tca-let-7-5p	20	TGAGGTAGTAGGTTGTATAG	let-7	18	0	2	30
t0004121	24	229	TGAAAGACATGGGTAGTGAGATGT	cte-miR-71	23	TGAAAGACATGGGTAGTGAGATG	mir-71	23	0	1	43
t0004147	22	228	TCGAATGTAAAGAAGTATGGAG	dme-miR-1-3p	22	TGGAATGTAAAGAAGTATGGAG	mir-1	21	1	0	41
t0004155	22	228	TGGAATGTAAGGAAGTATGGAA	dme-miR-1-3p	22	TGGAATGTAAAGAAGTATGGAG	mir-1	20	2	0	38
t0004250	22	223	TGAGGAAGTAGGTTGTATAGTT	cel-let-7-5p	22	TGAGGTAGTAGGTTGTATAGTT	let-7	21	1	0	41
t0004251	22	223	AGGAATGTAAAGAAGTATGGAG	dme-miR-1-3p	22	TGGAATGTAAAGAAGTATGGAG	mir-1	21	1	0	41
t0004259	22	222	TAAGGCACGCGGTGAATGCCAT	dre-miR-124	22	TAAGGCACGCGGTGAATGCCAA	mir-124	21	1	0	41
t0004284	24	221	TGGACGGAGAACTGATAAGGGCAA	dme-miR-184-3p	22	TGGACGGAGAACTGATAAGGGC	mir-184	22	0	2	38
t0004328	22	219	TACCCTGTAGAACCGGGCTTTT	bmo-miR-993a*	24	TCTACCCTGTAGATCCGGGCTTTT	mir-993	21	1	2	35
t0004451	22	213	CGAGGTAGTAGGTTGTATAGTT	cel-let-7-5p	22	TGAGGTAGTAGGTTGTATAGTT	let-7	21	1	0	41
t0004505	25	211	TGGAATGTAAAGAAGTATGGAGAAA	dme-miR-1-3p	22	TGGAATGTAAAGAAGTATGGAG	mir-1	22	0	3	35
t0004514	22	211	TAAAGCTAGGTTACCAAAGTTA	dpu-miR-79	23	ATAAAGCTAGGTTACCAAAGTTA	mir-9	22	0	1	41
t0004515	22	210	TGAGGTAGTAGGTTGTGTAGTT	cel-let-7-5p	22	TGAGGTAGTAGGTTGTATAGTT	let-7	21	1	0	41
t0004632	21	205	TAAGGCACGCGGTGAATGCCA	cel-miR-124-3p	21	TAAGGCACGCGGTGAATGCCA	mir-124	21	0	0	42
t0004637	22	205	TAGCACCATTTGAATTCAGTTC	isc-miR-285	22	TAGCACCATTTGAATTCAGTTC	mir-29	22	0	0	44
t0004651	22	204	TGAGGTAGTAGGTTGTATATTT	cel-let-7-5p	22	TGAGGTAGTAGGTTGTATAGTT	let-7	21	1	0	41
t0004660	23	204	AAATTCGGTTCTAGAGAGGTTTA	lmi-miR-10*	22	AAATTCGGTTCTAGAGAGGTTT	mir-10	22	0	1	41
t0004695	20	202	TTTTGATTGTTGCTCAGAAG	sko-miR-315	21	TTTTGATTGTTGCTCAGAAAG	mir-315	20	0	1	37
t0004709	22	201	TTTGATTGTTGCTCAGAAGGCG	isc-miR-315	22	TTTTGATTGTTGCTCAGAAGGC	mir-315	21	0	2	36
t0004725	22	200	TGGAATGTAAAGAACTATGGAG	dme-miR-1-3p	22	TGGAATGTAAAGAAGTATGGAG	mir-1	21	1	0	41
t0004790	22	198	TGAGGTGGTAGGTTGTATAGTT	cel-let-7-5p	22	TGAGGTAGTAGGTTGTATAGTT	let-7	21	1	0	41
t0004804	22	197	TGGATTGTAAAGAAGTATGGAG	dme-miR-1-3p	22	TGGAATGTAAAGAAGTATGGAG	mir-1	21	1	0	41
t0004844	22	195	TGAGATCATTGTGAAAGCTGAT	ame-bantam	23	TGAGATCATTGTGAAAGCTGATT	bantam	22	0	1	41
t0004900	22	193	TGGAATGTTAAGAAGTATGGAG	dme-miR-1-3p	22	TGGAATGTAAAGAAGTATGGAG	mir-1	21	1	0	41
t0004936	22	192	TGGAATGTAAGGAAGTATGGAT	dme-miR-1-3p	22	TGGAATGTAAAGAAGTATGGAG	mir-1	20	2	0	38
t0004938	22	192	TGAGGTAGTAGATTGTATAGTT	hsa-let-7f-5p	22	TGAGGTAGTAGATTGTATAGTT	let-7	22	0	0	44
t0004951	23	191	TAGGAACTTCATACCATGCTCGT	dme-miR-276a-3p	22	TAGGAACTTCATACCGTGCTCT	mir-276	21	1	1	38
t0004966	23	191	TATCACAGCCACCTTTGATGACC	isc-miR-2b	23	TATCACAGCCACCTTTGATGAGC	mir-2	22	1	0	43
t0004968	22	191	TGGAATGAAAAGAAGTATGGAG	dme-miR-1-3p	22	TGGAATGTAAAGAAGTATGGAG	mir-1	21	1	0	41
t0005030	22	188	TCGGTGGGATTTTCGTCCGTCT	isc-miR-278	22	TCGGTGGGATTTTCGTCCGTTT	undef	21	1	0	41
t0005051	21	188	TGAGATCATTGTGAAAGCTGA	ame-bantam	23	TGAGATCATTGTGAAAGCTGATT	bantam	21	0	2	36
t0005054	22	188	TGGAATGTAAAGAAGTTTGGAG	dme-miR-1-3p	22	TGGAATGTAAAGAAGTATGGAG	mir-1	21	1	0	41
t0005076	20	187	AACCCGTAGATCCGAACTTG	mdo-miR-100	21	AACCCGTAGATCCGAACTTGT	mir-99	20	0	1	37
t0005173	23	183	TGGACGGAGAACTGATAAGGGAA	mmu-miR-184-3p	22	TGGACGGAGAACTGATAAGGGT	mir-184	21	1	1	38
t0005283	21	179	TCAGGTACCTGAAGTAGCGCT	api-miR-275	21	TCAGGTACCTGAAGTAGCGCG	mir-275	20	1	0	39
t0005304	22	178	ATTGTACTTCATCAGGTGCTCT	cqu-miR-305	22	ATTGTACTTCATCAGGTGCTCT	mir-305	22	0	0	44
t0005328	21	177	TATCACAGCCACCTTTGATGA	isc-miR-2b	23	TATCACAGCCACCTTTGATGAGC	mir-2	21	0	2	36
t0005329	20	177	GGAATGTAAAGAAGTATGGA	dme-miR-1-3p	22	TGGAATGTAAAGAAGTATGGAG	mir-1	20	0	2	34
t0005361	24	176	TATCACAGCCACCTTTGATGACCC	isc-miR-2b	23	TATCACAGCCACCTTTGATGAGC	mir-2	22	1	1	40
t0005368	24	176	TACTTTGAGTCGGTACGAATCCTT	isc-miR-3931	23	TACTTTGAGTCGGTACGAATCCT	undef	23	0	1	43
t0005370	23	176	AAATTCGGTTCTAGAGAGGTTTT	lmi-miR-10*	22	AAATTCGGTTCTAGAGAGGTTT	mir-10	22	0	1	41
t0005475	22	172	TGGAATGTAAAAAAGTATGGAG	dme-miR-1-3p	22	TGGAATGTAAAGAAGTATGGAG	mir-1	21	1	0	41
t0005632	26	168	TCAGGTACCTGAAGTAGCGCGCGTTT	dme-miR-275-3p	23	TCAGGTACCTGAAGTAGCGCGCG	mir-275	23	0	3	37
t0005639	23	167	TGAGGTAGTAGGTTGTATAGTTG	cel-let-7-5p	22	TGAGGTAGTAGGTTGTATAGTT	let-7	22	0	1	41
t0005677	24	166	AGTGAGGTAGTAGGTTGTATAGTT	cel-let-7-5p	22	TGAGGTAGTAGGTTGTATAGTT	let-7	22	0	2	38
t0005685	20	166	TCTGAGGGCTGAGCCGGTCG	bta-miR-2487	22	CTCTAAGGGCTGGGCCGGTCGG	undef	18	2	2	28
t0005726	22	165	TGGGGTAGTAGGTTGTATAGTT	cel-let-7-5p	22	TGAGGTAGTAGGTTGTATAGTT	let-7	21	1	0	41
t0005762	23	164	TTTTGTTCGTTCGGCTCGAGTTA	ame-miR-375	22	TTTGTTCGTTCGGCTCGAGTTA	mir-375	22	0	1	41
t0005763	20	164	AAATTCGGTTCTAGAGAGGT	lmi-miR-10*	22	AAATTCGGTTCTAGAGAGGTTT	mir-10	20	0	2	34
t0005774	24	164	TCTGTGCTGTGGAGGTAATATATT	isc-miR-5308	23	TCTGTGCTGTGGAGGTAATATAT	undef	23	0	1	43
t0005796	20	163	TGGAATGTAGGGAAGTATGG	mdo-miR-206	21	TGGAATGTAAGGAAGTGTGTG	mir-1	18	2	1	31
t0005800	25	163	TCAGGTACCTGAAGTAGCGCGCTTT	dme-miR-275-3p	23	TCAGGTACCTGAAGTAGCGCGCG	mir-275	22	1	2	37
t0005815	24	162	TACCCTGTAGAACCGGGCTTTTGT	dme-miR-993-5p	23	TACCCTGTAGTTCCGGGCTTTTG	mir-993	21	2	1	37
t0005850	21	161	TGGAATGTGAAGAAGTATGGA	dme-miR-1-3p	22	TGGAATGTAAAGAAGTATGGAG	mir-1	20	1	1	36
t0005860	24	161	TTTGTTCGTTCGGCTCGAGTTAAA	ame-miR-375	22	TTTGTTCGTTCGGCTCGAGTTA	mir-375	22	0	2	38
t0005889	22	160	TTTTGTTCGTTCGGCTCGAGTT	ame-miR-375	22	TTTGTTCGTTCGGCTCGAGTTA	mir-375	21	0	2	36
t0005921	22	159	CTCCCTGAGACCCTTACTTGTG	mmu-miR-125b-5p	22	TCCCTGAGACCCTAACTTGTGA	mir-125	20	1	2	33
t0006000	23	157	AGATATGTTTGATATTCTTGGTT	bmo-miR-190	23	AGATATGTTTGATATTCTTGGTT	mir-190	23	0	0	46
t0006031	22	156	TGAGGTAGTAGTTTGTATAGTT	dre-let-7g	22	TGAGGTAGTAGTTTGTATAGTT	let-7	22	0	0	44
t0006033	22	156	TGGAATGTAAAGAAGTATCGAG	dme-miR-1-3p	22	TGGAATGTAAAGAAGTATGGAG	mir-1	21	1	0	41
t0006168	22	153	TGAGGTAGTAGGTTGTATAGTA	cel-let-7-5p	22	TGAGGTAGTAGGTTGTATAGTT	let-7	21	1	0	41
t0006190	20	152	TGGAATGTAGAAGTATGGAG	dme-miR-1-3p	22	TGGAATGTAAAGAAGTATGGAG	mir-1	20	0	2	34
t0006235	23	151	TGAGGTAGTAGGTTGTATAGTTC	cel-let-7-5p	22	TGAGGTAGTAGGTTGTATAGTT	let-7	22	0	1	41
t0006331	24	148	TGAGTATTACATCAGGTACTGGTA	dme-miR-12-5p	23	TGAGTATTACATCAGGTACTGGT	mir-12	23	0	1	43
t0006344	22	148	TGAGGTAGCAGGTTGTATAGTT	cel-let-7-5p	22	TGAGGTAGTAGGTTGTATAGTT	let-7	21	1	0	41
t0006351	23	147	AGTGAGGTAGTAGGTTGTATAGT	dme-let-7-5p	21	TGAGGTAGTAGGTTGTATAGT	let-7	21	0	2	36
t0006604	23	142	TGGAATGTAGGGAAGTATGGAGA	dme-miR-1-3p	22	TGGAATGTAAAGAAGTATGGAG	mir-1	20	2	1	35
t0006743	21	139	TGGAATGTAATAAGTATGGAG	dme-miR-1-3p	22	TGGAATGTAAAGAAGTATGGAG	mir-1	20	1	1	36
t0006760	21	139	CTCTGAGGGCTGAGCCGGTCG	bta-miR-2487	22	CTCTAAGGGCTGGGCCGGTCGG	undef	19	2	1	33
t0006818	26	138	TCAGGTACCTGAAGTAGCGCGCGGAT	dme-miR-275-3p	23	TCAGGTACCTGAAGTAGCGCGCG	mir-275	23	0	3	37
t0006880	21	137	TTGTTCGTTCGGCTCGAGTTA	ame-miR-375	22	TTTGTTCGTTCGGCTCGAGTTA	mir-375	21	0	1	39
t0006996	23	134	TTTGTTCGTTCGGCTCGAGTTAG	ame-miR-375	22	TTTGTTCGTTCGGCTCGAGTTA	mir-375	22	0	1	41
t0007060	23	133	TGACTAGATCCACACTCATCCAA	lgi-miR-279	22	TGACTAGATCCACACTCATCCA	mir-279	22	0	1	41
t0007100	22	132	AATGGCACTGGAAGAATTCACG	aae-miR-263a	23	AATGGCACTGGAAGAATTCACGG	mir-263	22	0	1	41
t0007118	22	132	TAAGTACTAGCGCCGTAGGAGT	sko-miR-252a	23	CTAAGTACTAGTGCCGCAGGAGT	mir-252	20	2	1	35
t0007135	22	132	TGAGGGAGTAGGTTGTATAGTT	cel-let-7-5p	22	TGAGGTAGTAGGTTGTATAGTT	let-7	21	1	0	41
t0007174	24	131	TGTAGTCTGGCAGAAACGTCGGTT	isc-miR-5310	21	TGTAGTCTGGCAGAAACGTCG	undef	21	0	3	33
t0007177	22	131	TGGAATGTAAAGCAGTATGGAG	dme-miR-1-3p	22	TGGAATGTAAAGAAGTATGGAG	mir-1	21	1	0	41
t0007178	22	131	TGGAATGTAAAGTAGTATGGAG	dme-miR-1-3p	22	TGGAATGTAAAGAAGTATGGAG	mir-1	21	1	0	41
t0007200	22	130	TGGAATGTAAAGAAGTATGCAG	dme-miR-1-3p	22	TGGAATGTAAAGAAGTATGGAG	mir-1	21	1	0	41
t0007212	22	130	TGGAATGTAAAGAAGTATGTAT	mmu-miR-1a-3p	22	TGGAATGTAAAGAAGTATGTAT	mir-1	22	0	0	44
t0007228	22	130	TGGAATGTATAGAAGTATGGAG	dme-miR-1-3p	22	TGGAATGTAAAGAAGTATGGAG	mir-1	21	1	0	41
t0007282	22	129	TGGAATGTAAACAAGTATGGAG	dme-miR-1-3p	22	TGGAATGTAAAGAAGTATGGAG	mir-1	21	1	0	41
t0007287	22	129	AGTGGAATGTAAAGAAGTATGG	dme-miR-1-3p	22	TGGAATGTAAAGAAGTATGGAG	mir-1	20	0	4	28
t0007411	22	127	TGGAATGTAAGGAAGTATGGGG	dme-miR-1-3p	22	TGGAATGTAAAGAAGTATGGAG	mir-1	20	2	0	38
t0007472	23	126	TCAGGTACCTGAAGTAGCGCGTT	dme-miR-275-3p	23	TCAGGTACCTGAAGTAGCGCGCG	mir-275	21	2	0	40
t0007635	22	123	TGGAATGTAACGAAGTATGGAG	dme-miR-1-3p	22	TGGAATGTAAAGAAGTATGGAG	mir-1	21	1	0	41
t0007768	24	121	ATGGAATGTAAAGAAGTATGGAGA	dme-miR-1-3p	22	TGGAATGTAAAGAAGTATGGAG	mir-1	22	0	2	38
t0007830	18	120	TCTTTGGTTATCTAGCTG	aca-miR-9	20	TCTTTGGTTATCTAGCTGTA	mir-9	18	0	2	30
t0007871	24	119	TGGCAGTGTGGTTAGCTGGTTGTT	dme-miR-34-5p	24	TGGCAGTGTGGTTAGCTGGTTGTG	mir-34	23	1	0	45
t0007909	22	118	TTGGGCTTGAAGATTAGCTTAG	isc-miR-5305	22	TTGGGCTTGAAGATTAGCTTAG	undef	22	0	0	44
t0007927	22	118	TAAGGTAGTAGGTTGTATAGTT	cel-let-7-5p	22	TGAGGTAGTAGGTTGTATAGTT	let-7	21	1	0	41
t0007930	20	118	AGCGAGGTATGGAGTTCTTA	aga-miR-276-5p	20	AGCGAGGTATAGAGTTCCTA	mir-276	18	2	0	34
t0007933	24	118	TATTGCACTCGTCCCGGCCTTTAT	pma-miR-92a	22	TATTGCACTCGTCCCGGCCTTA	mir-25	22	0	2	38
t0007944	22	118	TGAGGTAGTAGGTTGCATAGTT	cel-let-7-5p	22	TGAGGTAGTAGGTTGTATAGTT	let-7	21	1	0	41
t0008058	22	116	TGGAATGTGAGGAAGTATGGAG	dme-miR-1-3p	22	TGGAATGTAAAGAAGTATGGAG	mir-1	20	2	0	38
t0008059	24	116	TATTGCACTCGTCCCGGCCTTTTT	odi-miR-92a	22	TATTGCACTCGTCCCGGCCTTG	undef	21	1	2	35
t0008069	24	116	TGAGATCATTGTGAAAGCTGATTA	ame-bantam	23	TGAGATCATTGTGAAAGCTGATT	bantam	23	0	1	43
t0008132	22	115	TGGAATGTACAGAAGTATGGAG	dme-miR-1-3p	22	TGGAATGTAAAGAAGTATGGAG	mir-1	21	1	0	41
t0008134	21	115	CGGAATGTAAAGAAGTATGGA	dme-miR-1-3p	22	TGGAATGTAAAGAAGTATGGAG	mir-1	20	1	1	36
t0008187	25	115	TCAGGTACCTGAAGTAGCGCGCGAT	dme-miR-275-3p	23	TCAGGTACCTGAAGTAGCGCGCG	mir-275	23	0	2	40
t0008213	22	114	TGGAATGTAAAGAAGTATGGTG	dme-miR-1-3p	22	TGGAATGTAAAGAAGTATGGAG	mir-1	21	1	0	41
t0008215	21	114	TATTGCACTCGTCCCGGCCTT	odi-miR-92a	22	TATTGCACTCGTCCCGGCCTTG	undef	21	0	1	39
t0008218	20	114	TGAGATCATTGTGAAAGCTG	ame-bantam	23	TGAGATCATTGTGAAAGCTGATT	bantam	20	0	3	31
t0008240	22	114	TAATCTCATTTGGTATCTCTGG	isc-miR-5307	23	TAATCTCATTTGGTATCTCTGGG	undef	22	0	1	41
t0008248	22	114	TGGAATGTAATGAAGTATGGAG	dme-miR-1-3p	22	TGGAATGTAAAGAAGTATGGAG	mir-1	21	1	0	41
t0008265	28	113	TGAAAGACATGGGTAGTGAGATGAGTTC	cte-miR-71	23	TGAAAGACATGGGTAGTGAGATG	mir-71	23	0	5	31
t0008283	23	113	TGAGTATTACATCAGGTACTGGA	dme-miR-12-5p	23	TGAGTATTACATCAGGTACTGGT	mir-12	22	1	0	43
t0008289	21	113	TAAATGCATTATCTGGAATGG	sme-miR-277c	22	TAAATGCATTATCTGGTATGAT	undef	19	2	1	33
t0008314	22	113	TGGTATGTAAAGAAGTATGGAG	dme-miR-1-3p	22	TGGAATGTAAAGAAGTATGGAG	mir-1	21	1	0	41
t0008359	22	112	ATGGAATGTAGAGAAGTATGGA	dme-miR-1-3p	22	TGGAATGTAAAGAAGTATGGAG	mir-1	20	1	2	33
t0008381	22	112	TGGAATGTGGAGAAGTATGGAG	dme-miR-1-3p	22	TGGAATGTAAAGAAGTATGGAG	mir-1	20	2	0	38
t0008383	21	112	TGGAATTAAAGAAGTATGGAG	dme-miR-1-3p	22	TGGAATGTAAAGAAGTATGGAG	mir-1	21	0	1	39
t0008588	25	109	TGGAATGTAAAGAAGTATGGAGTAT	dme-miR-1-3p	22	TGGAATGTAAAGAAGTATGGAG	mir-1	22	0	3	35
t0008594	22	109	TGAGGTAGTAGGTCGTATAGTT	cel-let-7-5p	22	TGAGGTAGTAGGTTGTATAGTT	let-7	21	1	0	41
t0008603	21	109	ATTGTACTTCATCAGGTGCTC	tca-miR-305-5p	21	ATTGTACTTCATCAGGTGCTC	mir-305	21	0	0	42
t0008615	20	109	TTGTTCGTTCGGCTCGAGTT	ame-miR-375	22	TTTGTTCGTTCGGCTCGAGTTA	mir-375	20	0	2	34
t0008679	20	108	GTGCATTGTAGTTGCATTGC	gga-miR-33	20	GTGCATTGTAGTTGCATTGC	mir-33	20	0	0	40
t0008682	19	108	TGAGATCATTGTGAAAGCT	bma-bantam	21	TGAGATCATTGTGAAAGCTAT	mir-81	19	0	2	32
t0008851	24	106	TATTGCACTCGTCCCGGCCTTTAA	pma-miR-92a	22	TATTGCACTCGTCCCGGCCTTA	mir-25	22	0	2	38
t0009036	25	103	TCAGGTACCTGAAGTAGCGCGCGGT	dme-miR-275-3p	23	TCAGGTACCTGAAGTAGCGCGCG	mir-275	23	0	2	40
t0009110	22	102	TGAGGTAGTAGGCTGTATAGTT	cel-let-7-5p	22	TGAGGTAGTAGGTTGTATAGTT	let-7	21	1	0	41
t0009131	23	102	CCTGGACGGAGAACTGATAAGGG	bmo-miR-184	24	ACTGGACGGAGAACTGATAAGGGC	mir-184	22	1	1	40
t0009263	22	101	TGAGGTAGTAGGTTATATAGTT	spu-let-7	22	TGAGGTAGTAGGTTATATAGTT	let-7	22	0	0	44
t0009311	23	100	CTGAGGTAGTAGGTTGTATAGTT	cel-let-7-5p	22	TGAGGTAGTAGGTTGTATAGTT	let-7	22	0	1	41
t0009331	24	100	TCTTTGGTTATCTAGCTGTATGAT	sme-miR-9a	24	TCTTTGGTTTTCTAGCTGTATGAT	mir-9	23	1	0	45
t0009352	19	100	TACCCTGTAGATCCGAATT	dre-miR-10a	22	TACCCTGTAGATCCGAATTTGT	mir-10	19	0	3	29
t0009407	19	99	TGGAATGTAAGGAAGTATG	crm-miR-1	20	TGGAATGTAAAGAAGTATGT	mir-1	18	1	1	32
t0009700	23	96	GTGAGGTAGTAGGTTGTATAGTT	cel-let-7-5p	22	TGAGGTAGTAGGTTGTATAGTT	let-7	22	0	1	41
t0009808	22	95	CAGACCTTTCCAGAACGACTGC	rmi-miR-5319	22	CAGGCCTTTCCAGAATGACTGC	undef	20	2	0	38
t0009872	20	95	TGAGGTAGTAGGTTGTATTT	cel-let-7-5p	22	TGAGGTAGTAGGTTGTATAGTT	let-7	20	0	2	34
t0009879	21	95	TGGAATGTAAAGAAGTATGGG	dme-miR-1-3p	22	TGGAATGTAAAGAAGTATGGAG	mir-1	21	0	1	39
t0009920	21	94	TTGGTCCCCTTCAACCAGCTG	cin-miR-133	21	TTGGTCCCCTTCAACCAGCTG	mir-133	21	0	0	42
t0009999	21	93	TGGATGTAAAGAAGTATGGAG	dme-miR-1-3p	22	TGGAATGTAAAGAAGTATGGAG	mir-1	21	0	1	39
t0010047	24	93	TTTGTTCGTTCGGCTCGAGTTATT	ame-miR-375	22	TTTGTTCGTTCGGCTCGAGTTA	mir-375	22	0	2	38
t0010095	22	92	TGGAATGTAAAGAAGGATGGAG	dme-miR-1-3p	22	TGGAATGTAAAGAAGTATGGAG	mir-1	21	1	0	41
t0010141	22	92	CATCTTACCAGACAGCATTAGA	dme-miR-8-5p	22	CATCTTACCGGGCAGCATTAGA	mir-8	20	2	0	38
t0010169	19	92	TCTTTGGTTATCTAGCTGT	aca-miR-9	20	TCTTTGGTTATCTAGCTGTA	mir-9	19	0	1	35
t0010182	22	91	AGAGTATCACGTGACGCTCCTT	isc-miR-5306	22	AGAGTATCACGTGACGCTCCTT	undef	22	0	0	44
t0010269	20	90	TGAAAGACATGGGTAGTGAG	sme-miR-71c	22	TGAAAGACATGGGTAGTGAGAT	mir-71	20	0	2	34
t0010305	22	90	TGGAATGTAAAGACGTATGGAG	dme-miR-1-3p	22	TGGAATGTAAAGAAGTATGGAG	mir-1	21	1	0	41
t0010324	24	90	TTAAGTAGTAGTGCCGCAGGTAAA	cel-miR-252-5p	23	ATAAGTAGTAGTGCCGCAGGTAA	mir-252	22	1	1	40
t0010369	22	90	TATCACAGCCACCTTTGATGAC	isc-miR-2b	23	TATCACAGCCACCTTTGATGAGC	mir-2	22	0	1	41
t0010438	23	89	TGGACGGAGAACTGATAAGGGAT	mmu-miR-184-3p	22	TGGACGGAGAACTGATAAGGGT	mir-184	22	0	1	41
t0010462	20	89	CCAGATCTAACTCTTCCAGC	ame-miR-750	22	CCAGATCTAACTCTTCCAGCTC	undef	20	0	2	34
t0010472	21	89	TTCGTTGTCGTAGAAACCTGA	dme-miR-981-3p	22	TTCGTTGTCGACGAAACCTGCA	mir-981	19	2	1	33
t0010522	25	88	TCAGGTACCTGAAGTAGCGCGCTAT	dme-miR-275-3p	23	TCAGGTACCTGAAGTAGCGCGCG	mir-275	22	1	2	37
t0010576	23	88	ATGGAATGTAGAGAAGTATGGAG	dme-miR-1-3p	22	TGGAATGTAAAGAAGTATGGAG	mir-1	21	1	1	38
t0010611	25	88	CTACCCTGTAGAACCGGGCTTTTGA	dps-miR-993*	24	CTACCCTGTAGTTCCGGGCTTTTG	mir-993	22	2	1	39
t0010618	22	87	TCAGGTACCTGAAGTAGCGCTT	api-miR-275	21	TCAGGTACCTGAAGTAGCGCG	mir-275	20	1	1	36
t0010665	22	87	TGGAATGTAAAGAAGTCTGGAG	dme-miR-1-3p	22	TGGAATGTAAAGAAGTATGGAG	mir-1	21	1	0	41
t0010718	21	87	TACTTTGAGTCGGTGCGAATC	isc-miR-3931	23	TACTTTGAGTCGGTACGAATCCT	undef	20	1	2	33
t0010722	21	87	CAATGCCCATGGAAACCCCGA	isc-miR-5309	22	CAATGCCCATGGAAACCCCGAA	undef	21	0	1	39
t0010778	28	86	AACCCGTAGATCCGAACTTGTGTGTGGC	tca-miR-100-5p	24	AACCCGTAGATCCGAACTTGTGGG	mir-99	24	0	4	36
t0010895	22	85	TTTTGATTGTTGCTCAGAAGGT	isc-miR-315	22	TTTTGATTGTTGCTCAGAAGGC	mir-315	21	1	0	41
t0010939	23	85	TAAGGCACGCGGTGAATGCCAAT	dme-miR-124-3p	23	TAAGGCACGCGGTGAATGCCAAG	mir-124	22	1	0	43
t0010958	22	85	GGGAATGTAAAGAAGTATGGAG	dme-miR-1-3p	22	TGGAATGTAAAGAAGTATGGAG	mir-1	21	1	0	41
t0011095	26	83	TGAGGTAGTAGGTTGTATAGTTTTTT	cel-let-7-5p	22	TGAGGTAGTAGGTTGTATAGTT	let-7	22	0	4	32
t0011163	21	83	TGGAATGTAAAGAAGTATGGT	cin-miR-1-3p	22	TGGAATGTAAAGAAGTATGCGT	mir-1	21	0	1	39
t0011412	22	81	GGAATGTAAAGAAGTATGGAGA	dme-miR-1-3p	22	TGGAATGTAAAGAAGTATGGAG	mir-1	21	0	2	36
t0011478	23	81	TCTTTGGTTATCTAGCTGTATGT	dme-miR-9a-5p	23	TCTTTGGTTATCTAGCTGTATGA	mir-9	22	1	0	43
t0011489	22	81	TTAGGTAGTAGGTTGTATAGTT	cel-let-7-5p	22	TGAGGTAGTAGGTTGTATAGTT	let-7	21	1	0	41
t0011564	21	80	TTGGGCTTGAAGATTAGCTTA	isc-miR-5305	22	TTGGGCTTGAAGATTAGCTTAG	undef	21	0	1	39
t0011599	22	80	TTCGTTGTCGTAGAAACCTGAT	cte-miR-981	23	TTCGTTGTCGTCGAAACCTGCTT	mir-981	20	2	1	35
t0011604	25	80	AACCCGTAGATCCGAACTTGTGAAA	tca-miR-100-5p	24	AACCCGTAGATCCGAACTTGTGGG	mir-99	22	2	1	39
t0011694	20	79	TAAATGCATTATCTGGAATG	sme-miR-277c	22	TAAATGCATTATCTGGTATGAT	undef	19	1	2	31
t0011701	24	79	AAGAGAGCAATCCGTGGACAGTAT	dme-miR-281-2-5p	22	AAGAGAGCTATCCGTCGACAGT	mir-46	20	2	2	32
t0011791	21	79	TGGAGTGTAAAGAAGTATGGA	dme-miR-1-3p	22	TGGAATGTAAAGAAGTATGGAG	mir-1	20	1	1	36
t0011863	24	78	CAAATTCGGTTCTAGAGAGGTTTT	dme-miR-10-3p	23	CAAATTCGGTTCTAGAGAGGTTT	mir-10	23	0	1	43
t0011893	22	78	TGAGGTAGTAGGATGTATAGTT	cel-let-7-5p	22	TGAGGTAGTAGGTTGTATAGTT	let-7	21	1	0	41
t0011904	22	78	TGAGGTAGTAGGTTGTACAGTT	cel-let-7-5p	22	TGAGGTAGTAGGTTGTATAGTT	let-7	21	1	0	41
t0011920	24	78	CCAGATCTAACTCTTCCAGCTCAA	cte-miR-750	23	CCAGATCTAACTCTTCCAGCTCA	mir-750	23	0	1	43
t0011921	22	78	TCTGTGCTGTGGAGGTAATATA	isc-miR-5308	23	TCTGTGCTGTGGAGGTAATATAT	undef	22	0	1	41
t0011957	21	77	TCTTTGGTTATCTAGCTGTAT	sko-miR-9	21	TCTTTGGTTATCTAGCTGTAT	mir-9	21	0	0	42
t0011996	22	77	TATCACAGCCACCTTTGATGAG	isc-miR-2b	23	TATCACAGCCACCTTTGATGAGC	mir-2	22	0	1	41
t0012001	23	77	CCAGATCTAACTCTTCCAGCTCT	cte-miR-750	23	CCAGATCTAACTCTTCCAGCTCA	mir-750	22	1	0	43
t0012006	23	77	CTAAGTACTAGCGCCGTAGGAGT	sko-miR-252a	23	CTAAGTACTAGTGCCGCAGGAGT	mir-252	21	2	0	40
t0012088	21	77	TGGAATATAAAGAAGTATGGA	dme-miR-1-3p	22	TGGAATGTAAAGAAGTATGGAG	mir-1	20	1	1	36
t0012113	24	76	TGAAAGACATGGGTAGTGAGATTT	spu-miR-71	23	TGAAAGACATGGGTAGTGAGATT	mir-71	23	0	1	43
t0012119	23	76	CTCCCTGAGACCCTTACTTGTGA	mmu-miR-125b-5p	22	TCCCTGAGACCCTAACTTGTGA	mir-125	21	1	1	38
t0012145	19	76	GGAATGTAAAGAAGTATGG	dme-miR-1-3p	22	TGGAATGTAAAGAAGTATGGAG	mir-1	19	0	3	29
t0012216	21	76	TAGAATGTAAAGAAGTATGGA	dme-miR-1-3p	22	TGGAATGTAAAGAAGTATGGAG	mir-1	20	1	1	36
t0012217	21	76	TAATACTGTCAGGTAAAGATG	cqu-miR-8	22	TAATACTGTCAGGTAAAGATGT	mir-8	21	0	1	39
t0012297	26	75	AATGGCACTGGAAGAATTCACGGCTT	tca-miR-263a-5p	24	AATGGCACTGGAAGAATTCACGGG	mir-263	23	1	2	39
t0012338	27	75	TCAGGTACCTGAAGTAGCGCGCGGAAT	dme-miR-275-3p	23	TCAGGTACCTGAAGTAGCGCGCG	mir-275	23	0	4	34
t0012351	23	75	TGGAATGTGAAGAAGTATGGAGA	dme-miR-1-3p	22	TGGAATGTAAAGAAGTATGGAG	mir-1	21	1	1	38
t0012369	24	75	TACCCTGTAGATCCGAATTTGTAA	hsa-miR-10a-5p	23	TACCCTGTAGATCCGAATTTGTG	mir-10	22	1	1	40
t0012435	24	74	TACCCTGTAGAACCGGGCTTTTGA	dme-miR-993-5p	23	TACCCTGTAGTTCCGGGCTTTTG	mir-993	21	2	1	37
t0012470	20	74	TACCCTGTAGATCCGAATTT	dre-miR-10a	22	TACCCTGTAGATCCGAATTTGT	mir-10	20	0	2	34
t0012529	23	74	TGGAATGTAGAGAAGTATGGAGC	dme-miR-1-3p	22	TGGAATGTAAAGAAGTATGGAG	mir-1	21	1	1	38
t0012540	20	74	TGAGGTAGTAGGTTATAGTT	cel-let-7-5p	22	TGAGGTAGTAGGTTGTATAGTT	let-7	20	0	2	34
t0012572	22	73	TGGCATGTAAAGAAGTATGGAG	dme-miR-1-3p	22	TGGAATGTAAAGAAGTATGGAG	mir-1	21	1	0	41
t0012588	21	73	TGGACGGAGAACTGATAAGGC	dme-miR-184-3p	22	TGGACGGAGAACTGATAAGGGC	mir-184	21	0	1	39
t0012653	22	73	CTACCCTGTAGAACCGGGCTTT	bmo-miR-993a*	24	TCTACCCTGTAGATCCGGGCTTTT	mir-993	21	1	2	35
t0012764	21	72	TGGACGGAGAACTGATAAGGT	mmu-miR-184-3p	22	TGGACGGAGAACTGATAAGGGT	mir-184	21	0	1	39
t0012814	23	72	TCTCTGTGCTGTGGAGGTAATAT	isc-miR-5308	23	TCTGTGCTGTGGAGGTAATATAT	undef	21	0	4	30
t0012822	23	72	TATCACAGCCACCTTTGATGAGC	isc-miR-2b	23	TATCACAGCCACCTTTGATGAGC	mir-2	23	0	0	46
t0012828	21	72	GGAATGTAGAGAAGTATGGAG	dme-miR-1-3p	22	TGGAATGTAAAGAAGTATGGAG	mir-1	20	1	1	36
t0012925	25	71	TGAGGTAGTAGGTTGTATAGTTTAA	cel-let-7-5p	22	TGAGGTAGTAGGTTGTATAGTT	let-7	22	0	3	35
t0012931	25	71	TGAAAGACATGGGTAGTGAGATGAT	cte-miR-71	23	TGAAAGACATGGGTAGTGAGATG	mir-71	23	0	2	40
t0013043	22	71	GAAGCTCGTTTCTACAGGTATC	dpu-miR-993	23	GAAGCTCGTTTCTACAGGTATCT	mir-993	22	0	1	41
t0013194	26	70	TTTTGATTGTTGCTCAGAAGGCGTTT	isc-miR-315	22	TTTTGATTGTTGCTCAGAAGGC	mir-315	22	0	4	32
t0013223	25	70	TTTTGATTGTTGCTCAGAAGGCGTT	isc-miR-315	22	TTTTGATTGTTGCTCAGAAGGC	mir-315	22	0	3	35
t0013301	21	69	TGGAATGCAAAGAAGTATGGA	dme-miR-1-3p	22	TGGAATGTAAAGAAGTATGGAG	mir-1	20	1	1	36
t0013323	22	69	TGAGGTAGTAGGTTCTATAGTT	cel-let-7-5p	22	TGAGGTAGTAGGTTGTATAGTT	let-7	21	1	0	41
t0013377	22	69	TGGAATGTAAAGATGTATGGAG	dme-miR-1-3p	22	TGGAATGTAAAGAAGTATGGAG	mir-1	21	1	0	41
t0013449	24	68	TCAGGTACCTGAAGTAGCGCGCAT	dme-miR-275-3p	23	TCAGGTACCTGAAGTAGCGCGCG	mir-275	22	1	1	40
t0013484	21	68	TGGGATGTAAAGAAGTATGGA	dme-miR-1-3p	22	TGGAATGTAAAGAAGTATGGAG	mir-1	20	1	1	36
t0013513	22	68	TGAGATAGTAGGTTGTATAGTT	cel-let-7-5p	22	TGAGGTAGTAGGTTGTATAGTT	let-7	21	1	0	41
t0013569	21	68	TGAAATGTAAAGAAGTATGGA	dme-miR-1-3p	22	TGGAATGTAAAGAAGTATGGAG	mir-1	20	1	1	36
t0013573	22	68	TACTCTGTAGATCCGAATTTGT	dre-miR-10a	22	TACCCTGTAGATCCGAATTTGT	mir-10	21	1	0	41
t0013614	23	67	TGGAAGACTAGTGATTTTGTTGT	dme-miR-7-5p	23	TGGAAGACTAGTGATTTTGTTGT	mir-7	23	0	0	46
t0013632	25	67	ATTGTACTTCATCAGGTGCTCTGGA	aae-miR-305	24	ATTGTACTTCATCAGGTGCTCTGG	mir-305	24	0	1	45
t0013637	22	67	TGAGGTAGTAGGTTTTATAGTT	cel-let-7-5p	22	TGAGGTAGTAGGTTGTATAGTT	let-7	21	1	0	41
t0013657	23	67	TACCCTGTAGATCCGAATTTGTT	hsa-miR-10a-5p	23	TACCCTGTAGATCCGAATTTGTG	mir-10	22	1	0	43
t0013695	18	67	TGGAATGTAGAGAAGTAT	crm-miR-1	20	TGGAATGTAAAGAAGTATGT	mir-1	17	1	2	27
t0013711	22	67	TGAGGTAGAAGGTTGTATAGTT	cel-let-7-5p	22	TGAGGTAGTAGGTTGTATAGTT	let-7	21	1	0	41
t0013723	24	67	TAGGAACTTCATACCATGCTCGAA	isc-miR-276	21	TAGGAACTTCATACCATGCTC	undef	21	0	3	33
t0013778	20	67	TTGGTCCCCTTCAACCAGCT	gga-miR-133b	21	TTGGTCCCCTTCAACCAGCTA	mir-133	20	0	1	37
t0013787	22	66	TGAGGTAGTTGGTTGTATAGTT	cel-let-7-5p	22	TGAGGTAGTAGGTTGTATAGTT	let-7	21	1	0	41
t0013793	22	66	TGACTAGATCCACACTCATCCT	lgi-miR-279	22	TGACTAGATCCACACTCATCCA	mir-279	21	1	0	41
t0013916	22	66	TGAGGTAGTAGGTTGTTTAGTT	xtr-let-7e	22	TGAGGTAGTAGGTTGTTTAGTT	let-7	22	0	0	44
t0014030	25	65	AGTGAGGTAGTAGGTTGTATAGTTT	cel-let-7-5p	22	TGAGGTAGTAGGTTGTATAGTT	let-7	22	0	3	35
t0014072	25	65	TGGAATGTAAAGAAGTATGGAGTAA	dme-miR-1-3p	22	TGGAATGTAAAGAAGTATGGAG	mir-1	22	0	3	35
t0014074	25	65	AATGGCACTGGAAGAATTCACGGTT	tca-miR-263a-5p	24	AATGGCACTGGAAGAATTCACGGG	mir-263	23	1	1	42
t0014079	20	65	TGGAATGTAAGAAGTATGGA	dme-miR-1-3p	22	TGGAATGTAAAGAAGTATGGAG	mir-1	20	0	2	34
t0014198	22	64	TGAGGTACTAGGTTGTATAGTT	cel-let-7-5p	22	TGAGGTAGTAGGTTGTATAGTT	let-7	21	1	0	41
t0014225	21	64	CAAATTCGGTTCTAGAGAGGT	dme-miR-10-3p	23	CAAATTCGGTTCTAGAGAGGTTT	mir-10	21	0	2	36
t0014313	21	64	TGGAATGTAAAGAAGCATGGA	dme-miR-1-3p	22	TGGAATGTAAAGAAGTATGGAG	mir-1	20	1	1	36
t0014323	22	64	TGAGGTAATAGGTTGTATAGTT	cel-let-7-5p	22	TGAGGTAGTAGGTTGTATAGTT	let-7	21	1	0	41
t0014332	22	64	TGAGGTATTAGGTTGTATAGTT	cel-let-7-5p	22	TGAGGTAGTAGGTTGTATAGTT	let-7	21	1	0	41
t0014343	23	64	TATTGCACTCGTCCCGGCCTTTA	pma-miR-92a	22	TATTGCACTCGTCCCGGCCTTA	mir-25	22	0	1	41
t0014347	23	64	TCCCTGAGACCCTTACTTGTGAT	ola-miR-125c	23	TCCCTGAGACCCTAACTTGTGAC	mir-125	21	2	0	40
t0014353	22	64	ATGGAATGTAAGGAAGTATGGA	dme-miR-1-3p	22	TGGAATGTAAAGAAGTATGGAG	mir-1	20	1	2	33
t0014472	24	63	TGGAATGTAGAGAAGTATGGAGTA	dme-miR-1-3p	22	TGGAATGTAAAGAAGTATGGAG	mir-1	21	1	2	35
t0014488	24	63	TGGAATGTAAAGAAGTATGGAGGA	dme-miR-1-3p	22	TGGAATGTAAAGAAGTATGGAG	mir-1	22	0	2	38
t0014589	23	62	TTTTGATTGTTGCTCAGAAGGCA	isc-miR-315	22	TTTTGATTGTTGCTCAGAAGGC	mir-315	22	0	1	41
t0014616	25	62	TTAAGTAGTAGTGCCGCAGGTAATT	cel-miR-252-5p	23	ATAAGTAGTAGTGCCGCAGGTAA	mir-252	22	1	2	37
t0014638	23	62	ATTGTACTTCATCAGGTGCTCTG	dme-miR-305-5p	23	ATTGTACTTCATCAGGTGCTCTG	mir-305	23	0	0	46
t0014647	22	62	TACTTTGAGTCGGTGCGAATCC	isc-miR-3931	23	TACTTTGAGTCGGTACGAATCCT	undef	21	1	1	38
t0014648	22	62	TGAGGTAGTAGGTTGTAAAGTT	pma-let-7d	22	TGAGGTAGTAGGTTGTAAAGTT	let-7	22	0	0	44
t0014671	25	62	TCTGTGCTGTGGAGGTAATATATTT	isc-miR-5308	23	TCTGTGCTGTGGAGGTAATATAT	undef	23	0	2	40
t0014682	21	62	ATGGAATGTAGAGAAGTATGG	dme-miR-1-3p	22	TGGAATGTAAAGAAGTATGGAG	mir-1	19	1	3	28
t0014687	20	62	TCTTTGGTTATCTAGCTGTA	aca-miR-9	20	TCTTTGGTTATCTAGCTGTA	mir-9	20	0	0	40
t0014759	20	62	TGGCAGTGTGGTTAGCTGGT	aga-miR-34	20	TGGCAGTGTGGTTAGCTGGT	mir-34	20	0	0	40
t0014865	21	61	TTTTGATTGTTGCTCAGAAGA	dme-miR-315-5p	22	TTTTGATTGTTGCTCAGAAAGC	mir-315	20	1	1	36
t0014881	22	61	GAGGTAGTAGGTTGTATAGTTT	cel-let-7-5p	22	TGAGGTAGTAGGTTGTATAGTT	let-7	21	0	2	36
t0014912	26	61	TCAGGTACCTGAAGTAGCGCGCGGAA	dme-miR-275-3p	23	TCAGGTACCTGAAGTAGCGCGCG	mir-275	23	0	3	37
t0014936	25	61	TATCACAGCCACCTTTGATGACCCT	aae-miR-2b	24	TATCACAGCCAGCTTTGATGAGCT	mir-2	22	2	1	39
t0014951	20	61	TTGGGCTTGAAGATTAGCTT	isc-miR-5305	22	TTGGGCTTGAAGATTAGCTTAG	undef	20	0	2	34
t0015012	21	60	TGGAATGTAAAGAAGTGTGGA	dme-miR-1-3p	22	TGGAATGTAAAGAAGTATGGAG	mir-1	20	1	1	36
t0015106	24	60	TCAGGTACCTGAAGTAGCGCGCAA	dme-miR-275-3p	23	TCAGGTACCTGAAGTAGCGCGCG	mir-275	22	1	1	40
t0015113	22	60	TGGAATGTAGAGAAGTATGGAC	dme-miR-1-3p	22	TGGAATGTAAAGAAGTATGGAG	mir-1	20	2	0	38
t0015132	21	60	TGGAATGTAAAGAGGTATGGA	dme-miR-1-3p	22	TGGAATGTAAAGAAGTATGGAG	mir-1	20	1	1	36
t0015212	24	60	TGGAATGTAGAGAAGTATGGAGAT	dme-miR-1-3p	22	TGGAATGTAAAGAAGTATGGAG	mir-1	21	1	2	35
t0015219	21	60	AGCGAGGTATGGAGTTCTTAC	aae-miR-276*	21	AGCGAGGTATAGAGTTCCTAC	mir-276	19	2	0	36
t0015348	22	59	TCTGTGCTGTGGAGGTAATATT	isc-miR-5308	23	TCTGTGCTGTGGAGGTAATATAT	undef	22	0	1	41
t0015628	20	58	TGGAATGTACAAGTATGGAG	dme-miR-1-3p	22	TGGAATGTAAAGAAGTATGGAG	mir-1	19	1	2	31
t0015647	24	58	TTTTGTTCGTTCGGCTCGAGTTAT	ame-miR-375	22	TTTGTTCGTTCGGCTCGAGTTA	mir-375	22	0	2	38
t0015811	23	57	ATAAAGCTAGGTTACCAAAGTTA	dpu-miR-79	23	ATAAAGCTAGGTTACCAAAGTTA	mir-9	23	0	0	46
t0015816	20	57	TGGAATGTAAAGAAGTATGA	cel-miR-1-3p	21	TGGAATGTAAAGAAGTATGTA	mir-1	20	0	1	37
t0015872	25	57	TGAGGTAGTAGGTTGTATAGTTTAT	cel-let-7-5p	22	TGAGGTAGTAGGTTGTATAGTT	let-7	22	0	3	35
t0015927	20	57	TCCCTGAGACCCTTACTTGT	mmu-miR-125b-5p	22	TCCCTGAGACCCTAACTTGTGA	mir-125	19	1	2	31
t0015942	21	57	TCAGGTACCTGAAGTAGCGCA	api-miR-275	21	TCAGGTACCTGAAGTAGCGCG	mir-275	20	1	0	39
t0016120	22	56	TGACTAGATTCACACTCATCCA	lgi-miR-279	22	TGACTAGATCCACACTCATCCA	mir-279	21	1	0	41
t0016126	23	56	TAATCTCATTTGGTATCTCTGGA	isc-miR-5307	23	TAATCTCATTTGGTATCTCTGGG	undef	22	1	0	43
t0016149	21	56	TGGAATTTAAAGAAGTATGGA	dme-miR-1-3p	22	TGGAATGTAAAGAAGTATGGAG	mir-1	20	1	1	36
t0016208	21	56	TTGATTGTTGCTCAGAAGGCG	isc-miR-315	22	TTTTGATTGTTGCTCAGAAGGC	mir-315	20	0	3	31
t0016241	23	56	TATCACAGCCAGCTTTGATGAGA	api-miR-2b	25	TATCACAGCCAGCTTTGTATGAGCA	mir-2	23	0	2	40
t0016259	23	56	TCTGTGCTGTGGAGGTAATATTT	isc-miR-5308	23	TCTGTGCTGTGGAGGTAATATAT	undef	22	1	0	43
t0016271	26	56	TGAGGATCCAAAGTAGCATCACTTTC	gga-miR-1750	22	TGAGGACCAAGTGCATCACTGC	undef	21	1	4	29
t0016272	22	56	TACCTTGTAGATCCGAATTTGT	dre-miR-10a	22	TACCCTGTAGATCCGAATTTGT	mir-10	21	1	0	41
t0016411	19	55	CCAGATCTAACTCTTCCAG	ame-miR-750	22	CCAGATCTAACTCTTCCAGCTC	undef	19	0	3	29
t0016453	19	55	TAAATGCATTATCTGGAAT	sme-miR-277c	22	TAAATGCATTATCTGGTATGAT	undef	19	0	3	29
t0016539	22	55	TGAGGTAGTAGGTTGTATAGCT	cel-let-7-5p	22	TGAGGTAGTAGGTTGTATAGTT	let-7	21	1	0	41
t0016564	22	55	TGGACTGTAAAGAAGTATGGAG	dme-miR-1-3p	22	TGGAATGTAAAGAAGTATGGAG	mir-1	21	1	0	41
t0016618	18	54	TAAGGCACGCGGTGAATG	aae-miR-124	19	TAAGGCACGCGGTGAATGC	mir-124	18	0	1	33
t0016660	21	54	AAGCTGCCCAATGAAGGGCTG	lgi-miR-745b	22	AGCTGCCAAATGAAGGGCTGTG	undef	19	1	3	28
t0016706	23	54	TGGAATGTAGGGAAGTATGGAGT	dme-miR-1-3p	22	TGGAATGTAAAGAAGTATGGAG	mir-1	20	2	1	35
t0016745	26	54	TGTCAGGACGAACAAGAGAGATGTGA	bfl-miR-4872c	23	TGTCAGGACGACAAAAGCTCTGA	mir-4872	21	2	3	31
t0016770	22	54	CAGGTACCTGAAGTAGCGCGCG	dme-miR-275-3p	23	TCAGGTACCTGAAGTAGCGCGCG	mir-275	22	0	1	41
t0016788	22	54	ATGGAATGTAAAGAAGTATGGT	cin-miR-1-3p	22	TGGAATGTAAAGAAGTATGCGT	mir-1	21	0	2	36
t0016852	22	53	TGAGGTAGTAAGTTGTATAGTT	cel-let-7-5p	22	TGAGGTAGTAGGTTGTATAGTT	let-7	21	1	0	41
t0016858	25	53	TGGACGGAGAACTGATAAGGGCTAT	mmu-miR-184-3p	22	TGGACGGAGAACTGATAAGGGT	mir-184	22	0	3	35
t0017119	21	53	TTTGATTGTTGCTCAGAAGGC	isc-miR-315	22	TTTTGATTGTTGCTCAGAAGGC	mir-315	21	0	1	39
t0017139	22	52	TGAGGTAGTAGGTTGTGTGGTT	hsa-let-7b-5p	22	TGAGGTAGTAGGTTGTGTGGTT	let-7	22	0	0	44
t0017165	22	52	TGGAATGTAAGGAAGTGTGGGG	mmu-miR-206-3p	22	TGGAATGTAAGGAAGTGTGTGG	mir-1	21	1	0	41
t0017272	23	52	TGGAATGTAGAGAAGTATGGAAA	dme-miR-1-3p	22	TGGAATGTAAAGAAGTATGGAG	mir-1	20	2	1	35
t0017283	22	52	TGTGGTAGTAGGTTGTATAGTT	cel-let-7-5p	22	TGAGGTAGTAGGTTGTATAGTT	let-7	21	1	0	41
t0017354	20	52	TGAGGTAGTAGGTTGTAGTT	cel-let-7-5p	22	TGAGGTAGTAGGTTGTATAGTT	let-7	20	0	2	34
t0017516	25	51	TGGAATGTAAAGAAGTATGGAGATT	dme-miR-1-3p	22	TGGAATGTAAAGAAGTATGGAG	mir-1	22	0	3	35
t0017613	20	51	AACACAACATCCGGACAAGC	isc-miR-5315	22	AACACAACATCCGGACAAGCAC	undef	20	0	2	34
t0017637	22	51	TGAGGTAGTATGTTGTATAGTT	cel-let-7-5p	22	TGAGGTAGTAGGTTGTATAGTT	let-7	21	1	0	41
t0017652	23	51	AAGAGAGCAATCCGTGGACAGTA	dme-miR-281-2-5p	22	AAGAGAGCTATCCGTCGACAGT	mir-46	20	2	1	35
t0017669	20	51	TGGAATGTGAAGAAGTATGG	dme-miR-1-3p	22	TGGAATGTAAAGAAGTATGGAG	mir-1	19	1	2	31
t0017673	21	51	TGGAATGTAAAGAATTATGGA	dme-miR-1-3p	22	TGGAATGTAAAGAAGTATGGAG	mir-1	20	1	1	36
t0017775	19	50	TAAGGCACGCGGTGAATGC	aae-miR-124	19	TAAGGCACGCGGTGAATGC	mir-124	19	0	0	38
t0017853	23	50	TGAAAGACATGGGTAGTGAGATA	cte-miR-71	23	TGAAAGACATGGGTAGTGAGATG	mir-71	22	1	0	43
t0017931	20	50	TGGAATGTAAAGAAGTATAG	dme-miR-1-3p	22	TGGAATGTAAAGAAGTATGGAG	mir-1	20	0	2	34
t0017967	22	50	TGGACGGAGAACTGATAAGGAA	mmu-miR-184-3p	22	TGGACGGAGAACTGATAAGGGT	mir-184	20	2	0	38
t0018244	26	49	TCAGGTACCTGAAGTAGCGCGCTTTT	dme-miR-275-3p	23	TCAGGTACCTGAAGTAGCGCGCG	mir-275	22	1	3	34
t0018410	22	49	TTAAGTAGTAGTGCCGCAGGTT	isc-miR-252b	22	TTAAGTAGTAGTGCCGCAGGTA	mir-252	21	1	0	41
t0018439	21	49	CTAAGTACTAGCGCCGTAGGA	dme-miR-252-5p	22	CTAAGTACTAGTGCCGCAGGAG	mir-252	19	2	1	33
t0018462	25	49	AATGGCACTGGAAGAATTCACGGAA	tca-miR-263a-5p	24	AATGGCACTGGAAGAATTCACGGG	mir-263	23	1	1	42
t0018464	26	49	TGTAGTCTGGCAGAAACGTCGGTTTT	isc-miR-5310	21	TGTAGTCTGGCAGAAACGTCG	undef	21	0	5	27
t0018585	22	48	TTGGGCTTGAAGATTGGCTTAG	isc-miR-5305	22	TTGGGCTTGAAGATTAGCTTAG	undef	21	1	0	41
t0018598	19	48	TCTGTGCTGTGGAGGTAAT	isc-miR-5308	23	TCTGTGCTGTGGAGGTAATATAT	undef	19	0	4	26
t0018761	19	48	TGTAGTCTGGCAGAAACGT	isc-miR-5310	21	TGTAGTCTGGCAGAAACGTCG	undef	19	0	2	32
t0018804	18	48	TGACTAGATCCACACTCA	bmo-miR-279a	19	TGACTAGATCCACACTCAT	mir-279	18	0	1	33
t0018849	22	48	TGATGTAGTAGGTTGTATAGTT	cel-let-7-5p	22	TGAGGTAGTAGGTTGTATAGTT	let-7	21	1	0	41
t0018898	18	47	GTGCATTGTAGTTGCATT	mml-miR-33a	19	GTGCATTGTAGTTGCATTG	mir-33	18	0	1	33
t0019320	20	46	CGGAATGTAAAGAAGTATGG	dme-miR-1-3p	22	TGGAATGTAAAGAAGTATGGAG	mir-1	19	1	2	31
t0019406	23	46	CTGGACGGAGAACTGATAAGGGC	bmo-miR-184	24	ACTGGACGGAGAACTGATAAGGGC	mir-184	23	0	1	43
t0019608	25	46	TTTGTTCGTTCGGCTCGAGTTAAAT	ame-miR-375	22	TTTGTTCGTTCGGCTCGAGTTA	mir-375	22	0	3	35
t0019641	23	46	TGGAATGTAAAGAAGTATGGATT	dme-miR-1-3p	22	TGGAATGTAAAGAAGTATGGAG	mir-1	21	1	1	38
t0019661	24	45	AAATTCGGTTCTAGAGAGGTTTGA	lmi-miR-10*	22	AAATTCGGTTCTAGAGAGGTTT	mir-10	22	0	2	38
t0019784	22	45	GCTCTGAGGGCTGAGCCGGTCG	bta-miR-2487	22	CTCTAAGGGCTGGGCCGGTCGG	undef	19	2	2	30
t0019834	21	45	TGGAATGTAAAGAAGTTGGAG	dme-miR-1-3p	22	TGGAATGTAAAGAAGTATGGAG	mir-1	21	0	1	39
t0019854	24	45	TTTTGATTGTTGCTCAGAAGGCGA	isc-miR-315	22	TTTTGATTGTTGCTCAGAAGGC	mir-315	22	0	2	38
t0019891	19	45	TGAGTATTACATCAGGTAC	tca-miR-12-5p	21	TGAGTATTACATCAGGTACTG	mir-12	19	0	2	32
t0019894	19	45	AACCCGTAGATCCGAACTT	ola-miR-100	19	AACCCGTAGATCCGAACTT	mir-99	19	0	0	38
t0019970	21	45	TGGAATGTAAAGAAGTACGGA	dme-miR-1-3p	22	TGGAATGTAAAGAAGTATGGAG	mir-1	20	1	1	36
t0020013	18	45	TGAGATCATTGTGAAAGC	bma-bantam	21	TGAGATCATTGTGAAAGCTAT	mir-81	18	0	3	27
t0020037	22	45	GAGGTAGTAGGTTGTATAGTTA	cel-let-7-5p	22	TGAGGTAGTAGGTTGTATAGTT	let-7	21	0	2	36
t0020105	25	45	TGGAATGTAAAGAAGTATGGAGTTT	dme-miR-1-3p	22	TGGAATGTAAAGAAGTATGGAG	mir-1	22	0	3	35
t0020107	26	44	TCAGGTACCTGAAGTAGCGCGCGAAT	dme-miR-275-3p	23	TCAGGTACCTGAAGTAGCGCGCG	mir-275	23	0	3	37
t0020215	23	44	TGAGGTAGTAGGTTGTATAGTAA	cel-let-7-5p	22	TGAGGTAGTAGGTTGTATAGTT	let-7	21	1	1	38
t0020392	18	44	TTTTGATTGTTGCTCAGA	sko-miR-315	21	TTTTGATTGTTGCTCAGAAAG	mir-315	18	0	3	27
t0020410	19	44	CGTGGTGTTGAGCGTCGTG	cqu-miR-2941-1*	21	CGTGGTGTTTAGTCGTAGTGC	mir-2941	17	2	2	26
t0020440	22	44	TGGAATGCAGAGAAGTATGGAG	dme-miR-1-3p	22	TGGAATGTAAAGAAGTATGGAG	mir-1	20	2	0	38
t0020451	24	44	TGGAATGTAAAGAAGTATGGAGAG	dme-miR-1-3p	22	TGGAATGTAAAGAAGTATGGAG	mir-1	22	0	2	38
t0020485	23	44	TGGAATATAAAGAAGTATGGAGA	dme-miR-1-3p	22	TGGAATGTAAAGAAGTATGGAG	mir-1	21	1	1	38
t0020492	20	44	TGTAGTCTGGCAGAAACGTC	isc-miR-5310	21	TGTAGTCTGGCAGAAACGTCG	undef	20	0	1	37
t0020629	21	43	TGGAATGTAAAGGAGTATGGA	dme-miR-1-3p	22	TGGAATGTAAAGAAGTATGGAG	mir-1	20	1	1	36
t0020720	22	43	TGGAATGTGTAGAAGTATGGAG	dme-miR-1-3p	22	TGGAATGTAAAGAAGTATGGAG	mir-1	20	2	0	38
t0020772	23	43	AAGAGAGCAATCCGTGGACAGTT	dme-miR-281-2-5p	22	AAGAGAGCTATCCGTCGACAGT	mir-46	20	2	1	35
t0020886	22	43	TGAGTTAGTAGGTTGTATAGTT	cel-let-7-5p	22	TGAGGTAGTAGGTTGTATAGTT	let-7	21	1	0	41
t0020918	25	43	TCAGGTACCTGAAGTAGCGCGCGAA	dme-miR-275-3p	23	TCAGGTACCTGAAGTAGCGCGCG	mir-275	23	0	2	40
t0020935	23	43	TGAGGCAGTAGGTTGTATAGTTT	cel-let-7-5p	22	TGAGGTAGTAGGTTGTATAGTT	let-7	21	1	1	38
t0020955	23	43	CTGAAAGACATGGGTAGTGAGAT	sme-miR-71c	22	TGAAAGACATGGGTAGTGAGAT	mir-71	22	0	1	41
t0020963	23	43	AGAGTATCACGTGACGCTCCTTT	isc-miR-5306	22	AGAGTATCACGTGACGCTCCTT	undef	22	0	1	41
t0021008	22	42	TGGAATGTAAGGAAGTATGGAC	dme-miR-1-3p	22	TGGAATGTAAAGAAGTATGGAG	mir-1	20	2	0	38
t0021076	20	42	TGGAATATAAAGAAGTATGG	dme-miR-1-3p	22	TGGAATGTAAAGAAGTATGGAG	mir-1	19	1	2	31
t0021159	21	42	TGGAATGTAAAGAAGAATGGA	dme-miR-1-3p	22	TGGAATGTAAAGAAGTATGGAG	mir-1	20	1	1	36
t0021256	22	42	AGTGAGGTAGTAGGTTGTATAG	tca-let-7-5p	20	TGAGGTAGTAGGTTGTATAG	let-7	20	0	2	34
t0021336	22	42	TGGAAAGTAAAGAAGTATGGAG	dme-miR-1-3p	22	TGGAATGTAAAGAAGTATGGAG	mir-1	21	1	0	41
t0021504	22	41	CTGGAATGTAAAGAAGTATGGA	dme-miR-1-3p	22	TGGAATGTAAAGAAGTATGGAG	mir-1	21	0	2	36
t0021567	25	41	TGAGGTAGTAGGTTGTATAGTTAAA	cel-let-7-5p	22	TGAGGTAGTAGGTTGTATAGTT	let-7	22	0	3	35
t0021615	22	41	TGAGGTAGTAGGTTGTATAGTC	cel-let-7-5p	22	TGAGGTAGTAGGTTGTATAGTT	let-7	21	1	0	41
t0021726	24	41	TGGAATGTAAAGAAGTATGGAGAC	dme-miR-1-3p	22	TGGAATGTAAAGAAGTATGGAG	mir-1	22	0	2	38
t0021758	23	41	TGAGGTAGTGGGTTGTATAGTTT	cel-let-7-5p	22	TGAGGTAGTAGGTTGTATAGTT	let-7	21	1	1	38
t0021770	21	41	TAGCACCATTTGAATTCAGTT	isc-miR-285	22	TAGCACCATTTGAATTCAGTTC	mir-29	21	0	1	39
t0021791	23	41	TGAGGTGGTAGGTTGTATAGTTT	cel-let-7-5p	22	TGAGGTAGTAGGTTGTATAGTT	let-7	21	1	1	38
t0021824	24	41	TGGAATGTAGAGAAGTATGGAGTT	dme-miR-1-3p	22	TGGAATGTAAAGAAGTATGGAG	mir-1	21	1	2	35
t0021930	20	40	TAATGTAAAGAAGTATGGAG	dme-miR-1-3p	22	TGGAATGTAAAGAAGTATGGAG	mir-1	20	0	2	34
t0021936	21	40	TGGAATGTAAAGAGTATGGAG	dme-miR-1-3p	22	TGGAATGTAAAGAAGTATGGAG	mir-1	21	0	1	39
t0022034	20	40	TGACTAGATCCACACTCTCA	lgi-miR-279	22	TGACTAGATCCACACTCATCCA	mir-279	20	0	2	34
t0022087	20	40	TGAATGTAAAGAAGTATGGA	dme-miR-1-3p	22	TGGAATGTAAAGAAGTATGGAG	mir-1	20	0	2	34
t0022113	23	40	ATGGAATGTAAGGAAGTATGGAG	dme-miR-1-3p	22	TGGAATGTAAAGAAGTATGGAG	mir-1	21	1	1	38
t0022165	25	40	TGAGGTAGTAGGTTGTATAGTTATT	cel-let-7-5p	22	TGAGGTAGTAGGTTGTATAGTT	let-7	22	0	3	35
t0022191	21	40	TGAGGTAGTAGGTTGTATAGA	dme-let-7-5p	21	TGAGGTAGTAGGTTGTATAGT	let-7	20	1	0	39
t0022221	24	40	TGACTAGATCCACACTCATCCATT	lgi-miR-279	22	TGACTAGATCCACACTCATCCA	mir-279	22	0	2	38
t0022281	23	40	TGGAATGTAAGGAAGTATGGAGC	dme-miR-1-3p	22	TGGAATGTAAAGAAGTATGGAG	mir-1	21	1	1	38
t0022352	22	40	TGGAATGTCAAGAAGTATGGAG	dme-miR-1-3p	22	TGGAATGTAAAGAAGTATGGAG	mir-1	21	1	0	41
t0022392	21	40	TTTGGCACTAGCACATTTTTG	mml-miR-96	22	TTTGGCACTAGCACATTTTTGC	mir-96	21	0	1	39
t0022421	22	40	TGAAGTAGTAGGTTGTATAGTT	cel-let-7-5p	22	TGAGGTAGTAGGTTGTATAGTT	let-7	21	1	0	41
t0022469	22	39	TGAGGTAGTAGGTTGTATACTT	cel-let-7-5p	22	TGAGGTAGTAGGTTGTATAGTT	let-7	21	1	0	41
t0022624	19	39	TGAAAGACATGGGTAGTGA	cbr-miR-71	19	TGAAAGACATGGGTAGTGA	mir-71	19	0	0	38
t0022627	21	39	GGAATGTAAGGAAGTATGGAG	dme-miR-1-3p	22	TGGAATGTAAAGAAGTATGGAG	mir-1	20	1	1	36
t0022727	22	39	TGGAATGTAAAGAAGTAGGGAG	dme-miR-1-3p	22	TGGAATGTAAAGAAGTATGGAG	mir-1	21	1	0	41
t0022751	21	39	TGAGGTAGTAGTTGTATAGTT	cel-let-7-5p	22	TGAGGTAGTAGGTTGTATAGTT	let-7	21	0	1	39
t0022799	20	39	TGGAATGTAAAGAAGCATGG	dme-miR-1-3p	22	TGGAATGTAAAGAAGTATGGAG	mir-1	19	1	2	31
t0022931	25	39	TTAAGTAGTAGTGCCGCAGGTAAAT	cel-miR-252-5p	23	ATAAGTAGTAGTGCCGCAGGTAA	mir-252	22	1	2	37
t0023091	21	38	TGGCTGAACGTTGTTATGCGT	isc-miR-5312	21	TGGCTGAACGTTGTTATGCGT	undef	21	0	0	42
t0023127	21	38	TGGAACGTAAAGAAGTATGGA	dme-miR-1-3p	22	TGGAATGTAAAGAAGTATGGAG	mir-1	20	1	1	36
t0023182	22	38	TGAGGTAGTCGGTTGTATAGTT	cel-let-7-5p	22	TGAGGTAGTAGGTTGTATAGTT	let-7	21	1	0	41
t0023235	21	38	TGTAATGTAAAGAAGTATGGA	dme-miR-1-3p	22	TGGAATGTAAAGAAGTATGGAG	mir-1	20	1	1	36
t0023248	25	38	TGAAAGACATGGGTAGTGAGATGAA	cte-miR-71	23	TGAAAGACATGGGTAGTGAGATG	mir-71	23	0	2	40
t0023278	24	38	ATTGTACTTCATCAGGTGCTCTGT	aae-miR-305	24	ATTGTACTTCATCAGGTGCTCTGG	mir-305	23	1	0	45
t0023342	22	38	TGGAATGGAAAGAAGTATGGAG	dme-miR-1-3p	22	TGGAATGTAAAGAAGTATGGAG	mir-1	21	1	0	41
t0023371	25	38	AATGGCACTGGAAGAATTCACGGAT	tca-miR-263a-5p	24	AATGGCACTGGAAGAATTCACGGG	mir-263	23	1	1	42
t0023389	22	38	GGAATGTAAAGAAGTATGGAGT	dme-miR-1-3p	22	TGGAATGTAAAGAAGTATGGAG	mir-1	21	0	2	36
t0023469	23	38	CAATGCCCATGGAAACCCCGAAT	isc-miR-5309	22	CAATGCCCATGGAAACCCCGAA	undef	22	0	1	41
t0023495	23	38	TGGAATGTAAAGAAGTATGGGGA	dme-miR-1-3p	22	TGGAATGTAAAGAAGTATGGAG	mir-1	21	1	1	38
t0023564	21	38	TGAACACAGCTGGTGGTATAT	dme-miR-317-3p	24	TGAACACAGCTGGTGGTATCCAGT	mir-317	21	0	3	33
t0023590	22	38	TGGAAGGTAAAGAAGTATGGAG	dme-miR-1-3p	22	TGGAATGTAAAGAAGTATGGAG	mir-1	21	1	0	41
t0023671	24	37	TCAGGTACCTGAAGTAGCGCGTTT	dme-miR-275-3p	23	TCAGGTACCTGAAGTAGCGCGCG	mir-275	21	2	1	37
t0023680	25	37	TGGCAGTGTGGTTAGCTGGTTGTTT	dme-miR-34-5p	24	TGGCAGTGTGGTTAGCTGGTTGTG	mir-34	23	1	1	42
t0023707	20	37	TGGAATAAAGAAGTATGGAG	dme-miR-1-3p	22	TGGAATGTAAAGAAGTATGGAG	mir-1	20	0	2	34
t0023798	21	37	TGGAATGTAAAGAAGTATAGA	dme-miR-1-3p	22	TGGAATGTAAAGAAGTATGGAG	mir-1	20	1	1	36
t0024166	20	37	AAGCTCGTAGTTGGATCTCA	sme-miR-753c	20	AAGCTTGGATTGTGATCTCA	mir-753	17	2	2	26
t0024213	22	37	TCAGGTAGTAGGTTGTATAGTT	cel-let-7-5p	22	TGAGGTAGTAGGTTGTATAGTT	let-7	21	1	0	41
t0024382	26	36	TGAAAGACATGGGTAGTGAGATGATT	cte-miR-71	23	TGAAAGACATGGGTAGTGAGATG	mir-71	23	0	3	37
t0024439	20	36	TGGAATGTATAAGTATGGAG	dme-miR-1-3p	22	TGGAATGTAAAGAAGTATGGAG	mir-1	19	1	2	31
t0024451	19	36	AGCGAGGTATGGAGTTCTT	cqu-miR-276*	19	AGCGAGGTATAGAGTTCCT	mir-276	17	2	0	32
t0024478	22	36	CGGAATGTAGAGAAGTATGGAG	dme-miR-1-3p	22	TGGAATGTAAAGAAGTATGGAG	mir-1	20	2	0	38
t0024493	22	36	TAGGAACTTCATACTATGCTCG	isc-miR-276	21	TAGGAACTTCATACCATGCTC	undef	20	1	1	36
t0024679	21	36	TGGAATGTAAAGAAGTATTGA	odi-miR-1c	22	TGGAATGTAAAGAAGTATGTGA	mir-1	21	0	1	39
t0024695	22	36	TTGTGCGTGTGACAGCGGCTAT	lmi-miR-210	23	CTTGTGCGTGTGACAGCGGCTAT	mir-210	22	0	1	41
t0024703	21	36	ATGGAATGTAAGGAAGTATGG	mdo-miR-206	21	TGGAATGTAAGGAAGTGTGTG	mir-1	19	1	2	31
t0024718	22	36	TAGAATGTAGAGAAGTATGGAG	dme-miR-1-3p	22	TGGAATGTAAAGAAGTATGGAG	mir-1	20	2	0	38
t0024731	22	36	TGAACACAGCTGGTGGTATATC	isc-miR-317	25	TGAACACAGCTGGTGGTATATCAGT	mir-317	22	0	3	35
t0024751	21	36	TGGGCTTGAAGATTGGCTTAG	isc-miR-5305	22	TTGGGCTTGAAGATTAGCTTAG	undef	20	1	1	36
t0024782	20	36	TGGTGTGGAATCTGGGGCAG	hsa-miR-3934	22	TCAGGTGTGGAAACTGAGGCAG	undef	18	2	2	28
t0024906	25	35	TCTTTGGTTATCTAGCTGTATGAAA	dme-miR-9a-5p	23	TCTTTGGTTATCTAGCTGTATGA	mir-9	23	0	2	40
t0024920	21	35	AGGAATGTAAAGAAGTATGGA	dme-miR-1-3p	22	TGGAATGTAAAGAAGTATGGAG	mir-1	20	1	1	36
t0025052	21	35	TGGAATCTAAAGAAGTATGGA	dme-miR-1-3p	22	TGGAATGTAAAGAAGTATGGAG	mir-1	20	1	1	36
t0025173	25	35	TGAGGTAGTAGGTTGTATAGTTAAT	cel-let-7-5p	22	TGAGGTAGTAGGTTGTATAGTT	let-7	22	0	3	35
t0025245	24	35	TGGAATGTAAGGAAGTATGGAGAT	dme-miR-1-3p	22	TGGAATGTAAAGAAGTATGGAG	mir-1	21	1	2	35
t0025247	22	35	CACAACCTCCTTGAGTGAGTGA	asu-miR-67	24	TCACAACCTCCTTGAGTGAGTTGA	mir-67	22	0	2	38
t0025292	21	35	AAGAGAGCAATCCGTGGACAG	dme-miR-281-2-5p	22	AAGAGAGCTATCCGTCGACAGT	mir-46	19	2	1	33
t0025315	20	35	TGGGATGTAAAGAAGTATGG	dme-miR-1-3p	22	TGGAATGTAAAGAAGTATGGAG	mir-1	19	1	2	31
t0025359	19	35	TGGAATGTAAGAAGTATGG	dme-miR-1-3p	22	TGGAATGTAAAGAAGTATGGAG	mir-1	19	0	3	29
t0025476	20	35	TGGGCTTGAAGATTGGCTTA	isc-miR-5305	22	TTGGGCTTGAAGATTAGCTTAG	undef	19	1	2	31
t0025528	29	35	TGACTTGTAGCCAGCCGTGTAGCTATTCA	isc-miR-5313	27	TTGTAGCCAGCCGTGTAGCTATTCAGG	undef	25	0	6	32
t0025585	23	34	TGGAATGTGAAGAAGTATGGAGT	dme-miR-1-3p	22	TGGAATGTAAAGAAGTATGGAG	mir-1	21	1	1	38
t0025636	23	34	TGGACGGAGAACTGATAAGGGTT	mmu-miR-184-3p	22	TGGACGGAGAACTGATAAGGGT	mir-184	22	0	1	41
t0025726	21	34	TGCAATGTAAAGAAGTATGGA	dme-miR-1-3p	22	TGGAATGTAAAGAAGTATGGAG	mir-1	20	1	1	36
t0025835	22	34	TGGGCTTGAAGATTGGCTTAGA	isc-miR-5305	22	TTGGGCTTGAAGATTAGCTTAG	undef	20	1	2	33
t0026060	21	34	TGGAATGTAAATAAGTATGGA	dme-miR-1-3p	22	TGGAATGTAAAGAAGTATGGAG	mir-1	20	1	1	36
t0026129	24	34	CTCGGGAGGAGGGGGTGAGGAGGG	gga-miR-1770	22	CTGCGGGGGAGGAGGGAGGGGG	undef	20	1	4	27
t0026135	24	34	TCCCTGAGACCCTTACTTGTGAAA	ola-miR-125c	23	TCCCTGAGACCCTAACTTGTGAC	mir-125	21	2	1	37
t0026138	23	34	ATGGAATGTAAAGAAGTATGGAA	dme-miR-1-3p	22	TGGAATGTAAAGAAGTATGGAG	mir-1	21	1	1	38
t0026154	25	34	TGGACGGAGAACTGATAAGGGCTTT	mmu-miR-184-3p	22	TGGACGGAGAACTGATAAGGGT	mir-184	22	0	3	35
t0026187	22	34	AGAGGTAGTAGGTTGTATAGTT	hsa-let-7d-5p	22	AGAGGTAGTAGGTTGCATAGTT	let-7	21	1	0	41
t0026225	22	34	TGAGCTAGTAGGTTGTATAGTT	cel-let-7-5p	22	TGAGGTAGTAGGTTGTATAGTT	let-7	21	1	0	41
t0026373	23	33	CGGAATGTAAAGAAGTATGGAGA	dme-miR-1-3p	22	TGGAATGTAAAGAAGTATGGAG	mir-1	21	1	1	38
t0026375	24	33	TGGAATGTAGGGAAGTATGGAGAA	dme-miR-1-3p	22	TGGAATGTAAAGAAGTATGGAG	mir-1	20	2	2	32
t0026505	24	33	ATTGTACTTCATCAGGTGCTCTGA	aae-miR-305	24	ATTGTACTTCATCAGGTGCTCTGG	mir-305	23	1	0	45
t0026509	20	33	TTAAGTAGTAGTGCCGCAGG	isc-miR-252b	22	TTAAGTAGTAGTGCCGCAGGTA	mir-252	20	0	2	34
t0026662	24	33	ATGGAATGTAAAGAAGTATGGAGT	dme-miR-1-3p	22	TGGAATGTAAAGAAGTATGGAG	mir-1	22	0	2	38
t0026735	22	33	TTGAGGTAGTAGGTTGTATAGT	dme-let-7-5p	21	TGAGGTAGTAGGTTGTATAGT	let-7	21	0	1	39
t0026747	24	33	CTACCCTGTAGAACCGGGCTTTTT	bmo-miR-993a*	24	TCTACCCTGTAGATCCGGGCTTTT	mir-993	22	1	2	37
t0027012	19	33	TGGAATGTAAAGTATGGAG	dme-miR-1-3p	22	TGGAATGTAAAGAAGTATGGAG	mir-1	19	0	3	29
t0027198	23	32	TAGAATGTAAAGAAGTATGGAGA	dme-miR-1-3p	22	TGGAATGTAAAGAAGTATGGAG	mir-1	21	1	1	38
t0027239	21	32	TGGAATGTAAAGAACTATGGA	dme-miR-1-3p	22	TGGAATGTAAAGAAGTATGGAG	mir-1	20	1	1	36
t0027353	22	32	TGGAATGTAGAGAAGTATAGAG	dme-miR-1-3p	22	TGGAATGTAAAGAAGTATGGAG	mir-1	20	2	0	38
t0027386	23	32	TGGAGTGTAAAGAAGTATGGAGA	dme-miR-1-3p	22	TGGAATGTAAAGAAGTATGGAG	mir-1	21	1	1	38
t0027456	20	32	GAGGTAGTAGGTTGTATAGT	dme-let-7-5p	21	TGAGGTAGTAGGTTGTATAGT	let-7	20	0	1	37
t0027458	22	32	TGACTAGATCCATACTCATCCA	lgi-miR-279	22	TGACTAGATCCACACTCATCCA	mir-279	21	1	0	41
t0027506	22	32	TGGAATGTAAGAAGTATGGAGA	dme-miR-1-3p	22	TGGAATGTAAAGAAGTATGGAG	mir-1	21	0	2	36
t0027560	24	32	TGAAAGACATGGGTAGTGAGATAT	spu-miR-71	23	TGAAAGACATGGGTAGTGAGATT	mir-71	23	0	1	43
t0027616	23	32	TGAGGTAGTAGGTTGTATAGTAT	cel-let-7-5p	22	TGAGGTAGTAGGTTGTATAGTT	let-7	22	0	1	41
t0027651	21	32	TTGGGCTTGAAGATTGGCTTA	isc-miR-5305	22	TTGGGCTTGAAGATTAGCTTAG	undef	20	1	1	36
t0027693	22	32	GAGGTAGTAGGTTGTATAGTTC	cel-let-7-5p	22	TGAGGTAGTAGGTTGTATAGTT	let-7	21	0	2	36
t0027775	22	32	AAGCTGCCCAATGAAGGGCTGT	lgi-miR-745b	22	AGCTGCCAAATGAAGGGCTGTG	undef	20	1	2	33
t0027968	22	31	TGCGGTAGTAGGTTGTATAGTT	cel-let-7-5p	22	TGAGGTAGTAGGTTGTATAGTT	let-7	21	1	0	41
t0028171	21	31	GACTAGATCCACACTCATCCA	lgi-miR-279	22	TGACTAGATCCACACTCATCCA	mir-279	21	0	1	39
t0028185	23	31	TGGAATGTAAAGAAGTATGGATA	dme-miR-1-3p	22	TGGAATGTAAAGAAGTATGGAG	mir-1	21	1	1	38
t0028209	21	31	TAAGTACTAGCGCCGTAGGAG	aae-miR-252	21	TAAGTACTAGTGCCGCAGGAG	mir-252	19	2	0	36
t0028258	18	31	AGAGTATCACGTGACGCT	isc-miR-5306	22	AGAGTATCACGTGACGCTCCTT	undef	18	0	4	24
t0028283	24	31	TTTTGATTGTTGCTCAGAAGGCTT	isc-miR-315	22	TTTTGATTGTTGCTCAGAAGGC	mir-315	22	0	2	38
t0028411	23	31	TGGAATGCAAAGAAGTATGGAGA	dme-miR-1-3p	22	TGGAATGTAAAGAAGTATGGAG	mir-1	21	1	1	38
t0028457	22	31	TGGGATGTAGAGAAGTATGGAG	dme-miR-1-3p	22	TGGAATGTAAAGAAGTATGGAG	mir-1	20	2	0	38
t0028516	19	31	AACACAACATCCGGACAAG	isc-miR-5315	22	AACACAACATCCGGACAAGCAC	undef	19	0	3	29
t0028544	20	31	TGGAATGCAAAGAAGTATGG	dme-miR-1-3p	22	TGGAATGTAAAGAAGTATGGAG	mir-1	19	1	2	31
t0028599	22	31	CCTGGACGGAGAACTGATAAGG	bmo-miR-184	24	ACTGGACGGAGAACTGATAAGGGC	mir-184	21	1	2	35
t0028809	21	30	GTGAGCAAAGTTTCAGGTGTG	tca-miR-87a-3p	21	GTGAGCAAAGTTTCAGGTGTG	mir-87	21	0	0	42
t0028823	22	30	TGAAATGTAGAGAAGTATGGAG	dme-miR-1-3p	22	TGGAATGTAAAGAAGTATGGAG	mir-1	20	2	0	38
t0028921	20	30	AGGTAGTAGGTTGTATAGTT	cel-let-7-5p	22	TGAGGTAGTAGGTTGTATAGTT	let-7	20	0	2	34
t0028983	22	30	ATGGAATGTAGAGAAGTATGGT	cin-miR-1-3p	22	TGGAATGTAAAGAAGTATGCGT	mir-1	20	1	2	33
t0029026	23	30	GTGAGCAAAGTTTCAGGTGTGTT	tca-miR-87b-3p	24	GTGAGCAAAGATTCAGGTGTGTTG	mir-87	22	1	1	40
t0029103	19	30	TGAGGTAGTAGGTTGTATT	dme-let-7-5p	21	TGAGGTAGTAGGTTGTATAGT	let-7	19	0	2	32
t0029172	22	30	TGAGGTTGTAGGTTGTATAGTT	cel-let-7-5p	22	TGAGGTAGTAGGTTGTATAGTT	let-7	21	1	0	41
t0029180	22	30	TGAGGTAGTACGTTGTATAGTT	cel-let-7-5p	22	TGAGGTAGTAGGTTGTATAGTT	let-7	21	1	0	41
t0029276	23	30	TGGAATGTAAAGAGGTATGGAGA	dme-miR-1-3p	22	TGGAATGTAAAGAAGTATGGAG	mir-1	21	1	1	38
t0029302	21	30	TGGAATGTAAAGAAATATGGA	dme-miR-1-3p	22	TGGAATGTAAAGAAGTATGGAG	mir-1	20	1	1	36
t0029348	21	30	TGGAATGTAAAGAAGTATGAA	cel-miR-1-3p	21	TGGAATGTAAAGAAGTATGTA	mir-1	20	1	0	39
t0029372	23	30	TAAGGCACGCGGTGAATGCCATT	dme-miR-124-3p	23	TAAGGCACGCGGTGAATGCCAAG	mir-124	21	2	0	40
t0029417	22	30	AAGCTGCCCAATGAAGGGCTGG	lgi-miR-745b	22	AGCTGCCAAATGAAGGGCTGTG	undef	20	1	2	33
t0029559	25	30	CCAGATCTAACTCTTCCAGCTCATT	cte-miR-750	23	CCAGATCTAACTCTTCCAGCTCA	mir-750	23	0	2	40
t0029623	21	29	TGGAATGTAAAGAAGTATGTA	cel-miR-1-3p	21	TGGAATGTAAAGAAGTATGTA	mir-1	21	0	0	42
t0029731	20	29	TGGGCTTGAAGATTAGCTTA	isc-miR-5305	22	TTGGGCTTGAAGATTAGCTTAG	undef	20	0	2	34
t0029766	22	29	TGGAATATAGAGAAGTATGGAG	dme-miR-1-3p	22	TGGAATGTAAAGAAGTATGGAG	mir-1	20	2	0	38
t0029779	21	29	TGGAATGTTAAGAAGTATGGA	gga-miR-1b	21	TGGAATGTTAAGAAGTATGTA	mir-1	20	1	0	39
t0029845	23	29	TGGAATGTAGAGAAGTATGGAGG	dme-miR-1-3p	22	TGGAATGTAAAGAAGTATGGAG	mir-1	21	1	1	38
t0029962	26	29	TTAAGTAGTAGTGCCGCAGGTAATTT	cel-miR-252-5p	23	ATAAGTAGTAGTGCCGCAGGTAA	mir-252	22	1	3	34
t0029980	25	29	TGGAATGTAGAGAAGTATGGAGAAT	dme-miR-1-3p	22	TGGAATGTAAAGAAGTATGGAG	mir-1	21	1	3	32
t0030044	25	29	TGAGATCATTGTGAAAGCTGATTTT	ame-bantam	23	TGAGATCATTGTGAAAGCTGATT	bantam	23	0	2	40
t0030091	21	29	TTGTGACCGTTACAATGGGCA	isc-miR-2001	23	TTGTGACCGTTACAATGGGCATG	undef	21	0	2	36
t0030204	19	29	TTAAGTAGTAGTGCCGCAG	isc-miR-252b	22	TTAAGTAGTAGTGCCGCAGGTA	mir-252	19	0	3	29
t0030648	18	28	TGGCAGTGTGGTTAGCTG	aga-miR-34	20	TGGCAGTGTGGTTAGCTGGT	mir-34	18	0	2	30
t0030717	26	28	TCAGGTACCTGAAGTAGCGCGCGATT	dme-miR-275-3p	23	TCAGGTACCTGAAGTAGCGCGCG	mir-275	23	0	3	37
t0030736	26	28	TCTGTGCTGTGGAGGTAATATATTTT	isc-miR-5308	23	TCTGTGCTGTGGAGGTAATATAT	undef	23	0	3	37
t0030789	20	28	TTGGGCTTGAAGATTGGCTT	isc-miR-5305	22	TTGGGCTTGAAGATTAGCTTAG	undef	19	1	2	31
t0030872	23	28	TGGAATGTAAATAAGTATGGAGA	dme-miR-1-3p	22	TGGAATGTAAAGAAGTATGGAG	mir-1	21	1	1	38
t0030947	21	28	TAGGTAGTAGGTTGTATAGTT	cel-let-7-5p	22	TGAGGTAGTAGGTTGTATAGTT	let-7	21	0	1	39
t0030961	22	28	GAGATCATTGTGAAAGCTGATT	ame-bantam	23	TGAGATCATTGTGAAAGCTGATT	bantam	22	0	1	41
t0031234	23	28	TGGAACGTAAAGAAGTATGGAGA	dme-miR-1-3p	22	TGGAATGTAAAGAAGTATGGAG	mir-1	21	1	1	38
t0031257	25	28	TATTGCACTCGTCCCGGCCTTTAAT	pma-miR-92a	22	TATTGCACTCGTCCCGGCCTTA	mir-25	22	0	3	35
t0031303	23	28	TGGAATGTAAAGAAGTGTGGAGA	dme-miR-1-3p	22	TGGAATGTAAAGAAGTATGGAG	mir-1	21	1	1	38
t0031404	22	28	TGGAATGTAGAGAAGTATGGGG	dme-miR-1-3p	22	TGGAATGTAAAGAAGTATGGAG	mir-1	20	2	0	38
t0031423	23	28	TGGGATGTAAAGAAGTATGGAGA	dme-miR-1-3p	22	TGGAATGTAAAGAAGTATGGAG	mir-1	21	1	1	38
t0031444	22	28	TAGGAACTTCATACCATGCTCC	isc-miR-276	21	TAGGAACTTCATACCATGCTC	undef	21	0	1	39
t0031618	20	28	AAATGTAAAGAAGTATGGAG	dme-miR-1-3p	22	TGGAATGTAAAGAAGTATGGAG	mir-1	19	1	2	31
t0031753	21	27	TGGAATGAAAAGAAGTATGGA	dme-miR-1-3p	22	TGGAATGTAAAGAAGTATGGAG	mir-1	20	1	1	36
t0031928	25	27	TGGAATGTAGAGAAGTATGGAGAAA	dme-miR-1-3p	22	TGGAATGTAAAGAAGTATGGAG	mir-1	21	1	3	32
t0031935	20	27	TATTGCACTCGTCCCGGCCT	bma-miR-92	20	TATTGCACTCGTCCCGGCCT	mir-25	20	0	0	40
t0031939	23	27	TGAAATGTAAAGAAGTATGGAGA	dme-miR-1-3p	22	TGGAATGTAAAGAAGTATGGAG	mir-1	21	1	1	38
t0032080	23	27	TACTTTGAGTCGGTGCGAATCCT	isc-miR-3931	23	TACTTTGAGTCGGTACGAATCCT	undef	22	1	0	43
t0032096	22	27	ACCCTGTAGAACCGGGCTTTTG	dme-miR-993-5p	23	TACCCTGTAGTTCCGGGCTTTTG	mir-993	20	2	1	35
t0032144	23	27	GGAAGACTAGTGATTTTGTTGTT	ssc-miR-7	24	TGGAAGACTAGTGATTTTGTTGTT	mir-7	23	0	1	43
t0032186	21	27	TTGAATGTAAAGAAGTATGGA	dme-miR-1-3p	22	TGGAATGTAAAGAAGTATGGAG	mir-1	20	1	1	36
t0032408	21	27	TGGAATGTAAAGAAGTAAGGA	dme-miR-1-3p	22	TGGAATGTAAAGAAGTATGGAG	mir-1	20	1	1	36
t0032417	22	27	TGAGGTAGTAGGTTGAATAGTT	cel-let-7-5p	22	TGAGGTAGTAGGTTGTATAGTT	let-7	21	1	0	41
t0032475	20	27	TGGAGTGTAAAGAAGTATGG	dme-miR-1-3p	22	TGGAATGTAAAGAAGTATGGAG	mir-1	19	1	2	31
t0032514	25	27	TAATCTCATTTGGTATCTCTGGGAT	isc-miR-5307	23	TAATCTCATTTGGTATCTCTGGG	undef	23	0	2	40
t0032711	20	27	TGGAATGTAAATAAGTATGG	dme-miR-1-3p	22	TGGAATGTAAAGAAGTATGGAG	mir-1	19	1	2	31
t0032735	21	27	TCGAATGTAAAGAAGTATGGA	dme-miR-1-3p	22	TGGAATGTAAAGAAGTATGGAG	mir-1	20	1	1	36
t0032805	25	26	TATTGCACTCGTCCCGGCCTTTTTT	odi-miR-92a	22	TATTGCACTCGTCCCGGCCTTG	undef	21	1	3	32
t0032814	23	26	TGGAATGTAAAGAAGTATGGAAT	dme-miR-1-3p	22	TGGAATGTAAAGAAGTATGGAG	mir-1	21	1	1	38
t0032904	22	26	TGGAGTGTAGAGAAGTATGGAG	dme-miR-1-3p	22	TGGAATGTAAAGAAGTATGGAG	mir-1	20	2	0	38
t0033250	25	26	TAATACTGTCAGGTAAAGATGTCTT	dme-miR-8-3p	23	TAATACTGTCAGGTAAAGATGTC	mir-8	23	0	2	40
t0033338	23	26	TCAGGTACCTGAAGTAGCGCGAA	dme-miR-275-3p	23	TCAGGTACCTGAAGTAGCGCGCG	mir-275	21	2	0	40
t0033358	20	26	TGAGGTTAGGTTGTATAGTT	cel-let-7-5p	22	TGAGGTAGTAGGTTGTATAGTT	let-7	20	0	2	34
t0033364	26	26	AATGGCACTGGAAGAATTCACGGTTT	tca-miR-263a-5p	24	AATGGCACTGGAAGAATTCACGGG	mir-263	23	1	2	39
t0033378	25	26	TAATCTCATTTGGTATCTCTGGGAA	isc-miR-5307	23	TAATCTCATTTGGTATCTCTGGG	undef	23	0	2	40
t0033484	21	26	GTAATCTCATTTGGTATCTCT	isc-miR-5307	23	TAATCTCATTTGGTATCTCTGGG	undef	20	0	4	28
t0033493	22	26	ACCCTGTAGATCCGAATTTGTT	dme-miR-10-5p	22	ACCCTGTAGATCCGAATTTGTT	mir-10	22	0	0	44
t0033590	23	26	TAATCTCATTTGGTATCTCTGGG	isc-miR-5307	23	TAATCTCATTTGGTATCTCTGGG	undef	23	0	0	46
t0033613	25	26	AGATATGTTTGATATTCTTGGTTTT	ame-miR-190	26	AGATATGTTTGATATTCTTGGTTGTT	mir-190	25	0	1	47
t0033622	20	26	TAGAATGTAAAGAAGTATGG	dme-miR-1-3p	22	TGGAATGTAAAGAAGTATGGAG	mir-1	19	1	2	31
t0033691	22	26	TCTCACTACCTTGTCTTTGTTG	tca-miR-71-3p	22	TCTCACTACCTTGTCTTTCATG	mir-71	20	2	0	38
t0033811	20	26	AAGATTAATAATGTAGGCTT	cte-miR-2686a	22	AAGATGTTCTCAATGTAGGCTT	mir-2686	18	2	2	28
t0034093	24	25	CAAATTCGGTTCTAGAGAGGTTTG	dme-miR-10-3p	23	CAAATTCGGTTCTAGAGAGGTTT	mir-10	23	0	1	43
t0034166	25	25	ATTGTACTTCATCAGGTGCTCTGGT	aae-miR-305	24	ATTGTACTTCATCAGGTGCTCTGG	mir-305	24	0	1	45
t0034217	23	25	TCAGGTACCTGAAGTAGCGCGAT	dme-miR-275-3p	23	TCAGGTACCTGAAGTAGCGCGCG	mir-275	21	2	0	40
t0034260	22	25	TGAGGTAGTAGGTTGTATTGTT	cel-let-7-5p	22	TGAGGTAGTAGGTTGTATAGTT	let-7	21	1	0	41
t0034294	25	25	GCAGATCTTGGTGGTAGTAGCAAAT	sha-miR-716b	25	AGATCTTGGTGGTAGTAGCAAATAT	mir-716	23	0	4	34
t0034350	23	25	TGAGATTCAACTCCTCCAACTTC	cte-miR-1175	23	TGAGATTCAACTCCTCCAACTGC	mir-1175	22	1	0	43
t0034512	26	25	TGAACACAGCTGGTGGTATATCAGTT	isc-miR-317	25	TGAACACAGCTGGTGGTATATCAGT	mir-317	25	0	1	47
t0034550	24	25	AATGGAATGTAAAGAAGTATGGAG	dme-miR-1-3p	22	TGGAATGTAAAGAAGTATGGAG	mir-1	22	0	2	38
t0034660	22	25	TGAGGTAGTAGGTTGTATCGTT	cel-let-7-5p	22	TGAGGTAGTAGGTTGTATAGTT	let-7	21	1	0	41
t0034661	21	25	GTGGAATGTAAAGAAGTATGG	dme-miR-1-3p	22	TGGAATGTAAAGAAGTATGGAG	mir-1	20	0	3	31
t0034830	26	25	TGGAATGTAAAGAAGTATGGAGAAAA	dme-miR-1-3p	22	TGGAATGTAAAGAAGTATGGAG	mir-1	22	0	4	32
t0034844	20	25	TGGAATGTAAAGAGGTATGG	dme-miR-1-3p	22	TGGAATGTAAAGAAGTATGGAG	mir-1	19	1	2	31
t0034929	22	25	TACCCTGTAGATCCGAAATTGT	dre-miR-10a	22	TACCCTGTAGATCCGAATTTGT	mir-10	21	1	0	41
t0035400	23	24	TGAGGTAGTAGGTTGTGTGGTTT	hsa-let-7b-5p	22	TGAGGTAGTAGGTTGTGTGGTT	let-7	22	0	1	41
t0035401	22	24	TGGAATGTAGAGAAGTATGTAG	cte-miR-1	22	TGGAATGTAAAGAAGTATGTAG	mir-1	21	1	0	41
t0035516	24	24	TGGAATGTAAAGAAGTATGGAGCA	dme-miR-1-3p	22	TGGAATGTAAAGAAGTATGGAG	mir-1	22	0	2	38
t0035586	21	24	GGACGGAGAACTGATAAGGGC	dme-miR-184-3p	22	TGGACGGAGAACTGATAAGGGC	mir-184	21	0	1	39
t0035726	22	24	TGGAATGTAAGTAAGTATGGAG	dme-miR-1-3p	22	TGGAATGTAAAGAAGTATGGAG	mir-1	20	2	0	38
t0035744	23	24	TGAGGTAGTAGGTTGTGTAGTTT	cel-let-7-5p	22	TGAGGTAGTAGGTTGTATAGTT	let-7	21	1	1	38
t0035802	22	24	TGACGTAGTAGGTTGTATAGTT	cel-let-7-5p	22	TGAGGTAGTAGGTTGTATAGTT	let-7	21	1	0	41
t0035844	23	24	TGAGGAAGTAGGTTGTATAGTTT	cel-let-7-5p	22	TGAGGTAGTAGGTTGTATAGTT	let-7	21	1	1	38
t0035961	19	24	TTTTGATTGTTGCTCAGAA	sko-miR-315	21	TTTTGATTGTTGCTCAGAAAG	mir-315	19	0	2	32
t0036084	21	24	TTTTGTTCGTTCGGCTCGAGT	mdo-miR-375	23	TTTTGTTCGTTCGGCTCGCGTGA	mir-375	20	1	2	33
t0036129	24	24	TACTTTGAGTCGGTACGAATCCTA	isc-miR-3931	23	TACTTTGAGTCGGTACGAATCCT	undef	23	0	1	43
t0036154	20	24	TGAAATGTAAAGAAGTATGG	dme-miR-1-3p	22	TGGAATGTAAAGAAGTATGGAG	mir-1	19	1	2	31
t0036164	26	24	TGAGATTCAACTCCTGTCCAAGAGGC	cte-miR-1175	23	TGAGATTCAACTCCTCCAACTGC	mir-1175	21	2	3	31
t0036232	20	24	TGGAATGTAAAGAAGTCGAG	dme-miR-1-3p	22	TGGAATGTAAAGAAGTATGGAG	mir-1	19	1	2	31
t0036251	24	24	GCAGATCTTGGTGGTAGTAGCAAA	sha-miR-716b	25	AGATCTTGGTGGTAGTAGCAAATAT	mir-716	22	0	5	29
t0036258	21	24	CTGTAGGTGGGGGGGTGGTGG	tca-miR-3897-3p	19	CGTGGTGGTGGGGGTGGGG	undef	18	0	4	24
t0036269	18	24	TGGAATGTAAGGAAGTAT	crm-miR-1	20	TGGAATGTAAAGAAGTATGT	mir-1	17	1	2	27
t0036287	22	24	TGGGCTTGAAGATTAGCTTAGA	isc-miR-5305	22	TTGGGCTTGAAGATTAGCTTAG	undef	21	0	2	36
t0036372	20	24	TGGAATGTAAAGAAGTGTGG	mdo-miR-206	21	TGGAATGTAAGGAAGTGTGTG	mir-1	19	1	1	34
t0036391	22	24	TGAGGTCGTAGGTTGTATAGTT	cel-let-7-5p	22	TGAGGTAGTAGGTTGTATAGTT	let-7	21	1	0	41
t0036513	25	24	TTTGTTCGTTCGGCTCGAGTTAATT	ame-miR-375	22	TTTGTTCGTTCGGCTCGAGTTA	mir-375	22	0	3	35
t0036535	23	24	TTGTGACCGTTACAATGGGCATA	isc-miR-2001	23	TTGTGACCGTTACAATGGGCATG	undef	22	1	0	43
t0036654	22	23	TGAGGTAGTAGCTTGTATAGTT	cel-let-7-5p	22	TGAGGTAGTAGGTTGTATAGTT	let-7	21	1	0	41
t0036808	22	23	TACCCTGTAGATCCGAATTTGA	dre-miR-10a	22	TACCCTGTAGATCCGAATTTGT	mir-10	21	1	0	41
t0036864	22	23	TGACTAGATCCACACTTATCCA	lgi-miR-279	22	TGACTAGATCCACACTCATCCA	mir-279	21	1	0	41
t0036951	22	23	TGGAATGTAGATAAGTATGGAG	dme-miR-1-3p	22	TGGAATGTAAAGAAGTATGGAG	mir-1	20	2	0	38
t0036959	21	23	TGAGGTAGTAGGTGTATAGTT	cel-let-7-5p	22	TGAGGTAGTAGGTTGTATAGTT	let-7	21	0	1	39
t0037040	20	23	CAATGCCCATGGAAACCCCG	isc-miR-5309	22	CAATGCCCATGGAAACCCCGAA	undef	20	0	2	34
t0037075	22	23	TGAGGTAGTAGGTTGTATAATT	cel-let-7-5p	22	TGAGGTAGTAGGTTGTATAGTT	let-7	21	1	0	41
t0037090	23	23	TATCACAGCCAGCTTTGATGAGT	lgi-miR-2c	23	TATCACAGCCAGCTTTGATGAGT	mir-2	23	0	0	46
t0037248	23	23	TGAGGTAGTAGGTTGTATGGTTT	hsa-let-7c	22	TGAGGTAGTAGGTTGTATGGTT	let-7	22	0	1	41
t0037288	22	23	TGGAGTGTGACAATGGTGTTTG	mmu-miR-122-5p	22	TGGAGTGTGACAATGGTGTTTG	mir-122	22	0	0	44
t0037443	20	23	TGGAATTAAAGAAGTATGGA	dme-miR-1-3p	22	TGGAATGTAAAGAAGTATGGAG	mir-1	20	0	2	34
t0037493	21	23	TGGAATGTAAAAAGTATGGAG	dme-miR-1-3p	22	TGGAATGTAAAGAAGTATGGAG	mir-1	21	0	1	39
t0037520	21	23	TGGAATGTATAGAAGTATGGA	dme-miR-1-3p	22	TGGAATGTAAAGAAGTATGGAG	mir-1	20	1	1	36
t0037563	23	23	TGGAATGTAAAGAAGCATGGAGA	dme-miR-1-3p	22	TGGAATGTAAAGAAGTATGGAG	mir-1	21	1	1	38
t0037608	22	23	CTGAAGATGATGTAACTGATAT	hsa-miR-573	24	CTGAAGTGATGTGTAACTGATCAG	mir-573	20	1	4	27
t0037751	21	23	TGGAATGTAAAGCAGTATGGA	dme-miR-1-3p	22	TGGAATGTAAAGAAGTATGGAG	mir-1	20	1	1	36
t0037882	20	23	TGGAATGTAAAGAAGTATGT	crm-miR-1	20	TGGAATGTAAAGAAGTATGT	mir-1	20	0	0	40
t0037971	23	23	CGAGGTAGTAGGTTGTATAGTTT	cel-let-7-5p	22	TGAGGTAGTAGGTTGTATAGTT	let-7	21	1	1	38
t0038035	23	23	TTTTGATTGTTGCTCAGAAGGAG	isc-miR-315	22	TTTTGATTGTTGCTCAGAAGGC	mir-315	21	1	1	38
t0038398	27	22	AATGGCACTGGAAGAATTCACGGCTTT	tca-miR-263a-5p	24	AATGGCACTGGAAGAATTCACGGG	mir-263	23	1	3	36
t0038452	21	22	TGAGTAGTAGGTTGTATAGTT	cel-let-7-5p	22	TGAGGTAGTAGGTTGTATAGTT	let-7	21	0	1	39
t0038595	28	22	TGAGTATTACATCAGGTACTGGTCTGAC	dme-miR-12-5p	23	TGAGTATTACATCAGGTACTGGT	mir-12	23	0	5	31
t0038702	22	22	TGACTAGATCCACACTCATTCA	dme-miR-279-3p	22	TGACTAGATCCACACTCATTAA	mir-279	21	1	0	41
t0038723	22	22	TACCCTGTAGATCTGAATTTGT	dre-miR-10a	22	TACCCTGTAGATCCGAATTTGT	mir-10	21	1	0	41
t0038751	20	22	GAATGTAGAGAAGTATGGAG	dme-miR-1-3p	22	TGGAATGTAAAGAAGTATGGAG	mir-1	19	1	2	31
t0038871	20	22	TCTGTGCTGTGGAGGTAATA	isc-miR-5308	23	TCTGTGCTGTGGAGGTAATATAT	undef	20	0	3	31
t0039037	19	22	TGAATGTAAAGAAGTATGG	dme-miR-1-3p	22	TGGAATGTAAAGAAGTATGGAG	mir-1	19	0	3	29
t0039048	23	22	TGGAATGTAGAGAAGTATGGATT	dme-miR-1-3p	22	TGGAATGTAAAGAAGTATGGAG	mir-1	20	2	1	35
t0039073	18	22	AACCCGTAGATCCGAACT	ola-miR-100	19	AACCCGTAGATCCGAACTT	mir-99	18	0	1	33
t0039220	22	22	TAGGAACTTCATACCATGCTCT	dme-miR-276a-3p	22	TAGGAACTTCATACCGTGCTCT	mir-276	21	1	0	41
t0039347	27	22	CACTGTACACTGATAGCGGTGAACGGA	cbr-miR-64	23	CATGACACTGAAGCGTGTACGGA	undef	22	1	4	31
t0039429	20	22	TGGAATGTAAAGAATTATGG	dme-miR-1-3p	22	TGGAATGTAAAGAAGTATGGAG	mir-1	19	1	2	31
t0039460	23	22	AATGGCACTGGAAGAATTCACGA	aae-miR-263a	23	AATGGCACTGGAAGAATTCACGG	mir-263	22	1	0	43
t0039496	20	22	TGGAACGTAAAGAAGTATGG	dme-miR-1-3p	22	TGGAATGTAAAGAAGTATGGAG	mir-1	19	1	2	31
t0039666	23	22	TGGAATGTAAAGAAGTACGGAGA	dme-miR-1-3p	22	TGGAATGTAAAGAAGTATGGAG	mir-1	21	1	1	38
t0039741	21	22	TGGAATGTAAAGAAGTTTGGA	dme-miR-1-3p	22	TGGAATGTAAAGAAGTATGGAG	mir-1	20	1	1	36
t0039903	25	21	TAATACTGTCAGGTAAAGATGTCAA	dme-miR-8-3p	23	TAATACTGTCAGGTAAAGATGTC	mir-8	23	0	2	40
t0039950	25	21	TGGAATGTAAGGAAGTATGGAGAAT	dme-miR-1-3p	22	TGGAATGTAAAGAAGTATGGAG	mir-1	21	1	3	32
t0040032	21	21	TGGAATGTGAGGAAGTATGGA	dme-miR-1-3p	22	TGGAATGTAAAGAAGTATGGAG	mir-1	19	2	1	33
t0040057	26	21	TCAGGTACCTGAAGTAGCGCGCGTAT	dme-miR-275-3p	23	TCAGGTACCTGAAGTAGCGCGCG	mir-275	23	0	3	37
t0040071	20	21	AATTATGCTTGTGTTCGCGG	isc-miR-1993	21	CATTATGCTAGTGTTCGCGGG	undef	18	2	1	31
t0040203	20	21	TGGAATGTAAAGAAGTACGG	pma-miR-1a	22	TGGAATGTAAAGAAGTACGTTG	mir-1	20	0	2	34
t0040361	21	21	TGGAATGTAAAGAAGTATCGA	dme-miR-1-3p	22	TGGAATGTAAAGAAGTATGGAG	mir-1	20	1	1	36
t0040409	24	21	TCTGTGCTGTGGAGGTAATATTTT	isc-miR-5308	23	TCTGTGCTGTGGAGGTAATATAT	undef	22	1	1	40
t0040410	20	21	ATGGAATGTAAAGAAGTATG	crm-miR-1	20	TGGAATGTAAAGAAGTATGT	mir-1	19	0	2	32
t0040474	25	21	TGAGATTCAACTCCTCCAACTTCTT	bmo-miR-1175-3p	24	TGAGATTCAACTCCTCCAACTTAA	mir-1175	22	2	1	39
t0040833	21	21	TACCCTGTAGAACCGGGCTTT	bmo-miR-993b*	23	TACCCTGTAGATCCGGGCTTTCG	mir-993	20	1	2	33
t0040850	23	21	TGGAATGTAAAGAAGTATAGAGA	dme-miR-1-3p	22	TGGAATGTAAAGAAGTATGGAG	mir-1	21	1	1	38
t0041229	21	21	TGGAATGTACAGAAGTATGGA	dme-miR-1-3p	22	TGGAATGTAAAGAAGTATGGAG	mir-1	20	1	1	36
t0041249	23	21	TGAGGTAGTAGGTTGTATATTTT	cel-let-7-5p	22	TGAGGTAGTAGGTTGTATAGTT	let-7	21	1	1	38
t0041294	20	21	CTGTAGGTGGGGGGGTGGTG	tca-miR-3897-3p	19	CGTGGTGGTGGGGGTGGGG	undef	17	1	3	24
t0041490	21	21	GAAGCTCGTTTCTACAGGTAT	dpu-miR-993	23	GAAGCTCGTTTCTACAGGTATCT	mir-993	21	0	2	36
t0041547	25	21	TCTCTGTGCTGTGGAGGTAATATAT	isc-miR-5308	23	TCTGTGCTGTGGAGGTAATATAT	undef	23	0	2	40
t0041684	20	20	TGAGGTAGTAGGTTGTATAA	tca-let-7-5p	20	TGAGGTAGTAGGTTGTATAG	let-7	19	1	0	37
t0041728	21	20	TAATCTCATTTGGTATCTCTG	isc-miR-5307	23	TAATCTCATTTGGTATCTCTGGG	undef	21	0	2	36
t0041741	22	20	TTGAATGTAGAGAAGTATGGAG	dme-miR-1-3p	22	TGGAATGTAAAGAAGTATGGAG	mir-1	20	2	0	38
t0041954	22	20	GTGAGGTAGTAGGTTGTATAGT	dme-let-7-5p	21	TGAGGTAGTAGGTTGTATAGT	let-7	21	0	1	39
t0042064	21	20	TCTTGAGACCCTTACTTGTGA	mmu-miR-125b-5p	22	TCCCTGAGACCCTAACTTGTGA	mir-125	19	2	1	33
t0042264	23	20	TGAGGTAGTAGTTTGTATAGTTT	dre-let-7g	22	TGAGGTAGTAGTTTGTATAGTT	let-7	22	0	1	41
t0042363	21	20	TGGAATGTAAAGAAGTATGGC	dme-miR-1-3p	22	TGGAATGTAAAGAAGTATGGAG	mir-1	20	1	1	36
t0042506	24	20	AAATTCGGTTCTAGAGAGGTTTAT	lmi-miR-10*	22	AAATTCGGTTCTAGAGAGGTTT	mir-10	22	0	2	38
t0042537	25	20	TTTGTTCGTTCGGCTCGAGTTAAAA	ame-miR-375	22	TTTGTTCGTTCGGCTCGAGTTA	mir-375	22	0	3	35
t0042734	24	20	CAAATTCGGTTCTAGAGAGGTTTA	dme-miR-10-3p	23	CAAATTCGGTTCTAGAGAGGTTT	mir-10	23	0	1	43
t0042777	19	20	TTGTGACCGTTACAATGGG	isc-miR-2001	23	TTGTGACCGTTACAATGGGCATG	undef	19	0	4	26
t0042782	21	20	TACCCTGTAGATCCGAATTGT	dre-miR-10a	22	TACCCTGTAGATCCGAATTTGT	mir-10	21	0	1	39
t0042789	22	20	TGACTAGATCCACATTCATCCA	lgi-miR-279	22	TGACTAGATCCACACTCATCCA	mir-279	21	1	0	41
t0042825	23	20	TCAGGTACCTGAGGTAGCGCGCG	dme-miR-275-3p	23	TCAGGTACCTGAAGTAGCGCGCG	mir-275	22	1	0	43
t0043038	21	20	TTATTGCTTGAGAATACACGT	ame-miR-137	22	TTATTGCTTGAGAATACACGTA	mir-137	21	0	1	39
t0043055	22	20	GGAGGTAGTAGGTTGTATAGTT	cel-let-7-5p	22	TGAGGTAGTAGGTTGTATAGTT	let-7	21	1	0	41
t0043079	20	20	TGGAATGTAAAAAAGTATGG	dme-miR-1-3p	22	TGGAATGTAAAGAAGTATGGAG	mir-1	19	1	2	31
t0043094	22	20	TGGCAGTGTGGTTAGCTGGTTT	cte-miR-34	23	TGGCAGTGTGGTTAGCTGGTTGT	mir-34	22	0	1	41
t0043100	24	20	TTAAGTAGTAGTGCCGCAGGTATT	isc-miR-252b	22	TTAAGTAGTAGTGCCGCAGGTA	mir-252	22	0	2	38
t0043152	23	20	GAGATTCAACTCCTCCAACTTCT	bmo-miR-1175-3p	24	TGAGATTCAACTCCTCCAACTTAA	mir-1175	21	2	1	37
t0043240	20	20	CTGAGGGCTGAGCCGGTCGG	bta-miR-2487	22	CTCTAAGGGCTGGGCCGGTCGG	undef	18	2	2	28
t0043340	24	20	AAATTCGGTTCTAGAGAGGTTTAA	lmi-miR-10*	22	AAATTCGGTTCTAGAGAGGTTT	mir-10	22	0	2	38
t0043368	23	20	TTTTGATTGTTGCTTAGAAGGCG	isc-miR-315	22	TTTTGATTGTTGCTCAGAAGGC	mir-315	21	1	1	38
t0043508	22	20	AACACAACATCCGGACAAGCAT	isc-miR-5315	22	AACACAACATCCGGACAAGCAC	undef	21	1	0	41
t0043512	20	20	TTTTGTTCGTTCGGCTCGAG	mdo-miR-375	23	TTTTGTTCGTTCGGCTCGCGTGA	mir-375	19	1	3	28
t0043527	22	20	TTGTTCGTTCGGCTCGAGTTAT	ame-miR-375	22	TTTGTTCGTTCGGCTCGAGTTA	mir-375	21	0	2	36
t0043755	25	19	CTCTGAGGGCTGAGCCGGTCGGGCT	bta-miR-2487	22	CTCTAAGGGCTGGGCCGGTCGG	undef	20	2	3	29
t0043774	22	19	TACCCTGTAGATCCGAGTTTGT	dre-miR-10a	22	TACCCTGTAGATCCGAATTTGT	mir-10	21	1	0	41
t0043783	22	19	TTGTTCGTTCGGCTCGAGTTAA	ame-miR-375	22	TTTGTTCGTTCGGCTCGAGTTA	mir-375	21	0	2	36
t0043837	27	19	TCAGGTACCTGAAGTAGCGCGCGGATT	dme-miR-275-3p	23	TCAGGTACCTGAAGTAGCGCGCG	mir-275	23	0	4	34
t0043871	21	19	CTACCCTGTAGAACCGGGCTT	bmo-miR-993a*	24	TCTACCCTGTAGATCCGGGCTTTT	mir-993	20	1	3	30
t0044478	22	19	TGGAATGTAGAGAAGCATGGAG	dme-miR-1-3p	22	TGGAATGTAAAGAAGTATGGAG	mir-1	20	2	0	38
t0044591	22	19	TGAGGTAGTAGGTTGTATAGAT	cel-let-7-5p	22	TGAGGTAGTAGGTTGTATAGTT	let-7	21	1	0	41
t0044595	19	19	GAATGTAAAGAAGTATGGA	dme-miR-1-3p	22	TGGAATGTAAAGAAGTATGGAG	mir-1	19	0	3	29
t0044602	19	19	TGGCAGTGTGGTTAGCTGG	aga-miR-34	20	TGGCAGTGTGGTTAGCTGGT	mir-34	19	0	1	35
t0044613	21	19	TGGAATGTAAAGATTATGGAG	dme-miR-1-3p	22	TGGAATGTAAAGAAGTATGGAG	mir-1	20	1	1	36
t0044764	23	19	TGAGGGGCAGAGAGCGAGACTTT	hsa-miR-423-5p	23	TGAGGGGCAGAGAGCGAGACTTT	mir-423	23	0	0	46
t0044774	25	19	TATCACAGCCACCTTTGATGAGCTT	aae-miR-2b	24	TATCACAGCCAGCTTTGATGAGCT	mir-2	23	1	1	42
t0044784	24	19	TATCACAGCCAGCTTTGATGAGCA	api-miR-2b	25	TATCACAGCCAGCTTTGTATGAGCA	mir-2	24	0	1	45
t0044948	21	19	TGGAATGTAATGAAGTATGGA	dme-miR-1-3p	22	TGGAATGTAAAGAAGTATGGAG	mir-1	20	1	1	36
t0044968	24	19	CCTGAAAGACATGGGTAGTGAGAT	sme-miR-71c	22	TGAAAGACATGGGTAGTGAGAT	mir-71	22	0	2	38
t0044994	21	19	TGGAATGTAAAGTAGTATGGA	dme-miR-1-3p	22	TGGAATGTAAAGAAGTATGGAG	mir-1	20	1	1	36
t0045079	27	19	TCTGTGCTGTGGAGGTAATATATTTTT	isc-miR-5308	23	TCTGTGCTGTGGAGGTAATATAT	undef	23	0	4	34
t0045122	21	19	TGGATTGTAAAGAAGTATGGA	dme-miR-1-3p	22	TGGAATGTAAAGAAGTATGGAG	mir-1	20	1	1	36
t0045292	22	19	TACGTATACTGAAGGTATACCG	dme-miR-iab-8-5p	23	TTACGTATACTGAAGGTATACCG	mir-iab-8	22	0	1	41
t0045325	22	19	TGGAATGTAGAGAAGTATTGAG	dme-miR-1-3p	22	TGGAATGTAAAGAAGTATGGAG	mir-1	20	2	0	38
t0045458	19	19	TGAGGTAGTAGGTATAGTT	cel-let-7-5p	22	TGAGGTAGTAGGTTGTATAGTT	let-7	19	0	3	29
t0045507	21	19	TGAGGTAGTAGGTTGTTAGTT	cel-let-7-5p	22	TGAGGTAGTAGGTTGTATAGTT	let-7	21	0	1	39
t0045657	23	19	TAATACTGTCAGGGAAAGATGTC	dme-miR-8-3p	23	TAATACTGTCAGGTAAAGATGTC	mir-8	22	1	0	43
t0045659	22	19	TTTGTTCGTTCGGCTCGGGTTA	dre-miR-375	22	TTTGTTCGTTCGGCTCGCGTTA	mir-375	21	1	0	41
t0045850	25	18	TGAGGTAGTAGGTTGTATAGTTTTA	cel-let-7-5p	22	TGAGGTAGTAGGTTGTATAGTT	let-7	22	0	3	35
t0045916	25	18	TGGAATGTAGAGAAGTATGGAGTAA	dme-miR-1-3p	22	TGGAATGTAAAGAAGTATGGAG	mir-1	21	1	3	32
t0045965	21	18	TGGAATGTGGAGAAGTATGGA	dme-miR-1-3p	22	TGGAATGTAAAGAAGTATGGAG	mir-1	19	2	1	33
t0046026	23	18	CCTGAAAGACATGGGTAGTGAGA	sme-miR-71c	22	TGAAAGACATGGGTAGTGAGAT	mir-71	21	0	3	33
t0046195	24	18	TATCACAGCCAGCTTTGATGAGCT	aae-miR-2b	24	TATCACAGCCAGCTTTGATGAGCT	mir-2	24	0	0	48
t0046433	26	18	TGGACGGAGAACTGATAAGGGCTTTT	mmu-miR-184-3p	22	TGGACGGAGAACTGATAAGGGT	mir-184	22	0	4	32
t0046545	23	18	TGGAATGTAAGGAAGTATGGAAA	dme-miR-1-3p	22	TGGAATGTAAAGAAGTATGGAG	mir-1	20	2	1	35
t0046604	20	18	TGGACGGAGAACTGATAAGA	api-miR-184b	22	TGGACGGAGAACTGATAAAGGA	mir-184	20	0	2	34
t0046655	22	18	TGGAATGTAGAGAAGTGTGGAG	dme-miR-1-3p	22	TGGAATGTAAAGAAGTATGGAG	mir-1	20	2	0	38
t0046690	22	18	TGAATGTAAAGAAGTATGGAGA	dme-miR-1-3p	22	TGGAATGTAAAGAAGTATGGAG	mir-1	21	0	2	36
t0046691	22	18	TGACTAGATCCACATCCATCCA	lgi-miR-279	22	TGACTAGATCCACACTCATCCA	mir-279	20	2	0	38
t0046701	21	18	TGGAATGTAAAGAAGGATGGA	dme-miR-1-3p	22	TGGAATGTAAAGAAGTATGGAG	mir-1	20	1	1	36
t0046702	23	18	TCGGTGGGATTTTCGTCCGTCTT	isc-miR-278	22	TCGGTGGGATTTTCGTCCGTTT	undef	22	0	1	41
t0046717	23	18	TAATACTGTCAGGTAAAGATGTT	dme-miR-8-3p	23	TAATACTGTCAGGTAAAGATGTC	mir-8	22	1	0	43
t0046851	21	18	GGCTCAGTGGTCTAGGGGTAT	hsa-miR-4448	20	GGCTCCTTGGTCTAGGGGTA	undef	18	2	1	31
t0046908	21	18	TTTGTTCGTTCGGCTCGCGTT	dre-miR-375	22	TTTGTTCGTTCGGCTCGCGTTA	mir-375	21	0	1	39
t0046928	23	18	TGAGGGAGTAGGTTGTATAGTTT	cel-let-7-5p	22	TGAGGTAGTAGGTTGTATAGTT	let-7	21	1	1	38
t0046932	22	18	ATGGAATGTAAAGAAGTATGGC	dme-miR-1-3p	22	TGGAATGTAAAGAAGTATGGAG	mir-1	20	1	2	33
t0047060	23	18	TGGAATGTAAAGGAGTATGGAGA	dme-miR-1-3p	22	TGGAATGTAAAGAAGTATGGAG	mir-1	21	1	1	38
t0047098	22	18	TGGAATGTAGAGGAGTATGGAG	dme-miR-1-3p	22	TGGAATGTAAAGAAGTATGGAG	mir-1	20	2	0	38
t0047143	26	18	TGCAGATCTTGGTGGTAGTAGCAAAT	sha-miR-716b	25	AGATCTTGGTGGTAGTAGCAAATAT	mir-716	23	0	5	31
t0047375	23	18	TTTTGTTCGTTCGGCTCGAGTTT	ame-miR-375	22	TTTGTTCGTTCGGCTCGAGTTA	mir-375	21	1	1	38
t0047485	24	18	AGATATGTTTGATATTCTTGGTTT	ame-miR-190	26	AGATATGTTTGATATTCTTGGTTGTT	mir-190	24	0	2	42
t0047603	23	18	CCTGGACGGAGAACTGATAAGGA	bmo-miR-184	24	ACTGGACGGAGAACTGATAAGGGC	mir-184	21	2	1	37
t0047668	22	18	TGGAATGTAGAGAATTATGGAG	dme-miR-1-3p	22	TGGAATGTAAAGAAGTATGGAG	mir-1	20	2	0	38
t0047868	19	18	TGGAATGTAGAAGTATGGA	dme-miR-1-3p	22	TGGAATGTAAAGAAGTATGGAG	mir-1	19	0	3	29
t0047874	22	18	TGAGGTAGGAGGTTGTATAGTT	hsa-let-7e-5p	22	TGAGGTAGGAGGTTGTATAGTT	let-7	22	0	0	44
t0048128	21	18	TGGGCTTGAAGATTAGCTTAG	isc-miR-5305	22	TTGGGCTTGAAGATTAGCTTAG	undef	21	0	1	39
t0048166	22	18	TGGAATGTAGAGAAGTACGGAG	dme-miR-1-3p	22	TGGAATGTAAAGAAGTATGGAG	mir-1	20	2	0	38
t0048180	22	18	TACCCTTTAGATCCGAATTTGT	dre-miR-10a	22	TACCCTGTAGATCCGAATTTGT	mir-10	21	1	0	41
t0048310	26	17	TATCACAGCCACCTTTGATGACCCTT	aae-miR-2b	24	TATCACAGCCAGCTTTGATGAGCT	mir-2	22	2	2	36
t0048414	21	17	CAGGTACCTGAAGTAGCGCGC	dme-miR-275-3p	23	TCAGGTACCTGAAGTAGCGCGCG	mir-275	21	0	2	36
t0048558	23	17	TGAGGTAGTAGATTGTATAGTTT	hsa-let-7f-5p	22	TGAGGTAGTAGATTGTATAGTT	let-7	22	0	1	41
t0048576	23	17	AACCCGTAGATCCGAACTTGTGG	tca-miR-100-5p	24	AACCCGTAGATCCGAACTTGTGGG	mir-99	23	0	1	43
t0048677	24	17	TGAAAGACATGGGTAGTGAGATAA	cte-miR-71	23	TGAAAGACATGGGTAGTGAGATG	mir-71	22	1	1	40
t0048771	23	17	TGAGGTAGTAGGCTGTATAGTTT	cel-let-7-5p	22	TGAGGTAGTAGGTTGTATAGTT	let-7	21	1	1	38
t0048806	24	17	CTGGAATGTAAAGAAGTATGGAGA	dme-miR-1-3p	22	TGGAATGTAAAGAAGTATGGAG	mir-1	22	0	2	38
t0048869	21	17	TGGAATGTAAAAAAGTATGGA	dme-miR-1-3p	22	TGGAATGTAAAGAAGTATGGAG	mir-1	20	1	1	36
t0048890	24	17	TGGAATGTAAAGAAGTATGGAAAA	dme-miR-1-3p	22	TGGAATGTAAAGAAGTATGGAG	mir-1	21	1	2	35
t0049020	27	17	TCAGGTACCTGAAGTAGCGCGCGTTTT	dme-miR-275-3p	23	TCAGGTACCTGAAGTAGCGCGCG	mir-275	23	0	4	34
t0049080	22	17	TGAGGTAGTAGGTAGTATAGTT	cel-let-7-5p	22	TGAGGTAGTAGGTTGTATAGTT	let-7	21	1	0	41
t0049092	21	17	AGGTACCTGAAGTAGCGCGCG	dme-miR-275-3p	23	TCAGGTACCTGAAGTAGCGCGCG	mir-275	21	0	2	36
t0049139	23	17	AGGAATGTAAAGAAGTATGGAGA	dme-miR-1-3p	22	TGGAATGTAAAGAAGTATGGAG	mir-1	21	1	1	38
t0049284	26	17	GCAGATCTTGGTGGTAGTAGCAAATA	sha-miR-716b	25	AGATCTTGGTGGTAGTAGCAAATAT	mir-716	24	0	3	39
t0049318	25	17	TGGACGGAGAACTGATAAGGGCAAT	mmu-miR-184-3p	22	TGGACGGAGAACTGATAAGGGT	mir-184	22	0	3	35
t0049370	26	17	CTACCCTGTAGAACCGGGCTTTTGAA	dps-miR-993*	24	CTACCCTGTAGTTCCGGGCTTTTG	mir-993	22	2	2	36
t0049462	24	17	AAATTCGGTTCTAGAGAGGTTTTT	lmi-miR-10*	22	AAATTCGGTTCTAGAGAGGTTT	mir-10	22	0	2	38
t0049642	21	17	TGGAATGTAACGAAGTATGGA	dme-miR-1-3p	22	TGGAATGTAAAGAAGTATGGAG	mir-1	20	1	1	36
t0049822	20	17	TGGAATGTAAAGAAGTAAGG	dme-miR-1-3p	22	TGGAATGTAAAGAAGTATGGAG	mir-1	19	1	2	31
t0049928	21	17	TTTGTTCGTTCGGCTCGATTT	ame-miR-375	22	TTTGTTCGTTCGGCTCGAGTTA	mir-375	20	1	1	36
t0049943	27	17	TGCAGATCTTGGTGGTAGTAGCAAATA	sha-miR-716b	25	AGATCTTGGTGGTAGTAGCAAATAT	mir-716	24	0	4	36
t0050282	22	17	CGGAATGTAAGGAAGTATGGAG	dme-miR-1-3p	22	TGGAATGTAAAGAAGTATGGAG	mir-1	20	2	0	38
t0050338	22	17	TGAGGTAGTAGGTGGTATAGTT	cel-let-7-5p	22	TGAGGTAGTAGGTTGTATAGTT	let-7	21	1	0	41
t0050713	23	17	TGGAATGTAAGGAAGTATGGAGG	dme-miR-1-3p	22	TGGAATGTAAAGAAGTATGGAG	mir-1	21	1	1	38
t0050723	25	17	TGAAAGACATGGGTAGTGAGATTTT	spu-miR-71	23	TGAAAGACATGGGTAGTGAGATT	mir-71	23	0	2	40
t0050724	24	17	TCTCTGTGCTGTGGAGGTAATATA	isc-miR-5308	23	TCTGTGCTGTGGAGGTAATATAT	undef	22	0	3	35
t0050841	23	17	TGGAATTTAAAGAAGTATGGAGA	dme-miR-1-3p	22	TGGAATGTAAAGAAGTATGGAG	mir-1	21	1	1	38
t0050904	22	16	TGACTAGATCTACACTCATCCA	lgi-miR-279	22	TGACTAGATCCACACTCATCCA	mir-279	21	1	0	41
t0051045	18	16	TTGGGACAAGTTTGGCAG	rmi-miR-5341	19	TGGGACGATAGTTTGGCAA	undef	16	1	3	22
t0051077	23	16	TGAGGTAGTAGGTTGTACAGTTT	cel-let-7-5p	22	TGAGGTAGTAGGTTGTATAGTT	let-7	21	1	1	38
t0051132	22	16	TGGAATGTAAGGAAGTATGTGG	mmu-miR-206-3p	22	TGGAATGTAAGGAAGTGTGTGG	mir-1	21	1	0	41
t0051201	23	16	TGCAATGTAAAGAAGTATGGAGA	dme-miR-1-3p	22	TGGAATGTAAAGAAGTATGGAG	mir-1	21	1	1	38
t0051241	22	16	TAAATGTATTTGTTGTCGGTAG	dre-miR-430a	22	TAAGTGCTATTTGTTGGGGTAG	mir-430	19	2	2	30
t0051395	20	16	TGGAATGTAATAAGTATGGA	dme-miR-1-3p	22	TGGAATGTAAAGAAGTATGGAG	mir-1	19	1	2	31
t0051462	23	16	TGGAATGAAAAGAAGTATGGAGA	dme-miR-1-3p	22	TGGAATGTAAAGAAGTATGGAG	mir-1	21	1	1	38
t0051525	20	16	TGCAATGTAAAGAAGTATGG	dme-miR-1-3p	22	TGGAATGTAAAGAAGTATGGAG	mir-1	19	1	2	31
t0051535	21	16	TGACTAGATTCACACTCATCC	cte-miR-279	21	TGACTAGATCCACACTCATCC	mir-279	20	1	0	39
t0051635	18	16	CCAGATCTAACTCTTCCA	ame-miR-750	22	CCAGATCTAACTCTTCCAGCTC	undef	18	0	4	24
t0051675	20	16	TGGAATGTAAAGAAGAATGG	dme-miR-1-3p	22	TGGAATGTAAAGAAGTATGGAG	mir-1	19	1	2	31
t0051684	21	16	AAAGCTAGGTTACCAAAGTTA	dpu-miR-79	23	ATAAAGCTAGGTTACCAAAGTTA	mir-9	21	0	2	36
t0051691	18	16	TAGGAACTTCATACCATG	isc-miR-276	21	TAGGAACTTCATACCATGCTC	undef	18	0	3	27
t0051774	23	16	TCAGGTACCTGAAGTAGCGCTTT	api-miR-275	21	TCAGGTACCTGAAGTAGCGCG	mir-275	20	1	2	33
t0051874	20	16	TGGAATGAAAAGAAGTATGG	dme-miR-1-3p	22	TGGAATGTAAAGAAGTATGGAG	mir-1	19	1	2	31
t0051898	22	16	TGTAATGTAGAGAAGTATGGAG	dme-miR-1-3p	22	TGGAATGTAAAGAAGTATGGAG	mir-1	20	2	0	38
t0051906	22	16	TGACTAGATCCACACTCATCCC	lgi-miR-279	22	TGACTAGATCCACACTCATCCA	mir-279	21	1	0	41
t0051927	20	16	TGGAATGTAAAGGAGTATGG	dme-miR-1-3p	22	TGGAATGTAAAGAAGTATGGAG	mir-1	19	1	2	31
t0051974	25	16	TGAAGCAAAGCTCAAATCGATGTCT	cin-miR-4036-5p	22	TGTGCAAAGCCCAATCATGTCT	undef	20	2	3	29
t0052142	22	16	TGAGTATTACATCAGGTACTGT	dme-miR-12-5p	23	TGAGTATTACATCAGGTACTGGT	mir-12	22	0	1	41
t0052211	26	16	AATGGCACTGGAAGAATTCACGGCAT	tca-miR-263a-5p	24	AATGGCACTGGAAGAATTCACGGG	mir-263	23	1	2	39
t0052290	22	16	TGGCTGAACGTTGTTATGCGTG	isc-miR-5312	21	TGGCTGAACGTTGTTATGCGT	undef	21	0	1	39
t0052345	25	16	ATGGAATGTAAAGAAGTATGGAGAA	dme-miR-1-3p	22	TGGAATGTAAAGAAGTATGGAG	mir-1	22	0	3	35
t0052370	20	16	AGGAATGTAAAGAAGTATGG	dme-miR-1-3p	22	TGGAATGTAAAGAAGTATGGAG	mir-1	19	1	2	31
t0052503	23	16	TAGCACCATTTGAATTCAGTTCT	isc-miR-285	22	TAGCACCATTTGAATTCAGTTC	mir-29	22	0	1	41
t0052572	22	16	TACCCTGTAGATCCAAATTTGT	dre-miR-10a	22	TACCCTGTAGATCCGAATTTGT	mir-10	21	1	0	41
t0052612	23	16	TTTTGATTGTTGCTCCGAAGGCG	isc-miR-315	22	TTTTGATTGTTGCTCAGAAGGC	mir-315	21	1	1	38
t0052675	24	16	TAATCTCATTTGGTATCTCTGGAA	isc-miR-5307	23	TAATCTCATTTGGTATCTCTGGG	undef	22	1	1	40
t0052766	21	16	TACTTGTAGATCCGAATTTGT	dre-miR-10a	22	TACCCTGTAGATCCGAATTTGT	mir-10	20	1	1	36
t0052858	27	16	TCAGGTACCTGAAGTAGCGCGCGTTAT	dme-miR-275-3p	23	TCAGGTACCTGAAGTAGCGCGCG	mir-275	23	0	4	34
t0052927	22	16	CACCCTGTAGATCCGAATTTGT	dre-miR-10a	22	TACCCTGTAGATCCGAATTTGT	mir-10	21	1	0	41
t0053083	20	16	TGGAATGTAAAAGTATGGAG	dme-miR-1-3p	22	TGGAATGTAAAGAAGTATGGAG	mir-1	20	0	2	34
t0053132	23	16	TTTGTTCGTTCGGCTCGAGTTTT	ame-miR-375	22	TTTGTTCGTTCGGCTCGAGTTA	mir-375	21	1	1	38
t0053185	22	16	TGGATTGTAGAGAAGTATGGAG	dme-miR-1-3p	22	TGGAATGTAAAGAAGTATGGAG	mir-1	20	2	0	38
t0053214	26	16	TGGCAGTGTGGTTAGCTGGTTGTTTT	dme-miR-34-5p	24	TGGCAGTGTGGTTAGCTGGTTGTG	mir-34	23	1	2	39
t0053319	21	16	GAATGTAAAGAAGTATGGAGA	dme-miR-1-3p	22	TGGAATGTAAAGAAGTATGGAG	mir-1	20	0	3	31
t0053430	19	16	TATTGCACTCGTCCCGGCC	bma-miR-92	20	TATTGCACTCGTCCCGGCCT	mir-25	19	0	1	35
t0053482	25	16	TGGAATGTAGAGAAGTATGGAGTAT	dme-miR-1-3p	22	TGGAATGTAAAGAAGTATGGAG	mir-1	21	1	3	32
t0053603	23	16	GTGAGCAAAGTTTCAGGTGTGTA	cel-miR-87-3p	22	GTGAGCAAAGTTTCAGGTGTGC	mir-87	21	1	1	38
t0053651	24	16	TCAGGTACCTGAAGTAGCGCGCTA	dme-miR-275-3p	23	TCAGGTACCTGAAGTAGCGCGCG	mir-275	22	1	1	40
t0053678	23	16	AACACAACATCCGGACAAGCACT	isc-miR-5315	22	AACACAACATCCGGACAAGCAC	undef	22	0	1	41
t0053691	22	16	TGATTGTCCAAACGCAGTTCTT	dre-miR-219	22	TGATTGTCCAAACGCAATTCTT	mir-219	21	1	0	41
t0053763	25	16	AATGGCACTGGAAGAATTCACGGCA	tca-miR-263a-5p	24	AATGGCACTGGAAGAATTCACGGG	mir-263	23	1	1	42
t0053827	22	16	TGGAATGTAAGGAAGTATAGAG	dme-miR-1-3p	22	TGGAATGTAAAGAAGTATGGAG	mir-1	20	2	0	38
t0053860	25	16	TGGAAGACTAGTGATTTTGTTGTTT	tca-miR-7-5p	25	TGGAAGACTAGTGATTTTGTTGTTC	mir-7	24	1	0	47
t0053930	24	15	TTTTGTTCGTTCGGCTCGAGTTAA	ame-miR-375	22	TTTGTTCGTTCGGCTCGAGTTA	mir-375	22	0	2	38
t0053945	22	15	TGGAATGCAAGGAAGTATGGAG	dme-miR-1-3p	22	TGGAATGTAAAGAAGTATGGAG	mir-1	20	2	0	38
t0054059	23	15	CTTTGATTGTTGCTCAGAAGGCG	isc-miR-315	22	TTTTGATTGTTGCTCAGAAGGC	mir-315	21	1	1	38
t0054077	25	15	TTTGTTCGTTCGGCTCGAGTTATTT	ame-miR-375	22	TTTGTTCGTTCGGCTCGAGTTA	mir-375	22	0	3	35
t0054150	22	15	TCAGGTACCTGAAGTAGCGCTA	api-miR-275	21	TCAGGTACCTGAAGTAGCGCG	mir-275	20	1	1	36
t0054164	22	15	TCGTATCCGGCTCGACGGACCA	bmo-miR-2779	20	ATATCCGGCTCGAAGGACCA	undef	18	2	2	28
t0054237	21	15	TGGAATGTAAAGAAGTCTGGA	dme-miR-1-3p	22	TGGAATGTAAAGAAGTATGGAG	mir-1	20	1	1	36
t0054359	22	15	TGGAACGTAGAGAAGTATGGAG	dme-miR-1-3p	22	TGGAATGTAAAGAAGTATGGAG	mir-1	20	2	0	38
t0054479	22	15	TACCCTGTAGGTCCGAATTTGT	dre-miR-10a	22	TACCCTGTAGATCCGAATTTGT	mir-10	21	1	0	41
t0054568	18	15	GAATGTAAAGAAGTATGG	dme-miR-1-3p	22	TGGAATGTAAAGAAGTATGGAG	mir-1	18	0	4	24
t0054652	23	15	TGAGGTAGCAGGTTGTATAGTTT	cel-let-7-5p	22	TGAGGTAGTAGGTTGTATAGTT	let-7	21	1	1	38
t0054702	19	15	TGAGGTAGGTTGTATAGTT	cel-let-7-5p	22	TGAGGTAGTAGGTTGTATAGTT	let-7	19	0	3	29
t0055045	20	15	TGGAATGTAAAGAAGTGGAG	dme-miR-1-3p	22	TGGAATGTAAAGAAGTATGGAG	mir-1	20	0	2	34
t0055052	22	15	TGGAATGTAAGGAAGTGTGGAG	ssc-miR-206	22	TGGAATGTAAGGAAGTGTGTGA	mir-1	21	0	2	36
t0055054	20	15	GTGAGCAAAGTTTCAGGTGT	cbr-miR-87	20	GTGAGCAAAGTTTCAGGTGT	mir-87	20	0	0	40
t0055102	24	15	TGGACGGAGAACTGATAAGGGAAA	mmu-miR-184-3p	22	TGGACGGAGAACTGATAAGGGT	mir-184	21	1	2	35
t0055296	27	15	GCAGATCTTGGTGGTAGTAGCAAATAC	sha-miR-716b	25	AGATCTTGGTGGTAGTAGCAAATAT	mir-716	24	1	2	41
t0055327	21	15	TTTGTTCGTTCGGCTCGGGTT	dre-miR-375	22	TTTGTTCGTTCGGCTCGCGTTA	mir-375	20	1	1	36
t0055358	19	15	TGTAGTAGGTTGTATAGTT	cel-let-7-5p	22	TGAGGTAGTAGGTTGTATAGTT	let-7	19	0	3	29
t0055582	23	15	TGGGGTAGTAGGTTGTATAGTTT	cel-let-7-5p	22	TGAGGTAGTAGGTTGTATAGTT	let-7	21	1	1	38
t0055596	20	15	CCTGAGACCCTTACTTGTGA	mmu-miR-125b-5p	22	TCCCTGAGACCCTAACTTGTGA	mir-125	19	1	2	31
t0055655	20	15	AAGCTGCCCAATGAAGGGCT	dpu-miR-745	22	GAGCTGCCCAGTGAAGGGCTTT	undef	18	2	2	28
t0055687	23	15	TCTGTGCTGTGGAGGTAATATAA	isc-miR-5308	23	TCTGTGCTGTGGAGGTAATATAT	undef	22	1	0	43
t0055795	24	15	CTCTGTGCTGTGGAGGTAATATAT	isc-miR-5308	23	TCTGTGCTGTGGAGGTAATATAT	undef	23	0	1	43
t0055847	23	15	TTTGGCACTAGCACATTTTTGTT	hsa-miR-96-5p	23	TTTGGCACTAGCACATTTTTGCT	mir-96	22	1	0	43
t0055911	23	15	AACACAACATCCGGACAAGCACA	isc-miR-5315	22	AACACAACATCCGGACAAGCAC	undef	22	0	1	41
t0056022	23	15	TGGAATGTAAAGAAGTATGAAGA	dme-miR-1-3p	22	TGGAATGTAAAGAAGTATGGAG	mir-1	21	1	1	38
t0056118	22	15	TTTGTTCGTTCGGCTCGATTTA	ame-miR-375	22	TTTGTTCGTTCGGCTCGAGTTA	mir-375	21	1	0	41
t0056465	25	15	TACTTTGAGTCGGTACGAATCCTTT	isc-miR-3931	23	TACTTTGAGTCGGTACGAATCCT	undef	23	0	2	40
t0056900	20	15	TGGAATGTTAAGAAGTATGG	gga-miR-1b	21	TGGAATGTTAAGAAGTATGTA	mir-1	19	1	1	34
t0056917	22	15	CATTGCACTTGTCTCGGTCTGA	hsa-miR-25-3p	22	CATTGCACTTGTCTCGGTCTGA	mir-25	22	0	0	44
t0057164	21	15	TACCTTGTAGATCCGAATTTG	dre-miR-10a	22	TACCCTGTAGATCCGAATTTGT	mir-10	20	1	1	36
t0057239	23	15	TTGGTCCCCTTCAACCAGCTGTT	dme-miR-133-3p	22	TTGGTCCCCTTCAACCAGCTGT	mir-133	22	0	1	41
t0057245	24	15	TGGAATGTGAAGAAGTATGGAGAA	dme-miR-1-3p	22	TGGAATGTAAAGAAGTATGGAG	mir-1	21	1	2	35
t0057300	23	15	TAAGGTAGTAGGTTGTATAGTTT	cel-let-7-5p	22	TGAGGTAGTAGGTTGTATAGTT	let-7	21	1	1	38
t0057338	26	15	TGGAATGTAAAGAAGTATGGAGAATT	dme-miR-1-3p	22	TGGAATGTAAAGAAGTATGGAG	mir-1	22	0	4	32
t0057361	22	15	AATTATGCTTGTGTTCGCGGGG	isc-miR-1993	21	CATTATGCTAGTGTTCGCGGG	undef	19	2	1	33
t0057386	22	15	TGGAATGTAAGGAAGTATGTAG	cte-miR-1	22	TGGAATGTAAAGAAGTATGTAG	mir-1	21	1	0	41
t0057422	23	15	CAATGCCCATGGAAACCCCGAAA	isc-miR-5309	22	CAATGCCCATGGAAACCCCGAA	undef	22	0	1	41
t0057488	22	14	TACCCTGTAGATCCTAATTTGT	dre-miR-10a	22	TACCCTGTAGATCCGAATTTGT	mir-10	21	1	0	41
t0057526	22	14	TGGAATGTAGAGAGGTATGGAG	dme-miR-1-3p	22	TGGAATGTAAAGAAGTATGGAG	mir-1	20	2	0	38
t0057683	22	14	ATGACCTATGAATTGACAGCCA	bta-miR-215	22	ATGACCTATGAATTGACAGACA	mir-192	21	1	0	41
t0058107	22	14	TAGGAACTTCATACCATGCTCA	isc-miR-276	21	TAGGAACTTCATACCATGCTC	undef	21	0	1	39
t0058116	24	14	AAGAGAGCAATCCGTGGACAGTTT	dme-miR-281-2-5p	22	AAGAGAGCTATCCGTCGACAGT	mir-46	20	2	2	32
t0058203	21	14	TGGAATGTAAACAAGTATGGA	dme-miR-1-3p	22	TGGAATGTAAAGAAGTATGGAG	mir-1	20	1	1	36
t0058361	20	14	TTTGATTGTTGCTCAGAAGG	isc-miR-315	22	TTTTGATTGTTGCTCAGAAGGC	mir-315	20	0	2	34
t0058724	20	14	GGAATGTAGAGAAGTATGGA	dme-miR-1-3p	22	TGGAATGTAAAGAAGTATGGAG	mir-1	19	1	2	31
t0058746	23	14	TTTTGATTGTTACTCAGAAGGCG	isc-miR-315	22	TTTTGATTGTTGCTCAGAAGGC	mir-315	21	1	1	38
t0058858	23	14	TGAGGTAGAAGGTTGTATAGTTT	cel-let-7-5p	22	TGAGGTAGTAGGTTGTATAGTT	let-7	21	1	1	38
t0058921	28	14	TGCAGATCTTGGTGGTAGTAGCAAATAC	sha-miR-716b	25	AGATCTTGGTGGTAGTAGCAAATAT	mir-716	24	1	3	38
t0058978	24	14	TGAGGTAGTAGGTTGTATAGTTTC	cel-let-7-5p	22	TGAGGTAGTAGGTTGTATAGTT	let-7	22	0	2	38
t0059004	26	14	TGGAATGTAAAGAAGTATGGAGTTTT	dme-miR-1-3p	22	TGGAATGTAAAGAAGTATGGAG	mir-1	22	0	4	32
t0059123	20	14	TGGAATTTAAAGAAGTATGG	dme-miR-1-3p	22	TGGAATGTAAAGAAGTATGGAG	mir-1	19	1	2	31
t0059178	23	14	TTAAGTAGTAGTGCCGCAGGTTT	isc-miR-252b	22	TTAAGTAGTAGTGCCGCAGGTA	mir-252	21	1	1	38
t0059185	22	14	CAGGCCTTTCCAGAACGACTGC	rmi-miR-5319	22	CAGGCCTTTCCAGAATGACTGC	undef	21	1	0	41
t0059198	22	14	TGGAGAGAAAGGCAGTTCCTGA	mmu-miR-185-5p	22	TGGAGAGAAAGGCAGTTCCTGA	mir-185	22	0	0	44
t0059447	21	14	TCTGAGGGCTGAGCCGGTCGG	bta-miR-2487	22	CTCTAAGGGCTGGGCCGGTCGG	undef	19	2	1	33
t0059512	23	14	TTTTGATTGTTGATCAGAAGGCG	isc-miR-315	22	TTTTGATTGTTGCTCAGAAGGC	mir-315	21	1	1	38
t0059570	21	14	CGAATGTAAAGAAGTATGGAG	dme-miR-1-3p	22	TGGAATGTAAAGAAGTATGGAG	mir-1	20	1	1	36
t0059630	23	14	TTTGGCACTAGCACATTTTTGTA	isc-miR-96	22	TTTGGCACTAGCACATTTTTGT	mir-96	22	0	1	41
t0059697	19	14	CAATGCCCATGGAAACCCC	isc-miR-5309	22	CAATGCCCATGGAAACCCCGAA	undef	19	0	3	29
t0059840	22	14	TGGAATGAAGAGAAGTATGGAG	dme-miR-1-3p	22	TGGAATGTAAAGAAGTATGGAG	mir-1	20	2	0	38
t0059863	20	14	TATCACAGCCAGCTTTGATG	bma-miR-2a	21	TATCACAGCCAGCTTTGATGT	mir-2	20	0	1	37
t0059908	27	14	TTAAGTAGTAGTGCCGCAGGTAATTTT	cel-miR-252-5p	23	ATAAGTAGTAGTGCCGCAGGTAA	mir-252	22	1	4	31
t0059919	21	14	AGAGTATCACGTGACGCTCCT	isc-miR-5306	22	AGAGTATCACGTGACGCTCCTT	undef	21	0	1	39
t0059930	24	14	TAAATGCATTATCTGGAATGGAAA	sme-miR-277c	22	TAAATGCATTATCTGGTATGAT	undef	20	2	2	32
t0059977	25	14	TGTAATCTGACACGGTTTGCTTCGA	mcmv-miR-m01-2*	22	CGTTCGACACGGTTTCCTTCGA	undef	20	2	3	29
t0059987	23	14	TGGAATGTGGAGAAGTATGGAGT	dme-miR-1-3p	22	TGGAATGTAAAGAAGTATGGAG	mir-1	20	2	1	35
t0060095	20	14	TGGAATGTAAAGAACTATGG	dme-miR-1-3p	22	TGGAATGTAAAGAAGTATGGAG	mir-1	19	1	2	31
t0060128	20	14	TTGTGACCGTTACAATGGGC	isc-miR-2001	23	TTGTGACCGTTACAATGGGCATG	undef	20	0	3	31
t0060503	24	14	TAAATGCATTATCTGGAATGGAAT	sme-miR-277c	22	TAAATGCATTATCTGGTATGAT	undef	21	1	2	35
t0060507	22	14	TGGAGTGTAAGGAAGTATGGAG	dme-miR-1-3p	22	TGGAATGTAAAGAAGTATGGAG	mir-1	20	2	0	38
t0060549	22	14	TGGAATGTAAGGAAGTACGGAG	dme-miR-1-3p	22	TGGAATGTAAAGAAGTATGGAG	mir-1	20	2	0	38
t0060552	23	14	TGGAATGTAAAGAAGTATGGGGT	pma-miR-1b	22	TGGAATGTAAAGAAGTATGGGT	mir-1	22	0	1	41
t0060637	22	14	TAGGAACTTTATACCATGCTCG	isc-miR-276	21	TAGGAACTTCATACCATGCTC	undef	20	1	1	36
t0060710	23	14	TACTTTGAGTCGGTACGAATCCA	isc-miR-3931	23	TACTTTGAGTCGGTACGAATCCT	undef	22	1	0	43
t0060832	23	14	TGGAATGTAAAGAAGTATGGACA	dme-miR-1-3p	22	TGGAATGTAAAGAAGTATGGAG	mir-1	21	1	1	38
t0060897	22	14	TACCCCGTAGATCCGAATTTGT	ppy-miR-10a	23	TACCCCGTAGATCCGAATTTGTG	mir-10	22	0	1	41
t0060951	21	14	TGGAATGTAGAGAAGTATGAG	dme-miR-1-3p	22	TGGAATGTAAAGAAGTATGGAG	mir-1	20	1	1	36
t0061037	21	14	TGAATGTAGAGAAGTATGGAG	dme-miR-1-3p	22	TGGAATGTAAAGAAGTATGGAG	mir-1	20	1	1	36
t0061194	24	14	TGGCAGTGTGGTTAGCTGGTTGTA	dme-miR-34-5p	24	TGGCAGTGTGGTTAGCTGGTTGTG	mir-34	23	1	0	45
t0061304	22	14	TTTGTTCGTTCGGCTCTAGTTA	ame-miR-375	22	TTTGTTCGTTCGGCTCGAGTTA	mir-375	21	1	0	41
t0061339	23	14	CATCTTACCAGACAGCATTAGAA	dme-miR-8-5p	22	CATCTTACCGGGCAGCATTAGA	mir-8	20	2	1	35
t0061638	22	13	ACTTTGAGTCGGTACGAATCCT	isc-miR-3931	23	TACTTTGAGTCGGTACGAATCCT	undef	22	0	1	41
t0061683	22	13	TGGATGGAGAACTGATAAGGGC	dme-miR-184-3p	22	TGGACGGAGAACTGATAAGGGC	mir-184	21	1	0	41
t0061728	22	13	TGAGGTAGTAGGTTGTCTAGTT	cel-let-7-5p	22	TGAGGTAGTAGGTTGTATAGTT	let-7	21	1	0	41
t0061871	26	13	TGAGGTAGTAGGTTGTATAGTTTTAT	cel-let-7-5p	22	TGAGGTAGTAGGTTGTATAGTT	let-7	22	0	4	32
t0061903	24	13	CTGAAAGACATGGGTAGTGAGATG	cte-miR-71	23	TGAAAGACATGGGTAGTGAGATG	mir-71	23	0	1	43
t0062060	22	13	TACCCTGCAGATCCGAATTTGT	dre-miR-10a	22	TACCCTGTAGATCCGAATTTGT	mir-10	21	1	0	41
t0062073	20	13	CAGGTACCTGAAGTAGCGCG	api-miR-275	21	TCAGGTACCTGAAGTAGCGCG	mir-275	20	0	1	37
t0062108	22	13	CTGGAAGATTGTAGGAACGGCG	cin-miR-4018a-5p	20	CGGAACATTGTTGGAACGGG	mir-4018	18	2	2	28
t0062115	23	13	ATGGAATGTAAAGAAGTATGGAT	dme-miR-1-3p	22	TGGAATGTAAAGAAGTATGGAG	mir-1	21	1	1	38
t0062122	25	13	TGGCTCTGAGGGCTGAGCCGGTCGG	bta-miR-2487	22	CTCTAAGGGCTGGGCCGGTCGG	undef	20	2	3	29
t0062385	22	13	TGGAATGTAGAGCAGTATGGAG	dme-miR-1-3p	22	TGGAATGTAAAGAAGTATGGAG	mir-1	20	2	0	38
t0062454	18	13	TACCCTGTAGATCCGAAT	sha-miR-10a	18	TACCCTGTAGATCCGAAT	mir-10	18	0	0	36
t0062566	21	13	TGAGGTAGTAGGTTTATAGTT	cel-let-7-5p	22	TGAGGTAGTAGGTTGTATAGTT	let-7	21	0	1	39
t0062677	24	13	TGGAATGTAAAGAAGTATGGAGCT	dme-miR-1-3p	22	TGGAATGTAAAGAAGTATGGAG	mir-1	22	0	2	38
t0062728	23	13	TGAGGTAATAGGTTGTATAGTTT	cel-let-7-5p	22	TGAGGTAGTAGGTTGTATAGTT	let-7	21	1	1	38
t0062730	25	13	CACTAGACGATGTCGAGCAGCTGGA	mmu-miR-28-3p	22	CACTAGATTGTGAGCTGCTGGA	mir-28	20	2	3	29
t0062837	21	13	GGGAATGTAAAGAAGTATGGA	dme-miR-1-3p	22	TGGAATGTAAAGAAGTATGGAG	mir-1	20	1	1	36
t0063292	21	13	AAGCTGCCCAATGAAGGGCTT	dpu-miR-745	22	GAGCTGCCCAGTGAAGGGCTTT	undef	19	2	1	33
t0063293	21	13	GGCTCGTTGGTCTAGGGGTAT	hsa-miR-4448	20	GGCTCCTTGGTCTAGGGGTA	undef	19	1	1	34
t0063362	22	13	TGAGATCATTGTGAAAGCTGAA	ame-bantam	23	TGAGATCATTGTGAAAGCTGATT	bantam	21	1	1	38
t0063430	22	13	TACCCTGTAGATCCGACTTTGT	dre-miR-10a	22	TACCCTGTAGATCCGAATTTGT	mir-10	21	1	0	41
t0063719	25	13	TGGACGGAGAACTGATAAGGGCATT	mmu-miR-184-3p	22	TGGACGGAGAACTGATAAGGGT	mir-184	22	0	3	35
t0063954	22	13	TTTTGGTTATCTAGCTGTATGA	dme-miR-9a-5p	23	TCTTTGGTTATCTAGCTGTATGA	mir-9	22	0	1	41
t0064075	23	13	AAGCTGCCCAATGAAGGGCTGTT	lgi-miR-745b	22	AGCTGCCAAATGAAGGGCTGTG	undef	20	2	1	35
t0064140	22	13	TGGAATGTAGGGAAGTATGGAT	odi-miR-1c	22	TGGAATGTAAAGAAGTATGTGA	mir-1	19	2	2	30
t0064159	22	13	TGGAATGTAAAGAAGTATGAGA	odi-miR-1c	22	TGGAATGTAAAGAAGTATGTGA	mir-1	21	1	0	41
t0064335	26	13	TGGAATGTAAAGAAGTATGGAGAAAT	dme-miR-1-3p	22	TGGAATGTAAAGAAGTATGGAG	mir-1	22	0	4	32
t0064360	21	13	TTTGGTTATCTAGCTGTATGA	bma-miR-9	22	CTTTGGTTATCTAGCTGTATGA	mir-9	21	0	1	39
t0064443	23	13	TCTCACTACCTTGTCTTTGTTGG	tca-miR-71-3p	22	TCTCACTACCTTGTCTTTCATG	mir-71	20	2	1	35
t0064462	22	13	AACCCGTAGATCTGAACTTGTG	hsa-miR-100-5p	22	AACCCGTAGATCCGAACTTGTG	mir-99	21	1	0	41
t0064558	22	13	TGGAATGTAAGGAAGTATTGAG	dme-miR-1-3p	22	TGGAATGTAAAGAAGTATGGAG	mir-1	20	2	0	38
t0064745	22	13	TACCCTGTGGATCCGAATTTGT	dre-miR-10a	22	TACCCTGTAGATCCGAATTTGT	mir-10	21	1	0	41
t0065194	19	13	TCAGGTACCTGAAGTAGCA	aae-miR-275	20	TCAGGTACCTGAAGTAGCGC	mir-275	18	1	1	32
t0065294	23	13	CTGGAATGTAAGGAAGTATGGAG	dme-miR-1-3p	22	TGGAATGTAAAGAAGTATGGAG	mir-1	21	1	1	38
t0065349	23	13	TGGAATCTAAAGAAGTATGGAGA	dme-miR-1-3p	22	TGGAATGTAAAGAAGTATGGAG	mir-1	21	1	1	38
t0065405	20	13	TGGAATGTATAGAAGTATGG	dme-miR-1-3p	22	TGGAATGTAAAGAAGTATGGAG	mir-1	19	1	2	31
t0065446	23	13	TTGGAATGTAAAGAAGTATGGAG	dme-miR-1-3p	22	TGGAATGTAAAGAAGTATGGAG	mir-1	22	0	1	41
t0065636	27	13	TGAAAGACATGGGTAGTGAGATGAGTT	cte-miR-71	23	TGAAAGACATGGGTAGTGAGATG	mir-71	23	0	4	34
t0065678	24	13	TTGTGACCGTTACAATGGGCATTT	isc-miR-2001	23	TTGTGACCGTTACAATGGGCATG	undef	22	1	1	40
t0066042	20	12	TGAGGTAGTAGGTTGTATAT	dme-let-7-5p	21	TGAGGTAGTAGGTTGTATAGT	let-7	20	0	1	37
t0066076	20	12	TGGAATCTAAAGAAGTATGG	dme-miR-1-3p	22	TGGAATGTAAAGAAGTATGGAG	mir-1	19	1	2	31
t0066096	21	12	CATCTTACCAGACAGCATTAG	dme-miR-8-5p	22	CATCTTACCGGGCAGCATTAGA	mir-8	19	2	1	33
t0066118	26	12	TAATACTGTCAGGTAAAGATGTCTTT	dme-miR-8-3p	23	TAATACTGTCAGGTAAAGATGTC	mir-8	23	0	3	37
t0066394	22	12	TAGACGGAGAACTGATAAGGGC	dme-miR-184-3p	22	TGGACGGAGAACTGATAAGGGC	mir-184	21	1	0	41
t0066532	22	12	AGATATGTTTGATATTCTTGGT	bmo-miR-190	23	AGATATGTTTGATATTCTTGGTT	mir-190	22	0	1	41
t0066549	24	12	CCAGATCTAACTCTTCCAGCTCAC	cte-miR-750	23	CCAGATCTAACTCTTCCAGCTCA	mir-750	23	0	1	43
t0066858	22	12	AGAACTGTGTCTGGACATCAGG	aca-miR-219-1*	22	AAGAATTGTGTCTGGACATCTG	mir-219	19	2	2	30
t0066911	23	12	TGAGGTAGTTGGTTGTATAGTTT	cel-let-7-5p	22	TGAGGTAGTAGGTTGTATAGTT	let-7	21	1	1	38
t0067069	25	12	CCAGATCTAACTCTTCCAGCTCACT	cte-miR-750	23	CCAGATCTAACTCTTCCAGCTCA	mir-750	23	0	2	40
t0067444	23	12	TGGAATGTAAAGAAGTATGTAGA	odi-miR-1c	22	TGGAATGTAAAGAAGTATGTGA	mir-1	22	0	1	41
t0067566	20	12	TGGAATGTAAAGAAGTTTGG	dme-miR-1-3p	22	TGGAATGTAAAGAAGTATGGAG	mir-1	19	1	2	31
t0067712	22	12	TCCGGCATGGTCTAGTGGTTAG	bta-miR-2476	20	CCCTGTGGTCTAGTGGTTAG	undef	18	2	2	28
t0067802	20	12	TGGAATGTAAAGAAATATGG	dme-miR-1-3p	22	TGGAATGTAAAGAAGTATGGAG	mir-1	19	1	2	31
t0067918	22	12	CGTAGGAACTTCATACCATGCT	isc-miR-276	21	TAGGAACTTCATACCATGCTC	undef	20	0	3	31
t0067927	21	12	ACTTTGAGTCGGTACGAATCC	isc-miR-3931	23	TACTTTGAGTCGGTACGAATCCT	undef	21	0	2	36
t0067948	25	12	TGGAATGTAGAGAAGTATGGAGTTT	dme-miR-1-3p	22	TGGAATGTAAAGAAGTATGGAG	mir-1	21	1	3	32
t0068086	22	12	AATACTGTCAGGTAAAGATGTC	dme-miR-8-3p	23	TAATACTGTCAGGTAAAGATGTC	mir-8	22	0	1	41
t0068136	23	12	TTTTGATTATTGCTCAGAAGGCG	isc-miR-315	22	TTTTGATTGTTGCTCAGAAGGC	mir-315	21	1	1	38
t0068145	21	12	TGGAGTGTGACAATGGTGTTT	mmu-miR-122-5p	22	TGGAGTGTGACAATGGTGTTTG	mir-122	21	0	1	39
t0068185	21	12	CTGGAATGTAAAGAAGTATGG	dme-miR-1-3p	22	TGGAATGTAAAGAAGTATGGAG	mir-1	20	0	3	31
t0068258	21	12	CGTGACGTGGTGTAGTGGTTA	tca-miR-3888-3p	19	CGTGACGTAGTTAAGGTTA	undef	17	2	2	26
t0068297	22	12	TTTGTTCGTTCGGTTCGAGTTA	ame-miR-375	22	TTTGTTCGTTCGGCTCGAGTTA	mir-375	21	1	0	41
t0068315	22	12	TGAAAGACATGGGTAGTGAGAA	sme-miR-71c	22	TGAAAGACATGGGTAGTGAGAT	mir-71	21	1	0	41
t0068343	23	12	TGGATTGTAAAGAAGTATGGAGA	dme-miR-1-3p	22	TGGAATGTAAAGAAGTATGGAG	mir-1	21	1	1	38
t0068451	21	12	TCAGGTACCTGAGGTAGCGCG	api-miR-275	21	TCAGGTACCTGAAGTAGCGCG	mir-275	20	1	0	39
t0068613	22	12	TGAGGTAGTTGGTTGTATGGTT	dre-let-7d	22	TGAGGTAGTTGGTTGTATGGTT	let-7	22	0	0	44
t0068650	22	12	AACCCTTAGATCCGAACTTGTG	hsa-miR-100-5p	22	AACCCGTAGATCCGAACTTGTG	mir-99	21	1	0	41
t0068742	24	12	TGAAAGACATGGGTAGTGAGATTA	spu-miR-71	23	TGAAAGACATGGGTAGTGAGATT	mir-71	23	0	1	43
t0068785	22	12	TGGAATGTAGAGAAGTATGAAG	dme-miR-1-3p	22	TGGAATGTAAAGAAGTATGGAG	mir-1	20	2	0	38
t0069108	25	12	GACGTGAACAATGAATGTGAGCTTG	dme-miR-13b-2-5p	24	GCGTCAAAATGACTGTGAGCTATG	mir-2	21	2	3	31
t0069140	23	12	AAACCGTTACCATTACTGAGTTT	gga-miR-451	23	AAACCGTTACCATTACTGAGTTT	mir-451	23	0	0	46
t0069206	24	12	TGGACGGAGAACTGATAAGGGCTA	mmu-miR-184-3p	22	TGGACGGAGAACTGATAAGGGT	mir-184	22	0	2	38
t0069217	22	12	GAAAGACATGGGTAGTGAGATG	cte-miR-71	23	TGAAAGACATGGGTAGTGAGATG	mir-71	22	0	1	41
t0069490	22	12	TACCCTGTAGATCCGAATTTGC	dre-miR-10a	22	TACCCTGTAGATCCGAATTTGT	mir-10	21	1	0	41
t0069536	27	12	TGGACGGAGAACTGATAAGGGCTTTTT	mmu-miR-184-3p	22	TGGACGGAGAACTGATAAGGGT	mir-184	22	0	5	29
t0069621	22	12	TGGGATGTAAGGAAGTATGGAG	dme-miR-1-3p	22	TGGAATGTAAAGAAGTATGGAG	mir-1	20	2	0	38
t0069682	21	12	AGGAACTTCATACCATGCTCG	isc-miR-276	21	TAGGAACTTCATACCATGCTC	undef	20	0	2	34
t0069770	22	12	CTCTGTGCTGTGGAGGTAATAT	isc-miR-5308	23	TCTGTGCTGTGGAGGTAATATAT	undef	21	0	3	33
t0070035	26	12	AGTGAGGTAGTAGGTTGTATAGTTTT	cel-let-7-5p	22	TGAGGTAGTAGGTTGTATAGTT	let-7	22	0	4	32
t0070189	23	12	TGAGGTAGTAGGTTGCATAGTTT	cel-let-7-5p	22	TGAGGTAGTAGGTTGTATAGTT	let-7	21	1	1	38
t0070211	22	12	CAATGCCCATGGAAACCCCGAT	isc-miR-5309	22	CAATGCCCATGGAAACCCCGAA	undef	21	1	0	41
t0070249	21	12	TGTAGTCTGGCAGAAACGTCT	isc-miR-5310	21	TGTAGTCTGGCAGAAACGTCG	undef	20	1	0	39
t0070471	20	12	TGGAATGTACAGAAGTATGG	dme-miR-1-3p	22	TGGAATGTAAAGAAGTATGGAG	mir-1	19	1	2	31
t0070486	20	12	TATCACAGCCACCTTTGATG	isc-miR-2b	23	TATCACAGCCACCTTTGATGAGC	mir-2	20	0	3	31
t0070621	23	12	TACTTTGAGTCGGTACGAATCCC	isc-miR-3931	23	TACTTTGAGTCGGTACGAATCCT	undef	22	1	0	43
t0070857	28	12	TCAGGTACCTGAAGTAGCGCGCGGAATT	dme-miR-275-3p	23	TCAGGTACCTGAAGTAGCGCGCG	mir-275	23	0	5	31
t0070863	24	12	CCTGGACGGAGAACTGATAAGGGA	bmo-miR-184	24	ACTGGACGGAGAACTGATAAGGGC	mir-184	22	2	0	42
t0071032	21	12	TGGACTGTAAAGAAGTATGGA	dme-miR-1-3p	22	TGGAATGTAAAGAAGTATGGAG	mir-1	20	1	1	36
t0071073	25	12	TACCCTGTAGAACCGGGCTTTTGAA	dme-miR-993-5p	23	TACCCTGTAGTTCCGGGCTTTTG	mir-993	21	2	2	34
t0071171	23	12	TGGAATGTAAAGAAGTATTGAGA	dme-miR-1-3p	22	TGGAATGTAAAGAAGTATGGAG	mir-1	21	1	1	38
t0071239	22	12	TACCCTATAGATCCGAATTTGT	dre-miR-10a	22	TACCCTGTAGATCCGAATTTGT	mir-10	21	1	0	41
t0071244	22	12	TTTGTTCGTTCGGCTCGAGGTA	ame-miR-375	22	TTTGTTCGTTCGGCTCGAGTTA	mir-375	21	1	0	41
t0071373	22	11	TTTGTTCTTTCGGCTCGAGTTA	ame-miR-375	22	TTTGTTCGTTCGGCTCGAGTTA	mir-375	21	1	0	41
t0071393	23	11	TATCACAGCCACCTTTGATGACA	api-miR-2b	25	TATCACAGCCAGCTTTGTATGAGCA	mir-2	22	1	2	37
t0071582	22	11	TTTGTTCGTTCGGCTTGAGTTA	dpu-miR-375	22	TTTGTTCGTTCGGCTTGAGTTA	undef	22	0	0	44
t0071659	21	11	TGGAATGTAAAGAAGATGGAG	dme-miR-1-3p	22	TGGAATGTAAAGAAGTATGGAG	mir-1	21	0	1	39
t0071677	23	11	TCTTGATTGTTGCTCAGAAGGCG	isc-miR-315	22	TTTTGATTGTTGCTCAGAAGGC	mir-315	21	1	1	38
t0071742	23	11	TGAGGTAGTAGGTTATATAGTTT	spu-let-7	22	TGAGGTAGTAGGTTATATAGTT	let-7	22	0	1	41
t0071803	22	11	TGGAATATAAGGAAGTATGGAG	dme-miR-1-3p	22	TGGAATGTAAAGAAGTATGGAG	mir-1	20	2	0	38
t0071961	21	11	TGAGGCAGTAGGTTGTATAGT	dme-let-7-5p	21	TGAGGTAGTAGGTTGTATAGT	let-7	20	1	0	39
t0071992	23	11	TGGACACCATAGACTTGCAGTAT	oan-miR-1421h	21	TGGTCACCTGACTTGCAGTGT	mir-1421	19	2	2	30
t0072127	21	11	ACCCGTAGATCCGAACTTGTG	hsa-miR-100-5p	22	AACCCGTAGATCCGAACTTGTG	mir-99	21	0	1	39
t0072178	22	11	TGGACGGGGAACTGATAAGGGC	dme-miR-184-3p	22	TGGACGGAGAACTGATAAGGGC	mir-184	21	1	0	41
t0072425	18	11	CTAAGTACTAGCGCCGTA	tca-miR-252a-5p	20	CTAAGTACTAGTGCCGCAGG	mir-252	16	2	2	24
t0072437	19	11	TTGTTCGTTCGGCTCGAGT	ame-miR-375	22	TTTGTTCGTTCGGCTCGAGTTA	mir-375	19	0	3	29
t0072543	21	11	TGAGGTAGTAGGTTGTATGTT	cel-let-7-5p	22	TGAGGTAGTAGGTTGTATAGTT	let-7	21	0	1	39
t0072562	22	11	GTGCATTGTAGTTGCATTGCAA	bfl-miR-33	22	GTGCATTGTAGTTGCATTGCAT	mir-33	21	1	0	41
t0072570	22	11	TGGAATGTAGAAAAGTATGGAG	dme-miR-1-3p	22	TGGAATGTAAAGAAGTATGGAG	mir-1	20	2	0	38
t0072571	25	11	AATGGCACTGGAAGAATTCACGGTA	tca-miR-263a-5p	24	AATGGCACTGGAAGAATTCACGGG	mir-263	23	1	1	42
t0072656	22	11	TACCCTGTAGATCCGATTTTGT	dre-miR-10a	22	TACCCTGTAGATCCGAATTTGT	mir-10	21	1	0	41
t0072671	25	11	TGGAATGTAAGGAAGTATGGAGAAA	dme-miR-1-3p	22	TGGAATGTAAAGAAGTATGGAG	mir-1	21	1	3	32
t0072748	23	11	TTTTGATTGTTGCTCAGAAGGTG	isc-miR-315	22	TTTTGATTGTTGCTCAGAAGGC	mir-315	21	1	1	38
t0072756	22	11	TGAGGTAGTAGGTTGTATAGGT	cel-let-7-5p	22	TGAGGTAGTAGGTTGTATAGTT	let-7	21	1	0	41
t0072783	24	11	TAGGAACTTCATACCATGCTCGTT	dme-miR-276a-3p	22	TAGGAACTTCATACCGTGCTCT	mir-276	21	1	2	35
t0072969	24	11	AAGAGAGCAATCCGTGGACAGTAA	dme-miR-281-2-5p	22	AAGAGAGCTATCCGTCGACAGT	mir-46	20	2	2	32
t0072981	21	11	TGGTATGTAAAGAAGTATGGA	dme-miR-1-3p	22	TGGAATGTAAAGAAGTATGGAG	mir-1	20	1	1	36
t0073004	23	11	ATGACTAGATCCACACTCATCCA	lgi-miR-279	22	TGACTAGATCCACACTCATCCA	mir-279	22	0	1	41
t0073119	22	11	TGAGGTAGTAGTTTGTACAGTT	mmu-let-7g-5p	22	TGAGGTAGTAGTTTGTACAGTT	let-7	22	0	0	44
t0073175	22	11	TCAGGTACCTGAAGTAGCGCAA	api-miR-275	21	TCAGGTACCTGAAGTAGCGCG	mir-275	20	1	1	36
t0073270	22	11	TACCCTGTAGATCCGAATTTTT	dre-miR-10a	22	TACCCTGTAGATCCGAATTTGT	mir-10	21	1	0	41
t0073509	22	11	TGGAATGTTGAGAAGTATGGAG	dme-miR-1-3p	22	TGGAATGTAAAGAAGTATGGAG	mir-1	20	2	0	38
t0073595	20	11	TCGAATGTAAAGAAGTATGG	dme-miR-1-3p	22	TGGAATGTAAAGAAGTATGGAG	mir-1	19	1	2	31
t0073768	25	11	TCAGGTACCTGAAGTAGCGCGCATT	dme-miR-275-3p	23	TCAGGTACCTGAAGTAGCGCGCG	mir-275	22	1	2	37
t0073772	22	11	AAATTCGGTTCTGGAGAGGTTT	lmi-miR-10*	22	AAATTCGGTTCTAGAGAGGTTT	mir-10	21	1	0	41
t0073868	22	11	TGGAATGTAGAGAACTATGGAG	dme-miR-1-3p	22	TGGAATGTAAAGAAGTATGGAG	mir-1	20	2	0	38
t0073929	21	11	TGGAATGTAAAGAAGTATGCA	cel-miR-1-3p	21	TGGAATGTAAAGAAGTATGTA	mir-1	20	1	0	39
t0073953	23	11	TTTTGATTGTTGCTCAGAAAGCG	cte-miR-315	23	TTTTGATTGTTGCTCAGAAAGCC	mir-315	22	1	0	43
t0073993	20	11	TGGAATGTAAAGAAGTTGGA	dme-miR-1-3p	22	TGGAATGTAAAGAAGTATGGAG	mir-1	20	0	2	34
t0074041	20	11	TCCCTGAGACCCTTACTTGA	mmu-miR-125a-5p	24	TCCCTGAGACCCTTTAACCTGTGA	mir-125	20	0	4	28
t0074057	20	11	TAAGTACTAGCGCCGTAGGA	aae-miR-252	21	TAAGTACTAGTGCCGCAGGAG	mir-252	18	2	1	31
t0074079	24	11	CTTTTGATTGTTGCTCAGAAGGCG	isc-miR-315	22	TTTTGATTGTTGCTCAGAAGGC	mir-315	22	0	2	38
t0074155	20	11	TGGAATGTAAAGATATGGAG	dme-miR-1-3p	22	TGGAATGTAAAGAAGTATGGAG	mir-1	20	0	2	34
t0074227	20	11	TTGTGGGCTTGGCTGGGTGA	bta-miR-1584	20	TTGGGGCTGGGCTGGGGGCA	undef	17	2	2	26
t0074343	23	11	TTGGTCCCCTTCAACCAGCTGTA	dme-miR-133-3p	22	TTGGTCCCCTTCAACCAGCTGT	mir-133	22	0	1	41
t0074676	25	11	TGGAAGTAGATGATGCATGTACTTA	gga-miR-1799	21	TGAAGTGATGATGCCTGATTA	undef	20	1	4	27
t0074722	23	11	TTTGTTCGTTCGGCTCGAGTTAC	ame-miR-375	22	TTTGTTCGTTCGGCTCGAGTTA	mir-375	22	0	1	41
t0074774	23	11	TAATACTGTCAGGAAAAGATGTC	dme-miR-8-3p	23	TAATACTGTCAGGTAAAGATGTC	mir-8	22	1	0	43
t0074846	23	11	TGGAATGTAAAGAAGAATGGAGA	dme-miR-1-3p	22	TGGAATGTAAAGAAGTATGGAG	mir-1	21	1	1	38
t0075035	24	11	TAGGAACTTCATACCATGCTCGAT	dme-miR-276a-3p	22	TAGGAACTTCATACCGTGCTCT	mir-276	21	1	2	35
t0075079	22	11	TGGACGGAGCACTGATAAGGGC	dme-miR-184-3p	22	TGGACGGAGAACTGATAAGGGC	mir-184	21	1	0	41
t0075120	22	11	TACCCTGTAGATCCGGATTTGT	dre-miR-10c	22	TACCCTGTAGATCCGGATTTGT	mir-10	22	0	0	44
t0075156	24	11	TGACTAGATCCACACTCATCCAAA	lgi-miR-279	22	TGACTAGATCCACACTCATCCA	mir-279	22	0	2	38
t0075157	20	11	TGAGGTAGTGTTGTATAGTT	cel-let-7-5p	22	TGAGGTAGTAGGTTGTATAGTT	let-7	20	0	2	34
t0075392	22	11	TGGAATGTAAGGAAGCATGGAG	dme-miR-1-3p	22	TGGAATGTAAAGAAGTATGGAG	mir-1	20	2	0	38
t0075411	20	11	ACTTTGAGTCGGTACGAATC	isc-miR-3931	23	TACTTTGAGTCGGTACGAATCCT	undef	20	0	3	31
t0075458	21	11	TGAGGTAGTAGGTTATAGTTT	cel-let-7-5p	22	TGAGGTAGTAGGTTGTATAGTT	let-7	20	0	3	31
t0075583	21	11	TGGCATGTAAAGAAGTATGGA	dme-miR-1-3p	22	TGGAATGTAAAGAAGTATGGAG	mir-1	20	1	1	36
t0075696	22	11	TGCAATGTAAGGAAGTATGGAG	dme-miR-1-3p	22	TGGAATGTAAAGAAGTATGGAG	mir-1	20	2	0	38
t0075697	22	11	TGACTAGATCCACACTCACTCA	dme-miR-279-3p	22	TGACTAGATCCACACTCATTAA	mir-279	20	2	0	38
t0075786	19	11	TATCACAGCCACCTTTGAT	isc-miR-2b	23	TATCACAGCCACCTTTGATGAGC	mir-2	19	0	4	26
t0075934	25	11	TGGCAGTGTGGTTAGCTGGTTGTAA	dme-miR-34-5p	24	TGGCAGTGTGGTTAGCTGGTTGTG	mir-34	23	1	1	42
t0076011	20	11	AAGAGAGCAATCCGTGGACA	dme-miR-281-2-5p	22	AAGAGAGCTATCCGTCGACAGT	mir-46	18	2	2	28
t0076051	25	11	TGGACGGAGAACTGATAAGGGCTAA	mmu-miR-184-3p	22	TGGACGGAGAACTGATAAGGGT	mir-184	22	0	3	35
t0076090	22	11	TGGAATGTAGCGAAGTATGGAG	dme-miR-1-3p	22	TGGAATGTAAAGAAGTATGGAG	mir-1	20	2	0	38
t0076232	23	11	TGTAGTCTGGCAGAAACGTCGGT	isc-miR-5310	21	TGTAGTCTGGCAGAAACGTCG	undef	21	0	2	36
t0076257	26	11	AATGGCACTGGAAGAATTCACGGTAT	tca-miR-263a-5p	24	AATGGCACTGGAAGAATTCACGGG	mir-263	23	1	2	39
t0076307	22	11	TGCAATGTAGAGAAGTATGGAG	dme-miR-1-3p	22	TGGAATGTAAAGAAGTATGGAG	mir-1	20	2	0	38
t0076348	27	11	TGAGGTAGTAGGTTGTATAGTTTTTTT	cel-let-7-5p	22	TGAGGTAGTAGGTTGTATAGTT	let-7	22	0	5	29
t0076702	23	11	TGGAATGTGAGGAAGTATGGAGA	dme-miR-1-3p	22	TGGAATGTAAAGAAGTATGGAG	mir-1	20	2	1	35
t0076786	23	11	TGGAATGTAAAGAAGTATGGCGA	dme-miR-1-3p	22	TGGAATGTAAAGAAGTATGGAG	mir-1	21	1	1	38
t0076813	21	11	TTTGTTCGTTCGGCTTGAGTT	dpu-miR-375	22	TTTGTTCGTTCGGCTTGAGTTA	undef	21	0	1	39
t0076826	22	11	CAGATCTTGGTGGTAGTAGCAA	sha-miR-716b	25	AGATCTTGGTGGTAGTAGCAAATAT	mir-716	21	0	5	27
t0076842	23	11	TGGAATGTAAAGAAGTAAGGAGA	dme-miR-1-3p	22	TGGAATGTAAAGAAGTATGGAG	mir-1	21	1	1	38
t0076874	21	11	TTTGTTCATTCGGCTCGAGTT	ame-miR-375	22	TTTGTTCGTTCGGCTCGAGTTA	mir-375	20	1	1	36
t0076964	23	11	TTGTTCGTTCGGCTCGAGTTAAT	ame-miR-375	22	TTTGTTCGTTCGGCTCGAGTTA	mir-375	21	0	3	33
t0077006	19	11	TGGGCTTGAAGATTGGCTT	isc-miR-5305	22	TTGGGCTTGAAGATTAGCTTAG	undef	18	1	3	26
t0077062	21	11	AGATTATGAGATCTGAGGGCG	oan-miR-1357	19	ATTATGAGATCTGAGGGCC	undef	18	1	2	29
t0077173	21	11	TAAAGCTAGGTTACCAAAGTT	dpu-miR-79	23	ATAAAGCTAGGTTACCAAAGTTA	mir-9	21	0	2	36
t0077277	20	11	TGGAATGTGGAGAAGTATGG	sja-miR-1	22	TGGAATGTGGCGAAGTATGGTC	undef	19	1	2	31
t0077287	22	11	TGAGGTAGTAGGGTGTATAGTT	cel-let-7-5p	22	TGAGGTAGTAGGTTGTATAGTT	let-7	21	1	0	41
t0077531	23	11	TGAGGCAGTAGGTTGTATAGTTA	cel-let-7-5p	22	TGAGGTAGTAGGTTGTATAGTT	let-7	21	1	1	38
t0077779	20	10	TGGAATGTAATGAAGTATGG	dme-miR-1-3p	22	TGGAATGTAAAGAAGTATGGAG	mir-1	19	1	2	31
t0077980	23	10	TGGAATGTGGAGAAGTATGGAGA	dme-miR-1-3p	22	TGGAATGTAAAGAAGTATGGAG	mir-1	20	2	1	35
t0078087	23	10	TGTAATGTAAAGAAGTATGGAGA	dme-miR-1-3p	22	TGGAATGTAAAGAAGTATGGAG	mir-1	21	1	1	38
t0078209	21	10	TGGAATGTAAAGAATATGGAG	dme-miR-1-3p	22	TGGAATGTAAAGAAGTATGGAG	mir-1	21	0	1	39
t0078349	22	10	TGGAATGTAAAGAAGTATGGTT	pma-miR-1b	22	TGGAATGTAAAGAAGTATGGGT	mir-1	21	1	0	41
t0078455	22	10	TCAGGTACCTGAAGTAGCGCAT	api-miR-275	21	TCAGGTACCTGAAGTAGCGCG	mir-275	20	1	1	36
t0078489	21	10	ACCACAGGGTAGAACCACGGA	cfa-miR-140	21	ACCACAGGGTAGAACCACGGA	mir-140	21	0	0	42
t0078543	22	10	GTGGAATGTAGAGAAGTATGGA	dme-miR-1-3p	22	TGGAATGTAAAGAAGTATGGAG	mir-1	20	1	2	33
t0078554	21	10	TTTGTTCGTTCGGCTCGAGGT	ame-miR-375	22	TTTGTTCGTTCGGCTCGAGTTA	mir-375	20	1	1	36
t0078572	22	10	TGGACGTAGAACTGATAAGGGC	dme-miR-184-3p	22	TGGACGGAGAACTGATAAGGGC	mir-184	21	1	0	41
t0078597	22	10	TGGAATGTAGAGAAATATGGAG	dme-miR-1-3p	22	TGGAATGTAAAGAAGTATGGAG	mir-1	20	2	0	38
t0078614	26	10	TGGACGGAGAACTGATAAGGGCTAAT	mmu-miR-184-3p	22	TGGACGGAGAACTGATAAGGGT	mir-184	22	0	4	32
t0078691	23	10	TGGAATGTAAAGAATTATGGAGA	dme-miR-1-3p	22	TGGAATGTAAAGAAGTATGGAG	mir-1	21	1	1	38
t0078721	20	10	TGGCATGTAAAGAAGTATGG	dme-miR-1-3p	22	TGGAATGTAAAGAAGTATGGAG	mir-1	19	1	2	31
t0078753	23	10	TGGAATGTAAAGAAGCATGGAGT	dme-miR-1-3p	22	TGGAATGTAAAGAAGTATGGAG	mir-1	21	1	1	38
t0078782	22	10	TATTGCACTCGTCTCGGCCTTT	odi-miR-92a	22	TATTGCACTCGTCCCGGCCTTG	undef	20	2	0	38
t0078870	25	10	TCAGGTACCTGAAGTAGCGCGCGTA	dme-miR-275-3p	23	TCAGGTACCTGAAGTAGCGCGCG	mir-275	23	0	2	40
t0078871	24	10	AACCCGTAGATCCGAACTTGTGAT	asu-miR-100a	24	AACCCGTAGATCCGAACTTGTGTT	mir-99	23	1	0	45
t0078891	22	10	TGAGGTAGTAGGTTGTATAGTG	cel-let-7-5p	22	TGAGGTAGTAGGTTGTATAGTT	let-7	21	1	0	41
t0078903	26	10	TGAGATTCAACTCCTCCAACTTCTTT	bmo-miR-1175-3p	24	TGAGATTCAACTCCTCCAACTTAA	mir-1175	22	2	2	36
t0078985	23	10	GGAATGTAAAGAAGTATGGAGAA	dme-miR-1-3p	22	TGGAATGTAAAGAAGTATGGAG	mir-1	21	0	3	33
t0079011	22	10	TAGAATGTAAGGAAGTATGGAG	dme-miR-1-3p	22	TGGAATGTAAAGAAGTATGGAG	mir-1	20	2	0	38
t0079041	19	10	GTGAGCAAAGTTTCAGGTG	cbr-miR-87	20	GTGAGCAAAGTTTCAGGTGT	mir-87	19	0	1	35
t0079272	19	10	TGGATGTAAAGAAGTATGG	dme-miR-1-3p	22	TGGAATGTAAAGAAGTATGGAG	mir-1	19	0	3	29
t0079334	22	10	TGAAATGTAAGGAAGTATGGAG	dme-miR-1-3p	22	TGGAATGTAAAGAAGTATGGAG	mir-1	20	2	0	38
t0079539	23	10	TGAACACAGCTGGTGGTATATCT	isc-miR-317	25	TGAACACAGCTGGTGGTATATCAGT	mir-317	23	0	2	40
t0079586	23	10	TGAAAGACATGGGAAGTGAGATG	cte-miR-71	23	TGAAAGACATGGGTAGTGAGATG	mir-71	22	1	0	43
t0079596	23	10	TGGAATGTAAAGAAGTATAGAGT	dme-miR-1-3p	22	TGGAATGTAAAGAAGTATGGAG	mir-1	21	1	1	38
t0079640	23	10	TACCCTGTAGATCCGAATTTGTC	hsa-miR-10a-5p	23	TACCCTGTAGATCCGAATTTGTG	mir-10	22	1	0	43
t0079649	24	10	TACGTATACTGAAGGTATACCGGA	tca-miR-iab-8-5p	26	TTACGTATACTGAAGGTATACCGGAC	mir-iab-8	24	0	2	42
t0080029	21	10	TCCCTGGTGGTCTAGTGGTTA	ssc-miR-2476	21	TCCCTGTGGTCTAGTGGTTAG	mir-2476	20	0	2	34
t0080310	23	10	TTTTGATTGCTGCTCAGAAGGCG	isc-miR-315	22	TTTTGATTGTTGCTCAGAAGGC	mir-315	21	1	1	38
t0080336	22	10	TGGAATGTAGAGAAGTATGGCG	dme-miR-1-3p	22	TGGAATGTAAAGAAGTATGGAG	mir-1	20	2	0	38
t0080547	21	10	TGGAATGTAAAGACGTATGGA	dme-miR-1-3p	22	TGGAATGTAAAGAAGTATGGAG	mir-1	20	1	1	36
t0080592	26	10	TGGAATGTAAAGAAGTATGGAGTAAT	dme-miR-1-3p	22	TGGAATGTAAAGAAGTATGGAG	mir-1	22	0	4	32
t0080705	26	10	TGAAAGACATGGGTAGTGAGATGAAT	cte-miR-71	23	TGAAAGACATGGGTAGTGAGATG	mir-71	23	0	3	37
t0080754	25	10	TGGAATGTAAAGAAGTATGGAGAAC	dme-miR-1-3p	22	TGGAATGTAAAGAAGTATGGAG	mir-1	22	0	3	35
t0081032	19	10	TGGGCTTGAAGATTAGCTT	isc-miR-5305	22	TTGGGCTTGAAGATTAGCTTAG	undef	19	0	3	29
t0081187	22	10	TGAAAGACATGGGAAGTGAGAT	sme-miR-71c	22	TGAAAGACATGGGTAGTGAGAT	mir-71	21	1	0	41
t0081223	22	10	AAATTCGGTTCTAGAGAGGCTT	lmi-miR-10*	22	AAATTCGGTTCTAGAGAGGTTT	mir-10	21	1	0	41
t0081287	22	10	TACCCTGTAGATTCGAATTTGT	dre-miR-10a	22	TACCCTGTAGATCCGAATTTGT	mir-10	21	1	0	41
t0081431	26	10	AACCCGTAGATCCGAACTTGTGGAAC	tca-miR-100-5p	24	AACCCGTAGATCCGAACTTGTGGG	mir-99	23	1	2	39
t0081551	22	10	TGGAATGTAAGGAATTATGGAG	dme-miR-1-3p	22	TGGAATGTAAAGAAGTATGGAG	mir-1	20	2	0	38
t0081635	22	10	TATCCTGTAGATCCGAATTTGT	dre-miR-10a	22	TACCCTGTAGATCCGAATTTGT	mir-10	21	1	0	41
t0081670	24	10	TGAGTATTACATCAGGTACTGGAA	dme-miR-12-5p	23	TGAGTATTACATCAGGTACTGGT	mir-12	22	1	1	40
t0081721	21	10	CGGAATGTAGAGAAGTATGGA	dme-miR-1-3p	22	TGGAATGTAAAGAAGTATGGAG	mir-1	19	2	1	33
t0081987	24	10	TGAGGTAGTAGGTTGTATAGTTGA	cel-let-7-5p	22	TGAGGTAGTAGGTTGTATAGTT	let-7	22	0	2	38
t0082142	22	10	TGGAATCTAGAGAAGTATGGAG	dme-miR-1-3p	22	TGGAATGTAAAGAAGTATGGAG	mir-1	20	2	0	38
t0082144	27	10	TTTTGATTGTTGCTCAGAAGGCGTTTT	isc-miR-315	22	TTTTGATTGTTGCTCAGAAGGC	mir-315	22	0	5	29
t0082317	23	10	TGATGTAGTAGGTTGTATAGTTT	cel-let-7-5p	22	TGAGGTAGTAGGTTGTATAGTT	let-7	21	1	1	38
t0082354	18	10	TGTAGTCTGGCAGAAACG	isc-miR-5310	21	TGTAGTCTGGCAGAAACGTCG	undef	18	0	3	27
t0082389	25	10	TGAGTATTACATCAGGTACTGGTAT	dme-miR-12-5p	23	TGAGTATTACATCAGGTACTGGT	mir-12	23	0	2	40
t0082420	19	10	AATCTCATTTGGTATCTCT	isc-miR-5307	23	TAATCTCATTTGGTATCTCTGGG	undef	19	0	4	26
t0082543	22	10	GTGCATTGTAGTTGCATTGCAT	bfl-miR-33	22	GTGCATTGTAGTTGCATTGCAT	mir-33	22	0	0	44
t0082559	23	10	TGAGGTAGTAGGTTCTATAGTTT	cel-let-7-5p	22	TGAGGTAGTAGGTTGTATAGTT	let-7	21	1	1	38
t0082655	20	10	TTGGGCTTGGAGATTGGCTT	isc-miR-5305	22	TTGGGCTTGAAGATTAGCTTAG	undef	18	2	2	28
t0082687	26	10	TGGACGGAGAACTGATAAGGGCTATT	mmu-miR-184-3p	22	TGGACGGAGAACTGATAAGGGT	mir-184	22	0	4	32
t0082697	27	10	TCAGGTACCTGAAGTAGCGCGCGGAAA	dme-miR-275-3p	23	TCAGGTACCTGAAGTAGCGCGCG	mir-275	23	0	4	34
t0082960	24	10	TGAGGTAGTAGGTTGTATAGTTGT	cel-let-7-5p	22	TGAGGTAGTAGGTTGTATAGTT	let-7	22	0	2	38
t0082968	24	10	TGGACGGAGAACTGATAAGGGTAT	mmu-miR-184-3p	22	TGGACGGAGAACTGATAAGGGT	mir-184	22	0	2	38
t0083051	23	10	TGTGGTAGTAGGTTGTATAGTTT	cel-let-7-5p	22	TGAGGTAGTAGGTTGTATAGTT	let-7	21	1	1	38
t0083244	20	10	TCAGGTACCTGAAGTAGCGT	aae-miR-275	20	TCAGGTACCTGAAGTAGCGC	mir-275	19	1	0	37
t0083551	19	10	GGAATGTAGAGAAGTATGG	dme-miR-1-3p	22	TGGAATGTAAAGAAGTATGGAG	mir-1	18	1	3	26
t0083554	26	10	AATGGCACTGGAAGAATTCACGGCAA	tca-miR-263a-5p	24	AATGGCACTGGAAGAATTCACGGG	mir-263	23	1	2	39
t0083645	20	10	TGTTCGTTCGGCTCGAGTTA	ame-miR-375	22	TTTGTTCGTTCGGCTCGAGTTA	mir-375	20	0	2	34
t0083691	24	10	CTGAGGTAGTAGGTTGTATAGTTT	cel-let-7-5p	22	TGAGGTAGTAGGTTGTATAGTT	let-7	22	0	2	38
t0083855	22	10	AAATTTGGTTCTAGAGAGGTTT	lmi-miR-10*	22	AAATTCGGTTCTAGAGAGGTTT	mir-10	21	1	0	41
t0083913	21	10	TGGAATGTAGATAAGTATGGA	dme-miR-1-3p	22	TGGAATGTAAAGAAGTATGGAG	mir-1	19	2	1	33
t0083914	26	10	ATGAACCGAAAACTGCAGCTTATTGT	hsa-miR-548s	23	ATGGCCAAAACTGCAGTTATTTT	mir-548	21	2	3	31
t0083949	22	10	TGGAATTTAAGGAAGTATGGAG	dme-miR-1-3p	22	TGGAATGTAAAGAAGTATGGAG	mir-1	20	2	0	38
t0084074	25	10	TGGAATGTAAAGAAGTATGGAGTTA	dme-miR-1-3p	22	TGGAATGTAAAGAAGTATGGAG	mir-1	22	0	3	35
t0084140	22	10	AAGCTGCCAGCTGAAGAACTGT	dre-miR-22a	22	AAGCTGCCAGCTGAAGAACTGT	mir-22	22	0	0	44
t0084283	23	10	TTTTGATTGTTGCTCGGAAGGCG	isc-miR-315	22	TTTTGATTGTTGCTCAGAAGGC	mir-315	21	1	1	38
t0084729	27	10	TGAAAGACATGGGTAGTGAGATGATTT	cte-miR-71	23	TGAAAGACATGGGTAGTGAGATG	mir-71	23	0	4	34
t0084965	23	10	TGGAATGTAAAGAACTATGGAGA	dme-miR-1-3p	22	TGGAATGTAAAGAAGTATGGAG	mir-1	21	1	1	38
t0084971	22	10	TGGAATGTAGAGAAGTATGCAG	dme-miR-1-3p	22	TGGAATGTAAAGAAGTATGGAG	mir-1	20	2	0	38
t0085143	23	10	TGGAATGTAAAGAAATATGGAGA	dme-miR-1-3p	22	TGGAATGTAAAGAAGTATGGAG	mir-1	21	1	1	38
t0085398	22	9	TGGAACGTAAGGAAGTATGGAG	dme-miR-1-3p	22	TGGAATGTAAAGAAGTATGGAG	mir-1	20	2	0	38
t0085470	24	9	TTTGGCACTAGCACATTTTTGTAA	isc-miR-96	22	TTTGGCACTAGCACATTTTTGT	mir-96	22	0	2	38
t0085487	23	9	TGGACGGAGAACTGATAAGGGTA	mmu-miR-184-3p	22	TGGACGGAGAACTGATAAGGGT	mir-184	22	0	1	41
t0085563	23	9	TGGCAGTGTGGTTAGCTGGTTGA	cte-miR-34	23	TGGCAGTGTGGTTAGCTGGTTGT	mir-34	22	1	0	43
t0085652	20	9	TGGATTGTAAAGAAGTATGG	dme-miR-1-3p	22	TGGAATGTAAAGAAGTATGGAG	mir-1	19	1	2	31
t0085786	23	9	TTAGGTAGTAGGTTGTATAGTTT	cel-let-7-5p	22	TGAGGTAGTAGGTTGTATAGTT	let-7	21	1	1	38
t0085838	21	9	TCACAGTGAACCGGTCTCTTT	mmu-miR-128-3p	21	TCACAGTGAACCGGTCTCTTT	mir-128	21	0	0	42
t0085852	27	9	TCAAGATCCTCGTGTGCTGGTGGCGTC	bmo-miR-2842	24	TGAAGATCCTCGTACTGGTGGCGC	undef	22	2	3	33
t0085860	22	9	TACCCTGTAGCTCCGAATTTGT	dre-miR-10a	22	TACCCTGTAGATCCGAATTTGT	mir-10	21	1	0	41
t0085944	22	9	CTTGTTCGTTCGGCTCGAGTTA	ame-miR-375	22	TTTGTTCGTTCGGCTCGAGTTA	mir-375	21	1	0	41
t0085949	24	9	TGAGGTAGTAGGTTGTATAGTTAG	cel-let-7-5p	22	TGAGGTAGTAGGTTGTATAGTT	let-7	22	0	2	38
t0086114	22	9	TGATTAGATCCACACTCATCCA	lgi-miR-279	22	TGACTAGATCCACACTCATCCA	mir-279	21	1	0	41
t0086200	24	9	GGGTCTGTAGCTCAGTTGGTTAGA	mmu-miR-5106	23	AGGTCTGTAGCTCAGTTGGCAGA	undef	21	2	1	37
t0086254	26	9	TCAGGTACCTGAAGTAGCGCGCGGTT	dme-miR-275-3p	23	TCAGGTACCTGAAGTAGCGCGCG	mir-275	23	0	3	37
t0086303	23	9	TGGAATGTAAAAAAGTATGGAGA	dme-miR-1-3p	22	TGGAATGTAAAGAAGTATGGAG	mir-1	21	1	1	38
t0086404	23	9	TGAGGTAGTAGGTCGTATAGTTA	cel-let-7-5p	22	TGAGGTAGTAGGTTGTATAGTT	let-7	21	1	1	38
t0086544	24	9	CTCCCTGAGACCCTTACTTGTGAA	ola-miR-125c	23	TCCCTGAGACCCTAACTTGTGAC	mir-125	21	2	1	37
t0086631	23	9	TTTTGATTGTTGTTCAGAAGGCG	isc-miR-315	22	TTTTGATTGTTGCTCAGAAGGC	mir-315	21	1	1	38
t0086652	20	9	TTGAATGTAAAGAAGTATGG	dme-miR-1-3p	22	TGGAATGTAAAGAAGTATGGAG	mir-1	19	1	2	31
t0086700	23	9	TGAGATAGTAGGTTGTATAGTTT	cel-let-7-5p	22	TGAGGTAGTAGGTTGTATAGTT	let-7	21	1	1	38
t0086897	22	9	TCGTATCCCACTTCTGACACCA	bta-miR-2478	20	GTATCCCACTTCTGACACCA	undef	20	0	2	34
t0086925	19	9	AATGGCACTGGAAGAATTC	bmo-miR-263a	21	AATGGCACTGGAAGAATTCAC	mir-263	19	0	2	32
t0086934	24	9	TCTCACTACCTTGTCTTTGTTGGA	tca-miR-71-3p	22	TCTCACTACCTTGTCTTTCATG	mir-71	20	2	2	32
t0087126	22	9	TATTGCACTCGTCTTGGCCTTT	bma-miR-92	20	TATTGCACTCGTCCCGGCCT	mir-25	18	2	2	28
t0087137	25	9	TAATACTGTCAGGTAAAGATGTCAT	dme-miR-8-3p	23	TAATACTGTCAGGTAAAGATGTC	mir-8	23	0	2	40
t0087370	23	9	CAGACCTTTCCAGAACGACTGCA	rmi-miR-5319	22	CAGGCCTTTCCAGAATGACTGC	undef	20	2	1	35
t0087437	23	9	AACCCGTAGATCCGAACTTGTGC	bfl-miR-100	23	AACCCGTAGATCCGAACTTGTGT	mir-99	22	1	0	43
t0087443	19	9	AAATTCGGTTCTAGAGAGG	lmi-miR-10*	22	AAATTCGGTTCTAGAGAGGTTT	mir-10	19	0	3	29
t0087472	19	9	TGTTCGTTCGGCTCGAGTT	ame-miR-375	22	TTTGTTCGTTCGGCTCGAGTTA	mir-375	19	0	3	29
t0087717	23	9	TGAGGTAGTATGTTGTATAGTTT	cel-let-7-5p	22	TGAGGTAGTAGGTTGTATAGTT	let-7	21	1	1	38
t0087748	26	9	AACCCGTAGATCCGAACTTGTGAAAA	tca-miR-100-5p	24	AACCCGTAGATCCGAACTTGTGGG	mir-99	22	2	2	36
t0087808	23	9	TGGAATGTAAGGAAGTATGGATT	dme-miR-1-3p	22	TGGAATGTAAAGAAGTATGGAG	mir-1	20	2	1	35
t0087847	22	9	AGGAATGTAGAGAAGTATGGAG	dme-miR-1-3p	22	TGGAATGTAAAGAAGTATGGAG	mir-1	20	2	0	38
t0087905	21	9	ATGACCTATGAATTGACAGCC	dre-miR-192	21	ATGACCTATGAATTGACAGCC	mir-192	21	0	0	42
t0088073	22	9	TGGAATGTAAAGAAGTGTGGGG	dme-miR-1-3p	22	TGGAATGTAAAGAAGTATGGAG	mir-1	20	2	0	38
t0088129	22	9	TGAGGTAGTAGGTTGGATAGTT	cel-let-7-5p	22	TGAGGTAGTAGGTTGTATAGTT	let-7	21	1	0	41
t0088190	20	9	TGGAATGTAAAGAAGTATTG	odi-miR-1c	22	TGGAATGTAAAGAAGTATGTGA	mir-1	20	0	2	34
t0088238	21	9	TGGAATGTAACAAGTATGGAG	dme-miR-1-3p	22	TGGAATGTAAAGAAGTATGGAG	mir-1	20	1	1	36
t0088384	25	9	TCAGCAGGCAGGCCAAGTCGCAGCA	hsa-miR-3619-5p	22	TCAGCAGGCAGGCTGGTGCAGC	undef	20	2	3	29
t0088444	22	9	TGGAATGTAGAGAAGTAAGGAG	dme-miR-1-3p	22	TGGAATGTAAAGAAGTATGGAG	mir-1	20	2	0	38
t0088620	23	9	TGGAATGTGAGGAAGTATGGAGT	dme-miR-1-3p	22	TGGAATGTAAAGAAGTATGGAG	mir-1	20	2	1	35
t0088833	25	9	TCTTTGGTTATCTAGCTGTATGAAT	sme-miR-9a	24	TCTTTGGTTTTCTAGCTGTATGAT	mir-9	23	1	1	42
t0088991	22	9	TTTGTTCGTTTGGCTCGAGTTA	aga-miR-375	22	TTTGTTCGTTTGGCTCGAGTTA	mir-375	22	0	0	44
t0089002	24	9	TTTGGCACTAGCACATTTTTGTAT	hsa-miR-96-5p	23	TTTGGCACTAGCACATTTTTGCT	mir-96	22	1	1	40
t0089431	26	9	TGGAATGTAAAGAAGTATGGAGTCGT	dme-miR-1-3p	22	TGGAATGTAAAGAAGTATGGAG	mir-1	22	0	4	32
t0089465	23	9	TGAGGTAGTCGGTTGTATAGTTT	cel-let-7-5p	22	TGAGGTAGTAGGTTGTATAGTT	let-7	21	1	1	38
t0089474	22	9	AGTGGAATGTAGAGAAGTATGG	crm-miR-1	20	TGGAATGTAAAGAAGTATGT	mir-1	18	2	2	28
t0089596	23	9	TTTTGATCGTTGCTCAGAAGGCG	isc-miR-315	22	TTTTGATTGTTGCTCAGAAGGC	mir-315	21	1	1	38
t0089599	21	9	TGACTAGATCCACATCCATCC	cte-miR-279	21	TGACTAGATCCACACTCATCC	mir-279	19	2	0	36
t0089818	22	9	TTGGGCTTGGAGATTGGCTTAG	isc-miR-5305	22	TTGGGCTTGAAGATTAGCTTAG	undef	20	2	0	38
t0089898	22	9	TGGAATGTAAGGGAGTATGGAG	dme-miR-1-3p	22	TGGAATGTAAAGAAGTATGGAG	mir-1	20	2	0	38
t0090127	22	9	TAGCAGCACGTAAATACTGGCG	hsa-miR-16-5p	22	TAGCAGCACGTAAATATTGGCG	mir-15	21	1	0	41
t0090191	22	9	AAACCGTTACCATTACTGAGTT	hsa-miR-451a	22	AAACCGTTACCATTACTGAGTT	mir-451	22	0	0	44
t0090384	22	9	TACCCTGTAAATCCGAATTTGT	dre-miR-10a	22	TACCCTGTAGATCCGAATTTGT	mir-10	21	1	0	41
t0090385	23	9	TTCGGATCCCACTTCTGACACCA	bta-miR-2478	20	GTATCCCACTTCTGACACCA	undef	19	1	3	28
t0090443	25	9	AAGAGAGCAATCCGTGGACAGTATT	dme-miR-281-2-5p	22	AAGAGAGCTATCCGTCGACAGT	mir-46	20	2	3	29
t0090481	22	9	TGGAATGTAGAGAAGTATCGAG	dme-miR-1-3p	22	TGGAATGTAAAGAAGTATGGAG	mir-1	20	2	0	38
t0090703	27	9	CCAGATCTAACTCTTCCAGCTCATTTT	cte-miR-750	23	CCAGATCTAACTCTTCCAGCTCA	mir-750	23	0	4	34
t0090711	23	9	AACACAACATCCGGACAAGCACG	isc-miR-5315	22	AACACAACATCCGGACAAGCAC	undef	22	0	1	41
t0090763	22	9	CTGGACGGAGAACTGATAAGGG	bmo-miR-184	24	ACTGGACGGAGAACTGATAAGGGC	mir-184	22	0	2	38
t0090772	22	9	TTTGTTCGTTCAGCTCGAGTTA	ame-miR-375	22	TTTGTTCGTTCGGCTCGAGTTA	mir-375	21	1	0	41
t0090776	18	9	TGGGCTTGAAGATTAGCT	isc-miR-5305	22	TTGGGCTTGAAGATTAGCTTAG	undef	18	0	4	24
t0090806	23	9	TTCGTATCCCACTTCTGACACCA	bta-miR-2478	20	GTATCCCACTTCTGACACCA	undef	20	0	3	31
t0090867	23	9	ATGAGGTAGTAGGTTGTATAGTT	cel-let-7-5p	22	TGAGGTAGTAGGTTGTATAGTT	let-7	22	0	1	41
t0090964	24	9	TCAGGTACCTGAAGTAGCGCGCGC	dme-miR-275-3p	23	TCAGGTACCTGAAGTAGCGCGCG	mir-275	23	0	1	43
t0090997	22	9	CGGACGGAGAACTGATAAGGGC	bmo-miR-184	24	ACTGGACGGAGAACTGATAAGGGC	mir-184	22	0	2	38
t0091150	22	9	CGACTAGATCCACACTCATCCA	lgi-miR-279	22	TGACTAGATCCACACTCATCCA	mir-279	21	1	0	41
t0091283	23	9	TTTAAGTAGTAGTGCCGCAGGTA	isc-miR-252b	22	TTAAGTAGTAGTGCCGCAGGTA	mir-252	22	0	1	41
t0091466	25	9	TACTTTGAGTCGGTACGAATCCTAA	isc-miR-3931	23	TACTTTGAGTCGGTACGAATCCT	undef	23	0	2	40
t0091494	21	9	TGGAATGTATGAAGTATGGAG	dme-miR-1-3p	22	TGGAATGTAAAGAAGTATGGAG	mir-1	20	1	1	36
t0091573	22	9	TGACTAGATACACACTCATCCA	lgi-miR-279	22	TGACTAGATCCACACTCATCCA	mir-279	21	1	0	41
t0091595	22	9	GTGGAATGTAAGGAAGTATGGA	dme-miR-1-3p	22	TGGAATGTAAAGAAGTATGGAG	mir-1	20	1	2	33
t0091611	24	9	TGGAATATAAAGAAGTATGGAGAA	dme-miR-1-3p	22	TGGAATGTAAAGAAGTATGGAG	mir-1	21	1	2	35
t0091682	24	9	TGGAATGTAAGGAAGTATGGAGTA	dme-miR-1-3p	22	TGGAATGTAAAGAAGTATGGAG	mir-1	21	1	2	35
t0091859	22	9	ATGGAATGTAAGGAAGTATGGT	cin-miR-1-3p	22	TGGAATGTAAAGAAGTATGCGT	mir-1	20	1	2	33
t0092013	26	9	TTAAGTAGTAGTGCCGCAGGTAAATT	cel-miR-252-5p	23	ATAAGTAGTAGTGCCGCAGGTAA	mir-252	22	1	3	34
t0092045	24	9	GTGAGGTAGTAGGTTGTATAGTTT	cel-let-7-5p	22	TGAGGTAGTAGGTTGTATAGTT	let-7	22	0	2	38
t0092109	19	9	TGGGACAAGTTTGGCAGTA	rmi-miR-5341	19	TGGGACGATAGTTTGGCAA	undef	17	0	4	22
t0092155	19	9	TACGTATACTGAAGGTATA	dps-miR-iab-8	22	TTACGTATACTGAAGGTATACC	mir-iab-8	19	0	3	29
t0092284	22	9	AAAAGCTGGGTTGAGAGGGCGA	hsa-miR-320a	22	AAAAGCTGGGTTGAGAGGGCGA	mir-320	22	0	0	44
t0092399	21	9	TACCTGTAGATCCGAATTTGT	dre-miR-10a	22	TACCCTGTAGATCCGAATTTGT	mir-10	21	0	1	39
t0092499	25	9	TGAGTATTACATCAGGTACTGGTTT	dme-miR-12-5p	23	TGAGTATTACATCAGGTACTGGT	mir-12	23	0	2	40
t0092726	23	9	TGAGTTAGTAGGTTGTATAGTTT	cel-let-7-5p	22	TGAGGTAGTAGGTTGTATAGTT	let-7	21	1	1	38
t0092880	22	9	AACCCGTAGATCCGCACTTGTG	hsa-miR-100-5p	22	AACCCGTAGATCCGAACTTGTG	mir-99	21	1	0	41
t0093051	22	9	TGGAATTAAAGAAGTATGGAGA	dme-miR-1-3p	22	TGGAATGTAAAGAAGTATGGAG	mir-1	21	0	2	36
t0093052	22	9	TAATACTGTCAGGTAAAGATGA	cqu-miR-8	22	TAATACTGTCAGGTAAAGATGT	mir-8	21	1	0	41
t0093120	25	9	TATTGCACTCGTCCCGGCCTTTATT	pma-miR-92a	22	TATTGCACTCGTCCCGGCCTTA	mir-25	22	0	3	35
t0093139	22	9	TTCCTGAGACCCTTACTTGTGA	mmu-miR-125b-5p	22	TCCCTGAGACCCTAACTTGTGA	mir-125	20	2	0	38
t0093188	23	9	TTTTGATTCTTGCTCAGAAGGCG	isc-miR-315	22	TTTTGATTGTTGCTCAGAAGGC	mir-315	21	1	1	38
t0093189	23	9	TGGGATGTAAAGAAGTATGGAGT	dme-miR-1-3p	22	TGGAATGTAAAGAAGTATGGAG	mir-1	21	1	1	38
t0093210	23	9	TAGGAACTTCATACCATGCTCGG	isc-miR-276	21	TAGGAACTTCATACCATGCTC	undef	21	0	2	36
t0093270	24	9	TCTGGAATGTAAAGAAGTATGGAG	dme-miR-1-3p	22	TGGAATGTAAAGAAGTATGGAG	mir-1	22	0	2	38
t0093317	21	9	TACCCTTAGATCCGAATTTGT	dre-miR-10a	22	TACCCTGTAGATCCGAATTTGT	mir-10	21	0	1	39
t0093328	21	9	TGGAATGTAGAGAAGTATGGT	cin-miR-1-3p	22	TGGAATGTAAAGAAGTATGCGT	mir-1	20	1	1	36
t0093590	21	9	TCGGTGGGATTTTCGTCCGTC	isc-miR-278	22	TCGGTGGGATTTTCGTCCGTTT	undef	20	1	1	36
t0093747	24	9	TAATACTGTCAGGTAAAGATGTCG	dme-miR-8-3p	23	TAATACTGTCAGGTAAAGATGTC	mir-8	23	0	1	43
t0093769	23	9	TGGAATGTAAAGAAGTATGGTGA	odi-miR-1c	22	TGGAATGTAAAGAAGTATGTGA	mir-1	22	0	1	41
t0093799	22	9	TTTTTTCGTTCGGCTCGAGTTA	ame-miR-375	22	TTTGTTCGTTCGGCTCGAGTTA	mir-375	21	1	0	41
t0093847	22	9	TGGAATGTAAGGAAGTTTGGAG	dme-miR-1-3p	22	TGGAATGTAAAGAAGTATGGAG	mir-1	20	2	0	38
t0093958	22	9	TACACTGTAGATCCGAATTTGT	dre-miR-10a	22	TACCCTGTAGATCCGAATTTGT	mir-10	21	1	0	41
t0094165	22	9	TCCCTGAGACCCTTACTTGTGT	mmu-miR-125b-5p	22	TCCCTGAGACCCTAACTTGTGA	mir-125	20	2	0	38
t0094282	18	9	TGGACGGAGAACTGATAA	aga-miR-184	21	TGGACGGAGAACTGATAAGGG	mir-184	18	0	3	27
t0094293	22	9	TAATGACTCTGTTGCTGGCATG	crm-miR-64a	22	TATGACACTGTTGCGTAGCATG	undef	19	2	2	30
t0094556	20	8	GTATCCCATCTTCGTCGCCA	bta-miR-2478	20	GTATCCCACTTCTGACACCA	undef	17	2	2	26
t0094701	23	8	TTGAATGTAAAGAAGTATGGAGA	dme-miR-1-3p	22	TGGAATGTAAAGAAGTATGGAG	mir-1	21	1	1	38
t0094706	21	8	TTGAGTGATGAGAACCATGGA	gga-miR-3538	21	GTTCGGTGATGAAACCATGGA	mir-3538	18	2	2	28
t0094737	25	8	TGAGATCATTGTGAAAGCTGATTAT	ame-bantam	23	TGAGATCATTGTGAAAGCTGATT	bantam	23	0	2	40
t0094967	19	8	TTGGGCTTGAAGATTAGCT	isc-miR-5305	22	TTGGGCTTGAAGATTAGCTTAG	undef	19	0	3	29
t0095048	22	8	TGGAATGTAAGGAGGTATGGAG	dme-miR-1-3p	22	TGGAATGTAAAGAAGTATGGAG	mir-1	20	2	0	38
t0095112	22	8	TGTAGTCTGGCAGAAACGTCGG	isc-miR-5310	21	TGTAGTCTGGCAGAAACGTCG	undef	21	0	1	39
t0095208	26	8	CTACCCTGTAGAACCGGGCTTTTGTT	dps-miR-993*	24	CTACCCTGTAGTTCCGGGCTTTTG	mir-993	22	2	2	36
t0095211	22	8	TCGAATGTAGAGAAGTATGGAG	dme-miR-1-3p	22	TGGAATGTAAAGAAGTATGGAG	mir-1	20	2	0	38
t0095351	23	8	TGGAATGTAAAGAAGTATCGAGA	dme-miR-1-3p	22	TGGAATGTAAAGAAGTATGGAG	mir-1	21	1	1	38
t0095371	24	8	TGAGGTAGTAGGTTGTATAGTTCA	cel-let-7-5p	22	TGAGGTAGTAGGTTGTATAGTT	let-7	22	0	2	38
t0095383	23	8	TTTTGATTGTTGCTCATAAGGCG	isc-miR-315	22	TTTTGATTGTTGCTCAGAAGGC	mir-315	21	1	1	38
t0095437	23	8	CGGAATGTAAAGAAGTATGGAGT	dme-miR-1-3p	22	TGGAATGTAAAGAAGTATGGAG	mir-1	21	1	1	38
t0095827	22	8	TGGATTGTAAGGAAGTATGGAG	dme-miR-1-3p	22	TGGAATGTAAAGAAGTATGGAG	mir-1	20	2	0	38
t0095876	22	8	GTAGGAACTTCATACCATGCTC	isc-miR-276	21	TAGGAACTTCATACCATGCTC	undef	21	0	1	39
t0095927	25	8	TAATGACAATTAGGAACTGCATAGG	cin-miR-217	22	TACTGCATTAGGAACTGATTGG	undef	20	2	3	29
t0096028	21	8	TGACTAGATCCACATTCATCC	cte-miR-279	21	TGACTAGATCCACACTCATCC	mir-279	20	1	0	39
t0096070	25	8	GGGTCTGTAGCTCAGTTGGTTAGAG	mmu-miR-5106	23	AGGTCTGTAGCTCAGTTGGCAGA	undef	21	2	2	34
t0096338	22	8	TTCGTTGTCGTAGAAACCTGAA	aga-miR-981	20	TTCGTTGTCGACGAAACCTG	mir-981	18	2	2	28
t0096711	21	8	TTTGTTCGTTCGGCTCTAGTT	ame-miR-375	22	TTTGTTCGTTCGGCTCGAGTTA	mir-375	20	1	1	36
t0096794	20	8	TGGTAGTAGGTTGTATAGTT	cel-let-7-5p	22	TGAGGTAGTAGGTTGTATAGTT	let-7	20	0	2	34
t0096890	20	8	TGAACACAGCTGGTGGTATA	dme-miR-317-3p	24	TGAACACAGCTGGTGGTATCCAGT	mir-317	20	0	4	28
t0096944	21	8	TGAGGTAGTAGGTTGTATTTT	cel-let-7-5p	22	TGAGGTAGTAGGTTGTATAGTT	let-7	20	1	1	36
t0096966	22	8	TGGAAGACTAGTGATTTTGTTG	gga-miR-7	22	TGGAAGACTAGTGATTTTGTTG	mir-7	22	0	0	44
t0097139	24	8	GGCTCTGAGGGCTGAGCCGGTCGG	bta-miR-2487	22	CTCTAAGGGCTGGGCCGGTCGG	undef	20	2	2	32
t0097171	23	8	TACCACAGGGTAGAACCACGGAC	dre-miR-140*	23	TACCACAGGGTAGAACCACGGAC	mir-140	23	0	0	46
t0097263	21	8	TTTGTTCGTTCGGTTCGAGTT	ame-miR-375	22	TTTGTTCGTTCGGCTCGAGTTA	mir-375	20	1	1	36
t0097352	23	8	TGATTGTCCAAACGCAGTTCTTG	dme-miR-219-5p	23	TGATTGTCCAAACGCAATTCTTG	mir-219	22	1	0	43
t0097537	23	8	AGCGAGGTATGGAGTTCTTACTG	tca-miR-276-5p	24	AGCGAGGTATAGAGTTCCTACGTG	mir-276	21	2	1	37
t0097554	23	8	TGGAATGTAACGAAGTATGGAGA	dme-miR-1-3p	22	TGGAATGTAAAGAAGTATGGAG	mir-1	21	1	1	38
t0097696	20	8	TGGAATGTGGGGAAGTATGG	sja-miR-1	22	TGGAATGTGGCGAAGTATGGTC	undef	19	1	2	31
t0097762	22	8	TGAGGTAGTAGTTTGTGCTGTT	mmu-let-7i-5p	22	TGAGGTAGTAGTTTGTGCTGTT	let-7	22	0	0	44
t0097805	23	8	TCAGGTACCTGAAGTAGCGTGCG	dme-miR-275-3p	23	TCAGGTACCTGAAGTAGCGCGCG	mir-275	22	1	0	43
t0098069	23	8	AATGGCACTGGAAGAATTCCCGG	aae-miR-263a	23	AATGGCACTGGAAGAATTCACGG	mir-263	22	1	0	43
t0098316	24	8	TGGAATGTAAAGAAGTATGGAGGC	dme-miR-1-3p	22	TGGAATGTAAAGAAGTATGGAG	mir-1	22	0	2	38
t0098485	22	8	TTTGTTCGTTCGACTCGAGTTA	ame-miR-375	22	TTTGTTCGTTCGGCTCGAGTTA	mir-375	21	1	0	41
t0098489	22	8	TACCCTGTAGACCCGAATTTGT	gga-miR-10b	22	TACCCTGTAGAACCGAATTTGT	mir-10	21	1	0	41
t0098509	22	8	AGGAATGTAAGGAAGTATGGAG	dme-miR-1-3p	22	TGGAATGTAAAGAAGTATGGAG	mir-1	20	2	0	38
t0098565	24	8	TGGAATGTAAAGAAGTATGGACAA	dme-miR-1-3p	22	TGGAATGTAAAGAAGTATGGAG	mir-1	21	1	2	35
t0098675	29	8	TAACTTGTAGCCAGCCGTGTAGCTATTCA	isc-miR-5313	27	TTGTAGCCAGCCGTGTAGCTATTCAGG	undef	25	0	6	32
t0098747	23	8	TTTTGATTGTTGCTCAGCAGGCG	isc-miR-315	22	TTTTGATTGTTGCTCAGAAGGC	mir-315	21	1	1	38
t0098927	20	8	TGGAATGTAAAGAAGTCTGG	dme-miR-1-3p	22	TGGAATGTAAAGAAGTATGGAG	mir-1	19	1	2	31
t0099220	20	8	TTAAGTAGTAGTGCCGCAGT	isc-miR-252b	22	TTAAGTAGTAGTGCCGCAGGTA	mir-252	20	0	2	34
t0099239	22	8	AACCTGTAGATCCGAACTTGTG	hsa-miR-100-5p	22	AACCCGTAGATCCGAACTTGTG	mir-99	21	1	0	41
t0099279	21	8	TGAGGTAGTAGATTGTATAGT	hsa-let-7f-5p	22	TGAGGTAGTAGATTGTATAGTT	let-7	21	0	1	39
t0100021	23	8	AATGGCACTGGAAGAATTAACGG	aae-miR-263a	23	AATGGCACTGGAAGAATTCACGG	mir-263	22	1	0	43
t0100120	22	8	TGAATGTAAAGAAGTATGGAGT	dme-miR-1-3p	22	TGGAATGTAAAGAAGTATGGAG	mir-1	21	0	2	36
t0100172	24	8	TATCACAGCCACCTTTGATGACCA	isc-miR-2b	23	TATCACAGCCACCTTTGATGAGC	mir-2	22	1	1	40
t0100462	25	8	GCTGATGATGATGCTGCTGCTGATG	hsa-miR-4502	22	GCTGATGATGATGGTGCTGAAG	undef	21	1	3	32
t0100532	22	8	TGGAGTGTTAAGAAGTATGGAG	dme-miR-1-3p	22	TGGAATGTAAAGAAGTATGGAG	mir-1	20	2	0	38
t0100676	22	8	TTTGTTCGTTCGGCTCGCGTTA	dre-miR-375	22	TTTGTTCGTTCGGCTCGCGTTA	mir-375	22	0	0	44
t0100678	23	8	TGGACGGAGAACTGATAAGGGCC	dme-miR-184-3p	22	TGGACGGAGAACTGATAAGGGC	mir-184	22	0	1	41
t0100692	25	8	TCAGGTACCTGAGGTAGCGCGCGGA	dme-miR-275-3p	23	TCAGGTACCTGAAGTAGCGCGCG	mir-275	22	1	2	37
t0100725	21	8	CGTATCCGGCTCGACGGACCA	bmo-miR-2779	20	ATATCCGGCTCGAAGGACCA	undef	18	2	1	31
t0100746	20	8	AATGGCACTGGAAGAATTCA	bmo-miR-263a	21	AATGGCACTGGAAGAATTCAC	mir-263	20	0	1	37
t0101208	24	8	TGGAATGTAAAGAAGTATGGAGTC	dme-miR-1-3p	22	TGGAATGTAAAGAAGTATGGAG	mir-1	22	0	2	38
t0101245	18	8	TGAGTATTACATCAGGTA	tca-miR-12-5p	21	TGAGTATTACATCAGGTACTG	mir-12	18	0	3	27
t0101336	26	8	TGGAATGTAAAGAAGTATGGAGATTT	dme-miR-1-3p	22	TGGAATGTAAAGAAGTATGGAG	mir-1	22	0	4	32
t0101427	24	8	TTTGTTCGTTCGGCTCGAGTTATA	ame-miR-375	22	TTTGTTCGTTCGGCTCGAGTTA	mir-375	22	0	2	38
t0101493	21	8	TGAGGTAGTGGGTTGTATAGT	dme-let-7-5p	21	TGAGGTAGTAGGTTGTATAGT	let-7	20	1	0	39
t0101794	23	8	TTGTGCGTGTGACAGCGGCTATT	lmi-miR-210	23	CTTGTGCGTGTGACAGCGGCTAT	mir-210	22	0	2	38
t0101821	22	8	TTTGATTGTTGCTCAGAAGGCT	isc-miR-315	22	TTTTGATTGTTGCTCAGAAGGC	mir-315	21	0	2	36
t0101986	24	8	TAATCTCATTTGGTATCTCTGGGA	isc-miR-5307	23	TAATCTCATTTGGTATCTCTGGG	undef	23	0	1	43
t0102048	24	8	TGGACGGAGAACTGATAAGGGTTT	mmu-miR-184-3p	22	TGGACGGAGAACTGATAAGGGT	mir-184	22	0	2	38
t0102262	24	8	CCAGATCTAACTCTTCCAGCTCTT	cte-miR-750	23	CCAGATCTAACTCTTCCAGCTCA	mir-750	22	1	1	40
t0102488	28	8	GCAGATCTTGGTGGTAGTAGCAAATACT	sha-miR-716b	25	AGATCTTGGTGGTAGTAGCAAATAT	mir-716	25	0	3	41
t0102739	22	8	TGGACTGAGAACTGATAAGGGC	dme-miR-184-3p	22	TGGACGGAGAACTGATAAGGGC	mir-184	21	1	0	41
t0102887	23	8	TATGGAATGTAAAGAAGTATGGA	dme-miR-1-3p	22	TGGAATGTAAAGAAGTATGGAG	mir-1	21	0	3	33
t0103023	22	8	GAGTGGAATGTAAAGAAGTATG	crm-miR-1	20	TGGAATGTAAAGAAGTATGT	mir-1	19	0	4	26
t0103057	22	8	AGACTAGATCCACACTCATCCA	lgi-miR-279	22	TGACTAGATCCACACTCATCCA	mir-279	21	1	0	41
t0103412	26	8	AATGGCACTGGAAGAATTCACGGTAA	tca-miR-263a-5p	24	AATGGCACTGGAAGAATTCACGGG	mir-263	23	1	2	39
t0103829	28	8	TCAGGTACCTGAAGTAGCGCGCGTTTTT	dme-miR-275-3p	23	TCAGGTACCTGAAGTAGCGCGCG	mir-275	23	0	5	31
t0103904	18	8	TTGTTCGTTCGGCTCGAG	ame-miR-375	22	TTTGTTCGTTCGGCTCGAGTTA	mir-375	18	0	4	24
t0103972	23	8	TTTTGGTTATCTAGCTGTATGAA	dme-miR-9a-5p	23	TCTTTGGTTATCTAGCTGTATGA	mir-9	22	0	2	38
t0103993	22	8	TATTGCACTCGTCCCGGCCTTA	pma-miR-92a	22	TATTGCACTCGTCCCGGCCTTA	mir-25	22	0	0	44
t0104232	27	8	TGAGGTAGTAGGTTGTATAGTTATTTT	cel-let-7-5p	22	TGAGGTAGTAGGTTGTATAGTT	let-7	22	0	5	29
t0104337	23	8	TGGAATGTAAAGAAGTTTGGAGA	dme-miR-1-3p	22	TGGAATGTAAAGAAGTATGGAG	mir-1	21	1	1	38
t0104381	26	8	TTTGTTCGTTCGGCTCGAGTTAAAAT	ame-miR-375	22	TTTGTTCGTTCGGCTCGAGTTA	mir-375	22	0	4	32
t0104417	23	8	TCAGGTACCTGAAGTAGCGCACG	dme-miR-275-3p	23	TCAGGTACCTGAAGTAGCGCGCG	mir-275	22	1	0	43
t0104456	25	8	TGGAATGTAAAGAAGTATGGAGACA	dme-miR-1-3p	22	TGGAATGTAAAGAAGTATGGAG	mir-1	22	0	3	35
t0104541	20	8	TTGGTTATCTAGCTGTATGA	bma-miR-9	22	CTTTGGTTATCTAGCTGTATGA	mir-9	20	0	2	34
t0104597	23	8	CTGGAATGTAGAGAAGTATGGAG	dme-miR-1-3p	22	TGGAATGTAAAGAAGTATGGAG	mir-1	21	1	1	38
t0104659	22	8	TAGGAACTCCATACCATGCTCG	isc-miR-276	21	TAGGAACTTCATACCATGCTC	undef	20	1	1	36
t0104661	24	8	TAATACTGTCAGGTAAAGATGTCC	dme-miR-8-3p	23	TAATACTGTCAGGTAAAGATGTC	mir-8	23	0	1	43
t0104752	25	8	TTAAGTAGTAGTGCCGCAGGTATTT	isc-miR-252b	22	TTAAGTAGTAGTGCCGCAGGTA	mir-252	22	0	3	35
t0105104	25	8	TCTGTGCTGTGGAGGTAATATTTTT	isc-miR-5308	23	TCTGTGCTGTGGAGGTAATATAT	undef	22	1	2	37
t0105125	22	8	AACCCCTAGATCCGAACTTGTG	hsa-miR-100-5p	22	AACCCGTAGATCCGAACTTGTG	mir-99	21	1	0	41
t0105230	22	8	TGGAATGTAGAGATGTATGGAG	dme-miR-1-3p	22	TGGAATGTAAAGAAGTATGGAG	mir-1	20	2	0	38
t0105304	21	8	CGTATCCCACTTCTGACACCA	bta-miR-2478	20	GTATCCCACTTCTGACACCA	undef	20	0	1	37
t0105369	23	8	TGGAGTGTGACAATGGTGTTTGT	gga-miR-122	23	TGGAGTGTGACAATGGTGTTTGT	mir-122	23	0	0	46
t0105457	23	8	TGAGGTAGTAGGTTGTTTAGTTT	xtr-let-7e	22	TGAGGTAGTAGGTTGTTTAGTT	let-7	22	0	1	41
t0105535	22	8	TGGAATGTAGAGTAGTATGGAG	dme-miR-1-3p	22	TGGAATGTAAAGAAGTATGGAG	mir-1	20	2	0	38
t0105594	20	8	TCAGGTACCTGAAGTAGCGA	aae-miR-275	20	TCAGGTACCTGAAGTAGCGC	mir-275	19	1	0	37
t0105626	20	8	TAAGGCACGCGGTGAATGCC	mmu-miR-124-3p	20	TAAGGCACGCGGTGAATGCC	mir-124	20	0	0	40
t0105705	22	8	TCTGAGGGCTGAGCCGGTCGGG	bta-miR-2487	22	CTCTAAGGGCTGGGCCGGTCGG	undef	19	2	2	30
t0105713	22	8	AACCCGTAGATCCGAACTTGTA	hsa-miR-100-5p	22	AACCCGTAGATCCGAACTTGTG	mir-99	21	1	0	41
t0106111	23	8	TCAGGTACCTGAAGTAGCGCTAT	api-miR-275	21	TCAGGTACCTGAAGTAGCGCG	mir-275	20	1	2	33
t0106253	22	8	TGGAATGTAGAGAAGTCTGGAG	dme-miR-1-3p	22	TGGAATGTAAAGAAGTATGGAG	mir-1	20	2	0	38
t0106381	21	7	TAGCTCAGTCGGTAGAGCATG	mmu-miR-5112	19	TAGCTCAGCGGGAGAGCAC	undef	17	2	2	26
t0106807	23	7	TAATACTGTCAGGTAAAGATGTA	dme-miR-8-3p	23	TAATACTGTCAGGTAAAGATGTC	mir-8	22	1	0	43
t0107059	22	7	TGAAAGACATGGGCAGTGAGAT	sme-miR-71c	22	TGAAAGACATGGGTAGTGAGAT	mir-71	21	1	0	41
t0107066	26	7	TGAAAGACATGGGTAGTGAGATGAGA	cte-miR-71	23	TGAAAGACATGGGTAGTGAGATG	mir-71	23	0	3	37
t0107112	20	7	TGAATGTAGAGAAGTATGGA	dme-miR-1-3p	22	TGGAATGTAAAGAAGTATGGAG	mir-1	19	1	2	31
t0107136	23	7	TTTTGATTGTTCCTCAGAAGGCG	isc-miR-315	22	TTTTGATTGTTGCTCAGAAGGC	mir-315	21	1	1	38
t0107154	22	7	TGGAATGTAGAGAAGAATGGAG	dme-miR-1-3p	22	TGGAATGTAAAGAAGTATGGAG	mir-1	20	2	0	38
t0107393	22	7	CTCTGAGGGCTGAGCCGGTCGG	bta-miR-2487	22	CTCTAAGGGCTGGGCCGGTCGG	undef	20	2	0	38
t0107427	22	7	TGACTAGATCCACACTCATCTA	lgi-miR-279	22	TGACTAGATCCACACTCATCCA	mir-279	21	1	0	41
t0107677	24	7	TGCAGCTTGGTAGGAAACATGGTC	hsa-miR-4660	23	TGCAGCTCTGGTGGAAAATGGAG	undef	20	2	3	29
t0107743	28	7	TCAGGTACCTGAAGTAGCGCGCGGATTT	dme-miR-275-3p	23	TCAGGTACCTGAAGTAGCGCGCG	mir-275	23	0	5	31
t0107756	21	7	TCCGATGTGGTCTAGTGGCTA	ssc-miR-2476	21	TCCCTGTGGTCTAGTGGTTAG	mir-2476	18	2	2	28
t0107823	24	7	TTAAGTAGTAGTGCCGCAGGTTTT	isc-miR-252b	22	TTAAGTAGTAGTGCCGCAGGTA	mir-252	21	1	2	35
t0107943	22	7	GGGGTGTAGCTCAGATGGTAGA	cin-miR-4175-3p	19	GGTGTAGCTCCGATGGTAG	undef	18	1	3	26
t0107990	20	7	TGGAATGTAGATAAGTATGG	dme-miR-1-3p	22	TGGAATGTAAAGAAGTATGGAG	mir-1	18	2	2	28
t0108023	22	7	AAATTCGGTTCTAGGGAGGTTT	lmi-miR-10*	22	AAATTCGGTTCTAGAGAGGTTT	mir-10	21	1	0	41
t0108228	23	7	TAGAATGTAAAGAAGTATGGAGT	dme-miR-1-3p	22	TGGAATGTAAAGAAGTATGGAG	mir-1	21	1	1	38
t0108279	22	7	TGGAATGTAATAAGTATGGAGA	dme-miR-1-3p	22	TGGAATGTAAAGAAGTATGGAG	mir-1	20	1	2	33
t0108357	20	7	TGGAATGTGAGGAAGTATGG	mdo-miR-206	21	TGGAATGTAAGGAAGTGTGTG	mir-1	18	2	1	31
t0108379	24	7	TTGGTGCTCTCTCGGACAGTCATA	asu-miR-44a*	22	CTGGATGTCTCTCGCAGTCATA	mir-44	20	1	4	27
t0108480	24	7	AACCCGTAGATCCGAACTTGTGTT	asu-miR-100a	24	AACCCGTAGATCCGAACTTGTGTT	mir-99	24	0	0	48
t0108676	23	7	GATGGAATGTAAAGAAGTATGGA	dme-miR-1-3p	22	TGGAATGTAAAGAAGTATGGAG	mir-1	21	0	3	33
t0108739	22	7	TTTGTTCATTCGGCTCGAGTTA	ame-miR-375	22	TTTGTTCGTTCGGCTCGAGTTA	mir-375	21	1	0	41
t0108759	18	7	TGGAAGCGTGCTGGGCCC	mmu-miR-5115	19	CTGGACGCGAGCTGGGCCC	undef	16	2	1	27
t0108839	21	7	TGACTAGATCCACACTCATCA	lgi-miR-279	22	TGACTAGATCCACACTCATCCA	mir-279	21	0	1	39
t0108929	22	7	AAGTTCGGTTCTAGAGAGGTTT	lmi-miR-10*	22	AAATTCGGTTCTAGAGAGGTTT	mir-10	21	1	0	41
t0109185	23	7	TCGAATGTAAAGAAGTATGGAGA	dme-miR-1-3p	22	TGGAATGTAAAGAAGTATGGAG	mir-1	21	1	1	38
t0109215	20	7	ACTAGATCCACACTCATCCA	lgi-miR-279	22	TGACTAGATCCACACTCATCCA	mir-279	20	0	2	34
t0109293	22	7	TTTATTCGTTCGGCTCGAGTTA	ame-miR-375	22	TTTGTTCGTTCGGCTCGAGTTA	mir-375	21	1	0	41
t0109346	24	7	TGGAATGTAAGGAAGTATGGAGTT	dme-miR-1-3p	22	TGGAATGTAAAGAAGTATGGAG	mir-1	21	1	2	35
t0109426	21	7	TGGAATGTAGAGAGGTATGGA	dme-miR-1-3p	22	TGGAATGTAAAGAAGTATGGAG	mir-1	19	2	1	33
t0109563	25	7	TATTGCACTCGTCCCGGCCTTTTAT	pma-miR-92a	22	TATTGCACTCGTCCCGGCCTTA	mir-25	22	0	3	35
t0109620	19	7	TTGGTCCCCTTCAACCAGC	gga-miR-133b	21	TTGGTCCCCTTCAACCAGCTA	mir-133	19	0	2	32
t0109694	22	7	ATGGCACTGGAAGAATTCACGG	aae-miR-263a	23	AATGGCACTGGAAGAATTCACGG	mir-263	22	0	1	41
t0109894	23	7	TGAGGTAGTAGGTTGTGTGGTAT	hsa-let-7b-5p	22	TGAGGTAGTAGGTTGTGTGGTT	let-7	22	0	1	41
t0109933	21	7	TGGAATGTACAAGTATGGAGA	dme-miR-1-3p	22	TGGAATGTAAAGAAGTATGGAG	mir-1	19	1	3	28
t0109988	22	7	TGGAATGTAAAGAAGTATGTGG	odi-miR-1c	22	TGGAATGTAAAGAAGTATGTGA	mir-1	21	1	0	41
t0109997	24	7	AACCCGTAGATCCGAACTTGTGTA	asu-miR-100a	24	AACCCGTAGATCCGAACTTGTGTT	mir-99	23	1	0	45
t0110014	22	7	TTGTGACCGTTACAATGGGCAA	isc-miR-2001	23	TTGTGACCGTTACAATGGGCATG	undef	21	1	1	38
t0110097	22	7	TCTCTGAGACCCTTACTTGTGA	mmu-miR-125b-5p	22	TCCCTGAGACCCTAACTTGTGA	mir-125	20	2	0	38
t0110111	26	7	TGGAATGTAAAGAAGTATGGAGTATT	dme-miR-1-3p	22	TGGAATGTAAAGAAGTATGGAG	mir-1	22	0	4	32
t0110263	21	7	TACCCTGTAGATCCGAATTTT	dre-miR-10a	22	TACCCTGTAGATCCGAATTTGT	mir-10	21	0	1	39
t0110278	25	7	TGGAATGTAAAGAAGTATGGAGAGA	dme-miR-1-3p	22	TGGAATGTAAAGAAGTATGGAG	mir-1	22	0	3	35
t0110454	22	7	TCCCTGAGACCCTTACTTGTTA	mmu-miR-125b-5p	22	TCCCTGAGACCCTAACTTGTGA	mir-125	20	2	0	38
t0110499	26	7	CCAGATCTAACTCTTCCAGCTCATTT	cte-miR-750	23	CCAGATCTAACTCTTCCAGCTCA	mir-750	23	0	3	37
t0110511	22	7	TGGAATGTAAGGAAGTATGGTG	dme-miR-1-3p	22	TGGAATGTAAAGAAGTATGGAG	mir-1	20	2	0	38
t0110586	21	7	TTTTGGTTATCTAGCTGTATG	xtr-miR-9	22	TCTTTGGTTATCTAGCTGTATG	mir-9	21	0	1	39
t0110616	23	7	GAGAGTATCACGTGACGCTCCTT	isc-miR-5306	22	AGAGTATCACGTGACGCTCCTT	undef	22	0	1	41
t0110854	18	7	TGGAATGTAGAAGTATGG	dme-miR-1-3p	22	TGGAATGTAAAGAAGTATGGAG	mir-1	18	0	4	24
t0110895	22	7	TAGTAACTTCATACCATGCTCG	isc-miR-276	21	TAGGAACTTCATACCATGCTC	undef	20	1	1	36
t0110984	18	7	TTAAGTAGTAGTGCCGCA	isc-miR-252b	22	TTAAGTAGTAGTGCCGCAGGTA	mir-252	18	0	4	24
t0111037	19	7	GAGTATTACATCAGGTACT	tca-miR-12-5p	21	TGAGTATTACATCAGGTACTG	mir-12	19	0	2	32
t0111115	21	7	AATGGCACTGGAAGAATTCAC	bmo-miR-263a	21	AATGGCACTGGAAGAATTCAC	mir-263	21	0	0	42
t0111132	23	7	TTGGGCTTGAAGATTAGCTTAGA	isc-miR-5305	22	TTGGGCTTGAAGATTAGCTTAG	undef	22	0	1	41
t0111197	26	7	CACTGTACACTGATAGCGGTGAACGG	cbr-miR-65	22	CATGACACTGAAGCGGGAATGG	undef	21	1	4	29
t0111228	23	7	CCTGGACGGAGAACTGATAAGGT	bmo-miR-184	24	ACTGGACGGAGAACTGATAAGGGC	mir-184	21	2	1	37
t0111238	23	7	TCTTTGGTTATCTGGCTGTATGA	dme-miR-9a-5p	23	TCTTTGGTTATCTAGCTGTATGA	mir-9	22	1	0	43
t0111283	23	7	TCAGGTACCTGAAGTAGCGCGTA	dme-miR-275-3p	23	TCAGGTACCTGAAGTAGCGCGCG	mir-275	21	2	0	40
t0111459	21	7	TGGAATGTGGGGAAGTATGGA	sja-miR-1	22	TGGAATGTGGCGAAGTATGGTC	undef	19	2	1	33
t0111466	25	7	TTTTGATTGTTGCTCAGAAGGCTTT	isc-miR-315	22	TTTTGATTGTTGCTCAGAAGGC	mir-315	22	0	3	35
t0111507	20	7	TGGAATGTAGAGGAGTATGG	dme-miR-1-3p	22	TGGAATGTAAAGAAGTATGGAG	mir-1	18	2	2	28
t0111520	22	7	GAATGTAAAGAAGTATGGAGAA	dme-miR-1-3p	22	TGGAATGTAAAGAAGTATGGAG	mir-1	20	0	4	28
t0111628	22	7	TAACTAGATCCACACTCATCCA	lgi-miR-279	22	TGACTAGATCCACACTCATCCA	mir-279	21	1	0	41
t0111744	21	7	TTTTTTCGTTCGGCTCGAGTT	ame-miR-375	22	TTTGTTCGTTCGGCTCGAGTTA	mir-375	20	1	1	36
t0111847	23	7	TGGAATGTTAAGAAGTATGGAGA	dme-miR-1-3p	22	TGGAATGTAAAGAAGTATGGAG	mir-1	21	1	1	38
t0111941	22	7	TAGGAACTTCGTACCATGCTCG	isc-miR-276	21	TAGGAACTTCATACCATGCTC	undef	20	1	1	36
t0111965	21	7	TGAGGTAGTAGGTTGTATATT	cel-let-7-5p	22	TGAGGTAGTAGGTTGTATAGTT	let-7	21	0	1	39
t0112057	23	7	TGGCAAGATGGTGGCATAGTTGT	bfl-miR-31	23	TGGCAAGATGTTGGCATAGCTGT	mir-31	21	2	0	40
t0112221	22	7	TGGACAGAGAACTGATAAGGGC	dme-miR-184-3p	22	TGGACGGAGAACTGATAAGGGC	mir-184	21	1	0	41
t0112455	26	7	TGAGATTCAACTCCTCCAACTTCTAT	bmo-miR-1175-3p	24	TGAGATTCAACTCCTCCAACTTAA	mir-1175	23	1	2	39
t0112951	20	7	TGGTATGTAAAGAAGTATGG	cte-miR-1	22	TGGAATGTAAAGAAGTATGTAG	mir-1	19	1	2	31
t0113157	22	7	TAGGAACTTCATATCATGCTCG	isc-miR-276	21	TAGGAACTTCATACCATGCTC	undef	20	1	1	36
t0113161	19	7	TGGAATGTAGGGAAGTATG	crm-miR-1	20	TGGAATGTAAAGAAGTATGT	mir-1	17	2	1	29
t0113320	21	7	TGGAATGTAAGGAAGTGTGTG	mdo-miR-206	21	TGGAATGTAAGGAAGTGTGTG	mir-1	21	0	0	42
t0113359	23	7	TACCCTGTAGAACCGGGCTTTTT	asu-miR-57	25	TACCCTGTAGTACCGAGCTGTGTTT	mir-57	21	2	2	34
t0113577	25	7	AAATTCGGTTCTAGAGAGGTTTGAA	lmi-miR-10*	22	AAATTCGGTTCTAGAGAGGTTT	mir-10	22	0	3	35
t0113721	22	7	TAATACTGTCAGGGAAAGATGT	cqu-miR-8	22	TAATACTGTCAGGTAAAGATGT	mir-8	21	1	0	41
t0113724	18	7	TGAGGTAGTAGGTTGTAA	tca-let-7-5p	20	TGAGGTAGTAGGTTGTATAG	let-7	18	0	2	30
t0114009	23	7	TTTTGATTGTTGCTCAGAAGGAA	isc-miR-315	22	TTTTGATTGTTGCTCAGAAGGC	mir-315	21	1	1	38
t0114142	24	7	TGGAATGTAAAGAAGTATGGAGTG	dme-miR-1-3p	22	TGGAATGTAAAGAAGTATGGAG	mir-1	22	0	2	38
t0114256	21	7	TTTGTTCGTTCGGCTCAAGTT	ame-miR-375	22	TTTGTTCGTTCGGCTCGAGTTA	mir-375	20	1	1	36
t0114317	22	7	TGGAATGTAAGGAAGTATGAAG	dme-miR-1-3p	22	TGGAATGTAAAGAAGTATGGAG	mir-1	20	2	0	38
t0114358	21	7	TGGAATGTAAAGAAGTAGGGA	dme-miR-1-3p	22	TGGAATGTAAAGAAGTATGGAG	mir-1	20	1	1	36
t0114525	27	7	TCAGGTACCTGAAGTAGCGCGCTTTTT	dme-miR-275-3p	23	TCAGGTACCTGAAGTAGCGCGCG	mir-275	22	1	4	31
t0114588	23	7	CTAGGAACTTCATACCATGCTCG	isc-miR-276	21	TAGGAACTTCATACCATGCTC	undef	21	0	2	36
t0114889	25	7	TGAAAGACATGGGTAGTGAGATGAG	cte-miR-71	23	TGAAAGACATGGGTAGTGAGATG	mir-71	23	0	2	40
t0115053	22	7	TGACTAGGTCCACACTCATCCA	lgi-miR-279	22	TGACTAGATCCACACTCATCCA	mir-279	21	1	0	41
t0115108	25	7	TGGAATGTAAGGAAGTATGGAGTAT	dme-miR-1-3p	22	TGGAATGTAAAGAAGTATGGAG	mir-1	21	1	3	32
t0115295	23	7	TTTTGATTGTTGCTCAGAAGGGG	isc-miR-315	22	TTTTGATTGTTGCTCAGAAGGC	mir-315	21	1	1	38
t0115481	21	7	TGAATGTAAGGAAGTATGGAG	dme-miR-1-3p	22	TGGAATGTAAAGAAGTATGGAG	mir-1	20	1	1	36
t0115665	23	7	TGAGGTATTAGGTTGTATAGTTT	cel-let-7-5p	22	TGAGGTAGTAGGTTGTATAGTT	let-7	21	1	1	38
t0115834	22	7	CAGATCTAACTCTTCCAGCTCA	lgi-miR-750	22	CAGATCTAACTCTTCCAGCTCA	undef	22	0	0	44
t0115883	25	7	TCAGGTACCTGAAGTAGCGCGCAAT	dme-miR-275-3p	23	TCAGGTACCTGAAGTAGCGCGCG	mir-275	22	1	2	37
t0116214	25	7	TGAGGTAGTAGGTTGTATAGTTTCT	cel-let-7-5p	22	TGAGGTAGTAGGTTGTATAGTT	let-7	22	0	3	35
t0116303	23	7	TTTTGATTGTTGCCCAGAAGGCG	isc-miR-315	22	TTTTGATTGTTGCTCAGAAGGC	mir-315	21	1	1	38
t0116592	26	7	TACCCTGTAGATCCGAATTTGTGAAC	hsa-miR-10a-5p	23	TACCCTGTAGATCCGAATTTGTG	mir-10	23	0	3	37
t0116633	21	7	CAGTCGGTAGAGCATGAGACT	mmu-miR-1957	19	CAGTGGTAGAGCATATGAC	undef	17	2	2	26
t0116639	21	7	TGAGGTAGTAGGTTGTGTGGT	aca-let-7b	21	TGAGGTAGTAGGTTGTGTGGT	let-7	21	0	0	42
t0116707	23	7	GCGAATTCCATGGACGTGCAAGT	hsa-miR-4663	24	AGCTGAGCTCCATGGACGTGCAGT	undef	20	2	3	29
t0116766	23	7	TTCGAATCCCACTTCTGACACCA	mmu-miR-3968	21	CGAATCCCACTCCAGACACCA	undef	19	2	2	30
t0116808	25	7	TCAGGTACCTGAAGTAGCGCGCTAA	dme-miR-275-3p	23	TCAGGTACCTGAAGTAGCGCGCG	mir-275	22	1	2	37
t0117040	20	7	TGGAATGTAAAGATGTATGG	dme-miR-1-3p	22	TGGAATGTAAAGAAGTATGGAG	mir-1	19	1	2	31
t0117240	24	7	TATTGCACTCGTCCCGGCCTTTTA	pma-miR-92a	22	TATTGCACTCGTCCCGGCCTTA	mir-25	22	0	2	38
t0117411	22	7	TTTGTTCGTTCGGCTCGAGTTG	ame-miR-375	22	TTTGTTCGTTCGGCTCGAGTTA	mir-375	21	1	0	41
t0117452	24	7	AACCCGTAGATCCGAACTTGTGGA	tca-miR-100-5p	24	AACCCGTAGATCCGAACTTGTGGG	mir-99	23	1	0	45
t0117524	26	7	TGGAATGTAAAGAAGTATGGAGTTAT	dme-miR-1-3p	22	TGGAATGTAAAGAAGTATGGAG	mir-1	22	0	4	32
t0117551	23	7	TGAAATGTAAAGAAGTATGGAGT	dme-miR-1-3p	22	TGGAATGTAAAGAAGTATGGAG	mir-1	21	1	1	38
t0117575	21	7	GAAAGACATGGGTAGTGAGAT	sme-miR-71c	22	TGAAAGACATGGGTAGTGAGAT	mir-71	21	0	1	39
t0117602	25	7	TGAGTATTACATCAGGTACTGGTAA	dme-miR-12-5p	23	TGAGTATTACATCAGGTACTGGT	mir-12	23	0	2	40
t0117741	20	7	AGGTACCTGAAGTAGCGCGC	dme-miR-275-3p	23	TCAGGTACCTGAAGTAGCGCGCG	mir-275	20	0	3	31
t0117892	22	7	TGGAATTTAGAGAAGTATGGAG	dme-miR-1-3p	22	TGGAATGTAAAGAAGTATGGAG	mir-1	20	2	0	38
t0117984	24	7	TCTGAGGTAGTAGGTTGTATAGTT	cel-let-7-5p	22	TGAGGTAGTAGGTTGTATAGTT	let-7	22	0	2	38
t0118120	23	7	TTTTGATTGTTGCTCAGAGGGCG	isc-miR-315	22	TTTTGATTGTTGCTCAGAAGGC	mir-315	21	1	1	38
t0118247	26	7	TGAAAGACATGGGTAGTGAGATGAGT	cte-miR-71	23	TGAAAGACATGGGTAGTGAGATG	mir-71	23	0	3	37
t0118249	26	7	GGGTCTGTAGCTCAGTTGGTTAGAGC	mmu-miR-5106	23	AGGTCTGTAGCTCAGTTGGCAGA	undef	21	2	3	31
t0118297	23	7	TGGAATGTAAAGAAGTACGGAGT	dme-miR-1-3p	22	TGGAATGTAAAGAAGTATGGAG	mir-1	21	1	1	38
t0118397	22	7	TAGCCTGTAGATCCGAATTTGT	dre-miR-10a	22	TACCCTGTAGATCCGAATTTGT	mir-10	21	1	0	41
t0118432	20	7	TTGATTGTTGCTCAGAAGGC	isc-miR-315	22	TTTTGATTGTTGCTCAGAAGGC	mir-315	20	0	2	34
t0118600	22	7	AAATTCGGTTCTAGAGAGGGTT	lmi-miR-10*	22	AAATTCGGTTCTAGAGAGGTTT	mir-10	21	1	0	41
t0118656	27	7	TATCACAGCCACCTTTGATGACCCTTT	aae-miR-2b	24	TATCACAGCCAGCTTTGATGAGCT	mir-2	22	2	3	33
t0118670	22	7	CAGGTACCTGAAGTAGCGCGCT	dme-miR-275-3p	23	TCAGGTACCTGAAGTAGCGCGCG	mir-275	21	1	1	38
t0118772	22	7	TGGACGGAGGACTGATAAGGGC	dme-miR-184-3p	22	TGGACGGAGAACTGATAAGGGC	mir-184	21	1	0	41
t0118791	24	7	TCAGGTACCTGAAGTAGCGCGTAA	dme-miR-275-3p	23	TCAGGTACCTGAAGTAGCGCGCG	mir-275	21	2	1	37
t0119077	20	7	TGGAATGTAAAGAAGGATGG	dme-miR-1-3p	22	TGGAATGTAAAGAAGTATGGAG	mir-1	19	1	2	31
t0119083	24	7	TCTGTGCTGTGGAGGTAATATATA	isc-miR-5308	23	TCTGTGCTGTGGAGGTAATATAT	undef	23	0	1	43
t0119126	23	7	TTTCGATTGTTGCTCAGAAGGCG	isc-miR-315	22	TTTTGATTGTTGCTCAGAAGGC	mir-315	21	1	1	38
t0119162	21	7	TGAAATGTAGAGAAGTATGGA	dme-miR-1-3p	22	TGGAATGTAAAGAAGTATGGAG	mir-1	19	2	1	33
t0119199	23	7	TGGAATGTAAAGAAGTATGGACT	dme-miR-1-3p	22	TGGAATGTAAAGAAGTATGGAG	mir-1	21	1	1	38
t0119254	22	7	TGGAATGTGAAGAAGTATGGAT	dme-miR-1-3p	22	TGGAATGTAAAGAAGTATGGAG	mir-1	20	2	0	38
t0119339	22	7	CAGGCTGGTTAGATGGTTGTCA	dre-miR-456	22	CAGGCTGGTTAGATGGTTGTCA	mir-456	22	0	0	44
t0119837	21	7	TGGAATGTAGGAAGTATGGAG	dme-miR-1-3p	22	TGGAATGTAAAGAAGTATGGAG	mir-1	20	1	1	36
t0119864	20	7	TGGAATGTAAAGAAGTATGC	cin-miR-1-3p	22	TGGAATGTAAAGAAGTATGCGT	mir-1	20	0	2	34
t0119902	20	7	GGAATGTAAGGAAGTATGGA	dme-miR-1-3p	22	TGGAATGTAAAGAAGTATGGAG	mir-1	19	1	2	31
t0120216	23	7	TGAGGTAGTAAGTTGTATAGTTT	cel-let-7-5p	22	TGAGGTAGTAGGTTGTATAGTT	let-7	21	1	1	38
t0120464	21	7	TCATGTACCTGAAGTAGCGCG	api-miR-275	21	TCAGGTACCTGAAGTAGCGCG	mir-275	20	1	0	39
t0120471	22	7	AAATTCGGTTTTAGAGAGGTTT	lmi-miR-10*	22	AAATTCGGTTCTAGAGAGGTTT	mir-10	21	1	0	41
t0120515	21	7	CCTGGACGGAGAACTGATAAG	bmo-miR-184	24	ACTGGACGGAGAACTGATAAGGGC	mir-184	20	1	3	30
t0120720	22	7	AAGCTGCCCAATGAAGGGCTTT	dpu-miR-745	22	GAGCTGCCCAGTGAAGGGCTTT	undef	20	2	0	38
t0120832	20	7	GATTATGAGATCTGAGGGCG	oan-miR-1357	19	ATTATGAGATCTGAGGGCC	undef	18	1	1	32
t0120866	25	7	CCAGATCTAACTCTTCCAGCTCAAT	cte-miR-750	23	CCAGATCTAACTCTTCCAGCTCA	mir-750	23	0	2	40
t0121004	23	7	TGGAATGTAAAGCAGTATGGAGA	dme-miR-1-3p	22	TGGAATGTAAAGAAGTATGGAG	mir-1	21	1	1	38
t0121047	22	7	TAGGAACTTCATACCATGCTTG	isc-miR-276	21	TAGGAACTTCATACCATGCTC	undef	20	1	1	36
t0121556	21	6	TTTGTTTGTTCGGCTCGAGTT	ame-miR-375	22	TTTGTTCGTTCGGCTCGAGTTA	mir-375	20	1	1	36
t0121576	21	6	TACCCTGTAGATCCGATTTGT	dre-miR-10a	22	TACCCTGTAGATCCGAATTTGT	mir-10	21	0	1	39
t0121621	26	6	TGACTAGATCCACACTCATCCAGCAG	lgi-miR-279	22	TGACTAGATCCACACTCATCCA	mir-279	22	0	4	32
t0121707	25	6	TAGGAACTTCATACCATGCTCGAAA	isc-miR-276	21	TAGGAACTTCATACCATGCTC	undef	21	0	4	30
t0121823	26	6	TCAGGTACCTGAAGTAGCGCGCTTAT	dme-miR-275-3p	23	TCAGGTACCTGAAGTAGCGCGCG	mir-275	22	1	3	34
t0121885	22	6	TTGTTCGTTCGGCTCGAGTTAG	ame-miR-375	22	TTTGTTCGTTCGGCTCGAGTTA	mir-375	21	0	2	36
t0121947	24	6	CTGGAATGTAAAGAAGTATGGAGT	dme-miR-1-3p	22	TGGAATGTAAAGAAGTATGGAG	mir-1	22	0	2	38
t0121963	23	6	TATTGCACTCGTCCCGGCCTTAA	pma-miR-92a	22	TATTGCACTCGTCCCGGCCTTA	mir-25	22	0	1	41
t0122125	18	6	TACGTATACTGAAGGTAT	dps-miR-iab-8	22	TTACGTATACTGAAGGTATACC	mir-iab-8	18	0	4	24
t0122206	23	6	TGAGGTACTAGGTTGTATAGTTT	cel-let-7-5p	22	TGAGGTAGTAGGTTGTATAGTT	let-7	21	1	1	38
t0122275	21	6	TGGAATGTAGAAGTATGGAGA	dme-miR-1-3p	22	TGGAATGTAAAGAAGTATGGAG	mir-1	20	0	3	31
t0122599	22	6	TAGGAACTTAATACCATGCTCG	dme-miR-276b-3p	22	TAGGAACTTAATACCGTGCTCT	mir-276	20	2	0	38
t0122644	22	6	TGACTAGATCCAAACTCATCCA	lgi-miR-279	22	TGACTAGATCCACACTCATCCA	mir-279	21	1	0	41
t0122725	23	6	TGAAAGACATGGGTGGTGAGATG	cte-miR-71	23	TGAAAGACATGGGTAGTGAGATG	mir-71	22	1	0	43
t0122892	22	6	TGACTAGATCCACACTAATCCA	lgi-miR-279	22	TGACTAGATCCACACTCATCCA	mir-279	21	1	0	41
t0123435	25	6	AAGAGAGCAATCCGTGGACAGTTTT	dme-miR-281-2-5p	22	AAGAGAGCTATCCGTCGACAGT	mir-46	20	2	3	29
t0123520	24	6	TGAAAGACATGGGTAGTGAGATGC	cte-miR-71	23	TGAAAGACATGGGTAGTGAGATG	mir-71	23	0	1	43
t0123719	22	6	AACCCGTAGATCCGAACTTTTG	hsa-miR-100-5p	22	AACCCGTAGATCCGAACTTGTG	mir-99	21	1	0	41
t0123790	21	6	TGGAATGTAGAGAAGTATGGG	dme-miR-1-3p	22	TGGAATGTAAAGAAGTATGGAG	mir-1	20	1	1	36
t0123899	21	6	GGCCCGTTGGTCTAGGGGTAT	hsa-miR-4448	20	GGCTCCTTGGTCTAGGGGTA	undef	18	2	1	31
t0124056	26	6	TGAGGTAGTAGGTTGTATAGTTATTT	cel-let-7-5p	22	TGAGGTAGTAGGTTGTATAGTT	let-7	22	0	4	32
t0124390	22	6	TACCCTGTAGATCCCAATTTGT	dre-miR-10a	22	TACCCTGTAGATCCGAATTTGT	mir-10	21	1	0	41
t0124410	23	6	AACCCGTAGATCCGAACTTGTAA	bfl-miR-100	23	AACCCGTAGATCCGAACTTGTGT	mir-99	21	2	0	40
t0124749	19	6	GGAATGTAAGGAAGTATGG	mdo-miR-206	21	TGGAATGTAAGGAAGTGTGTG	mir-1	18	1	2	29
t0124880	23	6	TGGAATGTAGTAGAAGTATGGAG	dme-miR-1-3p	22	TGGAATGTAAAGAAGTATGGAG	mir-1	21	1	1	38
t0124991	23	6	TGGAATGTAAAGAGGTATGGAGT	dme-miR-1-3p	22	TGGAATGTAAAGAAGTATGGAG	mir-1	21	1	1	38
t0125213	22	6	TGGAATGGAAGGAAGTATGGAG	dme-miR-1-3p	22	TGGAATGTAAAGAAGTATGGAG	mir-1	20	2	0	38
t0125420	22	6	TGGAATGTAAGGAAGTATCGAG	dme-miR-1-3p	22	TGGAATGTAAAGAAGTATGGAG	mir-1	20	2	0	38
t0125496	24	6	TTGTGACCGTTACAATGGGCATAA	isc-miR-2001	23	TTGTGACCGTTACAATGGGCATG	undef	22	1	1	40
t0125769	23	6	TGAGGTAGCAGGTTGTATAGTTA	cel-let-7-5p	22	TGAGGTAGTAGGTTGTATAGTT	let-7	21	1	1	38
t0125773	23	6	TGAGGTAGTAGGTCGTATAGTTT	cel-let-7-5p	22	TGAGGTAGTAGGTTGTATAGTT	let-7	21	1	1	38
t0125987	21	6	TGGAATGTAGAGAAGCATGGA	dme-miR-1-3p	22	TGGAATGTAAAGAAGTATGGAG	mir-1	19	2	1	33
t0125992	23	6	CCAGATCTAACTCTTTCAGCTCA	cte-miR-750	23	CCAGATCTAACTCTTCCAGCTCA	mir-750	22	1	0	43
t0126044	23	6	TTAAGTAGTAGTGCCGCAGGAAA	cel-miR-252-5p	23	ATAAGTAGTAGTGCCGCAGGTAA	mir-252	21	2	0	40
t0126070	23	6	TGGAATATAAAGAAGTATGGAGT	dme-miR-1-3p	22	TGGAATGTAAAGAAGTATGGAG	mir-1	21	1	1	38
t0126294	18	6	ATCCCACTTCTGACACCA	bta-miR-2478	20	GTATCCCACTTCTGACACCA	undef	18	0	2	30
t0126367	21	6	AATTATGCTTGTGTTCGCGGG	isc-miR-1993	21	CATTATGCTAGTGTTCGCGGG	undef	19	2	0	36
t0126715	21	6	TTTTGATTTGCTCAGAAGGCG	isc-miR-315	22	TTTTGATTGTTGCTCAGAAGGC	mir-315	20	0	3	31
t0126766	19	6	ATTATGAGACTGACGCGCT	oan-miR-1357	19	ATTATGAGATCTGAGGGCC	undef	16	2	2	24
t0126792	25	6	TGGAATGTAAGGAAGTATGGAGTAA	dme-miR-1-3p	22	TGGAATGTAAAGAAGTATGGAG	mir-1	21	1	3	32
t0126889	22	6	GCAATGCCCATGGAAACCCCGA	isc-miR-5309	22	CAATGCCCATGGAAACCCCGAA	undef	21	0	2	36
t0127015	23	6	TTTTGTTTGTTGCTCAGAAGGCG	isc-miR-315	22	TTTTGATTGTTGCTCAGAAGGC	mir-315	21	1	1	38
t0127203	23	6	TGAGGTAGTGGGTTGTATAGTTA	cel-let-7-5p	22	TGAGGTAGTAGGTTGTATAGTT	let-7	21	1	1	38
t0127234	20	6	AAGTAGTAGTGCCGCAGGTA	cte-miR-252b	22	CTAAGTAGTAGTGCCGCAGGTA	mir-252	20	0	2	34
t0127236	25	6	TGGAATGTAAAGAAGTATGGAGAAG	dme-miR-1-3p	22	TGGAATGTAAAGAAGTATGGAG	mir-1	22	0	3	35
t0127924	23	6	TCAGGTACCTGAAGTAGTGCGCG	dme-miR-275-3p	23	TCAGGTACCTGAAGTAGCGCGCG	mir-275	22	1	0	43
t0127971	22	6	TCCCTGGTGGTCTAGTGGTTAG	ssc-miR-2476	21	TCCCTGTGGTCTAGTGGTTAG	mir-2476	21	0	1	39
t0128176	22	6	TGACCAGATCCACACTCATCCA	lgi-miR-279	22	TGACTAGATCCACACTCATCCA	mir-279	21	1	0	41
t0128340	22	6	AGGAACTTCATACCATGCTCGT	dme-miR-276a-3p	22	TAGGAACTTCATACCGTGCTCT	mir-276	20	1	2	33
t0128351	25	6	TACTTTGAGTCGGTACGAATCCTAT	isc-miR-3931	23	TACTTTGAGTCGGTACGAATCCT	undef	23	0	2	40
t0128373	20	6	GGACGGAGAACTGATAAGGG	aga-miR-184	21	TGGACGGAGAACTGATAAGGG	mir-184	20	0	1	37
t0128516	23	6	GTAGGAACTTCATACCATGCTCG	isc-miR-276	21	TAGGAACTTCATACCATGCTC	undef	21	0	2	36
t0128659	23	6	TGGAATGTAAAAGAAGTATGGAG	dme-miR-1-3p	22	TGGAATGTAAAGAAGTATGGAG	mir-1	22	0	1	41
t0128716	19	6	AGGTACCTGAAGTAGCGCG	api-miR-275	21	TCAGGTACCTGAAGTAGCGCG	mir-275	19	0	2	32
t0128761	21	6	AGTGAGGTAGTAGGTTGTATA	tca-let-7-5p	20	TGAGGTAGTAGGTTGTATAG	let-7	19	0	3	29
t0128814	26	6	ATCTGTTCAATGGAGTTGGCTGTCTT	bmo-miR-281	22	ACTGTCATGGAGTTGCTCTCTT	mir-46	21	1	4	29
t0128889	22	6	TAGGAACTTCATACCATGTTCG	isc-miR-276	21	TAGGAACTTCATACCATGCTC	undef	20	1	1	36
t0129119	23	6	TAACCCGTAGATCCGAACTTGTG	hsa-miR-100-5p	22	AACCCGTAGATCCGAACTTGTG	mir-99	22	0	1	41
t0129159	21	6	AGATATGTTTGATATTCTTGG	tca-miR-190-5p	21	AGATATGTTTGATATTCTTGG	mir-190	21	0	0	42
t0129295	20	6	AGATCTTGGTGGTAGTAGCA	sha-miR-716b	25	AGATCTTGGTGGTAGTAGCAAATAT	mir-716	20	0	5	25
t0129374	21	6	TGGAATGGAAAGAAGTATGGA	dme-miR-1-3p	22	TGGAATGTAAAGAAGTATGGAG	mir-1	20	1	1	36
t0129579	18	6	AGCGAGGTATGGAGTTCT	cqu-miR-276*	19	AGCGAGGTATAGAGTTCCT	mir-276	17	1	1	30
t0129763	22	6	TGACTAGATCCACACTCGTCCA	lgi-miR-279	22	TGACTAGATCCACACTCATCCA	mir-279	21	1	0	41
t0129801	22	6	TAGGCACTTCATACCATGCTCG	isc-miR-276	21	TAGGAACTTCATACCATGCTC	undef	20	1	1	36
t0129823	22	6	TCCCTGAGACCTTTACTTGTGA	mmu-miR-125a-5p	24	TCCCTGAGACCCTTTAACCTGTGA	mir-125	21	1	2	35
t0129927	23	6	TGAGTATTACATCAGGAACTGGT	dme-miR-12-5p	23	TGAGTATTACATCAGGTACTGGT	mir-12	22	1	0	43
t0129965	20	6	TGGACTGTAAAGAAGTATGG	dme-miR-1-3p	22	TGGAATGTAAAGAAGTATGGAG	mir-1	19	1	2	31
t0130174	22	6	TACCCTGTAGATACGAATTTGT	dre-miR-10a	22	TACCCTGTAGATCCGAATTTGT	mir-10	21	1	0	41
t0130239	22	6	AGTGGAATGTAAGGAAGTATGG	mdo-miR-206	21	TGGAATGTAAGGAAGTGTGTG	mir-1	19	1	3	28
t0130384	23	6	TCTGTGCTGTGGAGGGAATATAT	isc-miR-5308	23	TCTGTGCTGTGGAGGTAATATAT	undef	22	1	0	43
t0130578	19	6	TATCACAGCCAGCTTTGAT	bma-miR-2a	21	TATCACAGCCAGCTTTGATGT	mir-2	19	0	2	32
t0130757	23	6	TGGCTGAACGTTGTTATGCGTGT	isc-miR-5312	21	TGGCTGAACGTTGTTATGCGT	undef	21	0	2	36
t0130867	23	6	TGAGGTAGTAGGTTGTATAGCTT	cel-let-7-5p	22	TGAGGTAGTAGGTTGTATAGTT	let-7	22	0	1	41
t0131213	22	6	GGACGGAGAACTGATAAGGGCT	mmu-miR-184-3p	22	TGGACGGAGAACTGATAAGGGT	mir-184	21	0	2	36
t0131228	22	6	AAATTCGTTTCTAGAGAGGTTT	lmi-miR-10*	22	AAATTCGGTTCTAGAGAGGTTT	mir-10	21	1	0	41
t0131296	22	6	TTTGTTCGTTCGGCTCGAGGTT	ame-miR-375	22	TTTGTTCGTTCGGCTCGAGTTA	mir-375	20	2	0	38
t0131302	22	6	TGATTGTCCAAACGCAATTCTT	dre-miR-219	22	TGATTGTCCAAACGCAATTCTT	mir-219	22	0	0	44
t0131386	25	6	TGGAATGTAAAGAAGTATGGAGACT	dme-miR-1-3p	22	TGGAATGTAAAGAAGTATGGAG	mir-1	22	0	3	35
t0131745	19	6	CTGCACCGGGACTGGGCGA	hsa-miR-3130-3p	21	GCTGCACCGGAGACTGGGTAA	mir-3130	17	2	2	26
t0131747	23	6	TATCACAGCCAGCTTTGATGACT	aae-miR-2b	24	TATCACAGCCAGCTTTGATGAGCT	mir-2	23	0	1	43
t0131837	25	6	TTTTGTTCGTTCGGCTCGAGTTAAT	ame-miR-375	22	TTTGTTCGTTCGGCTCGAGTTA	mir-375	22	0	3	35
t0131956	23	6	TAAATGCATTATCTGGAATGGAG	sme-miR-277c	22	TAAATGCATTATCTGGTATGAT	undef	20	2	1	35
t0133051	25	6	TCAGGTACCTGAAGTAGCGCGCAAA	dme-miR-275-3p	23	TCAGGTACCTGAAGTAGCGCGCG	mir-275	22	1	2	37
t0133261	18	6	TCTGTTCTGTTGGTTTTT	bta-miR-2371	20	TATAGTTTTGTGTGGTTTTT	undef	16	2	2	24
t0133361	23	6	TGGCACTGGAAGAATTCACGGCT	tca-miR-263a-5p	24	AATGGCACTGGAAGAATTCACGGG	mir-263	21	1	3	32
t0133425	21	6	AGCAGCATTGTACAGGGCTAT	cfa-miR-107	21	AGCAGCATTGTACAGGGCTAT	mir-103	21	0	0	42
t0133484	22	6	TCCCTGAGACACTTACTTGTGA	mmu-miR-125b-5p	22	TCCCTGAGACCCTAACTTGTGA	mir-125	20	2	0	38
t0133637	19	6	TGGAATTAAAGAAGTATGG	dme-miR-1-3p	22	TGGAATGTAAAGAAGTATGGAG	mir-1	19	0	3	29
t0133837	21	6	TGGAATGTAAAGAAGTAGGAG	dme-miR-1-3p	22	TGGAATGTAAAGAAGTATGGAG	mir-1	21	0	1	39
t0133931	20	6	TGGAATGTAAAGCAGTATGG	dme-miR-1-3p	22	TGGAATGTAAAGAAGTATGGAG	mir-1	19	1	2	31
t0134177	23	6	TTTTGATTGTTGCTCAGATGGCG	isc-miR-315	22	TTTTGATTGTTGCTCAGAAGGC	mir-315	21	1	1	38
t0134299	21	6	TTTGTTCGTTCGGCTCGAGTA	ame-miR-375	22	TTTGTTCGTTCGGCTCGAGTTA	mir-375	21	0	1	39
t0134433	19	6	CAGGTACCTGAAGTAGCGC	aae-miR-275	20	TCAGGTACCTGAAGTAGCGC	mir-275	19	0	1	35
t0134499	21	6	TCTGTAGTAGGTTGTATAGTT	cel-let-7-5p	22	TGAGGTAGTAGGTTGTATAGTT	let-7	19	2	1	33
t0134697	22	6	TTTGTTCGTTCGGCTCGAGTAA	ame-miR-375	22	TTTGTTCGTTCGGCTCGAGTTA	mir-375	21	1	0	41
t0134722	21	6	AGATTATGAGATCTGAGGGCA	oan-miR-1357	19	ATTATGAGATCTGAGGGCC	undef	18	1	2	29
t0134739	22	6	AACTTCGGTTCTAGAGAGGTTT	lmi-miR-10*	22	AAATTCGGTTCTAGAGAGGTTT	mir-10	21	1	0	41
t0134857	22	6	TGGAATGTAAGCAAGTATGGAG	dme-miR-1-3p	22	TGGAATGTAAAGAAGTATGGAG	mir-1	20	2	0	38
t0134929	22	6	TTGATTGTTGCTCAGAAGGCGT	isc-miR-315	22	TTTTGATTGTTGCTCAGAAGGC	mir-315	20	0	4	28
t0135039	23	6	GAGGTAGTAGGTTGTATAGTTTT	cel-let-7-5p	22	TGAGGTAGTAGGTTGTATAGTT	let-7	21	0	3	33
t0135292	22	6	AACCCGTAGCTCCGAACTTGTG	hsa-miR-100-5p	22	AACCCGTAGATCCGAACTTGTG	mir-99	21	1	0	41
t0135325	22	6	TACCCTGTAGATCCGAATTCGT	dre-miR-10a	22	TACCCTGTAGATCCGAATTTGT	mir-10	21	1	0	41
t0135557	20	6	TGAAATGTAGAGAAGTATGG	dme-miR-1-3p	22	TGGAATGTAAAGAAGTATGGAG	mir-1	18	2	2	28
t0135559	22	6	TGAAGGACATGGGTAGTGAGAT	sme-miR-71c	22	TGAAAGACATGGGTAGTGAGAT	mir-71	21	1	0	41
t0135622	21	6	CCCTGAGACCCTTACTTGTGA	mmu-miR-125b-5p	22	TCCCTGAGACCCTAACTTGTGA	mir-125	20	1	1	36
t0135635	25	6	TGTAGTCTGGCAGAAACGTCGGTTA	isc-miR-5310	21	TGTAGTCTGGCAGAAACGTCG	undef	21	0	4	30
t0135670	22	6	GGAATGTAGAGAAGTATGGAGA	dme-miR-1-3p	22	TGGAATGTAAAGAAGTATGGAG	mir-1	20	1	2	33
t0135764	24	6	TTTAAGTAGTAGTGCCGCAGGTAT	isc-miR-252b	22	TTAAGTAGTAGTGCCGCAGGTA	mir-252	22	0	2	38
t0136122	21	6	CGAGGTAGTAGGTTGTATAGT	dme-let-7-5p	21	TGAGGTAGTAGGTTGTATAGT	let-7	20	1	0	39
t0136231	25	6	AACCCGTAGATCCGAACTTGTGAAC	tca-miR-100-5p	24	AACCCGTAGATCCGAACTTGTGGG	mir-99	22	2	1	39
t0136457	21	6	TTGGGCTTGGAGATTGGCTTA	isc-miR-5305	22	TTGGGCTTGAAGATTAGCTTAG	undef	19	2	1	33
t0136507	23	6	TGAGGAAGTAGGTTGTATAGTTA	cel-let-7-5p	22	TGAGGTAGTAGGTTGTATAGTT	let-7	21	1	1	38
t0136652	22	6	TGGGAACTTCATACCATGCTCG	isc-miR-276	21	TAGGAACTTCATACCATGCTC	undef	20	1	1	36
t0136656	24	6	TGGACGGAGAACTGATAAGGGAAT	mmu-miR-184-3p	22	TGGACGGAGAACTGATAAGGGT	mir-184	22	0	2	38
t0136761	26	6	TATTGCACTCGTCCCGGCCTTTTTTT	odi-miR-92a	22	TATTGCACTCGTCCCGGCCTTG	undef	21	1	4	29
t0137041	21	6	TGGAAATAAAGAAGTATGGAG	dme-miR-1-3p	22	TGGAATGTAAAGAAGTATGGAG	mir-1	20	1	1	36
t0137138	24	6	TATGGAATGTAAAGAAGTATGGAG	dme-miR-1-3p	22	TGGAATGTAAAGAAGTATGGAG	mir-1	22	0	2	38
t0137209	20	6	AGGTGGGGGGGTGGTGGGCA	mmu-miR-705	20	GGTGGGAGGTGGGGTGGGCA	undef	17	2	2	26
t0137351	22	6	CCTGAAAGACATGGGTAGTGAG	sme-miR-71c	22	TGAAAGACATGGGTAGTGAGAT	mir-71	20	0	4	28
t0137937	22	6	TGGGCGGAGAACTGATAAGGGC	dme-miR-184-3p	22	TGGACGGAGAACTGATAAGGGC	mir-184	21	1	0	41
t0137939	20	6	TGGAGTGTAGAGAAGTATGG	dme-miR-1-3p	22	TGGAATGTAAAGAAGTATGGAG	mir-1	18	2	2	28
t0138048	23	6	TGAGGTAGTAGGATGTATAGTTT	cel-let-7-5p	22	TGAGGTAGTAGGTTGTATAGTT	let-7	21	1	1	38
t0138081	23	6	TTTGATTGTTGCTCAGAAGGCGT	isc-miR-315	22	TTTTGATTGTTGCTCAGAAGGC	mir-315	21	0	3	33
t0138090	21	6	TTTGTTCGTTTGGCTCGAGTT	aga-miR-375	22	TTTGTTCGTTTGGCTCGAGTTA	mir-375	21	0	1	39
t0138250	21	6	TGGAATTAAGGAAGTATGGAG	dme-miR-1-3p	22	TGGAATGTAAAGAAGTATGGAG	mir-1	20	1	1	36
t0138294	24	6	TGAGGTAGTAGGTTGTATAGTTCT	cel-let-7-5p	22	TGAGGTAGTAGGTTGTATAGTT	let-7	22	0	2	38
t0138569	23	6	AATGGCACTGGAAGAATTTACGG	aae-miR-263a	23	AATGGCACTGGAAGAATTCACGG	mir-263	22	1	0	43
t0138679	22	6	TGGAATGTAAGGAAGTAAGGAG	dme-miR-1-3p	22	TGGAATGTAAAGAAGTATGGAG	mir-1	20	2	0	38
t0138730	23	6	TTTTTATTGTTGCTCAGAAGGCG	isc-miR-315	22	TTTTGATTGTTGCTCAGAAGGC	mir-315	21	1	1	38
t0138782	23	6	TGGAGTGTAAAGAAGTATGGAGT	dme-miR-1-3p	22	TGGAATGTAAAGAAGTATGGAG	mir-1	21	1	1	38
t0138930	24	6	TGGAATGTAAAGAAGTATGGAGGT	dme-miR-1-3p	22	TGGAATGTAAAGAAGTATGGAG	mir-1	22	0	2	38
t0139012	20	6	CTAAGTACTAGCGCCGTAGG	spu-miR-252a	22	CTAAGTACTAGTGCCGTAGGTT	mir-252	19	1	2	31
t0139194	22	6	TGACTAGATCAACACTCATCCA	lgi-miR-279	22	TGACTAGATCCACACTCATCCA	mir-279	21	1	0	41
t0139309	23	6	TTCTGATTGTTGCTCAGAAGGCG	isc-miR-315	22	TTTTGATTGTTGCTCAGAAGGC	mir-315	21	1	1	38
t0139324	21	6	TGGAATGTAAGGAAGTATGGG	dme-miR-1-3p	22	TGGAATGTAAAGAAGTATGGAG	mir-1	20	1	1	36
t0139428	20	6	TGTAATGTAAAGAAGTATGG	dme-miR-1-3p	22	TGGAATGTAAAGAAGTATGGAG	mir-1	19	1	2	31
t0139453	26	6	TGAGGTAGTAGGTTGTATAGTTTAAT	cel-let-7-5p	22	TGAGGTAGTAGGTTGTATAGTT	let-7	22	0	4	32
t0139481	23	6	TGGAATGTAGAGAAGTATGGGGA	dme-miR-1-3p	22	TGGAATGTAAAGAAGTATGGAG	mir-1	20	2	1	35
t0139608	22	6	AACCCGTAGATCCGAATTTGTG	spu-miR-10	23	AACCCTGTAGATCCGAATTTGTG	mir-10	22	0	1	41
t0139687	26	6	TGAGGTAGTAGGTTGTATAGTTAAAT	cel-let-7-5p	22	TGAGGTAGTAGGTTGTATAGTT	let-7	22	0	4	32
t0139731	22	6	ATGGAATGTAGGGAAGTATGGA	dme-miR-1-3p	22	TGGAATGTAAAGAAGTATGGAG	mir-1	19	2	2	30
t0139786	20	6	TTTTCGTTCGGCTCGAGTTA	ame-miR-375	22	TTTGTTCGTTCGGCTCGAGTTA	mir-375	20	0	2	34
t0139906	21	6	TGGAATGTAAAGAAGTACGAG	dme-miR-1-3p	22	TGGAATGTAAAGAAGTATGGAG	mir-1	20	1	1	36
t0139981	25	6	TGAAAGACATGGGTAGTGAGATGTT	cte-miR-71	23	TGAAAGACATGGGTAGTGAGATG	mir-71	23	0	2	40
t0140004	21	6	AACCCTTAGATCCGAACTTGT	mdo-miR-100	21	AACCCGTAGATCCGAACTTGT	mir-99	20	1	0	39
t0140058	22	6	TAGGTAGTAGGTTGTATAGTTT	cel-let-7-5p	22	TGAGGTAGTAGGTTGTATAGTT	let-7	21	0	2	36
t0140170	22	6	AACCCTGTAGATCCGAATTTGT	spu-miR-10	23	AACCCTGTAGATCCGAATTTGTG	mir-10	22	0	1	41
t0140188	23	6	TTTTGGTTGTTGCTCAGAAGGCG	isc-miR-315	22	TTTTGATTGTTGCTCAGAAGGC	mir-315	21	1	1	38
t0140294	21	6	GGGGTGTAGCTCAGATGGTAG	cin-miR-4175-3p	19	GGTGTAGCTCCGATGGTAG	undef	18	1	2	29
t0140420	27	6	TTTTGATTGTTGCTCAGAAGGCGTGGT	isc-miR-315	22	TTTTGATTGTTGCTCAGAAGGC	mir-315	22	0	5	29
t0140632	23	6	CTACTTTGAGTCGGTACGAATCC	isc-miR-3931	23	TACTTTGAGTCGGTACGAATCCT	undef	22	0	2	38
t0140646	21	6	TTTGTTCTTTCGGCTCGAGTT	ame-miR-375	22	TTTGTTCGTTCGGCTCGAGTTA	mir-375	20	1	1	36
t0140833	21	6	TGACTAGATACACACTCATCC	cte-miR-279	21	TGACTAGATCCACACTCATCC	mir-279	20	1	0	39
t0140880	23	6	GGGTCTGTAGCTCAGTTGGTTAG	mmu-miR-5106	23	AGGTCTGTAGCTCAGTTGGCAGA	undef	20	2	2	32
t0141250	20	6	TTTGTTCGTTCGGCTCGATT	ame-miR-375	22	TTTGTTCGTTCGGCTCGAGTTA	mir-375	20	0	2	34
t0141266	25	6	CCAGATCTAACTCTTCCAGCTCTTT	cte-miR-750	23	CCAGATCTAACTCTTCCAGCTCA	mir-750	22	1	2	37
t0141316	21	6	TTAAGTAGTAGTGCCGCAGGA	isc-miR-252b	22	TTAAGTAGTAGTGCCGCAGGTA	mir-252	21	0	1	39
t0141573	18	6	GTGAGCAAAGTTTCAGGT	cbr-miR-87	20	GTGAGCAAAGTTTCAGGTGT	mir-87	18	0	2	30
t0141614	20	6	TGGAATGTAAAGAGTATGGA	dme-miR-1-3p	22	TGGAATGTAAAGAAGTATGGAG	mir-1	20	0	2	34
t0141703	24	6	TACCCTGTAGATCCGAATTTGTAT	hsa-miR-10a-5p	23	TACCCTGTAGATCCGAATTTGTG	mir-10	22	1	1	40
t0142229	22	5	TTTGGCACTAGCACATTTTTGA	mml-miR-96	22	TTTGGCACTAGCACATTTTTGC	mir-96	21	1	0	41
t0142328	19	5	GCGGTGGGTAGAGGTGGGC	hsa-miR-4651	20	CGGGGTGGGTGAGGTCGGGC	undef	17	1	3	24
t0142609	20	5	TGGAATGGAAAGAAGTATGG	dme-miR-1-3p	22	TGGAATGTAAAGAAGTATGGAG	mir-1	19	1	2	31
t0142630	26	5	AATGGCACTGGAAGAATTCACGGCTA	tca-miR-263a-5p	24	AATGGCACTGGAAGAATTCACGGG	mir-263	23	1	2	39
t0142658	24	5	CTGGACGGAGAACTGATAAGGGCA	bmo-miR-184	24	ACTGGACGGAGAACTGATAAGGGC	mir-184	23	0	2	40
t0142693	26	5	TGAGGTAGTAGGTTGTATAGTTAAAA	cel-let-7-5p	22	TGAGGTAGTAGGTTGTATAGTT	let-7	22	0	4	32
t0142857	26	5	CTACCCTGTAGAACCGGGCTTTTGAT	dps-miR-993*	24	CTACCCTGTAGTTCCGGGCTTTTG	mir-993	22	2	2	36
t0142930	22	5	TTTTGATTGTTCTCAGAAGGCG	isc-miR-315	22	TTTTGATTGTTGCTCAGAAGGC	mir-315	21	0	2	36
t0142945	21	5	CTCCCTGAGACCCTTACTTGT	mmu-miR-125b-5p	22	TCCCTGAGACCCTAACTTGTGA	mir-125	19	1	3	28
t0142986	22	5	TGGAAGGTAGAGAAGTATGGAG	dme-miR-1-3p	22	TGGAATGTAAAGAAGTATGGAG	mir-1	20	2	0	38
t0143118	21	5	TGGAAGGTAAAGAAGTATGGA	dme-miR-1-3p	22	TGGAATGTAAAGAAGTATGGAG	mir-1	20	1	1	36
t0143261	23	5	TACTTTGAGTCGGTATGAATCCT	isc-miR-3931	23	TACTTTGAGTCGGTACGAATCCT	undef	22	1	0	43
t0143320	25	5	AACCCGTAGATCCGAACTTGTGTAA	asu-miR-100a	24	AACCCGTAGATCCGAACTTGTGTT	mir-99	23	1	1	42
t0143464	23	5	TGGAATCTAAAGAAGTATGGAGT	dme-miR-1-3p	22	TGGAATGTAAAGAAGTATGGAG	mir-1	21	1	1	38
t0143497	23	5	AATGGCACTGGAAGAGTTCACGG	aae-miR-263a	23	AATGGCACTGGAAGAATTCACGG	mir-263	22	1	0	43
t0143538	23	5	TTTTGATTGTCGCTCAGAAGGCG	isc-miR-315	22	TTTTGATTGTTGCTCAGAAGGC	mir-315	21	1	1	38
t0143806	22	5	TGACTAGATCCACACTCATACA	lgi-miR-279	22	TGACTAGATCCACACTCATCCA	mir-279	21	1	0	41
t0144084	18	5	TGGAAGACTAGTGATTTT	ggo-miR-7	21	TGGAAGACTAGTGATTTTGTT	mir-7	18	0	3	27
t0144576	18	5	TGGGACAAGTTTGGCAGT	rmi-miR-5341	19	TGGGACGATAGTTTGGCAA	undef	16	1	3	22
t0144956	22	5	TTTGAGGTAGTAGGTTGTATAG	tca-let-7-5p	20	TGAGGTAGTAGGTTGTATAG	let-7	20	0	2	34
t0145050	22	5	TTTGTTCGCTCGGCTCGAGTTA	ame-miR-375	22	TTTGTTCGTTCGGCTCGAGTTA	mir-375	21	1	0	41
t0145074	25	5	CCAGATCTAACTCTTCCAGCTCAAA	cte-miR-750	23	CCAGATCTAACTCTTCCAGCTCA	mir-750	23	0	2	40
t0145186	18	5	CAATGCCCATGGAAACCC	isc-miR-5309	22	CAATGCCCATGGAAACCCCGAA	undef	18	0	4	24
t0146006	23	5	TCTTTGTTTATCTAGCTGTATGA	dme-miR-9a-5p	23	TCTTTGGTTATCTAGCTGTATGA	mir-9	22	1	0	43
t0146231	25	5	TGAGATCATTGTGAAAGCTGATTTA	ame-bantam	23	TGAGATCATTGTGAAAGCTGATT	bantam	23	0	2	40
t0146247	28	5	TCAGGTACCTGAAGTAGCGCGCGTTAAT	dme-miR-275-3p	23	TCAGGTACCTGAAGTAGCGCGCG	mir-275	23	0	5	31
t0146584	21	5	TGGAATGTAAGGAAGTATGAG	dme-miR-1-3p	22	TGGAATGTAAAGAAGTATGGAG	mir-1	20	1	1	36
t0146638	21	5	TTTGTTCGTTCGGCTCGAGCT	ame-miR-375	22	TTTGTTCGTTCGGCTCGAGTTA	mir-375	20	1	1	36
t0146679	25	5	TATCACAGCCAGCTTTGATGAGCAT	aae-miR-2b	24	TATCACAGCCAGCTTTGATGAGCT	mir-2	24	0	1	45
t0146767	21	5	TCTGTTCGTTCGGCTCGAGTT	ame-miR-375	22	TTTGTTCGTTCGGCTCGAGTTA	mir-375	20	1	1	36
t0147091	27	5	TTTGATCTCATTCGGCGCGGTTTCCTC	rmi-miR-5336	27	TTTGATCTCATTCGGCGCGGTTTCCTC	undef	27	0	0	54
t0147325	22	5	TCTGTTCGTTCGGCTCGAGTTA	ame-miR-375	22	TTTGTTCGTTCGGCTCGAGTTA	mir-375	21	1	0	41
t0147399	25	5	CAAATTCGGTTCTAGAGAGGTTTTT	dme-miR-10-3p	23	CAAATTCGGTTCTAGAGAGGTTT	mir-10	23	0	2	40
t0147511	22	5	TGGAATGTAGAGAAGTTTGGAG	dme-miR-1-3p	22	TGGAATGTAAAGAAGTATGGAG	mir-1	20	2	0	38
t0147629	22	5	AACCCGCAGATCCGAACTTGTG	hsa-miR-100-5p	22	AACCCGTAGATCCGAACTTGTG	mir-99	21	1	0	41
t0147649	22	5	TTAAGTAGTAGTGCCGCAGGGA	isc-miR-252b	22	TTAAGTAGTAGTGCCGCAGGTA	mir-252	21	1	0	41
t0147755	22	5	TCCCTGAGAACCTTACTTGTGA	mmu-miR-125b-5p	22	TCCCTGAGACCCTAACTTGTGA	mir-125	20	2	0	38
t0147898	24	5	TGGCAGTGTGGTTAGCTGGTTGTG	dme-miR-34-5p	24	TGGCAGTGTGGTTAGCTGGTTGTG	mir-34	24	0	0	48
t0147912	21	5	TGAGGTAGTAGGTTGTGTAGT	dme-let-7-5p	21	TGAGGTAGTAGGTTGTATAGT	let-7	20	1	0	39
t0147983	22	5	TCGAATCCCACTTCTGACACCA	mmu-miR-3968	21	CGAATCCCACTCCAGACACCA	undef	19	2	1	33
t0148046	22	5	CAATGCCCATGGAAACCCCGAC	isc-miR-5309	22	CAATGCCCATGGAAACCCCGAA	undef	21	1	0	41
t0148070	24	5	TTCAGGTACAGATGGGAGTTTGTG	gga-miR-1712	22	TTCAGTTATCAGTGGAGTTTGG	undef	20	1	4	27
t0148310	22	5	AACCCGTAGATCCTAACTTGTG	hsa-miR-100-5p	22	AACCCGTAGATCCGAACTTGTG	mir-99	21	1	0	41
t0148365	22	5	TGAGTAGTAGGTTGTATAGTTT	cel-let-7-5p	22	TGAGGTAGTAGGTTGTATAGTT	let-7	21	0	2	36
t0148534	19	5	TGAACACAGCTGGTGGTAT	aae-miR-317	21	TGAACACAGCTGGTGGTATCT	mir-317	19	0	2	32
t0148683	21	5	CTGGACGGAGAACTGATAAGG	bmo-miR-184	24	ACTGGACGGAGAACTGATAAGGGC	mir-184	21	0	3	33
t0148842	21	5	TGAGGTAGTAGTTTGTATAGT	dre-let-7g	22	TGAGGTAGTAGTTTGTATAGTT	let-7	21	0	1	39
t0149070	21	5	TCAGGTACCTGAAGTAGAGCG	api-miR-275	21	TCAGGTACCTGAAGTAGCGCG	mir-275	20	1	0	39
t0149366	22	5	TGGAATGTCGAGAAGTATGGAG	dme-miR-1-3p	22	TGGAATGTAAAGAAGTATGGAG	mir-1	20	2	0	38
t0149506	21	5	TAAGGTAGTAGGTTGTATAGT	dme-let-7-5p	21	TGAGGTAGTAGGTTGTATAGT	let-7	20	1	0	39
t0149606	23	5	CAAATTCGGTTCTAGAGAGGTTA	dme-miR-10-3p	23	CAAATTCGGTTCTAGAGAGGTTT	mir-10	22	1	0	43
t0149714	22	5	TGGACGGATAACTGATAAGGGC	dme-miR-184-3p	22	TGGACGGAGAACTGATAAGGGC	mir-184	21	1	0	41
t0149783	21	5	TGAGGAAGTAGGTTGTATAGT	dme-let-7-5p	21	TGAGGTAGTAGGTTGTATAGT	let-7	20	1	0	39
t0149964	22	5	TGGAATGTAGTGAAGTATGGAG	dme-miR-1-3p	22	TGGAATGTAAAGAAGTATGGAG	mir-1	20	2	0	38
t0150118	22	5	TGGAATGTAAGGAAATATGGAG	dme-miR-1-3p	22	TGGAATGTAAAGAAGTATGGAG	mir-1	20	2	0	38
t0150137	20	5	GACTAGATCCACACTCATCC	cte-miR-279	21	TGACTAGATCCACACTCATCC	mir-279	20	0	1	37
t0150237	19	5	TGGAATGTAAAGAAGTATT	crm-miR-1	20	TGGAATGTAAAGAAGTATGT	mir-1	19	0	1	35
t0150307	22	5	TCAGGGACCTGAAGTAGCGCGC	dme-miR-275-3p	23	TCAGGTACCTGAAGTAGCGCGCG	mir-275	21	1	1	38
t0150569	21	5	GTGCATTGTAGTTGCATTGCT	bfl-miR-33	22	GTGCATTGTAGTTGCATTGCAT	mir-33	21	0	1	39
t0150660	26	5	TTTTGATTGTTGCTCAGAAGGCGTGG	isc-miR-315	22	TTTTGATTGTTGCTCAGAAGGC	mir-315	22	0	4	32
t0150668	22	5	CAGGAACTTCATACCATGCTCG	isc-miR-276	21	TAGGAACTTCATACCATGCTC	undef	20	1	1	36
t0151049	21	5	ATGGAATGTAGGGAAGTATGG	mdo-miR-206	21	TGGAATGTAAGGAAGTGTGTG	mir-1	18	2	2	28
t0151091	22	5	TGGAATGTAGACAAGTATGGAG	dme-miR-1-3p	22	TGGAATGTAAAGAAGTATGGAG	mir-1	20	2	0	38
t0151326	19	5	ATGGAATGTAAAGAAGTAT	crm-miR-1	20	TGGAATGTAAAGAAGTATGT	mir-1	18	0	3	27
t0151480	23	5	TTTTGCTTGTTGCTCAGAAGGCG	isc-miR-315	22	TTTTGATTGTTGCTCAGAAGGC	mir-315	21	1	1	38
t0151743	23	5	TTTTGATTGTTTCTCAGAAGGCG	isc-miR-315	22	TTTTGATTGTTGCTCAGAAGGC	mir-315	21	1	1	38
t0151793	26	5	TTAAGTAGTAGTGCCGCAGGTAAAAT	cel-miR-252-5p	23	ATAAGTAGTAGTGCCGCAGGTAA	mir-252	22	1	3	34
t0151857	23	5	TCAGGTACCTGAAGCAGCGCGCG	dme-miR-275-3p	23	TCAGGTACCTGAAGTAGCGCGCG	mir-275	22	1	0	43
t0151991	22	5	TACCGTGTAGATCCGAATTTGT	dre-miR-10a	22	TACCCTGTAGATCCGAATTTGT	mir-10	21	1	0	41
t0152263	23	5	AGATGGAATGTAAAGAAGTATGG	dme-miR-1-3p	22	TGGAATGTAAAGAAGTATGGAG	mir-1	20	0	5	25
t0152271	23	5	TACTTTGAGTCGGCACGAATCCT	isc-miR-3931	23	TACTTTGAGTCGGTACGAATCCT	undef	22	1	0	43
t0152286	20	5	AGATATGTTTGATATTCTTG	tca-miR-190-5p	21	AGATATGTTTGATATTCTTGG	mir-190	20	0	1	37
t0152322	20	5	CGGAATGTAGAGAAGTATGG	dme-miR-1-3p	22	TGGAATGTAAAGAAGTATGGAG	mir-1	18	2	2	28
t0152467	26	5	TGGAATGTAAAGAAGTATGGAGGGGC	dme-miR-1-3p	22	TGGAATGTAAAGAAGTATGGAG	mir-1	22	0	4	32
t0152491	22	5	GAATTCGGTTCTAGAGAGGTTT	lmi-miR-10*	22	AAATTCGGTTCTAGAGAGGTTT	mir-10	21	1	0	41
t0152508	24	5	TCAGGTACCTGAAGTAGCGCGCTC	dme-miR-275-3p	23	TCAGGTACCTGAAGTAGCGCGCG	mir-275	22	1	1	40
t0152657	28	5	AATGGCACTGGAAGAATTCACGGCTTTT	tca-miR-263a-5p	24	AATGGCACTGGAAGAATTCACGGG	mir-263	23	1	4	33
t0152950	23	5	CTCTGAGGGCTGAGCCGGTCGGG	bta-miR-2487	22	CTCTAAGGGCTGGGCCGGTCGG	undef	20	2	1	35
t0153120	24	5	TCCCTGAGACCCTTACTTGTGAAT	ola-miR-125c	23	TCCCTGAGACCCTAACTTGTGAC	mir-125	21	2	1	37
t0153199	21	5	CTTGTTCGTTCGGCTCGAGTT	ame-miR-375	22	TTTGTTCGTTCGGCTCGAGTTA	mir-375	20	1	1	36
t0153405	22	5	TTGGTCCCCTTCAACCAGCTGA	dme-miR-133-3p	22	TTGGTCCCCTTCAACCAGCTGT	mir-133	21	1	0	41
t0153571	24	5	CTCTGAGGGCTGAGCCGGTCGGGC	bta-miR-2487	22	CTCTAAGGGCTGGGCCGGTCGG	undef	20	2	2	32
t0153585	23	5	TGAGGTAGTAGTTTGTGCTGTTT	mmu-let-7i-5p	22	TGAGGTAGTAGTTTGTGCTGTT	let-7	22	0	1	41
t0153619	23	5	TCAGGTACCTGAAGTAGCGCTCG	dme-miR-275-3p	23	TCAGGTACCTGAAGTAGCGCGCG	mir-275	22	1	0	43
t0153820	22	5	TCAGGTACCTGAAGTAGCGTGC	dme-miR-275-3p	23	TCAGGTACCTGAAGTAGCGCGCG	mir-275	21	1	1	38
t0153825	22	5	TGGAATGTAAGAAAGTATGGAG	dme-miR-1-3p	22	TGGAATGTAAAGAAGTATGGAG	mir-1	20	2	0	38
t0153916	23	5	CTCCCTGAGACCCTTACTTGTGT	mmu-miR-125b-5p	22	TCCCTGAGACCCTAACTTGTGA	mir-125	20	2	1	35
t0153968	26	5	TGAAAGACATGGGTAGTGAGATGTTT	cte-miR-71	23	TGAAAGACATGGGTAGTGAGATG	mir-71	23	0	3	37
t0154020	22	5	TACCCTGTATATCCGAATTTGT	dre-miR-10a	22	TACCCTGTAGATCCGAATTTGT	mir-10	21	1	0	41
t0154209	19	5	TGAGGTAGTAGGTTGTAGT	dme-let-7-5p	21	TGAGGTAGTAGGTTGTATAGT	let-7	19	0	2	32
t0154327	23	5	TGGAATGTAAAGAAGTCTGGAGA	dme-miR-1-3p	22	TGGAATGTAAAGAAGTATGGAG	mir-1	21	1	1	38
t0154431	23	5	TAATACTGTCAGGCAAAGATGTC	dme-miR-8-3p	23	TAATACTGTCAGGTAAAGATGTC	mir-8	22	1	0	43
t0154575	23	5	TCTTTGGTTATCTAGCTGTATGC	dme-miR-9a-5p	23	TCTTTGGTTATCTAGCTGTATGA	mir-9	22	1	0	43
t0154576	21	5	TGAGGTATTAGGTTGTATAGT	dme-let-7-5p	21	TGAGGTAGTAGGTTGTATAGT	let-7	20	1	0	39
t0154620	23	5	TGGAACGTAAAGAAGTATGGAGT	dme-miR-1-3p	22	TGGAATGTAAAGAAGTATGGAG	mir-1	21	1	1	38
t0154807	23	5	TGAGGTAGTAGGTTGAATAGTTT	cel-let-7-5p	22	TGAGGTAGTAGGTTGTATAGTT	let-7	21	1	1	38
t0155037	18	5	TAATGTAAAGAAGTATGG	dme-miR-1-3p	22	TGGAATGTAAAGAAGTATGGAG	mir-1	18	0	4	24
t0155044	23	5	TGGAATGTACAGAAGTATGGAGA	dme-miR-1-3p	22	TGGAATGTAAAGAAGTATGGAG	mir-1	21	1	1	38
t0155049	22	5	ATAAAGCTAGGTTACCAAAGTT	dpu-miR-79	23	ATAAAGCTAGGTTACCAAAGTTA	mir-9	22	0	1	41
t0155112	21	5	TTTTGATTGTTGCTCAGAAGT	dme-miR-315-5p	22	TTTTGATTGTTGCTCAGAAAGC	mir-315	20	1	1	36
t0155255	23	5	TCGAGCTGATGAGCAGTGTGCTT	bta-miR-2461-3p	22	TCAGACTGAGAGCAGTGTGCCT	undef	20	1	3	30
t0155350	21	5	CTCTGTGCTGTGGAGGTAATA	isc-miR-5308	23	TCTGTGCTGTGGAGGTAATATAT	undef	20	0	4	28
t0155482	23	5	TAGCAGCACGTAAATACTGGCGT	pma-miR-16	23	TAGCAGCACGTAAATATTGGAGT	mir-15	21	2	0	40
t0155756	22	5	TAGGAACTTCATACCATGCCCG	isc-miR-276	21	TAGGAACTTCATACCATGCTC	undef	20	1	1	36
t0155873	21	5	TCCCTGAGACCTTACTTGTGA	mmu-miR-125b-5p	22	TCCCTGAGACCCTAACTTGTGA	mir-125	20	1	1	36
t0156010	22	5	TGGACGGAGAACTTATAAGGGC	dme-miR-184-3p	22	TGGACGGAGAACTGATAAGGGC	mir-184	21	1	0	41
t0156047	22	5	TATGAACTTCATACCATGCTCG	isc-miR-276	21	TAGGAACTTCATACCATGCTC	undef	20	1	1	36
t0156135	21	5	TGGAAGACTAGTGATTTTGTT	ggo-miR-7	21	TGGAAGACTAGTGATTTTGTT	mir-7	21	0	0	42
t0156342	23	5	ACCCTGTAGAACCGGGCTTTTGT	dme-miR-993-5p	23	TACCCTGTAGTTCCGGGCTTTTG	mir-993	20	2	2	32
t0156573	22	5	TTTTGATTGTTGCTCAGACGGC	isc-miR-315	22	TTTTGATTGTTGCTCAGAAGGC	mir-315	21	1	0	41
t0156574	18	5	TTGGTCCCCTTCAACCAG	sha-miR-133a	19	TTTGGTCCCCTTCAACCAG	mir-133	18	0	1	33
t0156752	23	5	TTTTGATTGTTGCTGAGAAGGCG	isc-miR-315	22	TTTTGATTGTTGCTCAGAAGGC	mir-315	21	1	1	38
t0157130	21	5	TCGGGTACCTGAAGTAGCGCG	api-miR-275	21	TCAGGTACCTGAAGTAGCGCG	mir-275	20	1	0	39
t0157399	23	5	TGAGGTAGTAGTTTGTATAGTTA	dre-let-7g	22	TGAGGTAGTAGTTTGTATAGTT	let-7	22	0	1	41
t0157704	25	5	TGGAATGTAAAGAAGTATGGAAAAA	dme-miR-1-3p	22	TGGAATGTAAAGAAGTATGGAG	mir-1	21	1	3	32
t0157980	27	5	AATGGCACTGGAAGAATTCACGGCTAT	tca-miR-263a-5p	24	AATGGCACTGGAAGAATTCACGGG	mir-263	23	1	3	36
t0158322	21	5	TTTTTCGTTCGGCTCGAGTTA	ame-miR-375	22	TTTGTTCGTTCGGCTCGAGTTA	mir-375	21	0	1	39
t0158370	24	5	TTTGTTCGTTCGGCTCGAGTTAGT	ame-miR-375	22	TTTGTTCGTTCGGCTCGAGTTA	mir-375	22	0	2	38
t0158418	22	5	AACCCGTAGATCAGAACTTGTG	hsa-miR-100-5p	22	AACCCGTAGATCCGAACTTGTG	mir-99	21	1	0	41
t0158605	21	5	TGAGGTATAGGTTGTATAGTT	cel-let-7-5p	22	TGAGGTAGTAGGTTGTATAGTT	let-7	21	0	1	39
t0158877	21	5	TGACTAGATCTACACTCATCC	cte-miR-279	21	TGACTAGATCCACACTCATCC	mir-279	20	1	0	39
t0158878	21	5	AGGTAGTAGGTTGTATAGTTT	cel-let-7-5p	22	TGAGGTAGTAGGTTGTATAGTT	let-7	20	0	3	31
t0158924	24	5	CTGAGGTAGTAGGTTGTATAGTTA	cel-let-7-5p	22	TGAGGTAGTAGGTTGTATAGTT	let-7	22	0	2	38
t0159078	24	5	CTCAGGTACCTGAAGTAGCGCGCG	dme-miR-275-3p	23	TCAGGTACCTGAAGTAGCGCGCG	mir-275	23	0	1	43
t0159180	23	5	TGGAATGTAAAGAAGTATGGACC	dme-miR-1-3p	22	TGGAATGTAAAGAAGTATGGAG	mir-1	21	1	1	38
t0159238	22	5	TGGACGGAGAACTGATAAGGGG	mmu-miR-184-3p	22	TGGACGGAGAACTGATAAGGGT	mir-184	21	1	0	41
t0159401	24	5	TTTTGATTGTTGCTCAGAAGGCAT	isc-miR-315	22	TTTTGATTGTTGCTCAGAAGGC	mir-315	22	0	2	38
t0159521	22	5	AGGACGGAGAACTGATAAGGGC	bmo-miR-184	24	ACTGGACGGAGAACTGATAAGGGC	mir-184	22	0	2	38
t0159612	22	5	TTTGTTCGTTAGGCTCGAGTTA	ame-miR-375	22	TTTGTTCGTTCGGCTCGAGTTA	mir-375	21	1	0	41
t0159694	26	5	TTGCAACATTGTGCGGCTAGCGGATT	dme-miR-4987-5p	23	TTGCAACAGCGTGCGGCACGATT	undef	21	2	3	31
t0159832	22	5	TGAGAATTACATCAGGTACTGG	dme-miR-12-5p	23	TGAGTATTACATCAGGTACTGGT	mir-12	21	1	1	38
t0159881	23	5	TGGAATGTAAAGAAGTATGGAAG	dme-miR-1-3p	22	TGGAATGTAAAGAAGTATGGAG	mir-1	22	0	1	41
t0159954	20	5	TGAGGTAGGTTGTATAGTTT	cel-let-7-5p	22	TGAGGTAGTAGGTTGTATAGTT	let-7	19	0	4	26
t0159973	22	5	TGGACGGAGAACTGATAAGGAT	mmu-miR-184-3p	22	TGGACGGAGAACTGATAAGGGT	mir-184	21	1	0	41
t0159986	24	5	TCAGGTACCTGAAGTAGCGCGAAT	dme-miR-275-3p	23	TCAGGTACCTGAAGTAGCGCGCG	mir-275	21	2	1	37
t0160003	22	5	TAGGAATTTCATACCATGCTCG	isc-miR-276	21	TAGGAACTTCATACCATGCTC	undef	20	1	1	36
t0160030	27	5	TGAAAGACATGGGTAGTGAGATGAATT	cte-miR-71	23	TGAAAGACATGGGTAGTGAGATG	mir-71	23	0	4	34
t0160188	23	5	TAATACTATCAGGTAAAGATGTC	dme-miR-8-3p	23	TAATACTGTCAGGTAAAGATGTC	mir-8	22	1	0	43
t0160499	23	5	TACTTTGAGTCGGTACGAATTCT	isc-miR-3931	23	TACTTTGAGTCGGTACGAATCCT	undef	22	1	0	43
t0160597	23	5	TTTTGATTGTTGCTCAGAATGCG	cte-miR-315	23	TTTTGATTGTTGCTCAGAAAGCC	mir-315	21	2	0	40
t0160646	20	5	GATCTTGGTGGTAGTAGCAA	sha-miR-716b	25	AGATCTTGGTGGTAGTAGCAAATAT	mir-716	20	0	5	25
t0160880	23	5	AAAGACATGGGTAGTGAGATGAG	cte-miR-71	23	TGAAAGACATGGGTAGTGAGATG	mir-71	21	0	4	30
t0160978	22	5	CTCAGGTACCTGAAGTAGCGCG	api-miR-275	21	TCAGGTACCTGAAGTAGCGCG	mir-275	21	0	1	39
t0161016	20	5	TTGGTCCCCTTCAACCGGCT	oan-miR-133c	22	TTTGGTCCCCTTCAACCGGCTG	mir-133	20	0	2	34
t0161021	24	5	TGAGGTAGTGGGTTGTATAGTTTT	cel-let-7-5p	22	TGAGGTAGTAGGTTGTATAGTT	let-7	21	1	2	35
t0161157	25	5	TCAGGTACCTGAAGTAGCGCGTTTT	dme-miR-275-3p	23	TCAGGTACCTGAAGTAGCGCGCG	mir-275	21	2	2	34
t0161486	22	5	AACCCGTAGACCCGAACTTGTG	hsa-miR-100-5p	22	AACCCGTAGATCCGAACTTGTG	mir-99	21	1	0	41
t0161517	23	5	TGAGGTAGTAGGTTGTAAAGTTT	pma-let-7d	22	TGAGGTAGTAGGTTGTAAAGTT	let-7	22	0	1	41
t0161838	23	5	TCACAACCTCCTTGAGTGAGTGA	asu-miR-67	24	TCACAACCTCCTTGAGTGAGTTGA	mir-67	23	0	1	43
t0162193	23	5	TGAGGTAGTAGGTTGTATACTTT	cel-let-7-5p	22	TGAGGTAGTAGGTTGTATAGTT	let-7	21	1	1	38
t0162219	27	5	TGAACACAGCTGGTGGTATATCAGTTT	isc-miR-317	25	TGAACACAGCTGGTGGTATATCAGT	mir-317	25	0	2	44
t0162260	21	5	CAGGCCTTTCCAGAACGACTG	rmi-miR-5319	22	CAGGCCTTTCCAGAATGACTGC	undef	20	1	1	36
t0162347	23	5	TGGAATGTATAGAAGTATGGAGT	dme-miR-1-3p	22	TGGAATGTAAAGAAGTATGGAG	mir-1	21	1	1	38
t0162484	25	5	TTTGTTCGTTCGGCTCGAGTTATAT	ame-miR-375	22	TTTGTTCGTTCGGCTCGAGTTA	mir-375	22	0	3	35
t0162514	24	5	TCGGTGGGATTTTCGTCCGTCTTT	isc-miR-278	22	TCGGTGGGATTTTCGTCCGTTT	undef	22	0	2	38
[truncated: 7,654 more rows]
