# Supplementary material for: Lipopolysaccharide-Induced Differential Expression of miRNAs in Male and Female Rhipicephalus haemaphysaloides Ticks
Source: PLoS One. 2015 Oct 2;10(10):e0139241. doi: 10.1371/journal.pone.0139241 (PMC4592253; doi:10.1371/journal.pone.0139241)
Supplement: S3 Table — (XLSX) [file pone.0139241.s003.xlsx]

## Sheet: PBS-injected male samples
small RNA sequnece Id	length	count	small RNA sequnce	homolog	homolog length	homolog sequence	Family	match number	mismatch number	gap number	score
t0000001	22	534835	TGGAATGTAAAGAAGTATGGAG	dme-miR-1-3p	22	TGGAATGTAAAGAAGTATGGAG	mir-1	22	0	0	44
t0000002	20	375994	TGGAATGTAAAGAAGTATGG	dme-miR-1-3p	22	TGGAATGTAAAGAAGTATGGAG	mir-1	20	0	2	34
t0000003	21	173479	TGGAATGTAAAGAAGTATGGA	dme-miR-1-3p	22	TGGAATGTAAAGAAGTATGGAG	mir-1	21	0	1	39
t0000004	22	156535	TGAGGTAGTAGGTTGTATAGTT	cel-let-7-5p	22	TGAGGTAGTAGGTTGTATAGTT	let-7	22	0	0	44
t0000014	23	45879	TGGAATGTAAAGAAGTATGGAGA	dme-miR-1-3p	22	TGGAATGTAAAGAAGTATGGAG	mir-1	22	0	1	41
t0000022	19	27188	TGGAATGTAAAGAAGTATG	crm-miR-1	20	TGGAATGTAAAGAAGTATGT	mir-1	19	0	1	35
t0000024	20	25705	TGGAATGTAGAGAAGTATGG	dme-miR-1-3p	22	TGGAATGTAAAGAAGTATGGAG	mir-1	19	1	2	31
t0000042	23	18669	TTTTGATTGTTGCTCAGAAGGCG	isc-miR-315	22	TTTTGATTGTTGCTCAGAAGGC	mir-315	22	0	1	41
t0000051	23	16457	TGAGGTAGTAGGTTGTATAGTTT	cel-let-7-5p	22	TGAGGTAGTAGGTTGTATAGTT	let-7	22	0	1	41
t0000056	18	15790	TGGAATGTAAAGAAGTAT	crm-miR-1	20	TGGAATGTAAAGAAGTATGT	mir-1	18	0	2	30
t0000106	22	10730	TACCCTGTAGATCCGAATTTGT	dre-miR-10a	22	TACCCTGTAGATCCGAATTTGT	mir-10	22	0	0	44
t0000110	20	10074	TGGAATGTAAGGAAGTATGG	mdo-miR-206	21	TGGAATGTAAGGAAGTGTGTG	mir-1	19	1	1	34
t0000113	22	9860	TGGAATGTAGAGAAGTATGGAG	dme-miR-1-3p	22	TGGAATGTAAAGAAGTATGGAG	mir-1	21	1	0	41
t0000116	22	9569	TGGAATGTAAGGAAGTATGGAG	dme-miR-1-3p	22	TGGAATGTAAAGAAGTATGGAG	mir-1	21	1	0	41
t0000127	21	9211	TGAGGTAGTAGGTTGTATAGT	dme-let-7-5p	21	TGAGGTAGTAGGTTGTATAGT	let-7	21	0	0	42
t0000134	22	8916	TGACTAGATCCACACTCATCCA	lgi-miR-279	22	TGACTAGATCCACACTCATCCA	mir-279	22	0	0	44
t0000136	23	8748	TTAAGTAGTAGTGCCGCAGGTAA	cel-miR-252-5p	23	ATAAGTAGTAGTGCCGCAGGTAA	mir-252	22	1	0	43
t0000150	22	7876	TTAAGTAGTAGTGCCGCAGGTA	isc-miR-252b	22	TTAAGTAGTAGTGCCGCAGGTA	mir-252	22	0	0	44
t0000184	22	6648	TGGAATGTAAAGAAGTATGTAT	mmu-miR-1a-3p	22	TGGAATGTAAAGAAGTATGTAT	mir-1	22	0	0	44
t0000192	21	6447	TGGAATGTAGAGAAGTATGGA	dme-miR-1-3p	22	TGGAATGTAAAGAAGTATGGAG	mir-1	20	1	1	36
t0000209	22	6047	AACCCGTAGATCCGAACTTGTG	hsa-miR-100-5p	22	AACCCGTAGATCCGAACTTGTG	mir-99	22	0	0	44
t0000219	23	5863	TGGAATGTAAAGAAGTATGGAGT	dme-miR-1-3p	22	TGGAATGTAAAGAAGTATGGAG	mir-1	22	0	1	41
t0000235	24	5673	TGGAATGTAAAGAAGTATGGAGAA	dme-miR-1-3p	22	TGGAATGTAAAGAAGTATGGAG	mir-1	22	0	2	38
t0000238	22	5551	TGGACGGAGAACTGATAAGGGC	dme-miR-184-3p	22	TGGACGGAGAACTGATAAGGGC	mir-184	22	0	0	44
t0000249	22	5320	TTTTGATTGTTGCTCAGAAGGC	isc-miR-315	22	TTTTGATTGTTGCTCAGAAGGC	mir-315	22	0	0	44
t0000258	25	5190	TGGAAGTAGATGATGCATGTACTTA	gga-miR-1799	21	TGAAGTGATGATGCCTGATTA	undef	20	1	4	27
t0000259	21	5175	TTTGTTCGTTCGGCTCGAGTT	ame-miR-375	22	TTTGTTCGTTCGGCTCGAGTTA	mir-375	21	0	1	39
t0000271	22	4945	TAGGAACTTCATACCATGCTCG	isc-miR-276	21	TAGGAACTTCATACCATGCTC	undef	21	0	1	39
t0000300	23	4505	TGAGGTAGTAGGTTGTATAGTTA	cel-let-7-5p	22	TGAGGTAGTAGGTTGTATAGTT	let-7	22	0	1	41
t0000302	18	4488	TTTGTTCGTTCGGCTCGA	hsa-miR-375	22	TTTGTTCGTTCGGCTCGCGTGA	mir-375	18	0	4	24
t0000320	20	4295	TGAGGTAGTAGGTTGTATAG	tca-let-7-5p	20	TGAGGTAGTAGGTTGTATAG	let-7	20	0	0	40
t0000332	23	4155	TCAGGTACCTGAAGTAGCGCGCG	dme-miR-275-3p	23	TCAGGTACCTGAAGTAGCGCGCG	mir-275	23	0	0	46
t0000352	22	3998	AAATTCGGTTCTAGAGAGGTTT	lmi-miR-10*	22	AAATTCGGTTCTAGAGAGGTTT	mir-10	22	0	0	44
t0000355	21	3983	TGGAATGTAAGGAAGTATGGA	dme-miR-1-3p	22	TGGAATGTAAAGAAGTATGGAG	mir-1	20	1	1	36
t0000367	22	3855	TCCCTGAGACCCTTACTTGTGA	mmu-miR-125b-5p	22	TCCCTGAGACCCTAACTTGTGA	mir-125	21	1	0	41
t0000405	21	3495	TGACTAGATCCACACTCATCC	cte-miR-279	21	TGACTAGATCCACACTCATCC	mir-279	21	0	0	42
t0000437	23	3257	AATGGCACTGGAAGAATTCACGG	aae-miR-263a	23	AATGGCACTGGAAGAATTCACGG	mir-263	23	0	0	46
t0000438	19	3248	TGGAATGTAGAGAAGTATG	crm-miR-1	20	TGGAATGTAAAGAAGTATGT	mir-1	18	1	1	32
t0000457	20	3123	TCAGGTACCTGAAGTAGCGC	aae-miR-275	20	TCAGGTACCTGAAGTAGCGC	mir-275	20	0	0	40
t0000463	21	3083	TCAGGTACCTGAAGTAGCGCG	api-miR-275	21	TCAGGTACCTGAAGTAGCGCG	mir-275	21	0	0	42
t0000464	19	3072	TACTTTGAGTCGGTACGAA	isc-miR-3931	23	TACTTTGAGTCGGTACGAATCCT	undef	19	0	4	26
t0000477	22	3001	TATTGCACTCGTCCCGGCCTTT	odi-miR-92a	22	TATTGCACTCGTCCCGGCCTTG	undef	21	1	0	41
t0000486	22	2974	TGGGATGTAAAGAAGTATGGAG	dme-miR-1-3p	22	TGGAATGTAAAGAAGTATGGAG	mir-1	21	1	0	41
t0000515	25	2759	TGGAAGTGGATGATGCATGTACTTA	gga-miR-1799	21	TGAAGTGATGATGCCTGATTA	undef	20	1	4	27
t0000520	21	2740	TGGACGGAGAACTGATAAGGG	aga-miR-184	21	TGGACGGAGAACTGATAAGGG	mir-184	21	0	0	42
t0000525	24	2702	CTACCCTGTAGAACCGGGCTTTTG	dps-miR-993*	24	CTACCCTGTAGTTCCGGGCTTTTG	mir-993	22	2	0	42
t0000538	22	2642	TGAAAGACATGGGTAGTGAGAT	sme-miR-71c	22	TGAAAGACATGGGTAGTGAGAT	mir-71	22	0	0	44
t0000553	19	2601	TGAGGTAGTAGGTTGTATA	tca-let-7-5p	20	TGAGGTAGTAGGTTGTATAG	let-7	19	0	1	35
t0000555	23	2596	AACCCGTAGATCCGAACTTGTGA	bfl-miR-100	23	AACCCGTAGATCCGAACTTGTGT	mir-99	22	1	0	43
t0000579	22	2472	TGGAATGTAAAGAAGTATGGAA	dme-miR-1-3p	22	TGGAATGTAAAGAAGTATGGAG	mir-1	21	1	0	41
t0000584	22	2455	TGGAATGTAAAGAAGTATGGAT	dme-miR-1-3p	22	TGGAATGTAAAGAAGTATGGAG	mir-1	21	1	0	41
t0000629	22	2234	TCAGGTACCTGAAGTAGCGCGC	dme-miR-275-3p	23	TCAGGTACCTGAAGTAGCGCGCG	mir-275	22	0	1	41
t0000633	21	2227	TAGGAACTTCATACCATGCTC	isc-miR-276	21	TAGGAACTTCATACCATGCTC	undef	21	0	0	42
t0000638	22	2220	TTTGTTCGTTCGGCTCGAGTTA	ame-miR-375	22	TTTGTTCGTTCGGCTCGAGTTA	mir-375	22	0	0	44
t0000666	19	2131	TTTGTTCGTTCGGCTCGAG	ame-miR-375	22	TTTGTTCGTTCGGCTCGAGTTA	mir-375	19	0	3	29
t0000669	21	2128	TACTTTGAGTCGGTACGAATC	isc-miR-3931	23	TACTTTGAGTCGGTACGAATCCT	undef	21	0	2	36
t0000671	21	2117	TACCCTGTAGATCCGAATTTG	dre-miR-10a	22	TACCCTGTAGATCCGAATTTGT	mir-10	21	0	1	39
t0000684	23	2089	TCTTTGGTTATCTAGCTGTATGA	dme-miR-9a-5p	23	TCTTTGGTTATCTAGCTGTATGA	mir-9	23	0	0	46
t0000700	18	2062	ATTGTACTTCATCAGGTG	tca-miR-305-5p	21	ATTGTACTTCATCAGGTGCTC	mir-305	18	0	3	27
t0000734	20	1975	TGGACGGAGAACTGATAAGG	aga-miR-184	21	TGGACGGAGAACTGATAAGGG	mir-184	20	0	1	37
t0000738	22	1970	TAATACTGTCAGGTAAAGATGT	cqu-miR-8	22	TAATACTGTCAGGTAAAGATGT	mir-8	22	0	0	44
t0000766	23	1881	TGGAATGTAGAGAAGTATGGAGA	dme-miR-1-3p	22	TGGAATGTAAAGAAGTATGGAG	mir-1	21	1	1	38
t0000769	23	1875	TGAAAGACATGGGTAGTGAGATG	cte-miR-71	23	TGAAAGACATGGGTAGTGAGATG	mir-71	23	0	0	46
t0000820	19	1763	TCAGGTACCTGAAGTAGCG	aae-miR-275	20	TCAGGTACCTGAAGTAGCGC	mir-275	19	0	1	35
t0000828	20	1730	TGGGATGTAAAGAAGTATGG	dme-miR-1-3p	22	TGGAATGTAAAGAAGTATGGAG	mir-1	19	1	2	31
t0000840	21	1710	TTTTGATTGTTGCTCAGAAGG	isc-miR-315	22	TTTTGATTGTTGCTCAGAAGGC	mir-315	21	0	1	39
t0000857	20	1683	TGAGTATTACATCAGGTACT	tca-miR-12-5p	21	TGAGTATTACATCAGGTACTG	mir-12	20	0	1	37
t0000865	21	1669	ATGGAATGTAAAGAAGTATGG	dme-miR-1-3p	22	TGGAATGTAAAGAAGTATGGAG	mir-1	20	0	3	31
t0000877	22	1653	TGAGATGTAAAGAAGTATGGAG	dme-miR-1-3p	22	TGGAATGTAAAGAAGTATGGAG	mir-1	20	2	0	38
t0000903	23	1606	TTAAGTAGTAGTGCCGCAGGTAT	isc-miR-252b	22	TTAAGTAGTAGTGCCGCAGGTA	mir-252	22	0	1	41
t0000961	23	1504	TAATACTGTCAGGTAAAGATGTC	dme-miR-8-3p	23	TAATACTGTCAGGTAAAGATGTC	mir-8	23	0	0	46
t0000999	22	1452	TGCGGTAGTAGGTTGTATAGTT	cel-let-7-5p	22	TGAGGTAGTAGGTTGTATAGTT	let-7	21	1	0	41
t0001062	23	1328	TACCCTGTAGAACCGGGCTTTTG	dme-miR-993-5p	23	TACCCTGTAGTTCCGGGCTTTTG	mir-993	21	2	0	40
t0001073	23	1318	TGGAATGTAAGGAAGTATGGAGA	dme-miR-1-3p	22	TGGAATGTAAAGAAGTATGGAG	mir-1	21	1	1	38
t0001082	23	1308	TCTGTGCTGTGGAGGTAATATAT	isc-miR-5308	23	TCTGTGCTGTGGAGGTAATATAT	undef	23	0	0	46
t0001115	22	1273	TGAGGTAGTAGATTGTATAGTT	hsa-let-7f-5p	22	TGAGGTAGTAGATTGTATAGTT	let-7	22	0	0	44
t0001126	24	1262	TGCAGCTTGGTAGGAAACATGGTC	hsa-miR-4660	23	TGCAGCTCTGGTGGAAAATGGAG	undef	20	2	3	29
t0001131	25	1258	TAGGAAATGGGCAGCACGTATGTAT	gga-miR-1c	22	TGGAATGGAAAGCAGTATGTAT	undef	20	2	3	29
t0001164	22	1205	TGGAATGTAAAGAAGTATGTAG	cte-miR-1	22	TGGAATGTAAAGAAGTATGTAG	mir-1	22	0	0	44
t0001190	22	1181	TGAAATGTAAAGAAGTATGGAG	dme-miR-1-3p	22	TGGAATGTAAAGAAGTATGGAG	mir-1	21	1	0	41
t0001218	23	1150	ATGGAATGTAAAGAAGTATGGAG	dme-miR-1-3p	22	TGGAATGTAAAGAAGTATGGAG	mir-1	22	0	1	41
t0001225	23	1142	TGGCAGTGTGGTTAGCTGGTTGT	cte-miR-34	23	TGGCAGTGTGGTTAGCTGGTTGT	mir-34	23	0	0	46
t0001244	22	1125	TGCAATGTAAAGAAGTATGGAG	dme-miR-1-3p	22	TGGAATGTAAAGAAGTATGGAG	mir-1	21	1	0	41
t0001260	22	1112	TGAGGTAGTAGGTTGTATGGTT	hsa-let-7c	22	TGAGGTAGTAGGTTGTATGGTT	let-7	22	0	0	44
t0001284	20	1080	TAGGAACTTCATACCATGCT	isc-miR-276	21	TAGGAACTTCATACCATGCTC	undef	20	0	1	37
t0001316	22	1053	TCTTTGGTTATCTAGCTGTATG	xtr-miR-9	22	TCTTTGGTTATCTAGCTGTATG	mir-9	22	0	0	44
t0001323	22	1047	TGGCATGTAAAGAAGTATGGAG	dme-miR-1-3p	22	TGGAATGTAAAGAAGTATGGAG	mir-1	21	1	0	41
t0001362	21	1010	AACCCGTAGATCCGAACTTGT	mdo-miR-100	21	AACCCGTAGATCCGAACTTGT	mir-99	21	0	0	42
t0001389	18	993	TCAGGTACCTGAAGTAGC	aae-miR-275	20	TCAGGTACCTGAAGTAGCGC	mir-275	18	0	2	30
t0001403	22	980	GGGGGTGTAGCTCAGATGGTAG	cin-miR-4175-3p	19	GGTGTAGCTCCGATGGTAG	undef	18	1	3	26
t0001428	20	958	TGAGATGTAAAGAAGTATGG	dme-miR-1-3p	22	TGGAATGTAAAGAAGTATGGAG	mir-1	18	2	2	28
t0001474	21	927	TGGGATGTAAAGAAGTATGGA	dme-miR-1-3p	22	TGGAATGTAAAGAAGTATGGAG	mir-1	20	1	1	36
t0001490	24	919	TGAGGTAGTAGGTTGTATAGTTTT	cel-let-7-5p	22	TGAGGTAGTAGGTTGTATAGTT	let-7	22	0	2	38
t0001492	22	919	TGGTATGTAAAGAAGTATGGAG	dme-miR-1-3p	22	TGGAATGTAAAGAAGTATGGAG	mir-1	21	1	0	41
t0001493	23	919	TGAGATCATTGTGAAAGCTGATT	ame-bantam	23	TGAGATCATTGTGAAAGCTGATT	bantam	23	0	0	46
t0001513	22	905	TGGGGTAGTAGGTTGTATAGTT	cel-let-7-5p	22	TGAGGTAGTAGGTTGTATAGTT	let-7	21	1	0	41
t0001517	20	902	TGACTAGATCCACACTCATC	cte-miR-279	21	TGACTAGATCCACACTCATCC	mir-279	20	0	1	37
t0001593	24	853	TCAGGTACCTGAAGTAGCGCGCGG	dme-miR-275-3p	23	TCAGGTACCTGAAGTAGCGCGCG	mir-275	23	0	1	43
t0001609	20	844	TGAAATCTAAAAATGTGTAT	rno-miR-1	22	TGGAATGTAAAGAAGTGTGTAT	mir-1	18	2	2	28
t0001617	24	839	TGAGGTAGTAGGTTGTATAGTTAA	cel-let-7-5p	22	TGAGGTAGTAGGTTGTATAGTT	let-7	22	0	2	38
t0001683	22	804	GGGAATGTAAAGAAGTATGGAG	dme-miR-1-3p	22	TGGAATGTAAAGAAGTATGGAG	mir-1	21	1	0	41
t0001687	21	803	TTAAGTAGTAGTGCCGCAGGT	isc-miR-252b	22	TTAAGTAGTAGTGCCGCAGGTA	mir-252	21	0	1	39
t0001729	22	781	TGTAATGTAAAGAAGTATGGAG	dme-miR-1-3p	22	TGGAATGTAAAGAAGTATGGAG	mir-1	21	1	0	41
t0001809	22	749	TGATGTAGTAGGTTGTATAGTT	cel-let-7-5p	22	TGAGGTAGTAGGTTGTATAGTT	let-7	21	1	0	41
t0001832	19	741	TAATCTCATTTGGTATCTC	isc-miR-5307	23	TAATCTCATTTGGTATCTCTGGG	undef	19	0	4	26
t0001860	21	730	CCAGATCTAACTCTTCCAGCT	ame-miR-750	22	CCAGATCTAACTCTTCCAGCTC	undef	21	0	1	39
t0001898	21	718	TCCCTGAGACCCTTACTTGTG	mmu-miR-125b-5p	22	TCCCTGAGACCCTAACTTGTGA	mir-125	20	1	1	36
t0001899	19	718	TGAGATCATTGTGAAAGCT	bma-bantam	21	TGAGATCATTGTGAAAGCTAT	mir-81	19	0	2	32
t0001906	24	717	AACCCGTAGATCCGAACTTGTGAA	tca-miR-100-5p	24	AACCCGTAGATCCGAACTTGTGGG	mir-99	22	2	0	42
t0001921	20	708	TGAAATGTAAAGAAGTATGG	dme-miR-1-3p	22	TGGAATGTAAAGAAGTATGGAG	mir-1	19	1	2	31
t0001933	22	703	TGGACGGAGAACTGATAAGGGA	mmu-miR-184-3p	22	TGGACGGAGAACTGATAAGGGT	mir-184	21	1	0	41
t0002011	20	668	TGCAATGTAAAGAAGTATGG	dme-miR-1-3p	22	TGGAATGTAAAGAAGTATGGAG	mir-1	19	1	2	31
t0002021	22	664	ATGGAATGTAAAGAAGTATGGA	dme-miR-1-3p	22	TGGAATGTAAAGAAGTATGGAG	mir-1	21	0	2	36
t0002061	23	650	TGAACACAGCTGGTGGTATATCA	isc-miR-317	25	TGAACACAGCTGGTGGTATATCAGT	mir-317	23	0	2	40
t0002098	19	637	TAGGAACTTCATACCATGC	isc-miR-276	21	TAGGAACTTCATACCATGCTC	undef	19	0	2	32
t0002107	22	634	TTGTGACCGTTACAATGGGCAT	isc-miR-2001	23	TTGTGACCGTTACAATGGGCATG	undef	22	0	1	41
t0002137	22	620	TGCTGTAGTAGGTTGTATAGTT	cel-let-7-5p	22	TGAGGTAGTAGGTTGTATAGTT	let-7	20	2	0	38
t0002200	24	599	TTAAGTAGTAGTGCCGCAGGTAAT	cel-miR-252-5p	23	ATAAGTAGTAGTGCCGCAGGTAA	mir-252	22	1	1	40
t0002236	20	590	TTTGTTCGTTCGGCTCGAGT	ame-miR-375	22	TTTGTTCGTTCGGCTCGAGTTA	mir-375	20	0	2	34
t0002259	20	582	TGGCATGTAAAGAAGTATGG	dme-miR-1-3p	22	TGGAATGTAAAGAAGTATGGAG	mir-1	19	1	2	31
t0002381	20	548	TGGTATGTAAAGAAGTATGG	cte-miR-1	22	TGGAATGTAAAGAAGTATGTAG	mir-1	19	1	2	31
t0002385	23	547	TTTGGATTGTTGCTCAGAAGGCG	isc-miR-315	22	TTTTGATTGTTGCTCAGAAGGC	mir-315	21	1	1	38
t0002476	24	526	TCAGGTACCTGAAGTAGCGCGCGT	dme-miR-275-3p	23	TCAGGTACCTGAAGTAGCGCGCG	mir-275	23	0	1	43
t0002480	23	525	TGGAATGTAGAGAAGTATGGAGT	dme-miR-1-3p	22	TGGAATGTAAAGAAGTATGGAG	mir-1	21	1	1	38
t0002484	22	525	AGCGAGGTATGGAGTTCTTACT	tca-miR-276-5p	24	AGCGAGGTATAGAGTTCCTACGTG	mir-276	20	2	2	32
t0002519	18	517	TGAGGTAGTAGGTTGTAT	tca-let-7-5p	20	TGAGGTAGTAGGTTGTATAG	let-7	18	0	2	30
t0002557	22	510	AACACAACATCCGGACAAGCAC	isc-miR-5315	22	AACACAACATCCGGACAAGCAC	undef	22	0	0	44
t0002625	22	498	GTGAGCAAAGTTTCAGGTGTGT	cel-miR-87-3p	22	GTGAGCAAAGTTTCAGGTGTGC	mir-87	21	1	0	41
t0002626	22	498	TGGAGTAGTAGGTTGTATAGTT	cel-let-7-5p	22	TGAGGTAGTAGGTTGTATAGTT	let-7	20	2	0	38
t0002627	23	498	TGGACGGAGAACTGATAAGGGCT	mmu-miR-184-3p	22	TGGACGGAGAACTGATAAGGGT	mir-184	22	0	1	41
t0002633	23	496	TGGAATGTAAAGAAGTATGGAAA	dme-miR-1-3p	22	TGGAATGTAAAGAAGTATGGAG	mir-1	21	1	1	38
t0002688	20	485	GGGAATGTAAAGAAGTATGG	dme-miR-1-3p	22	TGGAATGTAAAGAAGTATGGAG	mir-1	19	1	2	31
t0002689	20	485	CTCTGAGGGCTGAGCCGGTC	bta-miR-2487	22	CTCTAAGGGCTGGGCCGGTCGG	undef	18	2	2	28
t0002822	21	456	TGAGATGTAAAGAAGTATGGA	dme-miR-1-3p	22	TGGAATGTAAAGAAGTATGGAG	mir-1	19	2	1	33
t0002833	18	454	TGGAATGTAGAGAAGTAT	crm-miR-1	20	TGGAATGTAAAGAAGTATGT	mir-1	17	1	2	27
t0002838	18	454	TGAGATCATTGTGAAAGC	bma-bantam	21	TGAGATCATTGTGAAAGCTAT	mir-81	18	0	3	27
t0002852	22	452	TTGGTCCCCTTCAACCAGCTGT	dme-miR-133-3p	22	TTGGTCCCCTTCAACCAGCTGT	mir-133	22	0	0	44
t0002863	19	449	TGACTAGATCCACACTCAT	bmo-miR-279a	19	TGACTAGATCCACACTCAT	mir-279	19	0	0	38
t0002871	20	447	TGTAATGTAAAGAAGTATGG	dme-miR-1-3p	22	TGGAATGTAAAGAAGTATGGAG	mir-1	19	1	2	31
t0002886	22	445	TTTGGCACTAGCACATTTTTGT	isc-miR-96	22	TTTGGCACTAGCACATTTTTGT	mir-96	22	0	0	44
t0002903	24	442	TGAGGTAGTAGGTTGTATAGTTAT	cel-let-7-5p	22	TGAGGTAGTAGGTTGTATAGTT	let-7	22	0	2	38
t0002939	23	434	TTTGTTCGTTCGGCTCGAGTTAA	ame-miR-375	22	TTTGTTCGTTCGGCTCGAGTTA	mir-375	22	0	1	41
t0002944	22	434	AGGAATGTAAAGAAGTATGGAG	dme-miR-1-3p	22	TGGAATGTAAAGAAGTATGGAG	mir-1	21	1	0	41
t0002953	23	432	CAAATTCGGTTCTAGAGAGGTTT	dme-miR-10-3p	23	CAAATTCGGTTCTAGAGAGGTTT	mir-10	23	0	0	46
t0003024	24	419	TTTTGATTGTTGCTCAGAAGGCGT	isc-miR-315	22	TTTTGATTGTTGCTCAGAAGGC	mir-315	22	0	2	38
t0003045	21	416	TGTAGTCTGGCAGAAACGTCG	isc-miR-5310	21	TGTAGTCTGGCAGAAACGTCG	undef	21	0	0	42
t0003049	21	415	TGAAAGACATGGGTAGTGAGA	sme-miR-71c	22	TGAAAGACATGGGTAGTGAGAT	mir-71	21	0	1	39
t0003094	21	407	TGGAATGTAAAGAAGTATGTA	cel-miR-1-3p	21	TGGAATGTAAAGAAGTATGTA	mir-1	21	0	0	42
t0003107	23	406	TCAGGTACCTGAAGTAGCGCGCT	dme-miR-275-3p	23	TCAGGTACCTGAAGTAGCGCGCG	mir-275	22	1	0	43
t0003127	21	404	GAGGTAGTAGGTTGTATAGTT	cel-let-7-5p	22	TGAGGTAGTAGGTTGTATAGTT	let-7	21	0	1	39
t0003175	20	396	AAATTCGGTTCTAGAGAGGT	lmi-miR-10*	22	AAATTCGGTTCTAGAGAGGTTT	mir-10	20	0	2	34
t0003190	23	393	TTTGTTCGTTCGGCTCGAGTTAT	ame-miR-375	22	TTTGTTCGTTCGGCTCGAGTTA	mir-375	22	0	1	41
t0003234	21	386	TGGACGGAGAACTGATAAGGA	api-miR-184b	22	TGGACGGAGAACTGATAAAGGA	mir-184	21	0	1	39
t0003262	22	381	TAAGGCACGCGGTGAATGCCAA	dre-miR-124	22	TAAGGCACGCGGTGAATGCCAA	mir-124	22	0	0	44
t0003269	19	380	TGGAATGTAAGGAAGTATG	crm-miR-1	20	TGGAATGTAAAGAAGTATGT	mir-1	18	1	1	32
t0003276	22	379	TGGCAGTGTGGTTAGCTGGTTG	dps-miR-34	22	TGGCAGTGTGGTTAGCTGGTTG	mir-34	22	0	0	44
t0003336	21	373	TGAAATGTAAAGAAGTATGGA	dme-miR-1-3p	22	TGGAATGTAAAGAAGTATGGAG	mir-1	20	1	1	36
t0003338	19	373	TACCCTGTAGATCCGAATT	dre-miR-10a	22	TACCCTGTAGATCCGAATTTGT	mir-10	19	0	3	29
t0003354	22	371	TGTCATGTAAAGAAGTATGGAG	dme-miR-1-3p	22	TGGAATGTAAAGAAGTATGGAG	mir-1	20	2	0	38
t0003400	18	365	TCTTTGGTTATCTAGCTG	aca-miR-9	20	TCTTTGGTTATCTAGCTGTA	mir-9	18	0	2	30
t0003411	19	363	TTAAGTAGTAGTGCCGCAG	isc-miR-252b	22	TTAAGTAGTAGTGCCGCAGGTA	mir-252	19	0	3	29
t0003440	23	359	TGAGTATTACATCAGGTACTGGT	dme-miR-12-5p	23	TGAGTATTACATCAGGTACTGGT	mir-12	23	0	0	46
t0003489	21	354	AACACAACATCCGGACAAGCA	isc-miR-5315	22	AACACAACATCCGGACAAGCAC	undef	21	0	1	39
t0003498	22	354	TGCGATGTAAAGAAGTATGGAG	dme-miR-1-3p	22	TGGAATGTAAAGAAGTATGGAG	mir-1	20	2	0	38
t0003512	19	352	TGGACGGAGAACTGATAAG	aga-miR-184	21	TGGACGGAGAACTGATAAGGG	mir-184	19	0	2	32
t0003575	22	345	TGAAGTAGTAGGTTGTATAGTT	cel-let-7-5p	22	TGAGGTAGTAGGTTGTATAGTT	let-7	21	1	0	41
t0003584	23	343	CCAGATCTAACTCTTCCAGCTCA	cte-miR-750	23	CCAGATCTAACTCTTCCAGCTCA	mir-750	23	0	0	46
t0003623	22	338	TATCACAGCCAGCTTTGATGAG	dme-miR-2a-3p	23	TATCACAGCCAGCTTTGATGAGC	mir-2	22	0	1	41
t0003635	21	337	TCTGTGCTGTGGAGGTAATAT	isc-miR-5308	23	TCTGTGCTGTGGAGGTAATATAT	undef	21	0	2	36
t0003640	21	336	AAATTCGGTTCTAGAGAGGTT	lmi-miR-10*	22	AAATTCGGTTCTAGAGAGGTTT	mir-10	21	0	1	39
t0003654	23	334	TATCACAGCCAGCTTTGATGAGC	dme-miR-2a-3p	23	TATCACAGCCAGCTTTGATGAGC	mir-2	23	0	0	46
t0003665	20	333	TGAAAGACATGGGTAGTGAG	sme-miR-71c	22	TGAAAGACATGGGTAGTGAGAT	mir-71	20	0	2	34
t0003725	20	327	TGGAATGTAGGGAAGTATGG	mdo-miR-206	21	TGGAATGTAAGGAAGTGTGTG	mir-1	18	2	1	31
t0003753	22	324	TGAGATCATTGTGAAAGCTGAT	ame-bantam	23	TGAGATCATTGTGAAAGCTGATT	bantam	22	0	1	41
t0003892	20	310	AACCCGTAGATCCGAACTTG	mdo-miR-100	21	AACCCGTAGATCCGAACTTGT	mir-99	20	0	1	37
t0003968	21	304	TGCAATGTAAAGAAGTATGGA	dme-miR-1-3p	22	TGGAATGTAAAGAAGTATGGAG	mir-1	20	1	1	36
t0004022	20	300	AGGAATGTAAAGAAGTATGG	dme-miR-1-3p	22	TGGAATGTAAAGAAGTATGGAG	mir-1	19	1	2	31
t0004037	21	298	TAAATTGTTGTTCGGGATTTC	bta-miR-2284p	21	TGAAAGTTTGTTCGGGATTTT	mir-2284	18	2	2	28
t0004054	22	297	AAGAGAGCAATCCGTGGACAGT	dme-miR-281-2-5p	22	AAGAGAGCTATCCGTCGACAGT	mir-46	20	2	0	38
t0004101	24	292	TGGAATGTAGAGAAGTATGGAGAA	dme-miR-1-3p	22	TGGAATGTAAAGAAGTATGGAG	mir-1	21	1	2	35
t0004116	20	291	TGGAATGTAAAGAAGTATGT	crm-miR-1	20	TGGAATGTAAAGAAGTATGT	mir-1	20	0	0	40
t0004125	18	290	TGGAATGTAAGGAAGTAT	crm-miR-1	20	TGGAATGTAAAGAAGTATGT	mir-1	17	1	2	27
t0004161	23	287	TGGGATGTAAAGAAGTATGGAGA	dme-miR-1-3p	22	TGGAATGTAAAGAAGTATGGAG	mir-1	21	1	1	38
t0004201	21	284	TGGCATGTAAAGAAGTATGGA	dme-miR-1-3p	22	TGGAATGTAAAGAAGTATGGAG	mir-1	20	1	1	36
t0004225	24	282	TGAGATCATTGTGAAAGCTGATTT	ame-bantam	23	TGAGATCATTGTGAAAGCTGATT	bantam	23	0	1	43
t0004241	21	281	TGGTATGTAAAGAAGTATGGA	dme-miR-1-3p	22	TGGAATGTAAAGAAGTATGGAG	mir-1	20	1	1	36
t0004262	23	279	TATTGCACTCGTCCCGGCCTTTT	odi-miR-92a	22	TATTGCACTCGTCCCGGCCTTG	undef	21	1	1	38
t0004366	18	271	TTAAGTAGTAGTGCCGCA	isc-miR-252b	22	TTAAGTAGTAGTGCCGCAGGTA	mir-252	18	0	4	24
t0004374	20	270	TAAATTGTTGTTCGGGATTT	bta-miR-2284p	21	TGAAAGTTTGTTCGGGATTTT	mir-2284	18	1	3	26
t0004387	22	269	TAACCTGTAGATCCGAATTTGT	dre-miR-10a	22	TACCCTGTAGATCCGAATTTGT	mir-10	21	1	0	41
t0004398	21	268	GGAATGTAAAGAAGTATGGAG	dme-miR-1-3p	22	TGGAATGTAAAGAAGTATGGAG	mir-1	21	0	1	39
t0004416	24	267	TGGAATGTAAGGAAGTATGGAGAA	dme-miR-1-3p	22	TGGAATGTAAAGAAGTATGGAG	mir-1	21	1	2	35
t0004448	18	265	TTTTGATTGTTGCTCAGA	sko-miR-315	21	TTTTGATTGTTGCTCAGAAAG	mir-315	18	0	3	27
t0004454	22	265	TGGAATGTAAAGAAGTATGGAC	dme-miR-1-3p	22	TGGAATGTAAAGAAGTATGGAG	mir-1	21	1	0	41
t0004519	22	260	CCAGATCTAACTCTTCCAGCTC	ame-miR-750	22	CCAGATCTAACTCTTCCAGCTC	undef	22	0	0	44
t0004525	22	259	TGTGGTAGTAGGTTGTATAGTT	cel-let-7-5p	22	TGAGGTAGTAGGTTGTATAGTT	let-7	21	1	0	41
t0004532	20	259	CCAGATCTAACTCTTCCAGC	ame-miR-750	22	CCAGATCTAACTCTTCCAGCTC	undef	20	0	2	34
t0004576	23	256	AACCCGTAGATCCGAACTTGTGT	bfl-miR-100	23	AACCCGTAGATCCGAACTTGTGT	mir-99	23	0	0	46
t0004608	23	255	TGGAATGTAAAGAAGTATGGAGC	dme-miR-1-3p	22	TGGAATGTAAAGAAGTATGGAG	mir-1	22	0	1	41
t0004619	23	254	TGTGCTCATTGGTCAGGCGGTAG	mmu-miR-3070b-3p	22	TGGTGCTATGGTCAGGGGTAGA	mir-3070	20	0	5	25
t0004630	21	253	TATCACAGCCAGCTTTGATGA	dme-miR-2a-3p	23	TATCACAGCCAGCTTTGATGAGC	mir-2	21	0	2	36
t0004639	24	252	TGGAATGTAAAGAAGTATGGAGAT	dme-miR-1-3p	22	TGGAATGTAAAGAAGTATGGAG	mir-1	22	0	2	38
t0004666	20	251	TTAAGTAGTAGTGCCGCAGG	isc-miR-252b	22	TTAAGTAGTAGTGCCGCAGGTA	mir-252	20	0	2	34
t0004723	22	246	TGGAATGGAAAGAAGTATGGAG	dme-miR-1-3p	22	TGGAATGTAAAGAAGTATGGAG	mir-1	21	1	0	41
t0004750	23	244	TGACTAGATCCACACTCATCCAT	lgi-miR-279	22	TGACTAGATCCACACTCATCCA	mir-279	22	0	1	41
t0004813	22	241	TCAGGTACCTGAAGTAGCGCGT	api-miR-275	21	TCAGGTACCTGAAGTAGCGCG	mir-275	21	0	1	39
t0004835	21	240	GGGAATGTAAAGAAGTATGGA	dme-miR-1-3p	22	TGGAATGTAAAGAAGTATGGAG	mir-1	20	1	1	36
t0004913	23	235	TGGACGGAGAACTGATAAGGGCA	dme-miR-184-3p	22	TGGACGGAGAACTGATAAGGGC	mir-184	22	0	1	41
t0004931	25	234	CTACCCTGTAGAACCGGGCTTTTGT	dps-miR-993*	24	CTACCCTGTAGTTCCGGGCTTTTG	mir-993	22	2	1	39
t0004938	21	234	TGTAATGTAAAGAAGTATGGA	dme-miR-1-3p	22	TGGAATGTAAAGAAGTATGGAG	mir-1	20	1	1	36
t0004978	21	232	TAATACTGTCAGGTAAAGATG	cqu-miR-8	22	TAATACTGTCAGGTAAAGATGT	mir-8	21	0	1	39
t0004998	23	231	TGGAATGTAAAGAAGTATGGAGG	dme-miR-1-3p	22	TGGAATGTAAAGAAGTATGGAG	mir-1	22	0	1	41
t0005032	22	229	TACTTTGAGTCGGTACGAATCC	isc-miR-3931	23	TACTTTGAGTCGGTACGAATCCT	undef	22	0	1	41
t0005057	21	228	TATTGCACTCGTCCCGGCCTT	odi-miR-92a	22	TATTGCACTCGTCCCGGCCTTG	undef	21	0	1	39
t0005106	24	226	TCTTTGGTTATCTAGCTGTATGAA	dme-miR-9a-5p	23	TCTTTGGTTATCTAGCTGTATGA	mir-9	23	0	1	43
t0005123	20	225	TCTGAGGGCTGAGCCGGTCG	bta-miR-2487	22	CTCTAAGGGCTGGGCCGGTCGG	undef	18	2	2	28
t0005134	24	225	TTAAGTAGTAGTGCCGCAGGTAAA	cel-miR-252-5p	23	ATAAGTAGTAGTGCCGCAGGTAA	mir-252	22	1	1	40
t0005164	20	223	TACTTTGAGTCGGTACGAAT	isc-miR-3931	23	TACTTTGAGTCGGTACGAATCCT	undef	20	0	3	31
t0005183	22	222	TGGTGTAGTAGGTTGTATAGTT	cel-let-7-5p	22	TGAGGTAGTAGGTTGTATAGTT	let-7	20	2	0	38
t0005195	22	221	TGCTATGTAAAGAAGTATGGAG	dme-miR-1-3p	22	TGGAATGTAAAGAAGTATGGAG	mir-1	20	2	0	38
t0005244	20	219	TTGGTCCCCTTCAACCAGCT	gga-miR-133b	21	TTGGTCCCCTTCAACCAGCTA	mir-133	20	0	1	37
t0005253	22	218	TGATATGTAAAGAAGTATGGAG	dme-miR-1-3p	22	TGGAATGTAAAGAAGTATGGAG	mir-1	20	2	0	38
t0005291	23	217	TTTTGATTGTTGCTCAGAAGGCT	isc-miR-315	22	TTTTGATTGTTGCTCAGAAGGC	mir-315	22	0	1	41
t0005341	22	215	TGTGATGTAAAGAAGTATGGAG	dme-miR-1-3p	22	TGGAATGTAAAGAAGTATGGAG	mir-1	20	2	0	38
t0005385	24	213	TCAGGTACCTGAAGTAGCGCGCGA	dme-miR-275-3p	23	TCAGGTACCTGAAGTAGCGCGCG	mir-275	23	0	1	43
t0005394	23	212	TAGGAACTTCATACCATGCTCGA	isc-miR-276	21	TAGGAACTTCATACCATGCTC	undef	21	0	2	36
t0005408	19	211	TAAATGCATTATCTGGAAT	sme-miR-277c	22	TAAATGCATTATCTGGTATGAT	undef	19	0	3	29
t0005431	22	211	CGGAATGTAAAGAAGTATGGAG	dme-miR-1-3p	22	TGGAATGTAAAGAAGTATGGAG	mir-1	21	1	0	41
t0005441	22	210	TTTTGATTGTTGCTCAGAAGGA	isc-miR-315	22	TTTTGATTGTTGCTCAGAAGGC	mir-315	21	1	0	41
t0005514	23	207	TACTTTGAGTCGGTACGAATCCT	isc-miR-3931	23	TACTTTGAGTCGGTACGAATCCT	undef	23	0	0	46
t0005520	22	207	TGCAGTAGTAGGTTGTATAGTT	cel-let-7-5p	22	TGAGGTAGTAGGTTGTATAGTT	let-7	20	2	0	38
t0005585	22	203	CAATGCCCATGGAAACCCCGAA	isc-miR-5309	22	CAATGCCCATGGAAACCCCGAA	undef	22	0	0	44
t0005587	20	203	TGTCATGTAAAGAAGTATGG	dme-miR-1-3p	22	TGGAATGTAAAGAAGTATGGAG	mir-1	18	2	2	28
t0005630	22	201	TGGAATATAAAGAAGTATGGAG	dme-miR-1-3p	22	TGGAATGTAAAGAAGTATGGAG	mir-1	21	1	0	41
t0005642	25	201	TCAGGTACCTGAAGTAGCGCGCGGA	dme-miR-275-3p	23	TCAGGTACCTGAAGTAGCGCGCG	mir-275	23	0	2	40
t0005679	22	199	TGGAATGTAGGGAAGTATGGAG	dme-miR-1-3p	22	TGGAATGTAAAGAAGTATGGAG	mir-1	20	2	0	38
t0005777	19	195	ATTGTACTTCATCAGGTGC	tca-miR-305-5p	21	ATTGTACTTCATCAGGTGCTC	mir-305	19	0	2	32
t0005784	20	195	AGCGAGGTATGGAGTTCTTA	aga-miR-276-5p	20	AGCGAGGTATAGAGTTCCTA	mir-276	18	2	0	34
t0005809	24	194	AATGGCACTGGAAGAATTCACGGC	tca-miR-263a-5p	24	AATGGCACTGGAAGAATTCACGGG	mir-263	23	1	0	45
t0005824	23	193	CTACCCTGTAGAACCGGGCTTTT	bmo-miR-993a*	24	TCTACCCTGTAGATCCGGGCTTTT	mir-993	22	1	1	40
t0005885	20	191	TGCGATGTAAAGAAGTATGG	dme-miR-1-3p	22	TGGAATGTAAAGAAGTATGGAG	mir-1	18	2	2	28
t0005886	21	191	TGGAATGTAAGAAGTATGGAG	dme-miR-1-3p	22	TGGAATGTAAAGAAGTATGGAG	mir-1	21	0	1	39
t0005911	22	190	GGAGGTAGTAGGTTGTATAGTT	cel-let-7-5p	22	TGAGGTAGTAGGTTGTATAGTT	let-7	21	1	0	41
t0005929	23	189	TCCCTGAGACCCTTACTTGTGAA	ola-miR-125c	23	TCCCTGAGACCCTAACTTGTGAC	mir-125	21	2	0	40
t0005940	25	189	TGGAATGTAAAGAAGTATGGAGAAA	dme-miR-1-3p	22	TGGAATGTAAAGAAGTATGGAG	mir-1	22	0	3	35
t0005941	22	189	TGGAATGTGAAGAAGTATGGAG	dme-miR-1-3p	22	TGGAATGTAAAGAAGTATGGAG	mir-1	21	1	0	41
t0006017	23	186	TCAGGTACCTGAAGTAGCGCGCA	dme-miR-275-3p	23	TCAGGTACCTGAAGTAGCGCGCG	mir-275	22	1	0	43
t0006140	19	182	AACACAACATCCGGACAAG	isc-miR-5315	22	AACACAACATCCGGACAAGCAC	undef	19	0	3	29
t0006177	22	181	TGACGTAGTAGGTTGTATAGTT	cel-let-7-5p	22	TGAGGTAGTAGGTTGTATAGTT	let-7	21	1	0	41
t0006270	21	178	TGGCAGTGTGGTTAGCTGGTT	dps-miR-34	22	TGGCAGTGTGGTTAGCTGGTTG	mir-34	21	0	1	39
t0006294	21	177	ACCCTGTAGATCCGAATTTGT	dps-miR-10	21	ACCCTGTAGATCCGAATTTGT	mir-10	21	0	0	42
t0006352	23	175	TGCGGTAGTAGGTTGTATAGTTT	cel-let-7-5p	22	TGAGGTAGTAGGTTGTATAGTT	let-7	21	1	1	38
t0006356	19	175	GGAATGTAAAGAAGTATGG	dme-miR-1-3p	22	TGGAATGTAAAGAAGTATGGAG	mir-1	19	0	3	29
t0006365	22	175	TGAGGGAGTAGGTTGTATAGTT	cel-let-7-5p	22	TGAGGTAGTAGGTTGTATAGTT	let-7	21	1	0	41
t0006407	20	173	TCCCTGAGACCCTTACTTGT	mmu-miR-125b-5p	22	TCCCTGAGACCCTAACTTGTGA	mir-125	19	1	2	31
t0006474	21	171	TATCACAGCCACCTTTGATGA	isc-miR-2b	23	TATCACAGCCACCTTTGATGAGC	mir-2	21	0	2	36
t0006540	21	169	TGAGATCATTGTGAAAGCTGA	ame-bantam	23	TGAGATCATTGTGAAAGCTGATT	bantam	21	0	2	36
t0006624	19	166	TGTAGTCTGGCAGAAACGT	isc-miR-5310	21	TGTAGTCTGGCAGAAACGTCG	undef	19	0	2	32
t0006661	23	165	TGGAATGTAAGGAAGTATGGAGT	dme-miR-1-3p	22	TGGAATGTAAAGAAGTATGGAG	mir-1	21	1	1	38
t0006668	22	165	TGAGGTAGGAGGTTGTATAGTT	hsa-let-7e-5p	22	TGAGGTAGGAGGTTGTATAGTT	let-7	22	0	0	44
t0006711	22	163	TACCCTGTAGAACCGGGCTTTT	bmo-miR-993a*	24	TCTACCCTGTAGATCCGGGCTTTT	mir-993	21	1	2	35
t0006731	22	163	TTTGGATTGTTGCTCAGAAGGC	isc-miR-315	22	TTTTGATTGTTGCTCAGAAGGC	mir-315	21	1	0	41
t0006876	23	159	TGAGGTAGTAGGTTGTATGGTTT	hsa-let-7c	22	TGAGGTAGTAGGTTGTATGGTT	let-7	22	0	1	41
t0006987	22	156	TGGAATGAAAAGAAGTATGGAG	dme-miR-1-3p	22	TGGAATGTAAAGAAGTATGGAG	mir-1	21	1	0	41
t0007015	22	155	TGGAATTTAAAGAAGTATGGAG	dme-miR-1-3p	22	TGGAATGTAAAGAAGTATGGAG	mir-1	21	1	0	41
t0007025	24	155	TGAAAGACATGGGTAGTGAGATGA	cte-miR-71	23	TGAAAGACATGGGTAGTGAGATG	mir-71	23	0	1	43
t0007071	22	154	AAACCGTAGATCCGAACTTGTG	hsa-miR-100-5p	22	AACCCGTAGATCCGAACTTGTG	mir-99	21	1	0	41
t0007118	24	152	TGAGATTCAACTCCTCCAACTTCT	bmo-miR-1175-3p	24	TGAGATTCAACTCCTCCAACTTAA	mir-1175	22	2	0	42
t0007129	20	152	CGGAATGTAAAGAAGTATGG	dme-miR-1-3p	22	TGGAATGTAAAGAAGTATGGAG	mir-1	19	1	2	31
t0007308	20	148	TACCCTGTAGATCCGAATTT	dre-miR-10a	22	TACCCTGTAGATCCGAATTTGT	mir-10	20	0	2	34
t0007348	25	147	TGGAATGTAAAGAAGTATGGAGAAT	dme-miR-1-3p	22	TGGAATGTAAAGAAGTATGGAG	mir-1	22	0	3	35
t0007396	24	146	AATGGCACTGGAAGAATTCACGGT	tca-miR-263a-5p	24	AATGGCACTGGAAGAATTCACGGG	mir-263	23	1	0	45
t0007447	24	145	AATGGCACTGGAAGAATTCACGGA	tca-miR-263a-5p	24	AATGGCACTGGAAGAATTCACGGG	mir-263	23	1	0	45
t0007522	20	143	TGCTATGTAAAGAAGTATGG	dme-miR-1-3p	22	TGGAATGTAAAGAAGTATGGAG	mir-1	18	2	2	28
t0007556	23	142	TGAAAGACATGGGTAGTGAGATT	spu-miR-71	23	TGAAAGACATGGGTAGTGAGATT	mir-71	23	0	0	46
t0007573	20	142	TGGAATATAAAGAAGTATGG	dme-miR-1-3p	22	TGGAATGTAAAGAAGTATGGAG	mir-1	19	1	2	31
t0007575	23	142	TTGTGACCGTTACAATGGGCATT	isc-miR-2001	23	TTGTGACCGTTACAATGGGCATG	undef	22	1	0	43
t0007583	21	142	CTCTGAGGGCTGAGCCGGTCG	bta-miR-2487	22	CTCTAAGGGCTGGGCCGGTCGG	undef	19	2	1	33
t0007587	21	142	TTGGTCCCCTTCAACCAGCTG	cin-miR-133	21	TTGGTCCCCTTCAACCAGCTG	mir-133	21	0	0	42
t0007607	21	141	AAGAGAGCAATCCGTGGACAG	dme-miR-281-2-5p	22	AAGAGAGCTATCCGTCGACAGT	mir-46	19	2	1	33
t0007640	20	140	TGGAATGGAAAGAAGTATGG	dme-miR-1-3p	22	TGGAATGTAAAGAAGTATGGAG	mir-1	19	1	2	31
t0007660	22	140	TGGACGGAGAACTGATAAGGGT	mmu-miR-184-3p	22	TGGACGGAGAACTGATAAGGGT	mir-184	22	0	0	44
t0007664	24	140	TGGACGGAGAACTGATAAGGGCAA	dme-miR-184-3p	22	TGGACGGAGAACTGATAAGGGC	mir-184	22	0	2	38
t0007677	24	139	TATCACAGCCACCTTTGATGAGCT	aae-miR-2b	24	TATCACAGCCAGCTTTGATGAGCT	mir-2	23	1	0	45
t0007706	19	139	TGAAAGACATGGGTAGTGA	cbr-miR-71	19	TGAAAGACATGGGTAGTGA	mir-71	19	0	0	38
t0007777	22	137	TGAGTATTACATCAGGTACTGG	dme-miR-12-5p	23	TGAGTATTACATCAGGTACTGGT	mir-12	22	0	1	41
t0007802	22	137	TAGCCTGTAGATCCGAATTTGT	dre-miR-10a	22	TACCCTGTAGATCCGAATTTGT	mir-10	21	1	0	41
t0007849	20	136	ATGGAATGTAAAGAAGTATG	crm-miR-1	20	TGGAATGTAAAGAAGTATGT	mir-1	19	0	2	32
t0007882	24	135	TAATACTGTCAGGTAAAGATGTCA	dme-miR-8-3p	23	TAATACTGTCAGGTAAAGATGTC	mir-8	23	0	1	43
t0007911	20	135	TGATATGTAAAGAAGTATGG	dme-miR-1-3p	22	TGGAATGTAAAGAAGTATGGAG	mir-1	18	2	2	28
t0007951	23	134	TGAGATGTAAAGAAGTATGGAGA	dme-miR-1-3p	22	TGGAATGTAAAGAAGTATGGAG	mir-1	20	2	1	35
t0007968	19	133	TGAGTATTACATCAGGTAC	tca-miR-12-5p	21	TGAGTATTACATCAGGTACTG	mir-12	19	0	2	32
t0007974	21	133	AGGAATGTAAAGAAGTATGGA	dme-miR-1-3p	22	TGGAATGTAAAGAAGTATGGAG	mir-1	20	1	1	36
t0008000	20	133	TCTGGAACTGGTCCTGGTGC	mmu-miR-3113-3p	20	TCCTGGCCCTGGTCCTGGTC	undef	17	2	2	26
t0008008	22	133	TAGAATGTAAAGAAGTATGGAG	dme-miR-1-3p	22	TGGAATGTAAAGAAGTATGGAG	mir-1	21	1	0	41
t0008020	19	132	TGGGATGTAAAGAAGTATG	crm-miR-1	20	TGGAATGTAAAGAAGTATGT	mir-1	18	1	1	32
t0008028	18	132	TGGCAGTGTGGTTAGCTG	aga-miR-34	20	TGGCAGTGTGGTTAGCTGGT	mir-34	18	0	2	30
t0008075	18	131	TAAGGCACGCGGTGAATG	aae-miR-124	19	TAAGGCACGCGGTGAATGC	mir-124	18	0	1	33
t0008133	20	130	TGGAATGTAAAGAAGTATGA	cel-miR-1-3p	21	TGGAATGTAAAGAAGTATGTA	mir-1	20	0	1	37
t0008138	24	130	CCAGATCTAACTCTTCCAGCTCAT	cte-miR-750	23	CCAGATCTAACTCTTCCAGCTCA	mir-750	23	0	1	43
t0008141	24	130	TACCCTGTAGAACCGGGCTTTTGT	dme-miR-993-5p	23	TACCCTGTAGTTCCGGGCTTTTG	mir-993	21	2	1	37
t0008150	19	130	CCAGATCTAACTCTTCCAG	ame-miR-750	22	CCAGATCTAACTCTTCCAGCTC	undef	19	0	3	29
t0008166	25	129	TCAGGTACCTGAAGTAGCGCGCGTT	dme-miR-275-3p	23	TCAGGTACCTGAAGTAGCGCGCG	mir-275	23	0	2	40
t0008188	22	129	TTGTGCGTGTGACAGCGGCTAT	lmi-miR-210	23	CTTGTGCGTGTGACAGCGGCTAT	mir-210	22	0	1	41
t0008196	22	129	AATGGCACTGGAAGAATTCACG	aae-miR-263a	23	AATGGCACTGGAAGAATTCACGG	mir-263	22	0	1	41
t0008223	22	128	TTCGTTGTCGTAGAAACCTGAT	cte-miR-981	23	TTCGTTGTCGTCGAAACCTGCTT	mir-981	20	2	1	35
t0008268	22	128	GAAGCTCGTTTCTACAGGTATC	dpu-miR-993	23	GAAGCTCGTTTCTACAGGTATCT	mir-993	22	0	1	41
t0008320	22	127	TAGCACCATTTGAATTCAGTTC	isc-miR-285	22	TAGCACCATTTGAATTCAGTTC	mir-29	22	0	0	44
t0008322	22	127	AAAGTCGGTTCTAGAGAGGTTT	lmi-miR-10*	22	AAATTCGGTTCTAGAGAGGTTT	mir-10	21	1	0	41
t0008415	23	125	TTCAGTAGTAGTGCCGCAGGTAA	cel-miR-252-5p	23	ATAAGTAGTAGTGCCGCAGGTAA	mir-252	21	2	0	40
t0008462	20	124	TGGAATGTGAAGAAGTATGG	dme-miR-1-3p	22	TGGAATGTAAAGAAGTATGGAG	mir-1	19	1	2	31
t0008486	21	124	TTCGTTGTCGTAGAAACCTGA	dme-miR-981-3p	22	TTCGTTGTCGACGAAACCTGCA	mir-981	19	2	1	33
t0008528	24	123	TGGAAGACTAGTGATTTTGTTGTT	ssc-miR-7	24	TGGAAGACTAGTGATTTTGTTGTT	mir-7	24	0	0	48
t0008544	23	123	TTGTGATTGTTGCTCAGAAGGCG	isc-miR-315	22	TTTTGATTGTTGCTCAGAAGGC	mir-315	21	1	1	38
t0008590	22	122	TTGAATGTAAAGAAGTATGGAG	dme-miR-1-3p	22	TGGAATGTAAAGAAGTATGGAG	mir-1	21	1	0	41
t0008726	22	120	TGAGGTAGTGGGTTGTATAGTT	cel-let-7-5p	22	TGAGGTAGTAGGTTGTATAGTT	let-7	21	1	0	41
t0008741	22	119	TGGAGTGTAAAGAAGTATGGAG	dme-miR-1-3p	22	TGGAATGTAAAGAAGTATGGAG	mir-1	21	1	0	41
t0008763	24	119	TGTGCTCATTGGTCAGGCGGTATA	mmu-miR-3070b-3p	22	TGGTGCTATGGTCAGGGGTAGA	mir-3070	20	1	4	27
t0008768	21	119	TGAATGTAAAGAAGTATGGAG	dme-miR-1-3p	22	TGGAATGTAAAGAAGTATGGAG	mir-1	21	0	1	39
t0008769	22	119	TGGAATGTAAAGAAGTATGAAG	dme-miR-1-3p	22	TGGAATGTAAAGAAGTATGGAG	mir-1	21	1	0	41
t0008817	20	118	TTTTGATTGTTGCTCAGAAG	sko-miR-315	21	TTTTGATTGTTGCTCAGAAAG	mir-315	20	0	1	37
t0008829	20	118	TGAGATCATTGTGAAAGCTG	ame-bantam	23	TGAGATCATTGTGAAAGCTGATT	bantam	20	0	3	31
t0008833	22	118	CTCCCTGAGACCCTTACTTGTG	mmu-miR-125b-5p	22	TCCCTGAGACCCTAACTTGTGA	mir-125	20	1	2	33
t0008869	18	117	GTGCATTGTAGTTGCATT	mml-miR-33a	19	GTGCATTGTAGTTGCATTG	mir-33	18	0	1	33
t0008873	22	117	TTGGGCTTGAAGATTAGCTTAG	isc-miR-5305	22	TTGGGCTTGAAGATTAGCTTAG	undef	22	0	0	44
t0009010	24	115	TGCAGCTCGGTAGGAAACATGGTC	hsa-miR-4660	23	TGCAGCTCTGGTGGAAAATGGAG	undef	20	2	3	29
t0009018	20	115	TGTGATGTAAAGAAGTATGG	dme-miR-1-3p	22	TGGAATGTAAAGAAGTATGGAG	mir-1	18	2	2	28
t0009019	22	115	TGGAATGTAAAGAAATATGGAG	dme-miR-1-3p	22	TGGAATGTAAAGAAGTATGGAG	mir-1	21	1	0	41
t0009050	22	115	TGCCTAGATCCACACTCATCCA	lgi-miR-279	22	TGACTAGATCCACACTCATCCA	mir-279	21	1	0	41
t0009087	22	114	TGGAATGTAAATAAGTATGGAG	dme-miR-1-3p	22	TGGAATGTAAAGAAGTATGGAG	mir-1	21	1	0	41
t0009088	19	114	TGGAATGTAAGAAGTATGG	dme-miR-1-3p	22	TGGAATGTAAAGAAGTATGGAG	mir-1	19	0	3	29
t0009112	22	114	AGAGGTAGTAGGTTGTATAGTT	hsa-let-7d-5p	22	AGAGGTAGTAGGTTGCATAGTT	let-7	21	1	0	41
t0009225	24	112	TCAGGTACCTGAAGTAGCGCGCTT	dme-miR-275-3p	23	TCAGGTACCTGAAGTAGCGCGCG	mir-275	22	1	1	40
t0009241	23	112	TTGAGTAGTAGTGCCGCAGGTAA	cel-miR-252-5p	23	ATAAGTAGTAGTGCCGCAGGTAA	mir-252	21	2	0	40
t0009261	21	111	TGCGATGTAAAGAAGTATGGA	dme-miR-1-3p	22	TGGAATGTAAAGAAGTATGGAG	mir-1	19	2	1	33
t0009335	22	111	TAAAGCTAGGTTACCAAAGTTA	dpu-miR-79	23	ATAAAGCTAGGTTACCAAAGTTA	mir-9	22	0	1	41
t0009349	23	110	TAGGAACTTCATACCATGCTCGT	dme-miR-276a-3p	22	TAGGAACTTCATACCGTGCTCT	mir-276	21	1	1	38
t0009425	23	109	TGCAGCTTGGTAGGAAACATGGT	hsa-miR-4660	23	TGCAGCTCTGGTGGAAAATGGAG	undef	20	1	4	27
t0009447	20	109	TGGGAGTAGATGATGCATGT	bta-miR-2450a	21	TGGGCAGTAGAGGTGCATGTG	mir-2450	18	1	3	26
t0009453	22	109	TGGCTAGATCCACACTCATCCA	lgi-miR-279	22	TGACTAGATCCACACTCATCCA	mir-279	21	1	0	41
t0009458	24	109	TGGACGGAGAACTGATAAGGGCAT	mmu-miR-184-3p	22	TGGACGGAGAACTGATAAGGGT	mir-184	22	0	2	38
t0009473	19	109	TCTTTGGTTATCTAGCTGT	aca-miR-9	20	TCTTTGGTTATCTAGCTGTA	mir-9	19	0	1	35
t0009495	24	108	TGAGGTAGTAGGTTGTATAGTTTA	cel-let-7-5p	22	TGAGGTAGTAGGTTGTATAGTT	let-7	22	0	2	38
t0009563	22	107	TTCAGTAGTAGTGCCGCAGGTA	isc-miR-252b	22	TTAAGTAGTAGTGCCGCAGGTA	mir-252	21	1	0	41
t0009582	22	107	TGACATGTAAAGAAGTATGGAG	dme-miR-1-3p	22	TGGAATGTAAAGAAGTATGGAG	mir-1	20	2	0	38
t0009650	20	106	TAGAATGTAAAGAAGTATGG	dme-miR-1-3p	22	TGGAATGTAAAGAAGTATGGAG	mir-1	19	1	2	31
t0009658	22	106	TGGCGTAGTAGGTTGTATAGTT	cel-let-7-5p	22	TGAGGTAGTAGGTTGTATAGTT	let-7	20	2	0	38
t0009663	22	106	TGGAATGTAAAGATGTATGGAG	dme-miR-1-3p	22	TGGAATGTAAAGAAGTATGGAG	mir-1	21	1	0	41
t0009691	22	106	TGGAATGTAAAGAAGTATTGAG	dme-miR-1-3p	22	TGGAATGTAAAGAAGTATGGAG	mir-1	21	1	0	41
t0009695	25	105	TGAACACAGCTGGTGGTATATCAGT	isc-miR-317	25	TGAACACAGCTGGTGGTATATCAGT	mir-317	25	0	0	50
t0009696	22	105	TGGAATGCAAAGAAGTATGGAG	dme-miR-1-3p	22	TGGAATGTAAAGAAGTATGGAG	mir-1	21	1	0	41
t0009699	18	105	AGAGTATCACGTGACGCT	isc-miR-5306	22	AGAGTATCACGTGACGCTCCTT	undef	18	0	4	24
t0009769	20	105	TGTAGTCTGGCAGAAACGTC	isc-miR-5310	21	TGTAGTCTGGCAGAAACGTCG	undef	20	0	1	37
t0009845	25	104	AATGGCACTGGAAGAATTCACGGCT	tca-miR-263a-5p	24	AATGGCACTGGAAGAATTCACGGG	mir-263	23	1	1	42
t0009870	22	103	TGGAATGTAAAGAAGTATGTAA	mmu-miR-1a-3p	22	TGGAATGTAAAGAAGTATGTAT	mir-1	21	1	0	41
t0009879	23	103	TGCAATGTAAAGAAGTATGGAGA	dme-miR-1-3p	22	TGGAATGTAAAGAAGTATGGAG	mir-1	21	1	1	38
t0009978	21	102	TGAGGTAGTAGGTTGTATGGT	ola-let-7c	21	TGAGGTAGTAGGTTGTATGGT	let-7	21	0	0	42
t0010002	22	102	TCAGGTACCTGAAGTAGCGCGA	api-miR-275	21	TCAGGTACCTGAAGTAGCGCG	mir-275	21	0	1	39
t0010015	20	102	TGGGATGTAGAGAAGTATGG	dme-miR-1-3p	22	TGGAATGTAAAGAAGTATGGAG	mir-1	18	2	2	28
t0010086	21	101	AGCGAGGTATGGAGTTCTTAC	aae-miR-276*	21	AGCGAGGTATAGAGTTCCTAC	mir-276	19	2	0	36
t0010101	21	100	GTGGAATGTAAAGAAGTATGG	dme-miR-1-3p	22	TGGAATGTAAAGAAGTATGGAG	mir-1	20	0	3	31
t0010131	20	100	TATTGCACTCGTCCCGGCCT	bma-miR-92	20	TATTGCACTCGTCCCGGCCT	mir-25	20	0	0	40
t0010213	19	99	ATGGAATGTAAAGAAGTAT	crm-miR-1	20	TGGAATGTAAAGAAGTATGT	mir-1	18	0	3	27
t0010266	21	98	ATGGAATGTAGAGAAGTATGG	dme-miR-1-3p	22	TGGAATGTAAAGAAGTATGGAG	mir-1	19	1	3	28
t0010270	20	98	TGAGGTAGTAGGTTGTATGG	ola-let-7c	21	TGAGGTAGTAGGTTGTATGGT	let-7	20	0	1	37
t0010282	21	98	TGTCATGTAAAGAAGTATGGA	dme-miR-1-3p	22	TGGAATGTAAAGAAGTATGGAG	mir-1	19	2	1	33
t0010321	20	98	TGGAATGAAAAGAAGTATGG	dme-miR-1-3p	22	TGGAATGTAAAGAAGTATGGAG	mir-1	19	1	2	31
t0010333	25	98	TGAGGTAGTAGGTTGTATAGTTTTT	cel-let-7-5p	22	TGAGGTAGTAGGTTGTATAGTT	let-7	22	0	3	35
t0010344	23	98	TGGGGTAGTAGGTTGTATAGTTT	cel-let-7-5p	22	TGAGGTAGTAGGTTGTATAGTT	let-7	21	1	1	38
t0010359	18	97	AACCCGTAGATCCGAACT	ola-miR-100	19	AACCCGTAGATCCGAACTT	mir-99	18	0	1	33
t0010362	21	97	TGGAATGTAGGGAAGTATGGA	dme-miR-1-3p	22	TGGAATGTAAAGAAGTATGGAG	mir-1	19	2	1	33
t0010375	19	97	TGAGGTAGTAGTTTGTGCT	ssc-let-7i	19	TGAGGTAGTAGTTTGTGCT	let-7	19	0	0	38
t0010448	22	96	TATGGCACTCGTCCCGGCCTTT	odi-miR-92a	22	TATTGCACTCGTCCCGGCCTTG	undef	20	2	0	38
t0010467	22	96	CTAAGTACTAGCGCCGTAGGAG	dme-miR-252-5p	22	CTAAGTACTAGTGCCGCAGGAG	mir-252	20	2	0	38
t0010500	22	96	TTGAGTAGTAGTGCCGCAGGTA	isc-miR-252b	22	TTAAGTAGTAGTGCCGCAGGTA	mir-252	21	1	0	41
t0010787	22	93	TGAGGAAGTAGGTTGTATAGTT	cel-let-7-5p	22	TGAGGTAGTAGGTTGTATAGTT	let-7	21	1	0	41
t0010799	22	93	TGCCGTAGTAGGTTGTATAGTT	cel-let-7-5p	22	TGAGGTAGTAGGTTGTATAGTT	let-7	20	2	0	38
t0010812	25	93	TCAGGTACCTGAAGTAGCGCGCTTT	dme-miR-275-3p	23	TCAGGTACCTGAAGTAGCGCGCG	mir-275	22	1	2	37
t0010871	19	92	TTTTGTTCGTTCGGCTCGA	mdo-miR-375	23	TTTTGTTCGTTCGGCTCGCGTGA	mir-375	19	0	4	26
t0010904	20	92	TGGAATGCAAAGAAGTATGG	dme-miR-1-3p	22	TGGAATGTAAAGAAGTATGGAG	mir-1	19	1	2	31
t0010906	24	92	TATTGCACTCGTCCCGGCCTTTAT	pma-miR-92a	22	TATTGCACTCGTCCCGGCCTTA	mir-25	22	0	2	38
t0010942	22	91	TGAGGCAGTAGGTTGTATAGTT	cel-let-7-5p	22	TGAGGTAGTAGGTTGTATAGTT	let-7	21	1	0	41
t0010983	23	91	TGAAATGTAAAGAAGTATGGAGA	dme-miR-1-3p	22	TGGAATGTAAAGAAGTATGGAG	mir-1	21	1	1	38
t0010999	23	91	TTTAGATTGTTGCTCAGAAGGCG	isc-miR-315	22	TTTTGATTGTTGCTCAGAAGGC	mir-315	21	1	1	38
t0011005	23	91	TATCACAGCCACCTTTGATGACC	isc-miR-2b	23	TATCACAGCCACCTTTGATGAGC	mir-2	22	1	0	43
t0011085	20	90	GGAATGTAAAGAAGTATGGA	dme-miR-1-3p	22	TGGAATGTAAAGAAGTATGGAG	mir-1	20	0	2	34
t0011120	23	90	TGGCATGTAAAGAAGTATGGAGA	dme-miR-1-3p	22	TGGAATGTAAAGAAGTATGGAG	mir-1	21	1	1	38
t0011135	22	90	TGAGGTGGTAGGTTGTATAGTT	cel-let-7-5p	22	TGAGGTAGTAGGTTGTATAGTT	let-7	21	1	0	41
t0011164	23	89	TGGACGGAGAACTGATAAGGGAA	mmu-miR-184-3p	22	TGGACGGAGAACTGATAAGGGT	mir-184	21	1	1	38
t0011175	25	89	TGCATGTATGTTGTATTGTGCGAGT	dme-miR-2489-3p	22	TATTGTATGTTGTATTTGCAGT	mir-2489	20	2	3	29
t0011223	22	89	TTAAGTAGTAGTGCCGCAGGTT	isc-miR-252b	22	TTAAGTAGTAGTGCCGCAGGTA	mir-252	21	1	0	41
t0011325	22	88	TTAGGTAGTAGTGCCGCAGGTA	isc-miR-252b	22	TTAAGTAGTAGTGCCGCAGGTA	mir-252	21	1	0	41
t0011328	20	88	TGGAATGTAAAGAAATATGG	dme-miR-1-3p	22	TGGAATGTAAAGAAGTATGGAG	mir-1	19	1	2	31
t0011412	23	87	TGGTATGTAAAGAAGTATGGAGA	dme-miR-1-3p	22	TGGAATGTAAAGAAGTATGGAG	mir-1	21	1	1	38
t0011429	20	87	TAAATGCATTATCTGGAATG	sme-miR-277c	22	TAAATGCATTATCTGGTATGAT	undef	19	1	2	31
t0011501	22	86	TGGAATGTAAAGAAGTATGCAG	dme-miR-1-3p	22	TGGAATGTAAAGAAGTATGGAG	mir-1	21	1	0	41
t0011534	23	86	TATCACAGCCACCTTTGATGAGC	isc-miR-2b	23	TATCACAGCCACCTTTGATGAGC	mir-2	23	0	0	46
t0011539	20	86	TGGAGTGTAAAGAAGTATGG	dme-miR-1-3p	22	TGGAATGTAAAGAAGTATGGAG	mir-1	19	1	2	31
t0011575	21	86	TTTGATTGTTGCTCAGAAGGC	isc-miR-315	22	TTTTGATTGTTGCTCAGAAGGC	mir-315	21	0	1	39
t0011693	19	84	TGAATGTAAAGAAGTATGG	dme-miR-1-3p	22	TGGAATGTAAAGAAGTATGGAG	mir-1	19	0	3	29
t0011710	22	84	CATCTTACCAGACAGCATTAGA	dme-miR-8-5p	22	CATCTTACCGGGCAGCATTAGA	mir-8	20	2	0	38
t0011714	22	84	TGGAATGTAAAGAATTATGGAG	dme-miR-1-3p	22	TGGAATGTAAAGAAGTATGGAG	mir-1	21	1	0	41
t0011783	22	84	TGGAATGTAGAGAAGTATGGAA	dme-miR-1-3p	22	TGGAATGTAAAGAAGTATGGAG	mir-1	20	2	0	38
t0011787	21	84	TGGAATGTAAAGAAGTATGGT	cin-miR-1-3p	22	TGGAATGTAAAGAAGTATGCGT	mir-1	21	0	1	39
t0011811	23	83	TCTGTGGTTATCTAGCTGTATGA	dme-miR-9a-5p	23	TCTTTGGTTATCTAGCTGTATGA	mir-9	22	1	0	43
t0011820	24	83	TATTGCACTCGTCCCGGCCTTTTT	odi-miR-92a	22	TATTGCACTCGTCCCGGCCTTG	undef	21	1	2	35
t0011827	21	83	TGGAATGTAAAGAAGTATGAG	dme-miR-1-3p	22	TGGAATGTAAAGAAGTATGGAG	mir-1	21	0	1	39
t0011834	23	83	TGATGTAGTAGGTTGTATAGTTT	cel-let-7-5p	22	TGAGGTAGTAGGTTGTATAGTT	let-7	21	1	1	38
t0011845	23	83	GAAGCTCGTTTCTACAGGTATCT	dpu-miR-993	23	GAAGCTCGTTTCTACAGGTATCT	mir-993	23	0	0	46
t0011846	22	83	TCACTGAGACCCTTACTTGTGA	mmu-miR-125b-5p	22	TCCCTGAGACCCTAACTTGTGA	mir-125	20	2	0	38
t0011894	24	83	ATGGAATGTAAAGAAGTATGGAGA	dme-miR-1-3p	22	TGGAATGTAAAGAAGTATGGAG	mir-1	22	0	2	38
t0011977	24	82	TGAACACAGCTGGTGGTATATCAG	isc-miR-317	25	TGAACACAGCTGGTGGTATATCAGT	mir-317	24	0	1	45
t0012021	22	82	TGGAAGGTAAAGAAGTATGGAG	dme-miR-1-3p	22	TGGAATGTAAAGAAGTATGGAG	mir-1	21	1	0	41
t0012082	21	81	TGCTATGTAAAGAAGTATGGA	dme-miR-1-3p	22	TGGAATGTAAAGAAGTATGGAG	mir-1	19	2	1	33
t0012107	21	81	CGGAATGTAAAGAAGTATGGA	dme-miR-1-3p	22	TGGAATGTAAAGAAGTATGGAG	mir-1	20	1	1	36
t0012123	24	81	TGAAAGACATGGGTAGTGAGATGT	cte-miR-71	23	TGAAAGACATGGGTAGTGAGATG	mir-71	23	0	1	43
t0012167	22	81	TGAGGTAGTAGGTTGTATAGTA	cel-let-7-5p	22	TGAGGTAGTAGGTTGTATAGTT	let-7	21	1	0	41
t0012201	23	80	TGAGGTAGTAGGTTGTATAGTTG	cel-let-7-5p	22	TGAGGTAGTAGGTTGTATAGTT	let-7	22	0	1	41
t0012256	22	80	TGGAATGTAAAGAAGTATGGGG	dme-miR-1-3p	22	TGGAATGTAAAGAAGTATGGAG	mir-1	21	1	0	41
t0012370	22	79	TGGAACGTAAAGAAGTATGGAG	dme-miR-1-3p	22	TGGAATGTAAAGAAGTATGGAG	mir-1	21	1	0	41
t0012374	22	79	TGAGTAGATCCACACTCATCCA	lgi-miR-279	22	TGACTAGATCCACACTCATCCA	mir-279	21	1	0	41
t0012385	23	79	TAAGGCACGCGGTGAATGCCAAT	dme-miR-124-3p	23	TAAGGCACGCGGTGAATGCCAAG	mir-124	22	1	0	43
t0012412	22	79	GTGGAATGTAAAGAAGTATGGA	dme-miR-1-3p	22	TGGAATGTAAAGAAGTATGGAG	mir-1	21	0	2	36
t0012492	24	78	TATTGCACTCGTCCCGGCCTTTAA	pma-miR-92a	22	TATTGCACTCGTCCCGGCCTTA	mir-25	22	0	2	38
t0012518	22	78	TTTGATTGTTGCTCAGAAGGCG	isc-miR-315	22	TTTTGATTGTTGCTCAGAAGGC	mir-315	21	0	2	36
t0012566	23	78	TTAGGTAGTAGTGCCGCAGGTAA	cel-miR-252-5p	23	ATAAGTAGTAGTGCCGCAGGTAA	mir-252	21	2	0	40
t0012641	23	77	CCTGGACGGAGAACTGATAAGGG	bmo-miR-184	24	ACTGGACGGAGAACTGATAAGGGC	mir-184	22	1	1	40
t0012694	24	77	TCTGTGCTGTGGAGGTAATATATT	isc-miR-5308	23	TCTGTGCTGTGGAGGTAATATAT	undef	23	0	1	43
t0012844	22	76	TTTTGTTCGTTCGGCTCGAGTT	ame-miR-375	22	TTTGTTCGTTCGGCTCGAGTTA	mir-375	21	0	2	36
t0012901	22	75	TGAGGTAGTAGGTTGTATATTT	cel-let-7-5p	22	TGAGGTAGTAGGTTGTATAGTT	let-7	21	1	0	41
t0012912	20	75	TGGAAGGTAAAGAAGTATGG	dme-miR-1-3p	22	TGGAATGTAAAGAAGTATGGAG	mir-1	19	1	2	31
t0012955	22	75	TGAGGTAGTAGTTTGTACAGTT	mmu-let-7g-5p	22	TGAGGTAGTAGTTTGTACAGTT	let-7	22	0	0	44
t0012999	26	75	TCAGGTACCTGAAGTAGCGCGCGTTT	dme-miR-275-3p	23	TCAGGTACCTGAAGTAGCGCGCG	mir-275	23	0	3	37
t0013006	22	75	TACACTGTAGATCCGAATTTGT	dre-miR-10a	22	TACCCTGTAGATCCGAATTTGT	mir-10	21	1	0	41
t0013028	19	74	AACCCGTAGATCCGAACTT	ola-miR-100	19	AACCCGTAGATCCGAACTT	mir-99	19	0	0	38
t0013102	22	74	AGTGGAATGTAAAGAAGTATGG	dme-miR-1-3p	22	TGGAATGTAAAGAAGTATGGAG	mir-1	20	0	4	28
t0013139	21	74	TGAGGTAGTAGATTGTATAGT	hsa-let-7f-5p	22	TGAGGTAGTAGATTGTATAGTT	let-7	21	0	1	39
t0013172	23	73	TGTAATGTAAAGAAGTATGGAGA	dme-miR-1-3p	22	TGGAATGTAAAGAAGTATGGAG	mir-1	21	1	1	38
t0013180	19	73	TGAGATGTAAAGAAGTATG	crm-miR-1	20	TGGAATGTAAAGAAGTATGT	mir-1	17	2	1	29
t0013184	22	73	TAAGGCACGCGGTGAATGCCAT	dre-miR-124	22	TAAGGCACGCGGTGAATGCCAA	mir-124	21	1	0	41
t0013193	18	73	TGGGATGTAAAGAAGTAT	crm-miR-1	20	TGGAATGTAAAGAAGTATGT	mir-1	17	1	2	27
t0013230	22	73	TAAGCTGTAGATCCGAATTTGT	dre-miR-10a	22	TACCCTGTAGATCCGAATTTGT	mir-10	20	2	0	38
t0013260	22	73	AAGCCGTAGATCCGAACTTGTG	hsa-miR-100-5p	22	AACCCGTAGATCCGAACTTGTG	mir-99	21	1	0	41
t0013261	24	73	TATCACAGCCACCTTTGATGACCC	isc-miR-2b	23	TATCACAGCCACCTTTGATGAGC	mir-2	22	1	1	40
t0013340	22	72	AGAGTATCACGTGACGCTCCTT	isc-miR-5306	22	AGAGTATCACGTGACGCTCCTT	undef	22	0	0	44
t0013370	22	72	TGGGATGTAAAGAAGTATGTAT	mmu-miR-1a-3p	22	TGGAATGTAAAGAAGTATGTAT	mir-1	21	1	0	41
t0013380	22	72	TGGAATCTAAAGAAGTATGGAG	dme-miR-1-3p	22	TGGAATGTAAAGAAGTATGGAG	mir-1	21	1	0	41
t0013391	22	72	CGAGGTAGTAGGTTGTATAGTT	cel-let-7-5p	22	TGAGGTAGTAGGTTGTATAGTT	let-7	21	1	0	41
t0013418	24	72	TGGAATGTAAAGAAGTATGGAGTT	dme-miR-1-3p	22	TGGAATGTAAAGAAGTATGGAG	mir-1	22	0	2	38
t0013433	23	72	AAACCGTAGATCCGAACTTGTGA	bfl-miR-100	23	AACCCGTAGATCCGAACTTGTGT	mir-99	21	2	0	40
t0013483	24	71	TGGAATGTAAAGAAGTATGGAGTA	dme-miR-1-3p	22	TGGAATGTAAAGAAGTATGGAG	mir-1	22	0	2	38
t0013489	26	71	TGCAGGTAAATTGTGATCATCAAAGC	dme-miR-971-5p	24	GCTGTAAATTGTAATCATCAAAGC	mir-971	22	2	2	36
t0013495	22	71	TCGAATGTAAAGAAGTATGGAG	dme-miR-1-3p	22	TGGAATGTAAAGAAGTATGGAG	mir-1	21	1	0	41
t0013511	24	71	TGCTGTTGCAGGCCGCCTAACGTA	gga-miR-1464	24	TGCTGTTTGCAGGGCCGCCTCGGA	undef	21	1	4	29
t0013554	22	71	TGGAATGTAAAGAACTATGGAG	dme-miR-1-3p	22	TGGAATGTAAAGAAGTATGGAG	mir-1	21	1	0	41
t0013557	18	71	TGACTAGATCCACACTCA	bmo-miR-279a	19	TGACTAGATCCACACTCAT	mir-279	18	0	1	33
t0013741	24	70	TGAGTATTACATCAGGTACTGGTT	dme-miR-12-5p	23	TGAGTATTACATCAGGTACTGGT	mir-12	23	0	1	43
t0013867	20	69	TGGAATGTAAAGAATTATGG	dme-miR-1-3p	22	TGGAATGTAAAGAAGTATGGAG	mir-1	19	1	2	31
t0013884	22	69	TATCACAGCCACCTTTGATGAC	isc-miR-2b	23	TATCACAGCCACCTTTGATGAGC	mir-2	22	0	1	41
t0013890	19	69	TATTGCACTCGTCCCGGCC	bma-miR-92	20	TATTGCACTCGTCCCGGCCT	mir-25	19	0	1	35
t0013924	21	69	TGGAATGTGAAGAAGTATGGA	dme-miR-1-3p	22	TGGAATGTAAAGAAGTATGGAG	mir-1	20	1	1	36
t0014014	20	68	TTGAATGTAAAGAAGTATGG	dme-miR-1-3p	22	TGGAATGTAAAGAAGTATGGAG	mir-1	19	1	2	31
t0014021	23	68	AGATATGTTTGATATTCTTGGTT	bmo-miR-190	23	AGATATGTTTGATATTCTTGGTT	mir-190	23	0	0	46
t0014022	22	68	TGGGATGTAAGGAAGTATGGAG	dme-miR-1-3p	22	TGGAATGTAAAGAAGTATGGAG	mir-1	20	2	0	38
t0014027	20	68	TGAAATGTAGAGAAGTATGG	dme-miR-1-3p	22	TGGAATGTAAAGAAGTATGGAG	mir-1	18	2	2	28
t0014034	20	68	TGGAATGTAGAAGTATGGAG	dme-miR-1-3p	22	TGGAATGTAAAGAAGTATGGAG	mir-1	20	0	2	34
t0014039	20	68	TGGAATGTAAAGATGTATGG	dme-miR-1-3p	22	TGGAATGTAAAGAAGTATGGAG	mir-1	19	1	2	31
t0014076	21	68	TGTGATGTAAAGAAGTATGGA	dme-miR-1-3p	22	TGGAATGTAAAGAAGTATGGAG	mir-1	19	2	1	33
t0014090	22	68	TATCACAGCCACCTTTGATGAG	isc-miR-2b	23	TATCACAGCCACCTTTGATGAGC	mir-2	22	0	1	41
t0014137	23	67	GGGAATGTAAAGAAGTATGGAGA	dme-miR-1-3p	22	TGGAATGTAAAGAAGTATGGAG	mir-1	21	1	1	38
t0014178	20	67	TTGTTCGTTCGGCTCGAGTT	ame-miR-375	22	TTTGTTCGTTCGGCTCGAGTTA	mir-375	20	0	2	34
t0014290	23	67	TGAGGTAGTAGGTTGTATGGTTA	hsa-let-7c	22	TGAGGTAGTAGGTTGTATGGTT	let-7	22	0	1	41
t0014301	21	67	GTGCATTGTAGTTGCATTGCA	hsa-miR-33a-5p	21	GTGCATTGTAGTTGCATTGCA	mir-33	21	0	0	42
t0014302	23	66	CTGGAATGTAAAGAAGTATGGAG	dme-miR-1-3p	22	TGGAATGTAAAGAAGTATGGAG	mir-1	22	0	1	41
t0014314	22	66	TGGAATGTAAAGAGGTATGGAG	dme-miR-1-3p	22	TGGAATGTAAAGAAGTATGGAG	mir-1	21	1	0	41
t0014369	22	66	TGGAATGTAAAGAAGGATGGAG	dme-miR-1-3p	22	TGGAATGTAAAGAAGTATGGAG	mir-1	21	1	0	41
t0014406	21	66	TTTGGATTGTTGCTCAGAAGG	isc-miR-315	22	TTTTGATTGTTGCTCAGAAGGC	mir-315	20	1	1	36
t0014587	22	65	TGGAAAGTAAAGAAGTATGGAG	dme-miR-1-3p	22	TGGAATGTAAAGAAGTATGGAG	mir-1	21	1	0	41
t0014630	21	65	CAAATTCGGTTCTAGAGAGGT	dme-miR-10-3p	23	CAAATTCGGTTCTAGAGAGGTTT	mir-10	21	0	2	36
t0014690	23	64	AGTGAGGTAGTAGGTTGTATAGT	dme-let-7-5p	21	TGAGGTAGTAGGTTGTATAGT	let-7	21	0	2	36
t0014755	21	64	GTGAGCAAAGTTTCAGGTGTG	tca-miR-87a-3p	21	GTGAGCAAAGTTTCAGGTGTG	mir-87	21	0	0	42
t0014834	22	64	TGGAATGTAAAGAAGCATGGAG	dme-miR-1-3p	22	TGGAATGTAAAGAAGTATGGAG	mir-1	21	1	0	41
t0014839	21	64	TGGAATGGAAAGAAGTATGGA	dme-miR-1-3p	22	TGGAATGTAAAGAAGTATGGAG	mir-1	20	1	1	36
t0014926	19	63	TGAAATGTAAAGAAGTATG	crm-miR-1	20	TGGAATGTAAAGAAGTATGT	mir-1	18	1	1	32
t0014974	21	63	TGATATGTAAAGAAGTATGGA	dme-miR-1-3p	22	TGGAATGTAAAGAAGTATGGAG	mir-1	19	2	1	33
t0015073	18	62	TAATACTGTCAGGTAAAG	cqu-miR-8	22	TAATACTGTCAGGTAAAGATGT	mir-8	18	0	4	24
t0015128	20	62	TGGAATGTAAAGAACTATGG	dme-miR-1-3p	22	TGGAATGTAAAGAAGTATGGAG	mir-1	19	1	2	31
t0015163	24	62	TGAGATCATTGTGAAAGCTGATTA	ame-bantam	23	TGAGATCATTGTGAAAGCTGATT	bantam	23	0	1	43
t0015184	21	62	TGCGGTAGTAGGTTGTATAGT	dme-let-7-5p	21	TGAGGTAGTAGGTTGTATAGT	let-7	20	1	0	39
t0015202	22	62	TCCGGCATGGTCTAGTGGTTAG	bta-miR-2476	20	CCCTGTGGTCTAGTGGTTAG	undef	18	2	2	28
t0015214	21	62	TGGGAGTAGATGATGCATGTA	bta-miR-2450a	21	TGGGCAGTAGAGGTGCATGTG	mir-2450	18	2	2	28
t0015224	19	62	TGAGGTAGTAGGTTGTGTG	aca-let-7b	21	TGAGGTAGTAGGTTGTGTGGT	let-7	19	0	2	32
t0015245	24	62	TGAGTATTACATCAGGTACTGGTA	dme-miR-12-5p	23	TGAGTATTACATCAGGTACTGGT	mir-12	23	0	1	43
t0015268	22	62	TGCCATGTAAAGAAGTATGGAG	dme-miR-1-3p	22	TGGAATGTAAAGAAGTATGGAG	mir-1	20	2	0	38
t0015313	22	61	TGAGGTAGTAGGTTGTGTGGTT	hsa-let-7b-5p	22	TGAGGTAGTAGGTTGTGTGGTT	let-7	22	0	0	44
t0015315	20	61	TGACATGTAAAGAAGTATGG	dme-miR-1-3p	22	TGGAATGTAAAGAAGTATGGAG	mir-1	18	2	2	28
t0015344	22	61	TGGAATGTAAAGAAGTACGGAG	dme-miR-1-3p	22	TGGAATGTAAAGAAGTATGGAG	mir-1	21	1	0	41
t0015358	25	61	TCAGGTACCTGAAGTAGCGCGCTAT	dme-miR-275-3p	23	TCAGGTACCTGAAGTAGCGCGCG	mir-275	22	1	2	37
t0015405	21	61	TGAGTATTACATCAGGTACTG	tca-miR-12-5p	21	TGAGTATTACATCAGGTACTG	mir-12	21	0	0	42
t0015472	22	61	TGGAATGTTAAGAAGTATGGAG	dme-miR-1-3p	22	TGGAATGTAAAGAAGTATGGAG	mir-1	21	1	0	41
t0015483	19	60	TAAGGCACGCGGTGAATGC	aae-miR-124	19	TAAGGCACGCGGTGAATGC	mir-124	19	0	0	38
t0015509	21	60	TAAGTTGAGTCGGTACGAATC	isc-miR-3931	23	TACTTTGAGTCGGTACGAATCCT	undef	19	2	2	30
t0015551	22	60	TGGACGGAGAACTGATAAGGAA	mmu-miR-184-3p	22	TGGACGGAGAACTGATAAGGGT	mir-184	20	2	0	38
t0015615	22	60	CAAATTCGGTTCTAGAGAGGTT	dme-miR-10-3p	23	CAAATTCGGTTCTAGAGAGGTTT	mir-10	22	0	1	41
t0015616	22	60	TGGAATGTAAAGGAGTATGGAG	dme-miR-1-3p	22	TGGAATGTAAAGAAGTATGGAG	mir-1	21	1	0	41
t0015648	23	60	TGGAGTAGTAGGTTGTATAGTTT	cel-let-7-5p	22	TGAGGTAGTAGGTTGTATAGTT	let-7	20	2	1	35
t0015700	21	60	GAAGCTCGTTTCTACAGGTAT	dpu-miR-993	23	GAAGCTCGTTTCTACAGGTATCT	mir-993	21	0	2	36
t0015747	25	59	AACCCGTAGATCCGAACTTGTGAAA	tca-miR-100-5p	24	AACCCGTAGATCCGAACTTGTGGG	mir-99	22	2	1	39
t0015805	22	59	CTACCCTGTAGAACCGGGCTTT	bmo-miR-993a*	24	TCTACCCTGTAGATCCGGGCTTTT	mir-993	21	1	2	35
t0015870	19	59	TGGCATGTAAAGAAGTATG	crm-miR-1	20	TGGAATGTAAAGAAGTATGT	mir-1	18	1	1	32
t0015894	20	59	TGGAATTTAAAGAAGTATGG	dme-miR-1-3p	22	TGGAATGTAAAGAAGTATGGAG	mir-1	19	1	2	31
t0015907	21	59	TGGGGTAGTAGGTTGTATAGT	dme-let-7-5p	21	TGAGGTAGTAGGTTGTATAGT	let-7	20	1	0	39
t0015911	21	59	TTTGGCACTAGCACATTTTTG	mml-miR-96	22	TTTGGCACTAGCACATTTTTGC	mir-96	21	0	1	39
t0015958	22	59	TAAATTGTTGTTCGGGATTTCT	bta-miR-2284p	21	TGAAAGTTTGTTCGGGATTTT	mir-2284	19	1	3	28
t0016299	23	57	TACCCTGTAGATCCGAATTTGTA	hsa-miR-10a-5p	23	TACCCTGTAGATCCGAATTTGTG	mir-10	22	1	0	43
t0016356	23	57	TGCTGTAGTAGGTTGTATAGTTT	cel-let-7-5p	22	TGAGGTAGTAGGTTGTATAGTT	let-7	20	2	1	35
t0016362	22	57	TGAGGTAGTAGTTTGTATAGTT	dre-let-7g	22	TGAGGTAGTAGTTTGTATAGTT	let-7	22	0	0	44
t0016371	20	57	GTGAGCAAAGTTTCAGGTGT	cbr-miR-87	20	GTGAGCAAAGTTTCAGGTGT	mir-87	20	0	0	40
t0016426	21	57	TGGAATATAAAGAAGTATGGA	dme-miR-1-3p	22	TGGAATGTAAAGAAGTATGGAG	mir-1	20	1	1	36
t0016442	20	56	TGGAATCTAAAGAAGTATGG	dme-miR-1-3p	22	TGGAATGTAAAGAAGTATGGAG	mir-1	19	1	2	31
t0016578	22	56	TGAGTTAGTAGGTTGTATAGTT	cel-let-7-5p	22	TGAGGTAGTAGGTTGTATAGTT	let-7	21	1	0	41
t0016590	24	56	AGTGAGGTAGTAGGTTGTATAGTT	cel-let-7-5p	22	TGAGGTAGTAGGTTGTATAGTT	let-7	22	0	2	38
t0016611	21	56	TGGAATCTAAAAATGTGTATC	rno-miR-1	22	TGGAATGTAAAGAAGTGTGTAT	mir-1	19	1	3	28
t0016624	25	56	CTACCCTGTAGAACCGGGCTTTTGA	dps-miR-993*	24	CTACCCTGTAGTTCCGGGCTTTTG	mir-993	22	2	1	39
t0016626	22	56	TTAGGTAGTAGGTTGTATAGTT	cel-let-7-5p	22	TGAGGTAGTAGGTTGTATAGTT	let-7	21	1	0	41
t0016648	19	56	TGGCAGTGTGGTTAGCTGG	aga-miR-34	20	TGGCAGTGTGGTTAGCTGGT	mir-34	19	0	1	35
t0016686	24	55	TCAGGTACCTGAAGTAGCGCGCAA	dme-miR-275-3p	23	TCAGGTACCTGAAGTAGCGCGCG	mir-275	22	1	1	40
t0016732	20	55	TGGAATGTAAAGAAGCATGG	dme-miR-1-3p	22	TGGAATGTAAAGAAGTATGGAG	mir-1	19	1	2	31
t0016766	19	55	CCCAGTGTTCGGACTACCT	aca-miR-199b-5p	21	CCCAGTGTTCGGACTACCTGT	mir-199	19	0	2	32
t0016834	19	55	GCACCGTGACGTGCAGGGC	oan-miR-1382	18	GCCGTGGTCGTGCAGGGC	undef	16	1	3	22
t0016843	23	55	TGAGGTAGTAGGTTGTATAGTTC	cel-let-7-5p	22	TGAGGTAGTAGGTTGTATAGTT	let-7	22	0	1	41
t0016993	23	54	TGAGGTAGTAGATTGTATAGTTA	hsa-let-7f-5p	22	TGAGGTAGTAGATTGTATAGTT	let-7	22	0	1	41
t0017000	22	54	TGGAATGTAAGGAAGTATGGAT	dme-miR-1-3p	22	TGGAATGTAAAGAAGTATGGAG	mir-1	20	2	0	38
t0017030	23	54	TCTCTGTGCTGTGGAGGTAATAT	isc-miR-5308	23	TCTGTGCTGTGGAGGTAATATAT	undef	21	0	4	30
t0017040	24	54	TAGGAACTTCATACCATGCTCGAA	isc-miR-276	21	TAGGAACTTCATACCATGCTC	undef	21	0	3	33
t0017079	19	54	TGCAATGTAAAGAAGTATG	crm-miR-1	20	TGGAATGTAAAGAAGTATGT	mir-1	18	1	1	32
t0017108	22	54	TGGAATGTAAAGAAGTATCGAG	dme-miR-1-3p	22	TGGAATGTAAAGAAGTATGGAG	mir-1	21	1	0	41
t0017202	22	53	TGAGATGTAAAGAAGTATGTAT	mmu-miR-1a-3p	22	TGGAATGTAAAGAAGTATGTAT	mir-1	20	2	0	38
t0017224	22	53	TGGAATGTAAAGAAGTATAGAG	dme-miR-1-3p	22	TGGAATGTAAAGAAGTATGGAG	mir-1	21	1	0	41
t0017249	23	53	TGACTAGATCCACACTCATCCAA	lgi-miR-279	22	TGACTAGATCCACACTCATCCA	mir-279	22	0	1	41
t0017276	24	53	TACCCTGTAGAACCGGGCTTTTGA	dme-miR-993-5p	23	TACCCTGTAGTTCCGGGCTTTTG	mir-993	21	2	1	37
t0017332	20	53	TGGAATGTAAAGAAGTACGG	pma-miR-1a	22	TGGAATGTAAAGAAGTACGTTG	mir-1	20	0	2	34
t0017359	21	53	TGGAATGTAAAGAAGTATGAA	cel-miR-1-3p	21	TGGAATGTAAAGAAGTATGTA	mir-1	20	1	0	39
t0017382	23	53	AAATTCGGTTCTAGAGAGGTTTA	lmi-miR-10*	22	AAATTCGGTTCTAGAGAGGTTT	mir-10	22	0	1	41
t0017390	22	53	TAGTAACTTCATACCATGCTCG	isc-miR-276	21	TAGGAACTTCATACCATGCTC	undef	20	1	1	36
t0017410	21	53	TTTATTCGTTCGGCTCGAGTT	ame-miR-375	22	TTTGTTCGTTCGGCTCGAGTTA	mir-375	20	1	1	36
t0017479	22	53	TGGAATGTAAGGAAGTATGGAA	dme-miR-1-3p	22	TGGAATGTAAAGAAGTATGGAG	mir-1	20	2	0	38
t0017514	22	52	TGAGGTAGTAGGTTGTGTAGTT	cel-let-7-5p	22	TGAGGTAGTAGGTTGTATAGTT	let-7	21	1	0	41
t0017524	22	52	TGGAATGTAGAGAAGTATGGAT	dme-miR-1-3p	22	TGGAATGTAAAGAAGTATGGAG	mir-1	20	2	0	38
t0017589	18	52	CTAAGTACTAGCGCCGTA	tca-miR-252a-5p	20	CTAAGTACTAGTGCCGCAGG	mir-252	16	2	2	24
t0017631	21	52	ATGGAATGTAAGGAAGTATGG	mdo-miR-206	21	TGGAATGTAAGGAAGTGTGTG	mir-1	19	1	2	31
t0017637	20	52	TGGGATGTAAGGAAGTATGG	mdo-miR-206	21	TGGAATGTAAGGAAGTGTGTG	mir-1	18	2	1	31
t0017784	23	51	TAAATGCATTATCTGGAATGGAA	sme-miR-277c	22	TAAATGCATTATCTGGTATGAT	undef	20	2	1	35
t0017790	21	51	TGGAATGTAATAAGTATGGAG	dme-miR-1-3p	22	TGGAATGTAAAGAAGTATGGAG	mir-1	20	1	1	36
t0017863	23	51	TGAGGTAGTAGGTTGTGTGGTTT	hsa-let-7b-5p	22	TGAGGTAGTAGGTTGTGTGGTT	let-7	22	0	1	41
t0017944	23	51	TTTGTTCGTTCGGCTCGAGTTAG	ame-miR-375	22	TTTGTTCGTTCGGCTCGAGTTA	mir-375	22	0	1	41
t0017962	22	51	TCTGTGCTGTGGAGGTAATATA	isc-miR-5308	23	TCTGTGCTGTGGAGGTAATATAT	undef	22	0	1	41
t0018006	20	51	ATTGTACTTCATCAGGTGCT	tca-miR-305-5p	21	ATTGTACTTCATCAGGTGCTC	mir-305	20	0	1	37
t0018070	20	50	TGGAATGTAAAGAAGTATAG	dme-miR-1-3p	22	TGGAATGTAAAGAAGTATGGAG	mir-1	20	0	2	34
t0018112	21	50	TGGAATGAAAAGAAGTATGGA	dme-miR-1-3p	22	TGGAATGTAAAGAAGTATGGAG	mir-1	20	1	1	36
t0018207	22	50	TTGGGCTTGAAGATTGGCTTAG	isc-miR-5305	22	TTGGGCTTGAAGATTAGCTTAG	undef	21	1	0	41
t0018228	19	50	TCTGTGCTGTGGAGGTAAT	isc-miR-5308	23	TCTGTGCTGTGGAGGTAATATAT	undef	19	0	4	26
t0018261	20	50	TGGAACGTAAAGAAGTATGG	dme-miR-1-3p	22	TGGAATGTAAAGAAGTATGGAG	mir-1	19	1	2	31
t0018306	19	50	TGAGGTAGTAGGTTGTATG	tca-let-7-5p	20	TGAGGTAGTAGGTTGTATAG	let-7	19	0	1	35
t0018322	22	50	TAAATGCATTATCTGGAATGGA	cte-miR-277a	22	TAAATGCATTATCTGGTATGTA	undef	20	2	0	38
t0018405	19	49	TGGTATGTAAAGAAGTATG	crm-miR-1	20	TGGAATGTAAAGAAGTATGT	mir-1	18	1	1	32
t0018444	23	49	TGAGGTAGTAGATTGTATAGTTT	hsa-let-7f-5p	22	TGAGGTAGTAGATTGTATAGTT	let-7	22	0	1	41
t0018503	22	49	TGAGGTAGTAGGTTGTACAGTT	cel-let-7-5p	22	TGAGGTAGTAGGTTGTATAGTT	let-7	21	1	0	41
t0018527	21	49	TAGAATGTAAAGAAGTATGGA	dme-miR-1-3p	22	TGGAATGTAAAGAAGTATGGAG	mir-1	20	1	1	36
t0018543	18	49	TGAGATGTAAAGAAGTAT	crm-miR-1	20	TGGAATGTAAAGAAGTATGT	mir-1	16	2	2	24
t0018560	25	49	TTAAGTAGTAGTGCCGCAGGTAAAT	cel-miR-252-5p	23	ATAAGTAGTAGTGCCGCAGGTAA	mir-252	22	1	2	37
t0018566	21	49	TTGGTTCGTTCGGCTCGAGTT	ame-miR-375	22	TTTGTTCGTTCGGCTCGAGTTA	mir-375	20	1	1	36
t0018567	22	49	TAAGACTGTCAGGTAAAGATGT	cqu-miR-8	22	TAATACTGTCAGGTAAAGATGT	mir-8	21	1	0	41
t0018645	21	49	TGGAATGTAAAGAAGTATGGG	dme-miR-1-3p	22	TGGAATGTAAAGAAGTATGGAG	mir-1	21	0	1	39
t0018720	22	48	TACGCTGTAGATCCGAATTTGT	dre-miR-10a	22	TACCCTGTAGATCCGAATTTGT	mir-10	21	1	0	41
t0018725	22	48	TAGAAACTTCATACCATGCTCG	isc-miR-276	21	TAGGAACTTCATACCATGCTC	undef	20	1	1	36
t0018741	24	48	TTTGTTCGTTCGGCTCGAGTTAAT	ame-miR-375	22	TTTGTTCGTTCGGCTCGAGTTA	mir-375	22	0	2	38
t0018780	21	48	TGACATGTAAAGAAGTATGGA	dme-miR-1-3p	22	TGGAATGTAAAGAAGTATGGAG	mir-1	19	2	1	33
t0018846	21	48	CAATGCCCATGGAAACCCCGA	isc-miR-5309	22	CAATGCCCATGGAAACCCCGAA	undef	21	0	1	39
t0018861	22	48	TACTCTGTAGATCCGAATTTGT	dre-miR-10a	22	TACCCTGTAGATCCGAATTTGT	mir-10	21	1	0	41
t0018872	20	48	TGGAATGTAAAGAAGGATGG	dme-miR-1-3p	22	TGGAATGTAAAGAAGTATGGAG	mir-1	19	1	2	31
t0018933	23	48	TTAGGATTGTTGCTCAGAAGGCG	isc-miR-315	22	TTTTGATTGTTGCTCAGAAGGC	mir-315	20	2	1	35
t0019055	20	47	TGGAATGTAAAGAAGTAAGG	dme-miR-1-3p	22	TGGAATGTAAAGAAGTATGGAG	mir-1	19	1	2	31
t0019058	21	47	TGGCTAGATCCACACTCATCC	cte-miR-279	21	TGACTAGATCCACACTCATCC	mir-279	20	1	0	39
t0019124	20	47	TGCAATGTAGAGAAGTATGG	dme-miR-1-3p	22	TGGAATGTAAAGAAGTATGGAG	mir-1	18	2	2	28
t0019150	18	47	CCAGATCTAACTCTTCCA	ame-miR-750	22	CCAGATCTAACTCTTCCAGCTC	undef	18	0	4	24
t0019213	23	47	TTTCGATTGTTGCTCAGAAGGCG	isc-miR-315	22	TTTTGATTGTTGCTCAGAAGGC	mir-315	21	1	1	38
t0019233	20	47	TCGAATGTAAAGAAGTATGG	dme-miR-1-3p	22	TGGAATGTAAAGAAGTATGGAG	mir-1	19	1	2	31
t0019255	21	47	TGATGTAGTAGGTTGTATAGT	dme-let-7-5p	21	TGAGGTAGTAGGTTGTATAGT	let-7	20	1	0	39
t0019267	23	47	TTTTGATTGTTGCTCAGAAGGAG	isc-miR-315	22	TTTTGATTGTTGCTCAGAAGGC	mir-315	21	1	1	38
t0019401	23	46	TGGAATGTAAAGAAGTATGTATT	mmu-miR-1a-3p	22	TGGAATGTAAAGAAGTATGTAT	mir-1	22	0	1	41
t0019505	24	46	TAATACTGTCAGGTAAAGATGTCT	dme-miR-8-3p	23	TAATACTGTCAGGTAAAGATGTC	mir-8	23	0	1	43
t0019515	22	46	TGGGATGTAGAGAAGTATGGAG	dme-miR-1-3p	22	TGGAATGTAAAGAAGTATGGAG	mir-1	20	2	0	38
t0019547	18	46	TGGAATGTAGAAGTATGG	dme-miR-1-3p	22	TGGAATGTAAAGAAGTATGGAG	mir-1	18	0	4	24
t0019668	21	46	TAACCTGTAGATCCGAATTTG	dre-miR-10a	22	TACCCTGTAGATCCGAATTTGT	mir-10	20	1	1	36
t0019797	20	45	GAATGTAAAGAAGTATGGAG	dme-miR-1-3p	22	TGGAATGTAAAGAAGTATGGAG	mir-1	20	0	2	34
t0019810	22	45	TGGAATGTAAAGAAGTATGGTG	dme-miR-1-3p	22	TGGAATGTAAAGAAGTATGGAG	mir-1	21	1	0	41
t0019836	21	45	TCAGGTACCTGAAGTAGCGCA	api-miR-275	21	TCAGGTACCTGAAGTAGCGCG	mir-275	20	1	0	39
t0019884	23	45	TGCGGTAGTAGGTTGTATAGTTA	cel-let-7-5p	22	TGAGGTAGTAGGTTGTATAGTT	let-7	21	1	1	38
t0019907	20	45	TGCCATGTAAAGAAGTATGG	dme-miR-1-3p	22	TGGAATGTAAAGAAGTATGGAG	mir-1	18	2	2	28
t0019933	22	45	TGACTAGATTCACACTCATCCA	lgi-miR-279	22	TGACTAGATCCACACTCATCCA	mir-279	21	1	0	41
t0020170	23	44	AAATTCGGTTCTAGAGAGGTTTT	lmi-miR-10*	22	AAATTCGGTTCTAGAGAGGTTT	mir-10	22	0	1	41
t0020188	23	44	CTCCCTGAGACCCTTACTTGTGA	mmu-miR-125b-5p	22	TCCCTGAGACCCTAACTTGTGA	mir-125	21	1	1	38
t0020227	22	44	TAAGGTAGTAGGTTGTATAGTT	cel-let-7-5p	22	TGAGGTAGTAGGTTGTATAGTT	let-7	21	1	0	41
t0020245	22	44	TGTTGTAGTAGGTTGTATAGTT	cel-let-7-5p	22	TGAGGTAGTAGGTTGTATAGTT	let-7	20	2	0	38
t0020250	22	44	TGGAATGTAAAGAAGAATGGAG	dme-miR-1-3p	22	TGGAATGTAAAGAAGTATGGAG	mir-1	21	1	0	41
t0020330	22	44	CCTGGACGGAGAACTGATAAGG	bmo-miR-184	24	ACTGGACGGAGAACTGATAAGGGC	mir-184	21	1	2	35
t0020365	20	44	TGGAATGTAAATAAGTATGG	dme-miR-1-3p	22	TGGAATGTAAAGAAGTATGGAG	mir-1	19	1	2	31
t0020588	19	43	TTGGTCCCCTTCAACCAGC	gga-miR-133b	21	TTGGTCCCCTTCAACCAGCTA	mir-133	19	0	2	32
t0020594	22	43	TCGGTGGGATTTTCGTCCGTCT	isc-miR-278	22	TCGGTGGGATTTTCGTCCGTTT	undef	21	1	0	41
t0020626	21	43	TGGACGGAGAACTGATAAGGC	dme-miR-184-3p	22	TGGACGGAGAACTGATAAGGGC	mir-184	21	0	1	39
t0020754	20	43	TGGCAGTGTGGTTAGCTGGT	aga-miR-34	20	TGGCAGTGTGGTTAGCTGGT	mir-34	20	0	0	40
t0020854	22	42	AGGAATGTAAAGAAGTATGTAT	mmu-miR-1a-3p	22	TGGAATGTAAAGAAGTATGTAT	mir-1	21	1	0	41
t0020858	23	42	TTTTGATTGTTGCTCAGAAGGCA	isc-miR-315	22	TTTTGATTGTTGCTCAGAAGGC	mir-315	22	0	1	41
t0020915	20	42	TGGCATGTAGAGAAGTATGG	dme-miR-1-3p	22	TGGAATGTAAAGAAGTATGGAG	mir-1	18	2	2	28
t0020971	21	42	TGCCTAGATCCACACTCATCC	cte-miR-279	21	TGACTAGATCCACACTCATCC	mir-279	20	1	0	39
t0020996	22	42	TAAGTACTAGCGCCGTAGGAGT	sko-miR-252a	23	CTAAGTACTAGTGCCGCAGGAGT	mir-252	20	2	1	35
t0021006	22	42	TGAATAGATCCACACTCATCCA	lgi-miR-279	22	TGACTAGATCCACACTCATCCA	mir-279	21	1	0	41
t0021013	18	42	TGAAATGTAAAGAAGTAT	crm-miR-1	20	TGGAATGTAAAGAAGTATGT	mir-1	17	1	2	27
t0021056	18	42	TAGGAACTTCATACCATG	isc-miR-276	21	TAGGAACTTCATACCATGCTC	undef	18	0	3	27
t0021061	22	42	TGAGGTAATAGGTTGTATAGTT	cel-let-7-5p	22	TGAGGTAGTAGGTTGTATAGTT	let-7	21	1	0	41
t0021090	20	42	TGGAATGTAAAGAAGTGTGG	mdo-miR-206	21	TGGAATGTAAGGAAGTGTGTG	mir-1	19	1	1	34
t0021101	23	42	TCAGGTACCTGAAGTAGCGCGTT	dme-miR-275-3p	23	TCAGGTACCTGAAGTAGCGCGCG	mir-275	21	2	0	40
t0021125	21	42	TTGGGCTTGAAGATTAGCTTA	isc-miR-5305	22	TTGGGCTTGAAGATTAGCTTAG	undef	21	0	1	39
t0021406	21	41	TTGATTGTTGCTCAGAAGGCG	isc-miR-315	22	TTTTGATTGTTGCTCAGAAGGC	mir-315	20	0	3	31
t0021531	23	41	TGTCATGTAAAGAAGTATGGAGA	dme-miR-1-3p	22	TGGAATGTAAAGAAGTATGGAG	mir-1	20	2	1	35
t0021534	22	41	ATTGTACTTCATCAGGTGCTCT	cqu-miR-305	22	ATTGTACTTCATCAGGTGCTCT	mir-305	22	0	0	44
t0021603	20	41	TGGAATGTAAAGAAGTATGC	cin-miR-1-3p	22	TGGAATGTAAAGAAGTATGCGT	mir-1	20	0	2	34
t0021631	22	41	TGTCGTAGTAGGTTGTATAGTT	cel-let-7-5p	22	TGAGGTAGTAGGTTGTATAGTT	let-7	20	2	0	38
t0021635	20	41	TGAGGTAGTAGGTTGTATTT	cel-let-7-5p	22	TGAGGTAGTAGGTTGTATAGTT	let-7	20	0	2	34
t0021715	23	40	TTTTGTTCGTTCGGCTCGAGTTA	ame-miR-375	22	TTTGTTCGTTCGGCTCGAGTTA	mir-375	22	0	1	41
t0021774	18	40	TGCAATGTAAAGAAGTAT	crm-miR-1	20	TGGAATGTAAAGAAGTATGT	mir-1	17	1	2	27
t0021844	22	40	TTGTGATTGTTGCTCAGAAGGC	isc-miR-315	22	TTTTGATTGTTGCTCAGAAGGC	mir-315	21	1	0	41
t0021858	21	40	TGCTGTAGTAGGTTGTATAGT	dme-let-7-5p	21	TGAGGTAGTAGGTTGTATAGT	let-7	19	2	0	36
t0021898	21	40	TCAGGTACCTGAAGTAGCGCT	api-miR-275	21	TCAGGTACCTGAAGTAGCGCG	mir-275	20	1	0	39
t0021900	24	40	TTTGTTCGTTCGGCTCGAGTTAAA	ame-miR-375	22	TTTGTTCGTTCGGCTCGAGTTA	mir-375	22	0	2	38
t0021945	21	40	TACTTTGAGTCGGTGCGAATC	isc-miR-3931	23	TACTTTGAGTCGGTACGAATCCT	undef	20	1	2	33
t0021998	23	40	AGGAATGTAAAGAAGTATGGAGA	dme-miR-1-3p	22	TGGAATGTAAAGAAGTATGGAG	mir-1	21	1	1	38
t0022006	20	40	TGGTGTGGAATCTGGGGCAG	hsa-miR-3934	22	TCAGGTGTGGAAACTGAGGCAG	undef	18	2	2	28
t0022020	21	40	TTTTTTCGTTCGGCTCGAGTT	ame-miR-375	22	TTTGTTCGTTCGGCTCGAGTTA	mir-375	20	1	1	36
t0022112	24	40	TGGACGGAGAACTGATAAGGGCTT	mmu-miR-184-3p	22	TGGACGGAGAACTGATAAGGGT	mir-184	22	0	2	38
t0022391	23	39	TGAAGTAGTAGGTTGTATAGTTT	cel-let-7-5p	22	TGAGGTAGTAGGTTGTATAGTT	let-7	21	1	1	38
t0022411	22	39	AACGTCGGTTCTAGAGAGGTTT	lmi-miR-10*	22	AAATTCGGTTCTAGAGAGGTTT	mir-10	20	2	0	38
t0022468	20	39	TGGAATGTAAAGGAGTATGG	dme-miR-1-3p	22	TGGAATGTAAAGAAGTATGGAG	mir-1	19	1	2	31
t0022497	23	39	TATTGCACTCGTCCCGGCCTTTA	pma-miR-92a	22	TATTGCACTCGTCCCGGCCTTA	mir-25	22	0	1	41
t0022669	21	38	TGGAATTAAAGAAGTATGGAG	dme-miR-1-3p	22	TGGAATGTAAAGAAGTATGGAG	mir-1	21	0	1	39
t0022787	21	38	TAGCACCATTTGAATTCAGTT	isc-miR-285	22	TAGCACCATTTGAATTCAGTTC	mir-29	21	0	1	39
t0022803	20	38	TAATCTCATTTGGTATCTCT	isc-miR-5307	23	TAATCTCATTTGGTATCTCTGGG	undef	20	0	3	31
t0022910	22	38	TGAGGTAGTAGGTTGTATAATT	cel-let-7-5p	22	TGAGGTAGTAGGTTGTATAGTT	let-7	21	1	0	41
t0022934	21	38	TGGACGGAGAACTGATAAGGT	mmu-miR-184-3p	22	TGGACGGAGAACTGATAAGGGT	mir-184	21	0	1	39
t0023015	21	38	TAAATGCATTATCTGGAATGG	sme-miR-277c	22	TAAATGCATTATCTGGTATGAT	undef	19	2	1	33
t0023029	19	38	TCCCTGAGACCCTTACTTG	dre-miR-125a	22	TCCCTGAGACCCTTAACCTGTG	mir-125	19	0	3	29
t0023098	20	38	TTTTGTTCGTTCGGCTCGAG	mdo-miR-375	23	TTTTGTTCGTTCGGCTCGCGTGA	mir-375	19	1	3	28
t0023147	23	37	TGGACGGAGAACTGATAAGGGAT	mmu-miR-184-3p	22	TGGACGGAGAACTGATAAGGGT	mir-184	22	0	1	41
t0023161	20	37	TGTAATGTAGAGAAGTATGG	dme-miR-1-3p	22	TGGAATGTAAAGAAGTATGGAG	mir-1	18	2	2	28
t0023187	25	37	TGTAGTCTGGCAGAAACGTCGGTTT	isc-miR-5310	21	TGTAGTCTGGCAGAAACGTCG	undef	21	0	4	30
t0023249	18	37	TGGCATGTAAAGAAGTAT	crm-miR-1	20	TGGAATGTAAAGAAGTATGT	mir-1	17	1	2	27
t0023288	24	37	TGAAAGACATGGGTAGTGAGATTT	spu-miR-71	23	TGAAAGACATGGGTAGTGAGATT	mir-71	23	0	1	43
t0023345	22	37	TGAGGTAGTAGGTTTTATAGTT	cel-let-7-5p	22	TGAGGTAGTAGGTTGTATAGTT	let-7	21	1	0	41
t0023374	20	37	TGGAATGTAAAGAGGTATGG	dme-miR-1-3p	22	TGGAATGTAAAGAAGTATGGAG	mir-1	19	1	2	31
t0023449	21	37	TGGGCTTGAAGATTGGCTTAG	isc-miR-5305	22	TTGGGCTTGAAGATTAGCTTAG	undef	20	1	1	36
t0023486	24	37	CTCCCCTGTAGAACCGGGCTTTTG	bmo-miR-993a*	24	TCTACCCTGTAGATCCGGGCTTTT	mir-993	21	2	2	34
t0023550	23	37	TGGAATGTAGGGAAGTATGGAGA	dme-miR-1-3p	22	TGGAATGTAAAGAAGTATGGAG	mir-1	20	2	1	35
t0023645	25	36	TCTGTGCTGTGGAGGTAATATATTT	isc-miR-5308	23	TCTGTGCTGTGGAGGTAATATAT	undef	23	0	2	40
t0023685	19	36	TTTTGATTGTTGCTCAGAA	sko-miR-315	21	TTTTGATTGTTGCTCAGAAAG	mir-315	19	0	2	32
t0023749	19	36	TTGTGACCGTTACAATGGG	isc-miR-2001	23	TTGTGACCGTTACAATGGGCATG	undef	19	0	4	26
t0023784	22	36	TCGCTGAGACCCTTACTTGTGA	mmu-miR-125b-5p	22	TCCCTGAGACCCTAACTTGTGA	mir-125	20	2	0	38
t0023791	22	36	TGGAATGTATAGAAGTATGGAG	dme-miR-1-3p	22	TGGAATGTAAAGAAGTATGGAG	mir-1	21	1	0	41
t0023799	25	36	TTAAGTAGTAGTGCCGCAGGTAATT	cel-miR-252-5p	23	ATAAGTAGTAGTGCCGCAGGTAA	mir-252	22	1	2	37
t0023894	21	36	CTGTAGGTGGGGGGGTGGTGG	tca-miR-3897-3p	19	CGTGGTGGTGGGGGTGGGG	undef	18	0	4	24
t0023919	22	36	TAGTGCACTCGTCCCGGCCTTT	odi-miR-92a	22	TATTGCACTCGTCCCGGCCTTG	undef	20	2	0	38
t0023956	22	36	TAAGAACTTCATACCATGCTCG	isc-miR-276	21	TAGGAACTTCATACCATGCTC	undef	20	1	1	36
t0024016	20	36	TGGAATGTTAAGAAGTATGG	gga-miR-1b	21	TGGAATGTTAAGAAGTATGTA	mir-1	19	1	1	34
t0024081	22	36	TGGAATGTAAAGAAGTGTGGAG	dme-miR-1-3p	22	TGGAATGTAAAGAAGTATGGAG	mir-1	21	1	0	41
t0024127	22	36	TGGAATGTAAAGAAGTTTGGAG	dme-miR-1-3p	22	TGGAATGTAAAGAAGTATGGAG	mir-1	21	1	0	41
t0024182	19	36	TACCTTGTAGATCCGAATT	dre-miR-10a	22	TACCCTGTAGATCCGAATTTGT	mir-10	18	1	3	26
t0024275	25	35	AATGGCACTGGAAGAATTCACGGTT	tca-miR-263a-5p	24	AATGGCACTGGAAGAATTCACGGG	mir-263	23	1	1	42
t0024303	19	35	TGGAATTAAAGAAGTATGG	dme-miR-1-3p	22	TGGAATGTAAAGAAGTATGGAG	mir-1	19	0	3	29
t0024382	22	35	TGGAATGTAAACAAGTATGGAG	dme-miR-1-3p	22	TGGAATGTAAAGAAGTATGGAG	mir-1	21	1	0	41
t0024453	22	35	TGAGGTAGTAGGTTATATAGTT	spu-let-7	22	TGAGGTAGTAGGTTATATAGTT	let-7	22	0	0	44
t0024557	24	35	TCTTTGGTTATCTAGCTGTATGAT	sme-miR-9a	24	TCTTTGGTTTTCTAGCTGTATGAT	mir-9	23	1	0	45
t0024709	21	35	TGGAGTGTAAAGAAGTATGGA	dme-miR-1-3p	22	TGGAATGTAAAGAAGTATGGAG	mir-1	20	1	1	36
t0024736	24	35	TGGCAGTGTGGTTAGCTGGTTGTT	dme-miR-34-5p	24	TGGCAGTGTGGTTAGCTGGTTGTG	mir-34	23	1	0	45
t0024756	23	35	TTATGATTGTTGCTCAGAAGGCG	isc-miR-315	22	TTTTGATTGTTGCTCAGAAGGC	mir-315	21	1	1	38
t0024775	20	35	TGCGGTAGTAGGTTGTATAG	tca-let-7-5p	20	TGAGGTAGTAGGTTGTATAG	let-7	19	1	0	37
t0024789	22	35	TTTAGATTGTTGCTCAGAAGGC	isc-miR-315	22	TTTTGATTGTTGCTCAGAAGGC	mir-315	21	1	0	41
t0024816	21	34	ACAGTAGTCTGCACATTGGTT	oan-miR-199	21	ACAGTAGTCTGCACATTGGTT	mir-199	21	0	0	42
t0024838	18	34	TTGGGCTTGAAGATTAGC	isc-miR-5305	22	TTGGGCTTGAAGATTAGCTTAG	undef	18	0	4	24
t0024881	23	34	TGCATGGTTGGTGGGATCTTCTT	oan-miR-1421w	21	TGCATAGTGGGTGATCTTCTT	mir-1421	19	2	2	30
t0024899	22	34	TGACTAGATCCACACTCATCCT	lgi-miR-279	22	TGACTAGATCCACACTCATCCA	mir-279	21	1	0	41
t0025063	20	34	TAGCTTATCAGACTGATGTT	hsa-miR-21-5p	22	TAGCTTATCAGACTGATGTTGA	mir-21	20	0	2	34
t0025074	24	34	TGGGATGTAAAGAAGTATGGAGAA	dme-miR-1-3p	22	TGGAATGTAAAGAAGTATGGAG	mir-1	21	1	2	35
t0025122	22	34	TGCAGCTTGGTAGGAAACATGG	hsa-miR-4660	23	TGCAGCTCTGGTGGAAAATGGAG	undef	20	0	5	25
t0025162	23	34	GTGAGGTAGTAGGTTGTATAGTT	cel-let-7-5p	22	TGAGGTAGTAGGTTGTATAGTT	let-7	22	0	1	41
t0025210	23	34	ATGGAATGTAAAGAAGTATGGAA	dme-miR-1-3p	22	TGGAATGTAAAGAAGTATGGAG	mir-1	21	1	1	38
t0025242	20	34	TGGAATGTAAAGAAGTATTG	odi-miR-1c	22	TGGAATGTAAAGAAGTATGTGA	mir-1	20	0	2	34
t0025413	22	34	AGAGGTAGTAGGTTGCATAGTT	hsa-let-7d-5p	22	AGAGGTAGTAGGTTGCATAGTT	let-7	22	0	0	44
t0025418	20	34	TCTTTAGAACTGTCTTTAGT	sme-miR-124b*	23	TGCATTTACAACGTGTCTTTAGT	mir-124	19	1	3	28
t0025554	22	33	TGGAATGTAAAGAAGTATGGTT	pma-miR-1b	22	TGGAATGTAAAGAAGTATGGGT	mir-1	21	1	0	41
t0025579	25	33	TCAGGTACCTGAAGTAGCGCGCGGT	dme-miR-275-3p	23	TCAGGTACCTGAAGTAGCGCGCG	mir-275	23	0	2	40
t0025642	20	33	TGACTAGATCCACACTCTCA	lgi-miR-279	22	TGACTAGATCCACACTCATCCA	mir-279	20	0	2	34
t0025655	19	33	GTGAGCAAAGTTTCAGGTG	cbr-miR-87	20	GTGAGCAAAGTTTCAGGTGT	mir-87	19	0	1	35
t0025679	23	33	TGCGATGTAAAGAAGTATGGAGA	dme-miR-1-3p	22	TGGAATGTAAAGAAGTATGGAG	mir-1	20	2	1	35
t0025683	21	33	TGGAATGTAAAGAAATATGGA	dme-miR-1-3p	22	TGGAATGTAAAGAAGTATGGAG	mir-1	20	1	1	36
t0025780	23	33	TAAGGCACGCGGTGAATGCCATT	dme-miR-124-3p	23	TAAGGCACGCGGTGAATGCCAAG	mir-124	21	2	0	40
t0025844	19	33	TGTAATGTAAAGAAGTATG	crm-miR-1	20	TGGAATGTAAAGAAGTATGT	mir-1	18	1	1	32
t0025870	23	33	TCTTTGGTTATCTAGCTGTATGT	dme-miR-9a-5p	23	TCTTTGGTTATCTAGCTGTATGA	mir-9	22	1	0	43
t0025984	23	33	TTAAGTAGTAGTGCCGCAGGTTT	isc-miR-252b	22	TTAAGTAGTAGTGCCGCAGGTA	mir-252	21	1	1	38
t0026096	21	32	TGGAATGTAAAGATGTATGGA	dme-miR-1-3p	22	TGGAATGTAAAGAAGTATGGAG	mir-1	20	1	1	36
t0026103	22	32	AAAGCGTAGATCCGAACTTGTG	hsa-miR-100-5p	22	AACCCGTAGATCCGAACTTGTG	mir-99	20	2	0	38
t0026201	23	32	TAACCTGTAGAACCGGGCTTTTG	bmo-miR-993a*	24	TCTACCCTGTAGATCCGGGCTTTT	mir-993	20	2	3	29
t0026234	19	32	GGGAATGTAAAGAAGTATG	crm-miR-1	20	TGGAATGTAAAGAAGTATGT	mir-1	18	1	1	32
t0026250	21	32	ACCACAGGGTAGAACCACGGA	cfa-miR-140	21	ACCACAGGGTAGAACCACGGA	mir-140	21	0	0	42
t0026269	20	32	TGGAATGTAAAGAAGTAGGG	dme-miR-1-3p	22	TGGAATGTAAAGAAGTATGGAG	mir-1	20	0	2	34
t0026310	22	32	TGAAATGTAAAGAAGTATGTAT	mmu-miR-1a-3p	22	TGGAATGTAAAGAAGTATGTAT	mir-1	21	1	0	41
t0026437	24	32	TCAGGTACCTGAAGTAGCGCGCAT	dme-miR-275-3p	23	TCAGGTACCTGAAGTAGCGCGCG	mir-275	22	1	1	40
t0026444	22	32	TGTTATGTAAAGAAGTATGGAG	dme-miR-1-3p	22	TGGAATGTAAAGAAGTATGGAG	mir-1	20	2	0	38
t0026467	23	32	TGAAAGACATGGGTAGTGAGATA	cte-miR-71	23	TGAAAGACATGGGTAGTGAGATG	mir-71	22	1	0	43
t0026479	25	32	TGGAATGTAAAGAAGTATGGAGTAT	dme-miR-1-3p	22	TGGAATGTAAAGAAGTATGGAG	mir-1	22	0	3	35
t0026555	24	32	CCAGATCTAACTCTTCCAGCTCAA	cte-miR-750	23	CCAGATCTAACTCTTCCAGCTCA	mir-750	23	0	1	43
t0026573	20	32	CTGAGGGCTGAGCCGGTCGG	bta-miR-2487	22	CTCTAAGGGCTGGGCCGGTCGG	undef	18	2	2	28
t0026577	22	32	TGGAATGTAAAGAAGTATGGCG	dme-miR-1-3p	22	TGGAATGTAAAGAAGTATGGAG	mir-1	21	1	0	41
t0026605	25	32	TCAGGTACCTGAAGTAGCGCGCGAT	dme-miR-275-3p	23	TCAGGTACCTGAAGTAGCGCGCG	mir-275	23	0	2	40
t0026624	23	32	TGGGATGTAAAGAAGTATGGAGT	dme-miR-1-3p	22	TGGAATGTAAAGAAGTATGGAG	mir-1	21	1	1	38
t0026636	21	32	CTAAGTACTAGCGCCGTAGGA	dme-miR-252-5p	22	CTAAGTACTAGTGCCGCAGGAG	mir-252	19	2	1	33
t0026671	26	32	TGAGGATCCAAAGTAGCATCACTTTC	gga-miR-1750	22	TGAGGACCAAGTGCATCACTGC	undef	21	1	4	29
t0026862	21	31	TTGTGACCGTTACAATGGGCA	isc-miR-2001	23	TTGTGACCGTTACAATGGGCATG	undef	21	0	2	36
t0026872	24	31	AAACCGTAGATCCGAACTTGTGAA	bfl-miR-100	23	AACCCGTAGATCCGAACTTGTGT	mir-99	21	2	1	37
t0026894	22	31	GGGAATGTAAAGAAGTATGTAT	mmu-miR-1a-3p	22	TGGAATGTAAAGAAGTATGTAT	mir-1	21	1	0	41
t0026915	23	31	AAGCCGTAGATCCGAACTTGTGA	bfl-miR-100	23	AACCCGTAGATCCGAACTTGTGT	mir-99	21	2	0	40
t0027055	22	31	TGAAATGTAGAGAAGTATGGAG	dme-miR-1-3p	22	TGGAATGTAAAGAAGTATGGAG	mir-1	20	2	0	38
t0027104	22	31	TGGAATGTAAAGAAGTAAGGAG	dme-miR-1-3p	22	TGGAATGTAAAGAAGTATGGAG	mir-1	21	1	0	41
t0027177	20	31	TGGAATGTAAAAAAGTATGG	dme-miR-1-3p	22	TGGAATGTAAAGAAGTATGGAG	mir-1	19	1	2	31
t0027197	20	31	TGGAATGTAAAGAAGAATGG	dme-miR-1-3p	22	TGGAATGTAAAGAAGTATGGAG	mir-1	19	1	2	31
t0027202	22	31	TGGAATGTAATGAAGTATGGAG	dme-miR-1-3p	22	TGGAATGTAAAGAAGTATGGAG	mir-1	21	1	0	41
t0027217	22	31	TGAACACAGCTGGTGGTATATC	isc-miR-317	25	TGAACACAGCTGGTGGTATATCAGT	mir-317	22	0	3	35
t0027296	22	31	TGGAATGTAAAAAAGTATGGAG	dme-miR-1-3p	22	TGGAATGTAAAGAAGTATGGAG	mir-1	21	1	0	41
t0027368	22	31	TGCAAGACATGGGTAGTGAGAT	sme-miR-71c	22	TGAAAGACATGGGTAGTGAGAT	mir-71	21	1	0	41
t0027369	26	31	TCAGGTACCTGAAGTAGCGCGCTTTT	dme-miR-275-3p	23	TCAGGTACCTGAAGTAGCGCGCG	mir-275	22	1	3	34
t0027398	18	31	ATTATACTTCATCAGGTG	tca-miR-305-5p	21	ATTGTACTTCATCAGGTGCTC	mir-305	17	1	3	24
t0027444	22	31	ACCCTGTAGAACCGGGCTTTTG	dme-miR-993-5p	23	TACCCTGTAGTTCCGGGCTTTTG	mir-993	20	2	1	35
t0027461	25	31	AATGGCACTGGAAGAATTCACGGAA	tca-miR-263a-5p	24	AATGGCACTGGAAGAATTCACGGG	mir-263	23	1	1	42
t0027462	23	31	TGAGGTAGTAGGTTGTGTGGTTA	hsa-let-7b-5p	22	TGAGGTAGTAGGTTGTGTGGTT	let-7	22	0	1	41
t0027469	23	31	CTAAGTACTAGCGCCGTAGGAGT	sko-miR-252a	23	CTAAGTACTAGTGCCGCAGGAGT	mir-252	21	2	0	40
t0027495	23	31	TAAGACTGTCAGGTAAAGATGTC	dme-miR-8-3p	23	TAATACTGTCAGGTAAAGATGTC	mir-8	22	1	0	43
t0027510	23	31	AATTGCACTGGAAGAATTCACGG	aae-miR-263a	23	AATGGCACTGGAAGAATTCACGG	mir-263	22	1	0	43
t0027624	21	30	TGAGTAGATCCACACTCATCC	cte-miR-279	21	TGACTAGATCCACACTCATCC	mir-279	20	1	0	39
t0027648	22	30	TGAGGTAGTATGTTGTATAGTT	cel-let-7-5p	22	TGAGGTAGTAGGTTGTATAGTT	let-7	21	1	0	41
t0027675	23	30	TGGAAGACTAGTGATTTTGTTGT	dme-miR-7-5p	23	TGGAAGACTAGTGATTTTGTTGT	mir-7	23	0	0	46
t0027690	24	30	TGGAATGTAAAGAAGTATGGAGAC	dme-miR-1-3p	22	TGGAATGTAAAGAAGTATGGAG	mir-1	22	0	2	38
t0027777	22	30	TGCGGTAGTAGGTTGTATGGTT	hsa-let-7c	22	TGAGGTAGTAGGTTGTATGGTT	let-7	21	1	0	41
t0027800	22	30	TCTGTGGTTATCTAGCTGTATG	xtr-miR-9	22	TCTTTGGTTATCTAGCTGTATG	mir-9	21	1	0	41
t0027928	19	30	CGTGGTGTTGAGCGTCGTG	cqu-miR-2941-1*	21	CGTGGTGTTTAGTCGTAGTGC	mir-2941	17	2	2	26
t0028075	20	30	GTGCATTGTAGTTGCATTGC	gga-miR-33	20	GTGCATTGTAGTTGCATTGC	mir-33	20	0	0	40
t0028136	21	30	TGGGATGTAGAGAAGTATGGA	dme-miR-1-3p	22	TGGAATGTAAAGAAGTATGGAG	mir-1	19	2	1	33
t0028182	22	30	GGAATGTAAAGAAGTATGGAGA	dme-miR-1-3p	22	TGGAATGTAAAGAAGTATGGAG	mir-1	21	0	2	36
t0028226	21	30	TGGAATTTAAAGAAGTATGGA	dme-miR-1-3p	22	TGGAATGTAAAGAAGTATGGAG	mir-1	20	1	1	36
t0028529	24	29	CTGCCCTGTAGAACCGGGCTTTTG	bmo-miR-993a*	24	TCTACCCTGTAGATCCGGGCTTTT	mir-993	21	2	2	34
t0028567	22	29	AACTTCGGTTCTAGAGAGGTTT	lmi-miR-10*	22	AAATTCGGTTCTAGAGAGGTTT	mir-10	21	1	0	41
t0028672	22	29	CAGGTACCTGAAGTAGCGCGCG	dme-miR-275-3p	23	TCAGGTACCTGAAGTAGCGCGCG	mir-275	22	0	1	41
t0028679	22	29	TGGTATGTAAAGAAGTATGTAT	mmu-miR-1a-3p	22	TGGAATGTAAAGAAGTATGTAT	mir-1	21	1	0	41
t0028696	23	29	AAGGGCACTGGAAGAATTCACGG	aae-miR-263a	23	AATGGCACTGGAAGAATTCACGG	mir-263	22	1	0	43
t0028775	21	29	TGGAATCTAAAGAAGTATGGA	dme-miR-1-3p	22	TGGAATGTAAAGAAGTATGGAG	mir-1	20	1	1	36
t0028925	25	29	TCAGGTACCTGAAGTAGCGCGCGAA	dme-miR-275-3p	23	TCAGGTACCTGAAGTAGCGCGCG	mir-275	23	0	2	40
t0028972	21	29	TGGAATGCAAAGAAGTATGGA	dme-miR-1-3p	22	TGGAATGTAAAGAAGTATGGAG	mir-1	20	1	1	36
t0028978	22	29	ATGGAATGTAGAGAAGTATGGA	dme-miR-1-3p	22	TGGAATGTAAAGAAGTATGGAG	mir-1	20	1	2	33
t0028999	23	29	TCCCTGAGACCCTTACTTGTGAT	ola-miR-125c	23	TCCCTGAGACCCTAACTTGTGAC	mir-125	21	2	0	40
t0029002	21	29	TGAACACAGCTGGTGGTATAT	dme-miR-317-3p	24	TGAACACAGCTGGTGGTATCCAGT	mir-317	21	0	3	33
t0029009	18	29	TGTAATGTAAAGAAGTAT	crm-miR-1	20	TGGAATGTAAAGAAGTATGT	mir-1	17	1	2	27
t0029038	23	29	TTTAGTAGTAGTGCCGCAGGTAA	cel-miR-252-5p	23	ATAAGTAGTAGTGCCGCAGGTAA	mir-252	21	2	0	40
t0029101	22	29	GACCCTGTAGATCCGAATTTGT	dre-miR-10a	22	TACCCTGTAGATCCGAATTTGT	mir-10	21	1	0	41
t0029169	22	29	TAATGACTCTGTTGCTGGCATG	crm-miR-64a	22	TATGACACTGTTGCGTAGCATG	undef	19	2	2	30
t0029198	23	28	TCCGGTACCTGAAGTAGCGCGCG	dme-miR-275-3p	23	TCAGGTACCTGAAGTAGCGCGCG	mir-275	22	1	0	43
t0029276	22	28	CACAACCTCCTTGAGTGAGTGA	asu-miR-67	24	TCACAACCTCCTTGAGTGAGTTGA	mir-67	22	0	2	38
t0029407	20	28	TGGAATGTAAGAAGTATGGA	dme-miR-1-3p	22	TGGAATGTAAAGAAGTATGGAG	mir-1	20	0	2	34
t0029664	20	28	TGAGGTAGTAGGTTGTAGTT	cel-let-7-5p	22	TGAGGTAGTAGGTTGTATAGTT	let-7	20	0	2	34
t0029803	22	28	TGAGGTATTAGGTTGTATAGTT	cel-let-7-5p	22	TGAGGTAGTAGGTTGTATAGTT	let-7	21	1	0	41
t0029866	23	28	TCTGTGCTGTGGAGGTAATATTT	isc-miR-5308	23	TCTGTGCTGTGGAGGTAATATAT	undef	22	1	0	43
t0029872	22	28	TGTAGTAGTAGGTTGTATAGTT	cel-let-7-5p	22	TGAGGTAGTAGGTTGTATAGTT	let-7	20	2	0	38
t0029879	20	28	TGGGCTTGAAGATTGGCTTA	isc-miR-5305	22	TTGGGCTTGAAGATTAGCTTAG	undef	19	1	2	31
t0029904	21	28	AAACCGTAGATCCGAACTTGT	mdo-miR-100	21	AACCCGTAGATCCGAACTTGT	mir-99	20	1	0	39
t0029914	26	28	TTAAGTAGTAGTGCCGCAGGTAATTT	cel-miR-252-5p	23	ATAAGTAGTAGTGCCGCAGGTAA	mir-252	22	1	3	34
t0029920	22	28	TGGCATGTAAAGAAGTATGTAT	mmu-miR-1a-3p	22	TGGAATGTAAAGAAGTATGTAT	mir-1	21	1	0	41
t0029963	25	28	TAATGCTCAATAAATTAGTTTGCGA	dme-miR-1007-3p	22	TAAGCTCAATTAACTGTTTGCA	undef	20	2	3	29
t0030106	20	28	AACACAACATCCGGACAAGC	isc-miR-5315	22	AACACAACATCCGGACAAGCAC	undef	20	0	2	34
t0030114	23	27	TGGAATGTAGAGAAGTATGGAAA	dme-miR-1-3p	22	TGGAATGTAAAGAAGTATGGAG	mir-1	20	2	1	35
t0030119	22	27	TGAGGTAGTAGGTTGCATAGTT	cel-let-7-5p	22	TGAGGTAGTAGGTTGTATAGTT	let-7	21	1	0	41
t0030149	21	27	TTGAATGTAAAGAAGTATGGA	dme-miR-1-3p	22	TGGAATGTAAAGAAGTATGGAG	mir-1	20	1	1	36
t0030256	18	27	TGAGTATTACATCAGGTA	tca-miR-12-5p	21	TGAGTATTACATCAGGTACTG	mir-12	18	0	3	27
t0030345	21	27	TTAGTTCGTTCGGCTCGAGTT	ame-miR-375	22	TTTGTTCGTTCGGCTCGAGTTA	mir-375	20	1	1	36
t0030393	23	27	CGGAATGTAAAGAAGTATGGAGA	dme-miR-1-3p	22	TGGAATGTAAAGAAGTATGGAG	mir-1	21	1	1	38
t0030656	23	27	AATAGCACTGGAAGAATTCACGG	aae-miR-263a	23	AATGGCACTGGAAGAATTCACGG	mir-263	22	1	0	43
t0030657	26	27	AATGGCACTGGAAGAATTCACGGCTT	tca-miR-263a-5p	24	AATGGCACTGGAAGAATTCACGGG	mir-263	23	1	2	39
t0030662	20	27	TGAATGTAAAGAAGTATGGA	dme-miR-1-3p	22	TGGAATGTAAAGAAGTATGGAG	mir-1	20	0	2	34
t0030669	22	27	TGCAATGTAAAGAAGTATGTAT	mmu-miR-1a-3p	22	TGGAATGTAAAGAAGTATGTAT	mir-1	21	1	0	41
t0030709	19	27	TCAGGTACCTGAAGTAGCA	aae-miR-275	20	TCAGGTACCTGAAGTAGCGC	mir-275	18	1	1	32
t0030981	20	27	TAATACTGTCAGGTAAAGAT	cqu-miR-8	22	TAATACTGTCAGGTAAAGATGT	mir-8	20	0	2	34
t0031010	19	27	TGGAATGTAGGGAAGTATG	crm-miR-1	20	TGGAATGTAAAGAAGTATGT	mir-1	17	2	1	29
t0031126	20	26	TGGAAAGTAAAGAAGTATGG	dme-miR-1-3p	22	TGGAATGTAAAGAAGTATGGAG	mir-1	19	1	2	31
t0031173	22	26	TGGAATGTGGAGAAGTATGGAG	dme-miR-1-3p	22	TGGAATGTAAAGAAGTATGGAG	mir-1	20	2	0	38
t0031356	24	26	TGTGCTCATTGGTCAGGCGGTAGA	mmu-miR-3070b-3p	22	TGGTGCTATGGTCAGGGGTAGA	mir-3070	21	0	4	30
t0031411	21	26	TGGAATGTAAAGAATTATGGA	dme-miR-1-3p	22	TGGAATGTAAAGAAGTATGGAG	mir-1	20	1	1	36
t0031605	22	26	TGGAGTAGTAGGTTGTATGGTT	hsa-let-7c	22	TGAGGTAGTAGGTTGTATGGTT	let-7	20	2	0	38
t0031625	25	26	TGAGGTAGTAGGTTGTATAGTTTAA	cel-let-7-5p	22	TGAGGTAGTAGGTTGTATAGTT	let-7	22	0	3	35
t0031662	18	26	TTGTTCGTTCGGCTCGAG	ame-miR-375	22	TTTGTTCGTTCGGCTCGAGTTA	mir-375	18	0	4	24
t0031818	24	26	CTAGCCTGTAGAACCGGGCTTTTG	bmo-miR-993a*	24	TCTACCCTGTAGATCCGGGCTTTT	mir-993	21	2	2	34
t0031904	22	26	TAAGTGGAATTTGTTTGGCGTG	dre-miR-430i	22	TAAGTGCTATTTGTTGGCGTAG	mir-430	19	2	2	30
t0031935	20	26	TCTGTGCTGTGGAGGTAATA	isc-miR-5308	23	TCTGTGCTGTGGAGGTAATATAT	undef	20	0	3	31
t0032064	18	26	TTGGTCCCCTTCAACCAG	sha-miR-133a	19	TTTGGTCCCCTTCAACCAG	mir-133	18	0	1	33
t0032070	21	26	TCGAATGTAAAGAAGTATGGA	dme-miR-1-3p	22	TGGAATGTAAAGAAGTATGGAG	mir-1	20	1	1	36
t0032074	22	26	AAGGTCGGTTCTAGAGAGGTTT	lmi-miR-10*	22	AAATTCGGTTCTAGAGAGGTTT	mir-10	20	2	0	38
t0032106	22	25	TGAGGTAGTAGGTTCTATAGTT	cel-let-7-5p	22	TGAGGTAGTAGGTTGTATAGTT	let-7	21	1	0	41
t0032162	22	25	TGGAATGTGAGGAAGTATGGAG	dme-miR-1-3p	22	TGGAATGTAAAGAAGTATGGAG	mir-1	20	2	0	38
t0032168	22	25	TATCCTGTAGATCCGAATTTGT	dre-miR-10a	22	TACCCTGTAGATCCGAATTTGT	mir-10	21	1	0	41
t0032181	21	25	TGGAAGGTAAAGAAGTATGGA	dme-miR-1-3p	22	TGGAATGTAAAGAAGTATGGAG	mir-1	20	1	1	36
t0032205	23	25	TGCAGTAGTAGGTTGTATAGTTT	cel-let-7-5p	22	TGAGGTAGTAGGTTGTATAGTT	let-7	20	2	1	35
t0032238	21	25	TGGAATGTAAAGAAGTGTGGA	dme-miR-1-3p	22	TGGAATGTAAAGAAGTATGGAG	mir-1	20	1	1	36
t0032252	22	25	TGAGGTAGTAGGTTGTATACTT	cel-let-7-5p	22	TGAGGTAGTAGGTTGTATAGTT	let-7	21	1	0	41
t0032272	24	25	AAATTCGGTTCTAGAGAGGTTTGT	lmi-miR-10*	22	AAATTCGGTTCTAGAGAGGTTT	mir-10	22	0	2	38
t0032417	23	25	TGAGATGTAAAGAAGTATGGAGT	dme-miR-1-3p	22	TGGAATGTAAAGAAGTATGGAG	mir-1	20	2	1	35
t0032498	22	25	TGGCATGTAAGGAAGTATGGAG	dme-miR-1-3p	22	TGGAATGTAAAGAAGTATGGAG	mir-1	20	2	0	38
t0032514	21	25	TGGAATGTAAATAAGTATGGA	dme-miR-1-3p	22	TGGAATGTAAAGAAGTATGGAG	mir-1	20	1	1	36
t0032541	21	25	TAAGGCACGCGGTGAATGCCA	cel-miR-124-3p	21	TAAGGCACGCGGTGAATGCCA	mir-124	21	0	0	42
t0032593	21	25	TGGAATGTAAAGAAGCATGGA	dme-miR-1-3p	22	TGGAATGTAAAGAAGTATGGAG	mir-1	20	1	1	36
t0032613	22	25	TTTGTTCGTTCGGCTCGAGTTT	ame-miR-375	22	TTTGTTCGTTCGGCTCGAGTTA	mir-375	21	1	0	41
t0032667	23	25	TGGTGTAGTAGGTTGTATAGTTT	cel-let-7-5p	22	TGAGGTAGTAGGTTGTATAGTT	let-7	20	2	1	35
t0032706	22	25	TTACGTAGTAGTGCCGCAGGTA	isc-miR-252b	22	TTAAGTAGTAGTGCCGCAGGTA	mir-252	21	1	0	41
t0032724	21	25	TAGAAACTTCATACCATGCTC	isc-miR-276	21	TAGGAACTTCATACCATGCTC	undef	20	1	0	39
t0032855	23	25	TGATGTAGTAGGTTGTATAGTTA	cel-let-7-5p	22	TGAGGTAGTAGGTTGTATAGTT	let-7	21	1	1	38
t0032861	23	25	TTCTGATTGTTGCTCAGAAGGCG	isc-miR-315	22	TTTTGATTGTTGCTCAGAAGGC	mir-315	21	1	1	38
t0032866	22	25	TGCGGTAGTAGATTGTATAGTT	hsa-let-7f-5p	22	TGAGGTAGTAGATTGTATAGTT	let-7	21	1	0	41
t0032946	20	25	TTAAGTAGTAGTGCCGCAGT	isc-miR-252b	22	TTAAGTAGTAGTGCCGCAGGTA	mir-252	20	0	2	34
t0033022	20	25	TGGAATGTGGAGAAGTATGG	sja-miR-1	22	TGGAATGTGGCGAAGTATGGTC	undef	19	1	2	31
t0033031	22	25	GAGGTAGTAGGTTGTATAGTTT	cel-let-7-5p	22	TGAGGTAGTAGGTTGTATAGTT	let-7	21	0	2	36
t0033090	23	25	TGAGGGAGTAGGTTGTATAGTTT	cel-let-7-5p	22	TGAGGTAGTAGGTTGTATAGTT	let-7	21	1	1	38
t0033092	22	25	TGGAATGTAAAGAAGTATGTAC	pma-miR-1c	22	TGGAATGTAAAGAAGTATGTAC	mir-1	22	0	0	44
t0033111	25	25	TGGAATGTAAAGAAGTATGGAGTTT	dme-miR-1-3p	22	TGGAATGTAAAGAAGTATGGAG	mir-1	22	0	3	35
t0033163	20	24	TGGAATGTACAAGTATGGAG	dme-miR-1-3p	22	TGGAATGTAAAGAAGTATGGAG	mir-1	19	1	2	31
t0033184	20	24	TGGAATGTAATGAAGTATGG	dme-miR-1-3p	22	TGGAATGTAAAGAAGTATGGAG	mir-1	19	1	2	31
t0033230	22	24	AACACGTAGATCCGAACTTGTG	hsa-miR-100-5p	22	AACCCGTAGATCCGAACTTGTG	mir-99	21	1	0	41
t0033254	21	24	TGAGGTAGTAGTTGTATAGTT	cel-let-7-5p	22	TGAGGTAGTAGGTTGTATAGTT	let-7	21	0	1	39
t0033260	23	24	TGCAAGACATGGGTAGTGAGATG	cte-miR-71	23	TGAAAGACATGGGTAGTGAGATG	mir-71	22	1	0	43
t0033382	22	24	TGTAATGTAAAGAAGTATGTAT	mmu-miR-1a-3p	22	TGGAATGTAAAGAAGTATGTAT	mir-1	21	1	0	41
t0033429	22	24	ACAGTAGTCTGCACATTGGTTA	mmu-miR-199a-3p	22	ACAGTAGTCTGCACATTGGTTA	mir-199	22	0	0	44
t0033492	22	24	TGGAATGTAAAGTAGTATGGAG	dme-miR-1-3p	22	TGGAATGTAAAGAAGTATGGAG	mir-1	21	1	0	41
t0033506	26	24	TTTTGATTGTTGCTCAGAAGGCGTTT	isc-miR-315	22	TTTTGATTGTTGCTCAGAAGGC	mir-315	22	0	4	32
t0033533	23	24	GTTTGATTGTTGCTCAGAAGGCG	isc-miR-315	22	TTTTGATTGTTGCTCAGAAGGC	mir-315	21	1	1	38
t0033554	23	24	ATAAAGCTAGGTTACCAAAGTTA	dpu-miR-79	23	ATAAAGCTAGGTTACCAAAGTTA	mir-9	23	0	0	46
t0033623	21	24	TAGCCTGTAGATCCGAATTTG	dre-miR-10a	22	TACCCTGTAGATCCGAATTTGT	mir-10	20	1	1	36
t0033635	18	24	TACCCTGTAGATCCGAAT	sha-miR-10a	18	TACCCTGTAGATCCGAAT	mir-10	18	0	0	36
t0033700	19	24	AAATTCGGTTCTAGAGAGG	lmi-miR-10*	22	AAATTCGGTTCTAGAGAGGTTT	mir-10	19	0	3	29
t0033802	20	24	TGCAATGTAAGGAAGTATGG	mdo-miR-206	21	TGGAATGTAAGGAAGTGTGTG	mir-1	18	2	1	31
t0033853	21	24	TGGAATGTAAAGAAGTATCGA	dme-miR-1-3p	22	TGGAATGTAAAGAAGTATGGAG	mir-1	20	1	1	36
t0033867	20	24	GGGAATGTAGAGAAGTATGG	dme-miR-1-3p	22	TGGAATGTAAAGAAGTATGGAG	mir-1	18	2	2	28
t0033927	20	24	TGGAATGTACAGAAGTATGG	dme-miR-1-3p	22	TGGAATGTAAAGAAGTATGGAG	mir-1	19	1	2	31
t0033949	21	24	TTGGGCTTGAAGATTGGCTTA	isc-miR-5305	22	TTGGGCTTGAAGATTAGCTTAG	undef	20	1	1	36
t0033961	18	24	GGGAATGTAAAGAAGTAT	crm-miR-1	20	TGGAATGTAAAGAAGTATGT	mir-1	17	1	2	27
t0034035	22	24	TCCCATATGGTCTAGCGGTTAG	ssc-miR-2476	21	TCCCTGTGGTCTAGTGGTTAG	mir-2476	19	2	1	33
t0034152	23	24	TTACGTAGTAGTGCCGCAGGTAA	cel-miR-252-5p	23	ATAAGTAGTAGTGCCGCAGGTAA	mir-252	21	2	0	40
t0034177	18	24	TGGTATGTAAAGAAGTAT	crm-miR-1	20	TGGAATGTAAAGAAGTATGT	mir-1	17	1	2	27
t0034184	21	24	ATGTAATGTAAAGAAGTATGG	dme-miR-1-3p	22	TGGAATGTAAAGAAGTATGGAG	mir-1	19	1	3	28
t0034225	23	24	TGCTATGTAAAGAAGTATGGAGA	dme-miR-1-3p	22	TGGAATGTAAAGAAGTATGGAG	mir-1	20	2	1	35
t0034256	22	24	TGGAATGTAAGGAAGTGTGTGG	mmu-miR-206-3p	22	TGGAATGTAAGGAAGTGTGTGG	mir-1	22	0	0	44
t0034328	23	24	TGGAATGTAAAGAAGTATGGATA	dme-miR-1-3p	22	TGGAATGTAAAGAAGTATGGAG	mir-1	21	1	1	38
t0034394	22	23	GTGAAATGTTTAGGACCACTTG	gga-miR-203	22	GTGAAATGTTTAGGACCACTTG	mir-203	22	0	0	44
t0034479	21	23	TGTGGTAGTAGGTTGTATAGT	dme-let-7-5p	21	TGAGGTAGTAGGTTGTATAGT	let-7	20	1	0	39
t0034523	23	23	TTCAGTAGTAGTGCCGCAGGTAT	isc-miR-252b	22	TTAAGTAGTAGTGCCGCAGGTA	mir-252	21	1	1	38
t0034665	23	23	TGAGGTAGGAGGTTGTATAGTTT	hsa-let-7e-5p	22	TGAGGTAGGAGGTTGTATAGTT	let-7	22	0	1	41
t0034786	20	23	TGAAATGTAAGGAAGTATGG	mdo-miR-206	21	TGGAATGTAAGGAAGTGTGTG	mir-1	18	2	1	31
t0034887	19	23	TGGGATGTAGAGAAGTATG	crm-miR-1	20	TGGAATGTAAAGAAGTATGT	mir-1	17	2	1	29
t0034912	22	23	TGAGATGTAAAGAAGTATGGAT	odi-miR-1c	22	TGGAATGTAAAGAAGTATGTGA	mir-1	19	2	2	30
t0035152	22	23	TGAGGTAGTAGGTCGTATAGTT	cel-let-7-5p	22	TGAGGTAGTAGGTTGTATAGTT	let-7	21	1	0	41
t0035334	21	23	TGGAATGTAAAGAAGGATGGA	dme-miR-1-3p	22	TGGAATGTAAAGAAGTATGGAG	mir-1	20	1	1	36
t0035370	19	23	TGGGCTTGAAGATTGGCTT	isc-miR-5305	22	TTGGGCTTGAAGATTAGCTTAG	undef	18	1	3	26
t0035482	23	23	TGGGGTAGTAGGTTGTATAGTTA	cel-let-7-5p	22	TGAGGTAGTAGGTTGTATAGTT	let-7	21	1	1	38
t0035499	22	23	TCTGTGCTGTGGAGGTAATATT	isc-miR-5308	23	TCTGTGCTGTGGAGGTAATATAT	undef	22	0	1	41
t0035515	20	23	TGAGGTAGTAGGTTATAGTT	cel-let-7-5p	22	TGAGGTAGTAGGTTGTATAGTT	let-7	20	0	2	34
t0035552	22	23	TGGTATGTAAGGAAGTATGGAG	dme-miR-1-3p	22	TGGAATGTAAAGAAGTATGGAG	mir-1	20	2	0	38
t0035665	23	22	TCAGGTACCTGAAGTAGCGCGAA	dme-miR-275-3p	23	TCAGGTACCTGAAGTAGCGCGCG	mir-275	21	2	0	40
t0035713	21	22	TGGAAAGTAAAGAAGTATGGA	dme-miR-1-3p	22	TGGAATGTAAAGAAGTATGGAG	mir-1	20	1	1	36
t0035719	20	22	AAAAAATGGTCTGTCTGTCT	oan-miR-1422f*	20	AAAAAATGGTCATGACTGAT	mir-1422	17	2	2	26
t0035817	21	22	TGGGATGTAAGGAAGTATGGA	ssc-miR-206	22	TGGAATGTAAGGAAGTGTGTGA	mir-1	19	2	1	33
t0035852	22	22	TGTCTAGATCCACACTCATCCA	lgi-miR-279	22	TGACTAGATCCACACTCATCCA	mir-279	21	1	0	41
t0035869	22	22	CTGGAATGTAAAGAAGTATGGA	dme-miR-1-3p	22	TGGAATGTAAAGAAGTATGGAG	mir-1	21	0	2	36
t0035922	20	22	GAGGTAGTAGGTTGTATAGT	dme-let-7-5p	21	TGAGGTAGTAGGTTGTATAGT	let-7	20	0	1	37
t0035944	21	22	TTTGTTCGTTCGGCTCGAGGT	ame-miR-375	22	TTTGTTCGTTCGGCTCGAGTTA	mir-375	20	1	1	36
t0035953	23	22	CTGAGGTAGTAGGTTGTATAGTT	cel-let-7-5p	22	TGAGGTAGTAGGTTGTATAGTT	let-7	22	0	1	41
t0036008	22	22	TGGAAGACATGGGTAGTGAGAT	sme-miR-71c	22	TGAAAGACATGGGTAGTGAGAT	mir-71	21	1	0	41
t0036113	22	22	AAGTTCGGTTCTAGAGAGGTTT	lmi-miR-10*	22	AAATTCGGTTCTAGAGAGGTTT	mir-10	21	1	0	41
t0036157	23	22	TTTGGAACATCGGTCAGCGGAGC	rmi-miR-5324	24	TTCGAGAACATCGGCAGCTGACGC	undef	20	2	3	29
t0036160	22	22	TGCAATGTAAGGAAGTATGGAG	dme-miR-1-3p	22	TGGAATGTAAAGAAGTATGGAG	mir-1	20	2	0	38
t0036169	22	22	GGGAATGTAGAGAAGTATGGAG	dme-miR-1-3p	22	TGGAATGTAAAGAAGTATGGAG	mir-1	20	2	0	38
t0036192	21	22	TGGAATGTAAAGAAGTATTGA	odi-miR-1c	22	TGGAATGTAAAGAAGTATGTGA	mir-1	21	0	1	39
t0036229	23	22	TGTGGTAGTAGGTTGTATAGTTT	cel-let-7-5p	22	TGAGGTAGTAGGTTGTATAGTT	let-7	21	1	1	38
t0036230	20	22	TTTGATTGTTGCTCAGAAGG	isc-miR-315	22	TTTTGATTGTTGCTCAGAAGGC	mir-315	20	0	2	34
t0036246	26	22	TGGAATGTAAAGAAGTATGGAGAAAA	dme-miR-1-3p	22	TGGAATGTAAAGAAGTATGGAG	mir-1	22	0	4	32
t0036256	25	22	TGGAATGTAAAGAAGTATGGAGATT	dme-miR-1-3p	22	TGGAATGTAAAGAAGTATGGAG	mir-1	22	0	3	35
t0036265	21	22	TGGATGTAAAGAAGTATGGAG	dme-miR-1-3p	22	TGGAATGTAAAGAAGTATGGAG	mir-1	21	0	1	39
t0036325	22	22	TCTCTGAGACCCTTACTTGTGA	mmu-miR-125b-5p	22	TCCCTGAGACCCTAACTTGTGA	mir-125	20	2	0	38
t0036446	19	22	TGCGGTAGTAGGTTGTATA	tca-let-7-5p	20	TGAGGTAGTAGGTTGTATAG	let-7	18	1	1	32
t0036478	22	22	TTGGGACCGTTACAATGGGCAT	isc-miR-2001	23	TTGTGACCGTTACAATGGGCATG	undef	21	1	1	38
t0036560	23	22	TGAGATTCAACTCCTCCAACTTC	cte-miR-1175	23	TGAGATTCAACTCCTCCAACTGC	mir-1175	22	1	0	43
t0036593	21	22	TGAAATGTAGAGAAGTATGGA	dme-miR-1-3p	22	TGGAATGTAAAGAAGTATGGAG	mir-1	19	2	1	33
t0036742	21	22	CTGGAATGTAAAGAAGTATGG	dme-miR-1-3p	22	TGGAATGTAAAGAAGTATGGAG	mir-1	20	0	3	31
t0036764	26	22	GCAGATCTTGGTGGTAGTAGCAAATA	sha-miR-716b	25	AGATCTTGGTGGTAGTAGCAAATAT	mir-716	24	0	3	39
t0036836	20	22	TGGAATGTAAAGTAGTATGG	dme-miR-1-3p	22	TGGAATGTAAAGAAGTATGGAG	mir-1	19	1	2	31
t0036840	22	22	TTTTTTCGTTCGGCTCGAGTTA	ame-miR-375	22	TTTGTTCGTTCGGCTCGAGTTA	mir-375	21	1	0	41
t0036993	18	22	TGGACGGAGAACTGATAA	aga-miR-184	21	TGGACGGAGAACTGATAAGGG	mir-184	18	0	3	27
t0037004	27	22	TCAGGTACCTGAAGTAGCGCGCGGAAT	dme-miR-275-3p	23	TCAGGTACCTGAAGTAGCGCGCG	mir-275	23	0	4	34
t0037050	18	21	TATTGCACTCGTCCCGGC	bma-miR-92	20	TATTGCACTCGTCCCGGCCT	mir-25	18	0	2	30
t0037083	22	21	TGAGGTAGTAGGCTGTATAGTT	cel-let-7-5p	22	TGAGGTAGTAGGTTGTATAGTT	let-7	21	1	0	41
t0037084	21	21	CATCTTACCAGACAGCATTAG	dme-miR-8-5p	22	CATCTTACCGGGCAGCATTAGA	mir-8	19	2	1	33
t0037182	22	21	TAGACTGTAGATCCGAATTTGT	dre-miR-10a	22	TACCCTGTAGATCCGAATTTGT	mir-10	20	2	0	38
t0037251	23	21	TGGAATGGAAAGAAGTATGGAGA	dme-miR-1-3p	22	TGGAATGTAAAGAAGTATGGAG	mir-1	21	1	1	38
t0037334	19	21	AGGAATGTAAAGAAGTATG	crm-miR-1	20	TGGAATGTAAAGAAGTATGT	mir-1	18	1	1	32
t0037341	20	21	TCTTTGGTTATCTAGCTGTA	aca-miR-9	20	TCTTTGGTTATCTAGCTGTA	mir-9	20	0	0	40
t0037345	22	21	TGATTAGATCCACACTCATCCA	lgi-miR-279	22	TGACTAGATCCACACTCATCCA	mir-279	21	1	0	41
t0037410	20	21	TGGTATGTAAGGAAGTATGG	mdo-miR-206	21	TGGAATGTAAGGAAGTGTGTG	mir-1	18	2	1	31
t0037412	20	21	TGGTATGTAGAGAAGTATGG	cte-miR-1	22	TGGAATGTAAAGAAGTATGTAG	mir-1	18	2	2	28
t0037414	18	21	TGTAGTCTGGCAGAAACG	isc-miR-5310	21	TGTAGTCTGGCAGAAACGTCG	undef	18	0	3	27
t0037589	21	21	TGGAACGTAAAGAAGTATGGA	dme-miR-1-3p	22	TGGAATGTAAAGAAGTATGGAG	mir-1	20	1	1	36
t0037684	19	21	TATCACAGCCACCTTTGAT	isc-miR-2b	23	TATCACAGCCACCTTTGATGAGC	mir-2	19	0	4	26
t0037685	22	21	TGAGGTACTAGGTTGTATAGTT	cel-let-7-5p	22	TGAGGTAGTAGGTTGTATAGTT	let-7	21	1	0	41
t0037803	23	21	TGGAAGACATGGGTAGTGAGATG	cte-miR-71	23	TGAAAGACATGGGTAGTGAGATG	mir-71	22	1	0	43
t0037855	23	21	TGAGGTAGTAGGTTGTATAGTAA	cel-let-7-5p	22	TGAGGTAGTAGGTTGTATAGTT	let-7	21	1	1	38
t0037954	22	21	TGCAATGTAGAGAAGTATGGAG	dme-miR-1-3p	22	TGGAATGTAAAGAAGTATGGAG	mir-1	20	2	0	38
t0037956	25	21	GCAGATCTTGGTGGTAGTAGCAAAT	sha-miR-716b	25	AGATCTTGGTGGTAGTAGCAAATAT	mir-716	23	0	4	34
t0038007	22	21	TGGGATGTAAAGAAGTATGGAT	dme-miR-1-3p	22	TGGAATGTAAAGAAGTATGGAG	mir-1	20	2	0	38
t0038008	22	21	TGAGAGACATGGGTAGTGAGAT	sme-miR-71c	22	TGAAAGACATGGGTAGTGAGAT	mir-71	21	1	0	41
t0038053	22	21	TGAGGTAGCAGGTTGTATAGTT	cel-let-7-5p	22	TGAGGTAGTAGGTTGTATAGTT	let-7	21	1	0	41
t0038111	20	21	TCCGGTACCTGAAGTAGCGC	aae-miR-275	20	TCAGGTACCTGAAGTAGCGC	mir-275	19	1	0	37
t0038114	22	21	TTTTGATTGTTGCTCAGAAGGT	isc-miR-315	22	TTTTGATTGTTGCTCAGAAGGC	mir-315	21	1	0	41
t0038117	20	21	CTGTAGGTGGGGGGGTGGTG	tca-miR-3897-3p	19	CGTGGTGGTGGGGGTGGGG	undef	17	1	3	24
t0038122	22	21	GAGATCATTGTGAAAGCTGATT	ame-bantam	23	TGAGATCATTGTGAAAGCTGATT	bantam	22	0	1	41
t0038130	24	21	TGGAATGTAAAGAAGTATGGAGAG	dme-miR-1-3p	22	TGGAATGTAAAGAAGTATGGAG	mir-1	22	0	2	38
t0038239	21	21	TGGAATGTAAAGAAGTTGGAG	dme-miR-1-3p	22	TGGAATGTAAAGAAGTATGGAG	mir-1	21	0	1	39
t0038321	25	21	TGAGAGTAGATGATGCATGTACTTA	gga-miR-1799	21	TGAAGTGATGATGCCTGATTA	undef	20	1	4	27
t0038332	24	21	TGGAATGTAGAGAAGTATGGAGAT	dme-miR-1-3p	22	TGGAATGTAAAGAAGTATGGAG	mir-1	21	1	2	35
t0038337	21	21	TAAAGCTAGGTTACCAAAGTT	dpu-miR-79	23	ATAAAGCTAGGTTACCAAAGTTA	mir-9	21	0	2	36
t0038436	21	21	TACGTTGAGTCGGTACGAATC	isc-miR-3931	23	TACTTTGAGTCGGTACGAATCCT	undef	20	1	2	33
t0038437	24	21	CAAATTCGGTTCTAGAGAGGTTTT	dme-miR-10-3p	23	CAAATTCGGTTCTAGAGAGGTTT	mir-10	23	0	1	43
t0038459	23	21	AAAGGCACTGGAAGAATTCACGG	aae-miR-263a	23	AATGGCACTGGAAGAATTCACGG	mir-263	22	1	0	43
t0038536	22	21	TGGGGTAGTAGGTTGTATGGTT	hsa-let-7c	22	TGAGGTAGTAGGTTGTATGGTT	let-7	21	1	0	41
t0038547	23	20	AAATTCGGTTCTAGAGAGGTTTG	lmi-miR-10*	22	AAATTCGGTTCTAGAGAGGTTT	mir-10	22	0	1	41
t0038557	22	20	TATAGCACTCGTCCCGGCCTTT	odi-miR-92a	22	TATTGCACTCGTCCCGGCCTTG	undef	20	2	0	38
t0038575	22	20	AACGCGTAGATCCGAACTTGTG	hsa-miR-100-5p	22	AACCCGTAGATCCGAACTTGTG	mir-99	21	1	0	41
t0038662	18	20	TACGTATACTGAAGGTAT	dps-miR-iab-8	22	TTACGTATACTGAAGGTATACC	mir-iab-8	18	0	4	24
t0038690	20	20	TGGCATGTAAGGAAGTATGG	mdo-miR-206	21	TGGAATGTAAGGAAGTGTGTG	mir-1	18	2	1	31
t0038721	18	20	TTGGGACAAGTTTGGCAG	rmi-miR-5341	19	TGGGACGATAGTTTGGCAA	undef	16	1	3	22
t0038884	18	20	CAATGCCCATGGAAACCC	isc-miR-5309	22	CAATGCCCATGGAAACCCCGAA	undef	18	0	4	24
t0038922	21	20	TGGAATGTAAAGAGGTATGGA	dme-miR-1-3p	22	TGGAATGTAAAGAAGTATGGAG	mir-1	20	1	1	36
t0038927	22	20	AAGATCGGTTCTAGAGAGGTTT	lmi-miR-10*	22	AAATTCGGTTCTAGAGAGGTTT	mir-10	20	2	0	38
t0039080	22	20	TGGAATGTACAGAAGTATGGAG	dme-miR-1-3p	22	TGGAATGTAAAGAAGTATGGAG	mir-1	21	1	0	41
t0039098	23	20	TTAGGTAGTAGTGCCGCAGGTAT	isc-miR-252b	22	TTAAGTAGTAGTGCCGCAGGTA	mir-252	21	1	1	38
t0039231	22	20	TTTATTCGTTCGGCTCGAGTTA	ame-miR-375	22	TTTGTTCGTTCGGCTCGAGTTA	mir-375	21	1	0	41
t0039292	22	20	TGAAATGTAAGGAAGTATGGAG	dme-miR-1-3p	22	TGGAATGTAAAGAAGTATGGAG	mir-1	20	2	0	38
t0039329	23	20	AAAGCGTAGATCCGAACTTGTGA	hsa-miR-100-5p	22	AACCCGTAGATCCGAACTTGTG	mir-99	20	2	1	35
t0039370	23	20	TTGAGTAGTAGTGCCGCAGGTAT	isc-miR-252b	22	TTAAGTAGTAGTGCCGCAGGTA	mir-252	21	1	1	38
t0039401	21	20	TGGAATGTAAAGGAGTATGGA	dme-miR-1-3p	22	TGGAATGTAAAGAAGTATGGAG	mir-1	20	1	1	36
t0039407	21	20	TGGAGTAGTAGGTTGTATAGT	dme-let-7-5p	21	TGAGGTAGTAGGTTGTATAGT	let-7	19	2	0	36
t0039434	23	20	TGAGTATTACATCAGGTACTGGA	dme-miR-12-5p	23	TGAGTATTACATCAGGTACTGGT	mir-12	22	1	0	43
t0039491	20	20	TGGAATGTAAAGAAGTTTGG	dme-miR-1-3p	22	TGGAATGTAAAGAAGTATGGAG	mir-1	19	1	2	31
t0039577	22	20	TGGGCGGAGAACTGATAAGGGC	dme-miR-184-3p	22	TGGACGGAGAACTGATAAGGGC	mir-184	21	1	0	41
t0039750	22	20	GAGGTAGTAGGTTGTATAGTTA	cel-let-7-5p	22	TGAGGTAGTAGGTTGTATAGTT	let-7	21	0	2	36
t0039871	25	20	AGTGAGGTAGTAGGTTGTATAGTTT	cel-let-7-5p	22	TGAGGTAGTAGGTTGTATAGTT	let-7	22	0	3	35
t0039872	21	20	AGATATGTTTGATATTCTTGG	tca-miR-190-5p	21	AGATATGTTTGATATTCTTGG	mir-190	21	0	0	42
t0039921	22	20	TGGATTGTAAAGAAGTATGGAG	dme-miR-1-3p	22	TGGAATGTAAAGAAGTATGGAG	mir-1	21	1	0	41
t0039976	25	20	TTAAGTAGTAGTGCCGCAGGTAAAA	cel-miR-252-5p	23	ATAAGTAGTAGTGCCGCAGGTAA	mir-252	22	1	2	37
t0040072	24	20	TTTTGATTGTTGCTCAGAAGGCGA	isc-miR-315	22	TTTTGATTGTTGCTCAGAAGGC	mir-315	22	0	2	38
t0040084	23	20	TGGAATGTAAAGAAGTATGTATA	mmu-miR-1a-3p	22	TGGAATGTAAAGAAGTATGTAT	mir-1	22	0	1	41
t0040187	23	20	TGGAATGTAAAGAAGTATGGATT	dme-miR-1-3p	22	TGGAATGTAAAGAAGTATGGAG	mir-1	21	1	1	38
t0040240	18	20	ATGGTACTTCATCAGGTG	tca-miR-305-5p	21	ATTGTACTTCATCAGGTGCTC	mir-305	17	1	3	24
t0040354	24	19	TGGAATGTAAAGAAGTATGGAGGA	dme-miR-1-3p	22	TGGAATGTAAAGAAGTATGGAG	mir-1	22	0	2	38
t0040367	22	19	TGAGGTAGTTGGTTGTATAGTT	cel-let-7-5p	22	TGAGGTAGTAGGTTGTATAGTT	let-7	21	1	0	41
t0040430	23	19	TCGTTGGTTATCTAGCTGTATGA	dme-miR-9a-5p	23	TCTTTGGTTATCTAGCTGTATGA	mir-9	22	1	0	43
t0040435	25	19	TGGACGGAGAACTGATAAGGGCTAT	mmu-miR-184-3p	22	TGGACGGAGAACTGATAAGGGT	mir-184	22	0	3	35
t0040506	18	19	AAATTCGGTTCTAGAGAG	lmi-miR-10*	22	AAATTCGGTTCTAGAGAGGTTT	mir-10	18	0	4	24
t0040593	22	19	AGTGAGGTAGTAGGTTGTATAG	tca-let-7-5p	20	TGAGGTAGTAGGTTGTATAG	let-7	20	0	2	34
t0040674	23	19	TCATGTACCTGAAGTAGCGCGCG	dme-miR-275-3p	23	TCAGGTACCTGAAGTAGCGCGCG	mir-275	22	1	0	43
t0040694	20	19	ACAGACAGACAGACAGACAG	rno-miR-214	21	ACAGCAGGCACAGACAGGCAG	mir-214	18	1	3	26
t0040782	21	19	TGAGATGAAGCACTGTAGCTC	mmu-miR-143-3p	21	TGAGATGAAGCACTGTAGCTC	mir-143	21	0	0	42
t0040834	22	19	TACGAACTTCATACCATGCTCG	isc-miR-276	21	TAGGAACTTCATACCATGCTC	undef	20	1	1	36
t0040846	21	19	TGAAGTAGTAGGTTGTATAGT	dme-let-7-5p	21	TGAGGTAGTAGGTTGTATAGT	let-7	20	1	0	39
t0040877	24	19	CTACCCTGTAGAACCGGGCTTTTT	bmo-miR-993a*	24	TCTACCCTGTAGATCCGGGCTTTT	mir-993	22	1	2	37
t0040979	19	19	TGGAATGTAATAAGTATGG	dme-miR-1-3p	22	TGGAATGTAAAGAAGTATGGAG	mir-1	18	1	3	26
t0041177	20	19	TGCGTATTACATCAGGTACT	tca-miR-12-5p	21	TGAGTATTACATCAGGTACTG	mir-12	19	1	1	34
t0041212	24	19	TGGTATGTAAAGAAGTATGGAGAA	dme-miR-1-3p	22	TGGAATGTAAAGAAGTATGGAG	mir-1	21	1	2	35
t0041224	23	19	TGTTTTTACTGCGAAAGGACGAT	sja-miR-3485-3p	22	GTTTACTGACGAAAGGACGCAT	undef	20	0	5	25
t0041236	24	19	TTAAGTAGTAGTGCCGCAGGTATT	isc-miR-252b	22	TTAAGTAGTAGTGCCGCAGGTA	mir-252	22	0	2	38
t0041259	21	19	TAGCTTATCAGACTGATGTTG	hsa-miR-21-5p	22	TAGCTTATCAGACTGATGTTGA	mir-21	21	0	1	39
t0041280	21	19	AAAACAACATCCGGACAAGCA	isc-miR-5315	22	AACACAACATCCGGACAAGCAC	undef	20	1	1	36
t0041517	20	19	TGGGGTAGTAGGTTGTATAG	tca-let-7-5p	20	TGAGGTAGTAGGTTGTATAG	let-7	19	1	0	37
t0041578	25	19	TTTTGATTGTTGCTCAGAAGGCGTT	isc-miR-315	22	TTTTGATTGTTGCTCAGAAGGC	mir-315	22	0	3	35
t0041621	21	19	TTTTGATTGTTGCTCAGAAGA	dme-miR-315-5p	22	TTTTGATTGTTGCTCAGAAAGC	mir-315	20	1	1	36
t0041631	21	19	TGAATAGATCCACACTCATCC	cte-miR-279	21	TGACTAGATCCACACTCATCC	mir-279	20	1	0	39
t0041636	22	19	TGAGGTAGTAGGTTGTATAGCT	cel-let-7-5p	22	TGAGGTAGTAGGTTGTATAGTT	let-7	21	1	0	41
t0041650	23	19	GGAGGTAGTAGGTTGTATAGTTT	cel-let-7-5p	22	TGAGGTAGTAGGTTGTATAGTT	let-7	21	1	1	38
t0041653	20	19	TGGAATGTAAACAAGTATGG	dme-miR-1-3p	22	TGGAATGTAAAGAAGTATGGAG	mir-1	19	1	2	31
t0041758	21	19	GGAGGTAGTAGGTTGTATAGT	dme-let-7-5p	21	TGAGGTAGTAGGTTGTATAGT	let-7	20	1	0	39
t0041836	26	19	TCAGGTACCTGAAGTAGCGCGCGGAT	dme-miR-275-3p	23	TCAGGTACCTGAAGTAGCGCGCG	mir-275	23	0	3	37
t0041891	23	19	CTGAAAGACATGGGTAGTGAGAT	sme-miR-71c	22	TGAAAGACATGGGTAGTGAGAT	mir-71	22	0	1	41
t0041931	23	19	AGAGTATCACGTGACGCTCCTTT	isc-miR-5306	22	AGAGTATCACGTGACGCTCCTT	undef	22	0	1	41
t0041969	20	19	TGCTGTAGTAGGTTGTATAG	tca-let-7-5p	20	TGAGGTAGTAGGTTGTATAG	let-7	18	2	0	34
t0042018	22	19	ATGGAATGTAAAGAAGTATGGC	dme-miR-1-3p	22	TGGAATGTAAAGAAGTATGGAG	mir-1	20	1	2	33
t0042051	19	19	TGAGGTAGTAGGTTGTATT	dme-let-7-5p	21	TGAGGTAGTAGGTTGTATAGT	let-7	19	0	2	32
t0042197	25	18	TGTGGTAGAAGTGTGATATGTTGTT	cin-let-7b	22	TGAGGTAGTAGGTTATGTTGTT	let-7	20	2	3	29
t0042258	22	18	TTTTGGTTATCTAGCTGTATGA	dme-miR-9a-5p	23	TCTTTGGTTATCTAGCTGTATGA	mir-9	22	0	1	41
t0042357	21	18	TTGTTCGTTCGGCTCGAGTTA	ame-miR-375	22	TTTGTTCGTTCGGCTCGAGTTA	mir-375	21	0	1	39
t0042370	26	18	TGCAGATCTTGGTGGTAGTAGCAAAT	sha-miR-716b	25	AGATCTTGGTGGTAGTAGCAAATAT	mir-716	23	0	5	31
t0042381	22	18	TGAGGTAGTAGATTGAATAGTT	gga-let-7k	22	TGAGGTAGTAGATTGAATAGTT	let-7	22	0	0	44
t0042471	20	18	TACCAGGCCATAGCTAGTCC	crm-miR-77	21	TTCATCAGGCCATAGCTGTCC	mir-77	18	1	3	26
t0042551	24	18	TGACTAGATCCACACTCATCCAAA	lgi-miR-279	22	TGACTAGATCCACACTCATCCA	mir-279	22	0	2	38
t0042595	21	18	TGGCTGAACGTTGTTATGCGT	isc-miR-5312	21	TGGCTGAACGTTGTTATGCGT	undef	21	0	0	42
t0042622	20	18	TGGAATAAAGAAGTATGGAG	dme-miR-1-3p	22	TGGAATGTAAAGAAGTATGGAG	mir-1	20	0	2	34
t0042663	22	18	CTGGAAGATTGTAGGAACGGCG	cin-miR-4018a-5p	20	CGGAACATTGTTGGAACGGG	mir-4018	18	2	2	28
t0042680	20	18	TATTGCACTTGTCCCGGCCT	mmu-miR-92a-3p	21	TATTGCACTTGTCCCGGCCTG	mir-25	20	0	1	37
t0042708	24	18	TTGTGCTCATTGGTCAGGCGGTAG	mmu-miR-3070b-3p	22	TGGTGCTATGGTCAGGGGTAGA	mir-3070	20	1	4	27
t0042792	22	18	TTCGTTGTCGTAGAAACCTGAA	aga-miR-981	20	TTCGTTGTCGACGAAACCTG	mir-981	18	2	2	28
t0042980	20	18	TTGGGCTTGAAGATTGGCTT	isc-miR-5305	22	TTGGGCTTGAAGATTAGCTTAG	undef	19	1	2	31
t0042986	19	18	TGGATGTAAAGAAGTATGG	dme-miR-1-3p	22	TGGAATGTAAAGAAGTATGGAG	mir-1	19	0	3	29
t0043034	19	18	TTTATTCGTTCGGCTCGAG	ame-miR-375	22	TTTGTTCGTTCGGCTCGAGTTA	mir-375	18	1	3	26
t0043059	23	18	TGTGATGTAAAGAAGTATGGAGA	dme-miR-1-3p	22	TGGAATGTAAAGAAGTATGGAG	mir-1	20	2	1	35
t0043196	20	18	TTGGGCTTGAAGATTAGCTT	isc-miR-5305	22	TTGGGCTTGAAGATTAGCTTAG	undef	20	0	2	34
t0043332	24	18	TCCCTGAGACCCTTACTTGTGAAA	ola-miR-125c	23	TCCCTGAGACCCTAACTTGTGAC	mir-125	21	2	1	37
t0043341	23	18	TATCACAGCCAGCTTTGATGAGA	api-miR-2b	25	TATCACAGCCAGCTTTGTATGAGCA	mir-2	23	0	2	40
t0043347	22	18	TGGCATGTAGAGAAGTATGGAG	dme-miR-1-3p	22	TGGAATGTAAAGAAGTATGGAG	mir-1	20	2	0	38
t0043406	21	18	TCCCTGGTGGTCTAGTGGTTA	ssc-miR-2476	21	TCCCTGTGGTCTAGTGGTTAG	mir-2476	20	0	2	34
t0043534	24	18	AAGAGAGCAATCCGTGGACAGTAT	dme-miR-281-2-5p	22	AAGAGAGCTATCCGTCGACAGT	mir-46	20	2	2	32
t0043573	19	18	TGGAATGTAGAAGTATGGA	dme-miR-1-3p	22	TGGAATGTAAAGAAGTATGGAG	mir-1	19	0	3	29
t0043714	23	18	CTGGACGGAGAACTGATAAGGGC	bmo-miR-184	24	ACTGGACGGAGAACTGATAAGGGC	mir-184	23	0	1	43
t0043716	22	18	TAAGGCACTCGTCCCGGCCTTT	bma-miR-92	20	TATTGCACTCGTCCCGGCCT	mir-25	18	2	2	28
t0043864	21	18	TCCCATATGGTCTAGCGGTTA	ssc-miR-2476	21	TCCCTGTGGTCTAGTGGTTAG	mir-2476	18	2	2	28
t0043951	21	18	GGCTCAGTGGTCTAGGGGTAT	hsa-miR-4448	20	GGCTCCTTGGTCTAGGGGTA	undef	18	2	1	31
t0043961	24	18	TGAGATGTAAAGAAGTATGGAGAA	dme-miR-1-3p	22	TGGAATGTAAAGAAGTATGGAG	mir-1	20	2	2	32
t0044237	23	17	TGCAATGTAAAGAAGTATGGAGT	dme-miR-1-3p	22	TGGAATGTAAAGAAGTATGGAG	mir-1	21	1	1	38
t0044239	21	17	TAAGTACTAGCGCCGTAGGAG	aae-miR-252	21	TAAGTACTAGTGCCGCAGGAG	mir-252	19	2	0	36
t0044306	20	17	GGGAATGTAAGGAAGTATGG	mdo-miR-206	21	TGGAATGTAAGGAAGTGTGTG	mir-1	18	2	1	31
t0044412	24	17	TCAGGTACCTGAAGTAGCGCGTTT	dme-miR-275-3p	23	TCAGGTACCTGAAGTAGCGCGCG	mir-275	21	2	1	37
t0044433	20	17	TGAGGTAGTAGGTTGTATAA	tca-let-7-5p	20	TGAGGTAGTAGGTTGTATAG	let-7	19	1	0	37
t0044626	21	17	TTGAGTAGTAGTGCCGCAGGT	isc-miR-252b	22	TTAAGTAGTAGTGCCGCAGGTA	mir-252	20	1	1	36
t0044628	24	17	TGGACTCTGCGGTAGGTCATGCTA	cfa-miR-1842	21	TGGCTCTGCGAGGTCAGCTCA	mir-1842	20	0	5	25
t0044641	20	17	TGTTATGTAAAGAAGTATGG	dme-miR-1-3p	22	TGGAATGTAAAGAAGTATGGAG	mir-1	18	2	2	28
t0044660	22	17	TGAGTTAGTAGGTGGTATAGTT	cel-let-7-5p	22	TGAGGTAGTAGGTTGTATAGTT	let-7	20	2	0	38
t0044677	22	17	TGAGGTAGAAGGTTGTATAGTT	cel-let-7-5p	22	TGAGGTAGTAGGTTGTATAGTT	let-7	21	1	0	41
t0044691	20	17	AGGAATGTAGAGAAGTATGG	dme-miR-1-3p	22	TGGAATGTAAAGAAGTATGGAG	mir-1	18	2	2	28
t0044750	25	17	TGAAAGTAGATGATGCATGTACTTA	gga-miR-1799	21	TGAAGTGATGATGCCTGATTA	undef	20	1	4	27
t0044900	22	17	ACCACAGGGTAGAACCACGGAC	dre-miR-140*	23	TACCACAGGGTAGAACCACGGAC	mir-140	22	0	1	41
t0044950	22	17	TCCGTGAGACCCTTACTTGTGA	mmu-miR-125b-5p	22	TCCCTGAGACCCTAACTTGTGA	mir-125	20	2	0	38
t0044989	22	17	TGGTATGTAGAGAAGTATGGAG	dme-miR-1-3p	22	TGGAATGTAAAGAAGTATGGAG	mir-1	20	2	0	38
t0045009	22	17	TGAGGTAGTAGGATGTATAGTT	cel-let-7-5p	22	TGAGGTAGTAGGTTGTATAGTT	let-7	21	1	0	41
t0045025	22	17	TAGCACCATCTGAAATCGGTTA	hsa-miR-29a-3p	22	TAGCACCATCTGAAATCGGTTA	mir-29	22	0	0	44
t0045152	25	17	TGAGGTAGTAGGTTGTATAGTTAAA	cel-let-7-5p	22	TGAGGTAGTAGGTTGTATAGTT	let-7	22	0	3	35
t0045194	24	17	TGAAATGTAAAGAAGTATGGAGAA	dme-miR-1-3p	22	TGGAATGTAAAGAAGTATGGAG	mir-1	21	1	2	35
t0045264	24	17	GCAGATCTTGGTGGTAGTAGCAAA	sha-miR-716b	25	AGATCTTGGTGGTAGTAGCAAATAT	mir-716	22	0	5	29
t0045316	23	17	CAATGCCCATGGAAACCCCGAAT	isc-miR-5309	22	CAATGCCCATGGAAACCCCGAA	undef	22	0	1	41
t0045477	19	17	GGAATGTAGAGAAGTATGG	dme-miR-1-3p	22	TGGAATGTAAAGAAGTATGGAG	mir-1	18	1	3	26
t0045684	25	17	ACAGACAAACAGACAGACCAAAATT	mmu-miR-1192	22	AAACAAACAAACAGACCAAATT	undef	21	1	3	32
t0045731	22	17	AACTCGTAGATCCGAACTTGTG	hsa-miR-100-5p	22	AACCCGTAGATCCGAACTTGTG	mir-99	21	1	0	41
t0045799	22	17	TTTAGTAGTAGTGCCGCAGGTA	isc-miR-252b	22	TTAAGTAGTAGTGCCGCAGGTA	mir-252	21	1	0	41
t0045845	21	17	TGGAATGTAAAGAACTATGGA	dme-miR-1-3p	22	TGGAATGTAAAGAAGTATGGAG	mir-1	20	1	1	36
t0045902	22	17	TGGGATGGAAAGAAGTATGGAG	dme-miR-1-3p	22	TGGAATGTAAAGAAGTATGGAG	mir-1	20	2	0	38
t0045905	22	17	TCCATGAGACCCTTACTTGTGA	mmu-miR-125b-5p	22	TCCCTGAGACCCTAACTTGTGA	mir-125	20	2	0	38
t0045917	21	17	TTGTGATTGTTGCTCAGAAGG	isc-miR-315	22	TTTTGATTGTTGCTCAGAAGGC	mir-315	20	1	1	36
t0045942	20	17	TGGAATGTAAAGAAGTCTGG	dme-miR-1-3p	22	TGGAATGTAAAGAAGTATGGAG	mir-1	19	1	2	31
t0046021	19	17	TGCGATGTAAAGAAGTATG	crm-miR-1	20	TGGAATGTAAAGAAGTATGT	mir-1	17	2	1	29
t0046116	22	17	TGAAAGACATGGGTAGTGAGAA	sme-miR-71c	22	TGAAAGACATGGGTAGTGAGAT	mir-71	21	1	0	41
t0046176	23	17	TCGGGTACCTGAAGTAGCGCGCG	dme-miR-275-3p	23	TCAGGTACCTGAAGTAGCGCGCG	mir-275	22	1	0	43
t0046178	21	17	ATTGTACTTCATCAGGTGCTC	tca-miR-305-5p	21	ATTGTACTTCATCAGGTGCTC	mir-305	21	0	0	42
t0046227	22	17	TACTACTGTCAGGTAAAGATGT	cqu-miR-8	22	TAATACTGTCAGGTAAAGATGT	mir-8	21	1	0	41
t0046242	22	17	TGAGGTAGTAGGGTGTATAGTT	cel-let-7-5p	22	TGAGGTAGTAGGTTGTATAGTT	let-7	21	1	0	41
t0046353	22	17	AACACAACATCCGGACAAGCAT	isc-miR-5315	22	AACACAACATCCGGACAAGCAC	undef	21	1	0	41
t0046465	19	17	TGGAATGTAAAGTATGGAG	dme-miR-1-3p	22	TGGAATGTAAAGAAGTATGGAG	mir-1	19	0	3	29
t0046497	22	16	TGCGTTAGTAGGTTGTATAGTT	cel-let-7-5p	22	TGAGGTAGTAGGTTGTATAGTT	let-7	20	2	0	38
t0046550	20	16	TGTAATGTAAGGAAGTATGG	mdo-miR-206	21	TGGAATGTAAGGAAGTGTGTG	mir-1	18	2	1	31
t0046558	23	16	TGCTGTAGTAGGTTGTATAGTTA	cel-let-7-5p	22	TGAGGTAGTAGGTTGTATAGTT	let-7	20	2	1	35
t0046633	21	16	TGAGGGAGTAGGTTGTATAGT	dme-let-7-5p	21	TGAGGTAGTAGGTTGTATAGT	let-7	20	1	0	39
t0046659	22	16	AATCCGTAGATCCGAACTTGTG	hsa-miR-100-5p	22	AACCCGTAGATCCGAACTTGTG	mir-99	21	1	0	41
t0046690	21	16	TTTCTTCGTTCGGCTCGAGTT	ame-miR-375	22	TTTGTTCGTTCGGCTCGAGTTA	mir-375	20	1	1	36
t0046705	25	16	TCTTTGGTTATCTAGCTGTATGAAA	dme-miR-9a-5p	23	TCTTTGGTTATCTAGCTGTATGA	mir-9	23	0	2	40
t0046716	19	16	TTGGGCTTGAAGATTAGCT	isc-miR-5305	22	TTGGGCTTGAAGATTAGCTTAG	undef	19	0	3	29
t0046733	25	16	TAATACTGTCAGGTAAAGATGTCAA	dme-miR-8-3p	23	TAATACTGTCAGGTAAAGATGTC	mir-8	23	0	2	40
t0046788	22	16	TAGCAACTTCATACCATGCTCG	isc-miR-276	21	TAGGAACTTCATACCATGCTC	undef	20	1	1	36
t0047030	19	16	TGGAATGTAAAGAAGTATA	cel-miR-1-3p	21	TGGAATGTAAAGAAGTATGTA	mir-1	19	0	2	32
t0047078	22	16	AAAACAACATCCGGACAAGCAC	isc-miR-5315	22	AACACAACATCCGGACAAGCAC	undef	21	1	0	41
t0047193	25	16	GGGTCTGTAGCTCAGTTGGTTAGAG	mmu-miR-5106	23	AGGTCTGTAGCTCAGTTGGCAGA	undef	21	2	2	34
t0047272	20	16	TGGAATCTAAAAATGTGTAT	rno-miR-1	22	TGGAATGTAAAGAAGTGTGTAT	mir-1	19	1	2	31
t0047293	23	16	TGAGAGACATGGGTAGTGAGATG	cte-miR-71	23	TGAAAGACATGGGTAGTGAGATG	mir-71	22	1	0	43
t0047387	20	16	TGGAATGTAATAAGTATGGA	dme-miR-1-3p	22	TGGAATGTAAAGAAGTATGGAG	mir-1	19	1	2	31
t0047438	20	16	TGATGTAGTAGGTTGTATAG	tca-let-7-5p	20	TGAGGTAGTAGGTTGTATAG	let-7	19	1	0	37
t0047474	24	16	CTAACCTGTAGAACCGGGCTTTTG	bmo-miR-993a*	24	TCTACCCTGTAGATCCGGGCTTTT	mir-993	21	2	2	34
t0047572	21	16	TGAGGTAGTAGGTGTATAGTT	cel-let-7-5p	22	TGAGGTAGTAGGTTGTATAGTT	let-7	21	0	1	39
t0047729	19	16	TGGAATGTAAATAAGTATG	crm-miR-1	20	TGGAATGTAAAGAAGTATGT	mir-1	18	1	1	32
t0047809	23	16	TGATATGTAAAGAAGTATGGAGA	dme-miR-1-3p	22	TGGAATGTAAAGAAGTATGGAG	mir-1	20	2	1	35
t0047817	22	16	TTGAATGTAAAGAAGTATGTAT	mmu-miR-1a-3p	22	TGGAATGTAAAGAAGTATGTAT	mir-1	21	1	0	41
t0047932	22	16	TACCCTGTAGATCCGAAATTGT	dre-miR-10a	22	TACCCTGTAGATCCGAATTTGT	mir-10	21	1	0	41
t0047993	25	16	TGAAAGACATGGGTAGTGAGATGAT	cte-miR-71	23	TGAAAGACATGGGTAGTGAGATG	mir-71	23	0	2	40
t0048044	19	16	CGCTGGTGCAGATCTTGGT	odi-miR-1491	22	ACCCTGAGTGCAGAATCTTGGT	undef	18	1	3	26
t0048149	22	16	TGAGGTCGTAGGTTGTATAGTT	cel-let-7-5p	22	TGAGGTAGTAGGTTGTATAGTT	let-7	21	1	0	41
t0048167	22	16	TGTAATGTAGAGAAGTATGGAG	dme-miR-1-3p	22	TGGAATGTAAAGAAGTATGGAG	mir-1	20	2	0	38
t0048195	20	16	CGGAATGTAGAGAAGTATGG	dme-miR-1-3p	22	TGGAATGTAAAGAAGTATGGAG	mir-1	18	2	2	28
t0048204	22	16	TGGGATGTAAAGATGTATGGAG	dme-miR-1-3p	22	TGGAATGTAAAGAAGTATGGAG	mir-1	20	2	0	38
t0048283	24	16	TGCTGAAAGTGAGTGCTAGCGTGT	cte-miR-2690	23	TGTGAAAGTGAGGCCAGTGTGGT	undef	20	2	3	29
t0048319	22	16	TTATGATTGTTGCTCAGAAGGC	isc-miR-315	22	TTTTGATTGTTGCTCAGAAGGC	mir-315	21	1	0	41
t0048333	22	16	TGGAATGTAAAGACGTATGGAG	dme-miR-1-3p	22	TGGAATGTAAAGAAGTATGGAG	mir-1	21	1	0	41
t0048385	23	16	TGAGGCAGTAGGTTGTATAGTTT	cel-let-7-5p	22	TGAGGTAGTAGGTTGTATAGTT	let-7	21	1	1	38
t0048791	25	16	TGAGGTAGTAGGTTGTATAGTTATT	cel-let-7-5p	22	TGAGGTAGTAGGTTGTATAGTT	let-7	22	0	3	35
t0048880	21	16	TGCCATGTAAAGAAGTATGGA	dme-miR-1-3p	22	TGGAATGTAAAGAAGTATGGAG	mir-1	19	2	1	33
t0049105	26	15	TGAGGTAGTAGGTTGTATAGTTTTTT	cel-let-7-5p	22	TGAGGTAGTAGGTTGTATAGTT	let-7	22	0	4	32
t0049202	23	15	TGGAGTGTAAAGAAGTATGGAGA	dme-miR-1-3p	22	TGGAATGTAAAGAAGTATGGAG	mir-1	21	1	1	38
t0049203	23	15	CTTTGATTGTTGCTCAGAAGGCG	isc-miR-315	22	TTTTGATTGTTGCTCAGAAGGC	mir-315	21	1	1	38
t0049266	23	15	TGGAATGTGAAGAAGTATGGAGA	dme-miR-1-3p	22	TGGAATGTAAAGAAGTATGGAG	mir-1	21	1	1	38
t0049278	24	15	TGGCATGTAAAGAAGTATGGAGAA	dme-miR-1-3p	22	TGGAATGTAAAGAAGTATGGAG	mir-1	21	1	2	35
t0049293	24	15	TATCACAGCCAGCTTTGATGAGCA	api-miR-2b	25	TATCACAGCCAGCTTTGTATGAGCA	mir-2	24	0	1	45
t0049311	18	15	TAAATGCATTATCTGGAA	sme-miR-277c	22	TAAATGCATTATCTGGTATGAT	undef	18	0	4	24
t0049416	25	15	AATGGCACTGGAAGAATTCACGGAT	tca-miR-263a-5p	24	AATGGCACTGGAAGAATTCACGGG	mir-263	23	1	1	42
t0049565	20	15	TGAGGTAGTAGGTTGTGTGG	aca-let-7b	21	TGAGGTAGTAGGTTGTGTGGT	let-7	20	0	1	37
t0049604	20	15	TGGAATGTAAAGCAGTATGG	dme-miR-1-3p	22	TGGAATGTAAAGAAGTATGGAG	mir-1	19	1	2	31
t0049676	22	15	TTGGTTCGTTCGGCTCGAGTTA	ame-miR-375	22	TTTGTTCGTTCGGCTCGAGTTA	mir-375	21	1	0	41
t0049739	19	15	TGTCATGTAAAGAAGTATG	crm-miR-1	20	TGGAATGTAAAGAAGTATGT	mir-1	17	2	1	29
t0049842	20	15	TTGTGACCGTTACAATGGGC	isc-miR-2001	23	TTGTGACCGTTACAATGGGCATG	undef	20	0	3	31
t0049885	22	15	TTTCGATTGTTGCTCAGAAGGC	isc-miR-315	22	TTTTGATTGTTGCTCAGAAGGC	mir-315	21	1	0	41
t0049981	25	15	TATCACAGCCACCTTTGATGACCCT	aae-miR-2b	24	TATCACAGCCAGCTTTGATGAGCT	mir-2	22	2	1	39
t0050470	22	15	TGTAATGTAAGGAAGTATGGAG	dme-miR-1-3p	22	TGGAATGTAAAGAAGTATGGAG	mir-1	20	2	0	38
t0050490	22	15	TGAGGGAGTAGATTGTATAGTT	hsa-let-7f-5p	22	TGAGGTAGTAGATTGTATAGTT	let-7	21	1	0	41
t0050501	21	15	AAAGCTAGGTTACCAAAGTTA	dpu-miR-79	23	ATAAAGCTAGGTTACCAAAGTTA	mir-9	21	0	2	36
t0050514	22	15	TGAGGTAGTCGGTTGTATAGTT	cel-let-7-5p	22	TGAGGTAGTAGGTTGTATAGTT	let-7	21	1	0	41
t0050533	22	15	ATGGAATGTAAAGAAGTATGGT	cin-miR-1-3p	22	TGGAATGTAAAGAAGTATGCGT	mir-1	21	0	2	36
t0050661	23	15	TATCACAGCCAGCTTTGATGAGT	lgi-miR-2c	23	TATCACAGCCAGCTTTGATGAGT	mir-2	23	0	0	46
t0050782	22	15	TCTCACTACCTTGTCTTTGTTG	tca-miR-71-3p	22	TCTCACTACCTTGTCTTTCATG	mir-71	20	2	0	38
t0050973	22	15	TGAGGTAGTAGGTTGTAAAGTT	pma-let-7d	22	TGAGGTAGTAGGTTGTAAAGTT	let-7	22	0	0	44
t0051045	20	15	TGGAATGTATAGAAGTATGG	dme-miR-1-3p	22	TGGAATGTAAAGAAGTATGGAG	mir-1	19	1	2	31
t0051320	22	15	TGGCATGTAAAGAAGTATGGAT	dme-miR-1-3p	22	TGGAATGTAAAGAAGTATGGAG	mir-1	20	2	0	38
t0051369	21	15	TTCTTCAAATTTCGGACTCGC	cfa-miR-676	21	CTCTTCAATCTCAGGACTCGC	mir-676	18	2	2	28
t0051382	20	15	AAAGTCGGTTCTAGAGAGGT	lmi-miR-10*	22	AAATTCGGTTCTAGAGAGGTTT	mir-10	19	1	2	31
t0051446	22	15	TAGAACTGTCAGGTAAAGATGT	cqu-miR-8	22	TAATACTGTCAGGTAAAGATGT	mir-8	20	2	0	38
t0051495	22	15	TGGAATGTAAAGAAGTCTGGAG	dme-miR-1-3p	22	TGGAATGTAAAGAAGTATGGAG	mir-1	21	1	0	41
t0051605	21	15	TTAAGTAGTAGTGCCGCAGGA	isc-miR-252b	22	TTAAGTAGTAGTGCCGCAGGTA	mir-252	21	0	1	39
t0051703	22	15	TGAGATAGTAGGTTGTATAGTT	cel-let-7-5p	22	TGAGGTAGTAGGTTGTATAGTT	let-7	21	1	0	41
t0051806	26	14	TCAGGTACCTGAAGTAGCGCGCGAAT	dme-miR-275-3p	23	TCAGGTACCTGAAGTAGCGCGCG	mir-275	23	0	3	37
t0051852	21	14	TCGGGTACCTGAAGTAGCGCG	api-miR-275	21	TCAGGTACCTGAAGTAGCGCG	mir-275	20	1	0	39
t0052046	21	14	TAAGCTGTAGATCCGAATTTG	dre-miR-10a	22	TACCCTGTAGATCCGAATTTGT	mir-10	19	2	1	33
t0052160	25	14	TGGAATGTAAAGAAGTATGGAGTAA	dme-miR-1-3p	22	TGGAATGTAAAGAAGTATGGAG	mir-1	22	0	3	35
t0052181	22	14	TACGACTGTCAGGTAAAGATGT	cqu-miR-8	22	TAATACTGTCAGGTAAAGATGT	mir-8	20	2	0	38
t0052264	20	14	ATGGAATGTAGAGAAGTATG	crm-miR-1	20	TGGAATGTAAAGAAGTATGT	mir-1	18	1	2	29
t0052274	21	14	TCTTTGGTTATCTAGCTGTAT	sko-miR-9	21	TCTTTGGTTATCTAGCTGTAT	mir-9	21	0	0	42
t0052292	24	14	GGGAATGTAAAGAAGTATGGAGAA	dme-miR-1-3p	22	TGGAATGTAAAGAAGTATGGAG	mir-1	21	1	2	35
t0052331	18	14	TCTGTTCTGTTGGTTTTT	bta-miR-2371	20	TATAGTTTTGTGTGGTTTTT	undef	16	2	2	24
t0052458	26	14	TCAGGTACCTGAAGTAGCGCGCGGAA	dme-miR-275-3p	23	TCAGGTACCTGAAGTAGCGCGCG	mir-275	23	0	3	37
t0052463	20	14	TGGCTAGATCCACACTCATC	cte-miR-279	21	TGACTAGATCCACACTCATCC	mir-279	19	1	1	34
t0052544	24	14	TGAGGTAGTAGGTTGTGTGGTTAA	hsa-let-7b-5p	22	TGAGGTAGTAGGTTGTGTGGTT	let-7	22	0	2	38
t0052626	22	14	TGAGGTAGTAGGTTGTATGGTA	hsa-let-7c	22	TGAGGTAGTAGGTTGTATGGTT	let-7	21	1	0	41
t0052655	20	14	TAGAAACTTCATACCATGCT	isc-miR-276	21	TAGGAACTTCATACCATGCTC	undef	19	1	1	34
t0052744	20	14	TGGAATGTGAGGAAGTATGG	mdo-miR-206	21	TGGAATGTAAGGAAGTGTGTG	mir-1	18	2	1	31
t0052802	23	14	TGAGGTAGTGGGTTGTATAGTTT	cel-let-7-5p	22	TGAGGTAGTAGGTTGTATAGTT	let-7	21	1	1	38
t0052964	22	14	GGGAATGTAAGGAAGTATGGAG	dme-miR-1-3p	22	TGGAATGTAAAGAAGTATGGAG	mir-1	20	2	0	38
t0053007	23	14	TGGTATGTAAAGAAGTATGGAGT	dme-miR-1-3p	22	TGGAATGTAAAGAAGTATGGAG	mir-1	21	1	1	38
t0053029	26	14	TGAGATTCAACTCCTGTCCAAGAGGC	cte-miR-1175	23	TGAGATTCAACTCCTCCAACTGC	mir-1175	21	2	3	31
t0053036	22	14	TTAAGTAGTAGGGCCGCAGGTA	isc-miR-252b	22	TTAAGTAGTAGTGCCGCAGGTA	mir-252	21	1	0	41
t0053064	21	14	TGGAATGTAAAGAAGTACGGA	dme-miR-1-3p	22	TGGAATGTAAAGAAGTATGGAG	mir-1	20	1	1	36
t0053179	18	14	TGGAATGTAGGGAAGTAT	crm-miR-1	20	TGGAATGTAAAGAAGTATGT	mir-1	16	2	2	24
t0053291	23	14	AACACGTAGATCCGAACTTGTGA	bfl-miR-100	23	AACCCGTAGATCCGAACTTGTGT	mir-99	21	2	0	40
t0053322	19	14	TGGAATTTAAAGAAGTATG	crm-miR-1	20	TGGAATGTAAAGAAGTATGT	mir-1	18	1	1	32
t0053352	21	14	TTAAGACTTGCAGTGATGTTT	hsa-miR-499a-5p	21	TTAAGACTTGCAGTGATGTTT	mir-499	21	0	0	42
t0053424	18	14	GTGAGTGTCGGTTTTCGC	dme-miR-3641-5p	20	GTGAGTGTCCTGTTTACAGC	undef	16	2	2	24
t0053427	20	14	TGAGATGAAGCACTGTAGCT	ola-miR-143	20	TGAGATGAAGCACTGTAGCT	mir-143	20	0	0	40
t0053549	23	14	TGACGTAGTAGGTTGTATAGTTT	cel-let-7-5p	22	TGAGGTAGTAGGTTGTATAGTT	let-7	21	1	1	38
t0053661	23	14	TGGAATGTAAATAAGTATGGAGA	dme-miR-1-3p	22	TGGAATGTAAAGAAGTATGGAG	mir-1	21	1	1	38
t0053731	24	14	CTCGGGAGGAGGGGGTGAGGAGGG	gga-miR-1770	22	CTGCGGGGGAGGAGGGAGGGGG	undef	20	1	4	27
t0053789	23	14	AATGGCACTGGAAGAATTCACGA	aae-miR-263a	23	AATGGCACTGGAAGAATTCACGG	mir-263	22	1	0	43
t0053820	22	14	TCAGGTACCTGAAGTAGCGCAA	api-miR-275	21	TCAGGTACCTGAAGTAGCGCG	mir-275	20	1	1	36
t0053900	21	14	TGGCATGTAGAGAAGTATGGA	dme-miR-1-3p	22	TGGAATGTAAAGAAGTATGGAG	mir-1	19	2	1	33
t0053928	22	14	TGAGATTCAACTCCTCCAACTT	bmo-miR-1175-3p	24	TGAGATTCAACTCCTCCAACTTAA	mir-1175	22	0	2	38
t0053937	22	14	TAGGAACTTCATACCATGCTCC	isc-miR-276	21	TAGGAACTTCATACCATGCTC	undef	21	0	1	39
t0053941	21	14	AATGGCACTGGAAGAATTCAC	bmo-miR-263a	21	AATGGCACTGGAAGAATTCAC	mir-263	21	0	0	42
t0054178	20	14	TGATTTCAGTGCGTCCATCT	sja-miR-3493	21	TGGATTTCAGTAGCATCCACT	undef	18	1	3	26
t0054288	22	14	TGGAGTGTAAAGATGTATGGAG	dme-miR-1-3p	22	TGGAATGTAAAGAAGTATGGAG	mir-1	20	2	0	38
t0054300	23	14	TGAGGTAGTAGTTTGTGCTGTTT	mmu-let-7i-5p	22	TGAGGTAGTAGTTTGTGCTGTT	let-7	22	0	1	41
t0054314	25	14	TGTTTTCTGTGTTGGCATGTTCGAT	mmu-miR-669e-5p	22	TGTCTTGTGTGTGCATGTTCAT	mir-467	20	2	3	29
t0054457	25	14	ACAGACAGACAGACAGACCAAAATT	mmu-miR-1192	22	AAACAAACAAACAGACCAAATT	undef	20	2	3	29
t0054465	22	14	ATGGAATGTAAGGAAGTATGGA	dme-miR-1-3p	22	TGGAATGTAAAGAAGTATGGAG	mir-1	20	1	2	33
t0054546	22	14	CTGAAAGACATGGGTAGTGAGA	sme-miR-71c	22	TGAAAGACATGGGTAGTGAGAT	mir-71	21	0	2	36
t0054679	23	14	TGAGGAAGTAGGTTGTATAGTTT	cel-let-7-5p	22	TGAGGTAGTAGGTTGTATAGTT	let-7	21	1	1	38
t0054767	22	14	CGGAATGTAAAGAAGTATGTAT	mmu-miR-1a-3p	22	TGGAATGTAAAGAAGTATGTAT	mir-1	21	1	0	41
t0054777	23	14	TACACTGTAGAACCGGGCTTTTG	bmo-miR-993a*	24	TCTACCCTGTAGATCCGGGCTTTT	mir-993	20	2	3	29
t0054845	22	14	TGGAATGTAACGAAGTATGGAG	dme-miR-1-3p	22	TGGAATGTAAAGAAGTATGGAG	mir-1	21	1	0	41
t0054858	23	14	GGAAGACTAGTGATTTTGTTGTT	ssc-miR-7	24	TGGAAGACTAGTGATTTTGTTGTT	mir-7	23	0	1	43
t0054883	18	14	GTGAGCAAAGTTTCAGGT	cbr-miR-87	20	GTGAGCAAAGTTTCAGGTGT	mir-87	18	0	2	30
t0054891	21	14	GACTAGATCCACACTCATCCA	lgi-miR-279	22	TGACTAGATCCACACTCATCCA	mir-279	21	0	1	39
t0054995	27	14	TGCAGGTAAATTGTGATCATCAAAGCG	dme-miR-971-5p	24	GCTGTAAATTGTAATCATCAAAGC	mir-971	22	2	3	33
t0055146	22	13	TAAGTAGTAGTGCCGCAGGTAA	cel-miR-252-5p	23	ATAAGTAGTAGTGCCGCAGGTAA	mir-252	22	0	1	41
t0055157	22	13	GGACTAGATCCACACTCATCCA	lgi-miR-279	22	TGACTAGATCCACACTCATCCA	mir-279	21	1	0	41
t0055172	19	13	TGGGGTAGTAGGTTGTATA	tca-let-7-5p	20	TGAGGTAGTAGGTTGTATAG	let-7	18	1	1	32
t0055259	22	13	TGCTGTAGTAGATTGTATAGTT	hsa-let-7f-5p	22	TGAGGTAGTAGATTGTATAGTT	let-7	20	2	0	38
t0055546	21	13	TGGAATGTATAGAAGTATGGA	dme-miR-1-3p	22	TGGAATGTAAAGAAGTATGGAG	mir-1	20	1	1	36
t0055565	22	13	TGATTTAGTAGGTTGTATAGTT	cel-let-7-5p	22	TGAGGTAGTAGGTTGTATAGTT	let-7	20	2	0	38
t0055593	21	13	TAAGAACTTCATACCATGCTC	isc-miR-276	21	TAGGAACTTCATACCATGCTC	undef	20	1	0	39
t0055627	21	13	TGGTATGTAAGGAAGTATGGA	ssc-miR-206	22	TGGAATGTAAGGAAGTGTGTGA	mir-1	19	2	1	33
t0055661	24	13	TAGGAACTTCATACCATGCTCGAT	dme-miR-276a-3p	22	TAGGAACTTCATACCGTGCTCT	mir-276	21	1	2	35
t0055704	23	13	TGGACGGAGAACTGATAAGGGTT	mmu-miR-184-3p	22	TGGACGGAGAACTGATAAGGGT	mir-184	22	0	1	41
t0055716	21	13	TGAACGGAGAACTGATAAGGG	aga-miR-184	21	TGGACGGAGAACTGATAAGGG	mir-184	20	1	0	39
t0055744	23	13	AAGAGAGCAATCCGTGGACAGTA	dme-miR-281-2-5p	22	AAGAGAGCTATCCGTCGACAGT	mir-46	20	2	1	35
t0055757	18	13	AACACAACATCCGGACAA	isc-miR-5315	22	AACACAACATCCGGACAAGCAC	undef	18	0	4	24
t0055774	20	13	TGGAGTAGTAGGTTGTATAG	tca-let-7-5p	20	TGAGGTAGTAGGTTGTATAG	let-7	18	2	0	34
t0055956	21	13	TTTTGTTCGTTCGGCTCGAGT	mdo-miR-375	23	TTTTGTTCGTTCGGCTCGCGTGA	mir-375	20	1	2	33
t0055958	19	13	TGGAATGGAAAGAAGTATG	crm-miR-1	20	TGGAATGTAAAGAAGTATGT	mir-1	18	1	1	32
t0055962	22	13	CTGAAGATGATGTAACTGATAT	hsa-miR-573	24	CTGAAGTGATGTGTAACTGATCAG	mir-573	20	1	4	27
t0055976	19	13	CAGGTACCTGAAGTAGCGC	aae-miR-275	20	TCAGGTACCTGAAGTAGCGC	mir-275	19	0	1	35
t0055990	19	13	TGGAATATAAAGAAGTATG	crm-miR-1	20	TGGAATGTAAAGAAGTATGT	mir-1	18	1	1	32
t0056022	21	13	CTACCCTGTAGAACCGGGCTT	bmo-miR-993a*	24	TCTACCCTGTAGATCCGGGCTTTT	mir-993	20	1	3	30
t0056072	20	13	TGAGTAGATCCACACTCATC	cte-miR-279	21	TGACTAGATCCACACTCATCC	mir-279	19	1	1	34
t0056136	26	13	TCAGGTACCTGAAGTAGCGCGCGATT	dme-miR-275-3p	23	TCAGGTACCTGAAGTAGCGCGCG	mir-275	23	0	3	37
t0056150	19	13	TAACCTGTAGATCCGAATT	dre-miR-10a	22	TACCCTGTAGATCCGAATTTGT	mir-10	18	1	3	26
t0056212	22	13	TGGAATGTAAGAAGTATGGAGA	dme-miR-1-3p	22	TGGAATGTAAAGAAGTATGGAG	mir-1	21	0	2	36
t0056326	18	13	TGGAATGTACAAGTATGG	crm-miR-1	20	TGGAATGTAAAGAAGTATGT	mir-1	16	2	2	24
t0056386	20	13	TGCCTAGATCCACACTCATC	cte-miR-279	21	TGACTAGATCCACACTCATCC	mir-279	19	1	1	34
t0056410	22	13	TCCGGTACCTGAAGTAGCGCGC	dme-miR-275-3p	23	TCAGGTACCTGAAGTAGCGCGCG	mir-275	21	1	1	38
t0056451	23	13	ATGAAATGTAAAGAAGTATGGAG	dme-miR-1-3p	22	TGGAATGTAAAGAAGTATGGAG	mir-1	21	1	1	38
t0056452	18	13	TCTGTGGTTATCTAGCTG	aca-miR-9	20	TCTTTGGTTATCTAGCTGTA	mir-9	17	1	2	27
t0056536	24	13	TTAAGTAGTAGTGCCGCAGGTATA	cel-miR-252-5p	23	ATAAGTAGTAGTGCCGCAGGTAA	mir-252	22	1	1	40
t0056581	25	13	TAATACTGTCAGGTAAAGATGTCAT	dme-miR-8-3p	23	TAATACTGTCAGGTAAAGATGTC	mir-8	23	0	2	40
t0056635	23	13	ATAAGTAGTAGTGCCGCAGGTAA	cel-miR-252-5p	23	ATAAGTAGTAGTGCCGCAGGTAA	mir-252	23	0	0	46
t0056642	23	13	TGAGGTGGTAGGTTGTATAGTTT	cel-let-7-5p	22	TGAGGTAGTAGGTTGTATAGTT	let-7	21	1	1	38
t0056668	20	13	TGGAATGTAAAGAAGTCGAG	dme-miR-1-3p	22	TGGAATGTAAAGAAGTATGGAG	mir-1	19	1	2	31
t0056865	23	13	TATGGCACTCGTCCCGGCCTTTT	odi-miR-92a	22	TATTGCACTCGTCCCGGCCTTG	undef	20	2	1	35
t0056874	20	13	AAGAGAGCAATCCGTGGACA	dme-miR-281-2-5p	22	AAGAGAGCTATCCGTCGACAGT	mir-46	18	2	2	28
t0056910	23	13	TGGAATGTAAAGAAGTATGTAGA	odi-miR-1c	22	TGGAATGTAAAGAAGTATGTGA	mir-1	22	0	1	41
t0056955	24	13	TGGAATGTAAAGAAGTATGGAAAA	dme-miR-1-3p	22	TGGAATGTAAAGAAGTATGGAG	mir-1	21	1	2	35
t0057057	25	13	TTAAGTAGTAGTGCCGCAGGTATAA	cel-miR-252-5p	23	ATAAGTAGTAGTGCCGCAGGTAA	mir-252	22	1	2	37
t0057112	23	13	ATTTGATTGTTGCTCAGAAGGCG	pma-miR-315	24	ATTTGATTGTTGCTCAGAAAGCCG	mir-315	22	1	1	40
t0057143	21	13	TAGTAACTTCATACCATGCTC	isc-miR-276	21	TAGGAACTTCATACCATGCTC	undef	20	1	0	39
t0057205	22	13	GCTCTGAGGGCTGAGCCGGTCG	bta-miR-2487	22	CTCTAAGGGCTGGGCCGGTCGG	undef	19	2	2	30
t0057515	22	13	TGGTCGGAGAACTGATAAGGGC	dme-miR-184-3p	22	TGGACGGAGAACTGATAAGGGC	mir-184	21	1	0	41
t0057642	23	13	TACCCTGTAGATCCGAATTTGTT	hsa-miR-10a-5p	23	TACCCTGTAGATCCGAATTTGTG	mir-10	22	1	0	43
t0057644	19	13	TCCGGTACCTGAAGTAGCG	aae-miR-275	20	TCAGGTACCTGAAGTAGCGC	mir-275	18	1	1	32
t0057662	23	13	TGGAGTAGTAGGTTGTATAGTTA	cel-let-7-5p	22	TGAGGTAGTAGGTTGTATAGTT	let-7	20	2	1	35
t0057796	23	13	ATGTAATGTAAAGAAGTATGGAG	dme-miR-1-3p	22	TGGAATGTAAAGAAGTATGGAG	mir-1	21	1	1	38
t0057963	21	13	GGCTCGTTGGTCTAGGGGTAT	hsa-miR-4448	20	GGCTCCTTGGTCTAGGGGTA	undef	19	1	1	34
t0057968	23	13	TTAAGTAGTAGTGCCGCAGGTAG	isc-miR-252b	22	TTAAGTAGTAGTGCCGCAGGTA	mir-252	22	0	1	41
t0057977	25	13	TGGACTCTGCGGTAGGTCATGCTGA	cfa-miR-1842	21	TGGCTCTGCGAGGTCAGCTCA	mir-1842	20	1	4	27
t0057983	23	13	GTGAGCAAAGTTTCAGGTGTGTT	tca-miR-87b-3p	24	GTGAGCAAAGATTCAGGTGTGTTG	mir-87	22	1	1	40
t0058083	23	13	GTAAGTAGTAGTGCCGCAGGTAA	cel-miR-252-5p	23	ATAAGTAGTAGTGCCGCAGGTAA	mir-252	22	1	0	43
t0058087	23	13	TGGAATATAAAGAAGTATGGAGA	dme-miR-1-3p	22	TGGAATGTAAAGAAGTATGGAG	mir-1	21	1	1	38
t0058090	21	13	TCGGTGGGATTTTCGTCCGTC	isc-miR-278	22	TCGGTGGGATTTTCGTCCGTTT	undef	20	1	1	36
t0058127	21	13	TACCTTGTAGATCCGAATTTG	dre-miR-10a	22	TACCCTGTAGATCCGAATTTGT	mir-10	20	1	1	36
t0058224	21	13	TCAGTGGTAGAGCATCGGACG	mmu-miR-1957	19	CAGTGGTAGAGCATATGAC	undef	17	2	2	26
t0058226	21	13	TTCAGTAGTAGTGCCGCAGGT	isc-miR-252b	22	TTAAGTAGTAGTGCCGCAGGTA	mir-252	20	1	1	36
t0058231	25	13	TGAGGTAGTAGGTTGTATAGTTTAT	cel-let-7-5p	22	TGAGGTAGTAGGTTGTATAGTT	let-7	22	0	3	35
t0058531	22	13	TATGAACTTCATACCATGCTCG	isc-miR-276	21	TAGGAACTTCATACCATGCTC	undef	20	1	1	36
t0058743	20	12	TAATGTAAAGAAGTATGGAG	dme-miR-1-3p	22	TGGAATGTAAAGAAGTATGGAG	mir-1	20	0	2	34
t0058755	19	12	TCGTCGTTTGGTTAGGTCG	cin-miR-4153-3p	18	ATCGCGTTTGGTTACGTC	undef	16	1	3	22
t0058772	21	12	AAAGTCGGTTCTAGAGAGGTT	lmi-miR-10*	22	AAATTCGGTTCTAGAGAGGTTT	mir-10	20	1	1	36
t0058811	21	12	TAGCTCAGTCGGTAGAGCATG	mmu-miR-5112	19	TAGCTCAGCGGGAGAGCAC	undef	17	2	2	26
t0058858	23	12	TTCTGTAGTAGTGCCGCAGGTAA	isc-miR-252b	22	TTAAGTAGTAGTGCCGCAGGTA	mir-252	20	2	1	35
t0058883	24	12	TCAGTAGTCTGGCACTAGTGGTGT	dre-miR-199*	22	TACAGTAGTCTGCACATTGGTT	mir-199	20	1	4	27
t0058991	21	12	CTCCCTGAGACCCTTACTTGT	mmu-miR-125b-5p	22	TCCCTGAGACCCTAACTTGTGA	mir-125	19	1	3	28
t0058993	20	12	TGAGGTAGTAGATTGTATAG	hsa-let-7f-5p	22	TGAGGTAGTAGATTGTATAGTT	let-7	20	0	2	34
t0059169	23	12	TGGAATGTAAAGAAGTATGGAAT	dme-miR-1-3p	22	TGGAATGTAAAGAAGTATGGAG	mir-1	21	1	1	38
t0059178	19	12	CAATGCCCATGGAAACCCC	isc-miR-5309	22	CAATGCCCATGGAAACCCCGAA	undef	19	0	3	29
t0059188	20	12	TGGATTGTAAAGAAGTATGG	dme-miR-1-3p	22	TGGAATGTAAAGAAGTATGGAG	mir-1	19	1	2	31
t0059192	25	12	TATCACAGCCACCTTTGATGAGCTT	aae-miR-2b	24	TATCACAGCCAGCTTTGATGAGCT	mir-2	23	1	1	42
t0059218	21	12	TCCGGTACCTGAAGTAGCGCG	api-miR-275	21	TCAGGTACCTGAAGTAGCGCG	mir-275	20	1	0	39
t0059321	22	12	TGGCATGTAAAGAAGTATGTAG	cte-miR-1	22	TGGAATGTAAAGAAGTATGTAG	mir-1	21	1	0	41
t0059330	25	12	TGGCAGTGTGGTTAGCTGGTTGTTT	dme-miR-34-5p	24	TGGCAGTGTGGTTAGCTGGTTGTG	mir-34	23	1	1	42
t0059384	25	12	TGAAAGACATGGGTAGTGAGATGAG	cte-miR-71	23	TGAAAGACATGGGTAGTGAGATG	mir-71	23	0	2	40
t0059419	22	12	TGAAATGTAAAGAAGTATGGAT	dme-miR-1-3p	22	TGGAATGTAAAGAAGTATGGAG	mir-1	20	2	0	38
t0059555	22	12	TTGTTCGTTCGGCTCGAGTTAA	ame-miR-375	22	TTTGTTCGTTCGGCTCGAGTTA	mir-375	21	0	2	36
t0059640	18	12	TGGGCTTGAAGATTAGCT	isc-miR-5305	22	TTGGGCTTGAAGATTAGCTTAG	undef	18	0	4	24
t0059665	24	12	TGACTAGATCCACACTCATCCATT	lgi-miR-279	22	TGACTAGATCCACACTCATCCA	mir-279	22	0	2	38
t0059767	20	12	TGGAATGTAGATAAGTATGG	dme-miR-1-3p	22	TGGAATGTAAAGAAGTATGGAG	mir-1	18	2	2	28
t0059824	23	12	TTGTGCGTGTGACAGCGGCTATT	lmi-miR-210	23	CTTGTGCGTGTGACAGCGGCTAT	mir-210	22	0	2	38
t0059837	23	12	TCAGGTACCTGAGGTAGCGCGCG	dme-miR-275-3p	23	TCAGGTACCTGAAGTAGCGCGCG	mir-275	22	1	0	43
t0059925	26	12	TCAGGTACCTGAAGTAGCGCGCGTAT	dme-miR-275-3p	23	TCAGGTACCTGAAGTAGCGCGCG	mir-275	23	0	3	37
t0059944	18	12	TGGAATATAAAGAAGTAT	crm-miR-1	20	TGGAATGTAAAGAAGTATGT	mir-1	17	1	2	27
t0060274	21	12	AAAGCGTAGATCCGAACTTGT	mdo-miR-100	21	AACCCGTAGATCCGAACTTGT	mir-99	19	2	0	36
t0060394	19	12	TTAAGTAGTAGTGCCGCAT	isc-miR-252b	22	TTAAGTAGTAGTGCCGCAGGTA	mir-252	19	0	3	29
t0060418	21	12	TCCTGTACCTGAAGTAGCGCG	api-miR-275	21	TCAGGTACCTGAAGTAGCGCG	mir-275	19	2	0	36
t0060438	24	12	AGATATGTTTGATATTCTTGGTTT	ame-miR-190	26	AGATATGTTTGATATTCTTGGTTGTT	mir-190	24	0	2	42
t0060513	22	12	TGAGCGGAGAACTGATAAGGGC	dme-miR-184-3p	22	TGGACGGAGAACTGATAAGGGC	mir-184	20	2	0	38
t0060663	24	12	TGGAATGTAAAGAAGTATGGAGCA	dme-miR-1-3p	22	TGGAATGTAAAGAAGTATGGAG	mir-1	22	0	2	38
t0060708	23	12	TCAGTGCTGTGGAGGTAATATAT	isc-miR-5308	23	TCTGTGCTGTGGAGGTAATATAT	undef	22	1	0	43
t0060739	19	12	TTTTTTCGTTCGGCTCGAG	ame-miR-375	22	TTTGTTCGTTCGGCTCGAGTTA	mir-375	18	1	3	26
t0060775	21	12	TGAGGTAGTAGGTTTATAGTT	cel-let-7-5p	22	TGAGGTAGTAGGTTGTATAGTT	let-7	21	0	1	39
t0060784	24	12	TGAAAGACATGGGTAGTGAGATAT	spu-miR-71	23	TGAAAGACATGGGTAGTGAGATT	mir-71	23	0	1	43
t0060873	18	12	TCCCTGAGACCCTTACTT	dre-miR-125a	22	TCCCTGAGACCCTTAACCTGTG	mir-125	18	0	4	24
t0060875	22	12	GGACTGCCCATGATACTGGCGA	hsa-miR-1288	21	TGGACTGCCCTGATCTGGAGA	mir-1288	19	1	3	28
t0060876	23	12	TGAAATGTAAAGAAGTATGGAGT	dme-miR-1-3p	22	TGGAATGTAAAGAAGTATGGAG	mir-1	21	1	1	38
t0060996	22	12	TGGGATGTAAAGAAGTATGGAA	dme-miR-1-3p	22	TGGAATGTAAAGAAGTATGGAG	mir-1	20	2	0	38
t0061062	20	12	TGGAATGTAAAGAAGTATCG	cin-miR-1-3p	22	TGGAATGTAAAGAAGTATGCGT	mir-1	20	0	2	34
t0061099	21	12	TGGTGTAGTAGGTTGTATAGT	dme-let-7-5p	21	TGAGGTAGTAGGTTGTATAGT	let-7	19	2	0	36
t0061124	24	12	ATTGTACTTCATCAGGTGCTCTGG	aae-miR-305	24	ATTGTACTTCATCAGGTGCTCTGG	mir-305	24	0	0	48
t0061149	22	12	TGAGGTAGTAGGTTGTATTGTT	cel-let-7-5p	22	TGAGGTAGTAGGTTGTATAGTT	let-7	21	1	0	41
t0061206	24	12	TCTGTGGTTATCTAGCTGTATGAA	dme-miR-9a-5p	23	TCTTTGGTTATCTAGCTGTATGA	mir-9	22	1	1	40
t0061253	22	12	TGAGGTAGTAGTTTGTGCTGTT	mmu-let-7i-5p	22	TGAGGTAGTAGTTTGTGCTGTT	let-7	22	0	0	44
t0061263	21	12	TGGAATGTAAAGAAGTATAGA	dme-miR-1-3p	22	TGGAATGTAAAGAAGTATGGAG	mir-1	20	1	1	36
t0061305	23	12	TCAGGTACCTGAAGTAGCGCTTT	api-miR-275	21	TCAGGTACCTGAAGTAGCGCG	mir-275	20	1	2	33
t0061447	22	12	TGAGGTAGTAGGTGGTATAGTT	cel-let-7-5p	22	TGAGGTAGTAGGTTGTATAGTT	let-7	21	1	0	41
t0061481	22	12	AAATTCGGTTCTAGAGAGGGTT	lmi-miR-10*	22	AAATTCGGTTCTAGAGAGGTTT	mir-10	21	1	0	41
t0061515	18	12	ATTTTACTTCATCAGGTG	tca-miR-305-5p	21	ATTGTACTTCATCAGGTGCTC	mir-305	17	1	3	24
t0061548	22	12	TGAGGTAGTAGGTTGTATAGTC	cel-let-7-5p	22	TGAGGTAGTAGGTTGTATAGTT	let-7	21	1	0	41
t0061549	21	12	TTAGGTAGTAGTGCCGCAGGT	isc-miR-252b	22	TTAAGTAGTAGTGCCGCAGGTA	mir-252	20	1	1	36
t0061583	23	12	TGGAATGTAAGGAAGTATGGAAA	dme-miR-1-3p	22	TGGAATGTAAAGAAGTATGGAG	mir-1	20	2	1	35
t0061866	23	12	TTGAGATTGTTGCTCAGAAGGCG	isc-miR-315	22	TTTTGATTGTTGCTCAGAAGGC	mir-315	20	2	1	35
t0061871	22	12	TAGAATGTAAAGAAGTATGTAT	mmu-miR-1a-3p	22	TGGAATGTAAAGAAGTATGTAT	mir-1	21	1	0	41
t0061935	18	12	TGAAAGACATGGGTAGTG	cbr-miR-71	19	TGAAAGACATGGGTAGTGA	mir-71	18	0	1	33
t0061947	22	12	TGCACGGAGAACTGATAAGGGC	dme-miR-184-3p	22	TGGACGGAGAACTGATAAGGGC	mir-184	21	1	0	41
t0061969	22	12	TATCGCACTCGTCCCGGCCTTT	odi-miR-92a	22	TATTGCACTCGTCCCGGCCTTG	undef	20	2	0	38
t0062013	21	12	TGGAATGTAAAGAAGAATGGA	dme-miR-1-3p	22	TGGAATGTAAAGAAGTATGGAG	mir-1	20	1	1	36
t0062155	22	12	TGGAATGTAAAGAAGTATGTTT	mmu-miR-1a-3p	22	TGGAATGTAAAGAAGTATGTAT	mir-1	21	1	0	41
t0062262	18	12	TTTGTTCGTTCGGCTTGA	hsa-miR-375	22	TTTGTTCGTTCGGCTCGCGTGA	mir-375	18	0	4	24
t0062351	22	12	TAGGAACTTCATACTATGCTCG	isc-miR-276	21	TAGGAACTTCATACCATGCTC	undef	20	1	1	36
t0062427	21	12	TGGAATGTAAAGAAGTATGCA	cel-miR-1-3p	21	TGGAATGTAAAGAAGTATGTA	mir-1	20	1	0	39
t0062499	18	12	TAATGTAAAGAAGTATGG	dme-miR-1-3p	22	TGGAATGTAAAGAAGTATGGAG	mir-1	18	0	4	24
t0062501	23	12	TTATGTAGTAGTGCCGCAGGTAA	cel-miR-252-5p	23	ATAAGTAGTAGTGCCGCAGGTAA	mir-252	21	2	0	40
t0062660	22	12	TGAACGGAGAACTGATAAGGGC	dme-miR-184-3p	22	TGGACGGAGAACTGATAAGGGC	mir-184	21	1	0	41
t0062767	22	12	TCAGGTAGTAGGTTGTATAGTT	cel-let-7-5p	22	TGAGGTAGTAGGTTGTATAGTT	let-7	21	1	0	41
t0062808	22	12	TGGACTGTAAAGAAGTATGGAG	dme-miR-1-3p	22	TGGAATGTAAAGAAGTATGGAG	mir-1	21	1	0	41
t0062892	23	12	TGGCGTAGTAGGTTGTATAGTTT	cel-let-7-5p	22	TGAGGTAGTAGGTTGTATAGTT	let-7	20	2	1	35
t0062942	21	12	TCACTGAGACCCTTACTTGTG	mmu-miR-125b-5p	22	TCCCTGAGACCCTAACTTGTGA	mir-125	19	2	1	33
t0063033	25	12	CCAGATCTAACTCTTCCAGCTCATT	cte-miR-750	23	CCAGATCTAACTCTTCCAGCTCA	mir-750	23	0	2	40
t0063116	21	11	TGGAATGTAAAGAGTATGGAG	dme-miR-1-3p	22	TGGAATGTAAAGAAGTATGGAG	mir-1	21	0	1	39
t0063201	22	11	TGGAATGTAAAGAAGTAGGGAG	dme-miR-1-3p	22	TGGAATGTAAAGAAGTATGGAG	mir-1	21	1	0	41
t0063264	25	11	CCTACCCTGTAGAACCGGGCTTTTG	bmo-miR-993a*	24	TCTACCCTGTAGATCCGGGCTTTT	mir-993	22	2	1	39
t0063298	20	11	TGGAATTAAAGAAGTATGGA	dme-miR-1-3p	22	TGGAATGTAAAGAAGTATGGAG	mir-1	20	0	2	34
t0063375	24	11	CTCTGTGCTGTGGAGGTAATATAT	isc-miR-5308	23	TCTGTGCTGTGGAGGTAATATAT	undef	23	0	1	43
t0063398	26	11	AATGGCACTGGAAGAATTCACGGTTT	tca-miR-263a-5p	24	AATGGCACTGGAAGAATTCACGGG	mir-263	23	1	2	39
t0063472	25	11	TATTGCACTCGTCCCGGCCTTTTTT	odi-miR-92a	22	TATTGCACTCGTCCCGGCCTTG	undef	21	1	3	32
t0063487	23	11	TCTATGCTGTGGAGGTAATATAT	isc-miR-5308	23	TCTGTGCTGTGGAGGTAATATAT	undef	22	1	0	43
t0063499	22	11	TGATGTAGTAGATTGTATAGTT	hsa-let-7f-5p	22	TGAGGTAGTAGATTGTATAGTT	let-7	21	1	0	41
t0063685	24	11	TGCGGTAGTAGGTTGTATAGTTAA	cel-let-7-5p	22	TGAGGTAGTAGGTTGTATAGTT	let-7	21	1	2	35
t0063706	22	11	TGTAGTCTGGCAGAAACGTCGG	isc-miR-5310	21	TGTAGTCTGGCAGAAACGTCG	undef	21	0	1	39
t0063720	24	11	TACTTTGAGTCGGTACGAATCCTT	isc-miR-3931	23	TACTTTGAGTCGGTACGAATCCT	undef	23	0	1	43
t0063871	22	11	TGGGGTGTAAAGAAGTATGGAG	dme-miR-1-3p	22	TGGAATGTAAAGAAGTATGGAG	mir-1	20	2	0	38
t0063967	19	11	CTATGTGGTCTTCAGCGAG	hsa-miR-4302	18	CCAGTGTGGCTCAGCGAG	undef	16	1	3	22
t0063999	18	11	GGAATGTAAAGAAGTATG	crm-miR-1	20	TGGAATGTAAAGAAGTATGT	mir-1	18	0	2	30
t0064193	18	11	AGGAATGTAAAGAAGTAT	crm-miR-1	20	TGGAATGTAAAGAAGTATGT	mir-1	17	1	2	27
t0064195	21	11	TGATGTGGTAGAGGTTTTCTC	sko-miR-4842	22	TAGTATGTTGTAAGGTTTTCTC	undef	19	1	3	28
t0064354	22	11	TGCGATGTAAAGAAGTATGTAT	mmu-miR-1a-3p	22	TGGAATGTAAAGAAGTATGTAT	mir-1	20	2	0	38
t0064385	21	11	TGGAATGTGAGGAAGTATGGA	dme-miR-1-3p	22	TGGAATGTAAAGAAGTATGGAG	mir-1	19	2	1	33
t0064392	21	11	TGGAATGTAATGAAGTATGGA	dme-miR-1-3p	22	TGGAATGTAAAGAAGTATGGAG	mir-1	20	1	1	36
t0064411	21	11	TTTGGTTATCTAGCTGTATGA	bma-miR-9	22	CTTTGGTTATCTAGCTGTATGA	mir-9	21	0	1	39
t0064424	23	11	TAGCCTGTAGAACCGGGCTTTTG	bmo-miR-993a*	24	TCTACCCTGTAGATCCGGGCTTTT	mir-993	20	2	3	29
t0064496	22	11	AAAATCGGTTCTAGAGAGGTTT	lmi-miR-10*	22	AAATTCGGTTCTAGAGAGGTTT	mir-10	21	1	0	41
t0064710	24	11	AAGAGAGCAATCCGTGGACAGTTT	dme-miR-281-2-5p	22	AAGAGAGCTATCCGTCGACAGT	mir-46	20	2	2	32
t0064717	23	11	TTTAAGTAGTAGTGCCGCAGGTA	isc-miR-252b	22	TTAAGTAGTAGTGCCGCAGGTA	mir-252	22	0	1	41
t0064753	23	11	TCAGGTACCTGAAGGAGCGCGCG	dme-miR-275-3p	23	TCAGGTACCTGAAGTAGCGCGCG	mir-275	22	1	0	43
t0064797	24	11	TACCCTGTAGATCCGAATTTGTAA	hsa-miR-10a-5p	23	TACCCTGTAGATCCGAATTTGTG	mir-10	22	1	1	40
t0065008	22	11	TTAAGTAGTAGTGCCGCAGGGA	isc-miR-252b	22	TTAAGTAGTAGTGCCGCAGGTA	mir-252	21	1	0	41
t0065020	19	11	AATGGCACTGGAAGAATTC	bmo-miR-263a	21	AATGGCACTGGAAGAATTCAC	mir-263	19	0	2	32
t0065080	25	11	TGATAGAACCGACACTCGACGCGTG	dpu-miR-279b	24	TGACTAGAACCCACACTCGTCCGG	undef	21	2	3	31
t0065277	21	11	TGGTATGTAGAGAAGTATGGA	dme-miR-1-3p	22	TGGAATGTAAAGAAGTATGGAG	mir-1	19	2	1	33
t0065286	18	11	AGCGACGTTCGGGATCGC	gga-miR-1742	20	AATCGTCGTTCGGGATCCGC	undef	16	2	2	24
t0065293	22	11	TGAGGTAGTAGGTTGAATAGTT	cel-let-7-5p	22	TGAGGTAGTAGGTTGTATAGTT	let-7	21	1	0	41
t0065334	24	11	TGAGGTAGTAGGTTGTATGGTTAA	hsa-let-7c	22	TGAGGTAGTAGGTTGTATGGTT	let-7	22	0	2	38
t0065424	23	11	TGGAATGTAAAGAAGGATGGAGA	dme-miR-1-3p	22	TGGAATGTAAAGAAGTATGGAG	mir-1	21	1	1	38
t0065584	22	11	TGAGGTAGTAGGTTGTTTAGTT	xtr-let-7e	22	TGAGGTAGTAGGTTGTTTAGTT	let-7	22	0	0	44
t0065593	23	11	CCTGGACGGAGAACTGATAAGGA	bmo-miR-184	24	ACTGGACGGAGAACTGATAAGGGC	mir-184	21	2	1	37
t0065700	19	11	TGGAATGAAAAGAAGTATG	crm-miR-1	20	TGGAATGTAAAGAAGTATGT	mir-1	18	1	1	32
t0065804	19	11	ATTATGAGACTGACGCGCT	oan-miR-1357	19	ATTATGAGATCTGAGGGCC	undef	16	2	2	24
t0065972	24	11	TGCAATGTAAAGAAGTATGGAGAA	dme-miR-1-3p	22	TGGAATGTAAAGAAGTATGGAG	mir-1	21	1	2	35
t0066025	20	11	AGGTAGTAGGTTGTATAGTT	cel-let-7-5p	22	TGAGGTAGTAGGTTGTATAGTT	let-7	20	0	2	34
t0066044	24	11	TGCAAGTGGATGACGCATCTGTGC	hsa-miR-3681-5p	22	TAGTGGATGATGCACTCTGTGC	undef	20	1	4	27
t0066120	22	11	TGGGGTAGTAGATTGTATAGTT	hsa-let-7f-5p	22	TGAGGTAGTAGATTGTATAGTT	let-7	21	1	0	41
t0066270	22	11	GGGGATGTAGCTCAGATGGTAG	cin-miR-4175-3p	19	GGTGTAGCTCCGATGGTAG	undef	18	1	3	26
t0066496	25	11	TGAGAGTGGATGATGCATGTACTTA	gga-miR-1799	21	TGAAGTGATGATGCCTGATTA	undef	20	1	4	27
t0066525	23	11	AACGCGTAGATCCGAACTTGTGA	bfl-miR-100	23	AACCCGTAGATCCGAACTTGTGT	mir-99	21	2	0	40
t0066740	21	11	GGAATGTAAGGAAGTATGGAG	dme-miR-1-3p	22	TGGAATGTAAAGAAGTATGGAG	mir-1	20	1	1	36
t0066807	19	11	TGCTGTAGTAGGTTGTATA	tca-let-7-5p	20	TGAGGTAGTAGGTTGTATAG	let-7	17	2	1	29
t0066822	25	11	TGGGGATTTTCAACGACGGTATGAG	bmo-miR-2788	22	TGGGGTTTCAAAGCGGTATGTG	mir-2788	20	2	3	29
t0066851	19	11	TGAGGTAGTAGGTATAGTT	cel-let-7-5p	22	TGAGGTAGTAGGTTGTATAGTT	let-7	19	0	3	29
t0066900	22	11	TAATCTGTAGATCCGAATTTGT	dre-miR-10a	22	TACCCTGTAGATCCGAATTTGT	mir-10	20	2	0	38
t0066966	23	11	TGGAATGTAGAGAAGTATGGAGC	dme-miR-1-3p	22	TGGAATGTAAAGAAGTATGGAG	mir-1	21	1	1	38
t0066975	20	11	GCCTCTTGGGTCGGTCTGCT	bta-miR-2290	20	GCCTCTGGTGGTCGGTTTGT	undef	17	2	2	26
t0066982	20	11	TGGAATGGAGAGAAGTATGG	dme-miR-1-3p	22	TGGAATGTAAAGAAGTATGGAG	mir-1	18	2	2	28
t0066984	21	11	TGGAATGTAAAGAAGTATGGC	dme-miR-1-3p	22	TGGAATGTAAAGAAGTATGGAG	mir-1	20	1	1	36
t0067085	18	11	TGAGGTAGTAGTTTGTGC	ssc-let-7i	19	TGAGGTAGTAGTTTGTGCT	let-7	18	0	1	33
t0067136	23	11	TACTACTGTCAGGTAAAGATGTC	dme-miR-8-3p	23	TAATACTGTCAGGTAAAGATGTC	mir-8	22	1	0	43
t0067138	25	11	TCAGGTACCTGAAGTAGCGCGCATT	dme-miR-275-3p	23	TCAGGTACCTGAAGTAGCGCGCG	mir-275	22	1	2	37
t0067227	24	11	TCAGGTACCTGAAGTAGCGCGCTA	dme-miR-275-3p	23	TCAGGTACCTGAAGTAGCGCGCG	mir-275	22	1	1	40
t0067364	20	11	TGGAATGTAAAGACGTATGG	dme-miR-1-3p	22	TGGAATGTAAAGAAGTATGGAG	mir-1	19	1	2	31
t0067467	25	11	TGAGGTAGTAGGTTGTATAGTTAAT	cel-let-7-5p	22	TGAGGTAGTAGGTTGTATAGTT	let-7	22	0	3	35
t0067527	20	11	TGGATGTAAAGAAGTATGGA	dme-miR-1-3p	22	TGGAATGTAAAGAAGTATGGAG	mir-1	20	0	2	34
t0067547	21	11	TCATGTACCTGAAGTAGCGCG	api-miR-275	21	TCAGGTACCTGAAGTAGCGCG	mir-275	20	1	0	39
t0067622	26	11	CTACCCTGTAGAACCGGGCTTTTGAA	dps-miR-993*	24	CTACCCTGTAGTTCCGGGCTTTTG	mir-993	22	2	2	36
t0067670	24	11	TGGAATGTAGAGAAGTATGGAGTA	dme-miR-1-3p	22	TGGAATGTAAAGAAGTATGGAG	mir-1	21	1	2	35
t0067687	23	11	TGGAATGTAAAGATGTATGGAGA	dme-miR-1-3p	22	TGGAATGTAAAGAAGTATGGAG	mir-1	21	1	1	38
t0067710	22	11	TGGAATGTAGAGAAGTATGTAT	mmu-miR-1a-3p	22	TGGAATGTAAAGAAGTATGTAT	mir-1	21	1	0	41
t0067953	21	11	TGACTAGATCCACATCCATCC	cte-miR-279	21	TGACTAGATCCACACTCATCC	mir-279	19	2	0	36
t0068043	19	11	TGTGATGTAAAGAAGTATG	crm-miR-1	20	TGGAATGTAAAGAAGTATGT	mir-1	17	2	1	29
t0068089	25	11	TCTCTGTGCTGTGGAGGTAATATAT	isc-miR-5308	23	TCTGTGCTGTGGAGGTAATATAT	undef	23	0	2	40
t0068293	23	10	AGAGGTAGTAGGTTGTATAGTTT	hsa-let-7d-5p	22	AGAGGTAGTAGGTTGCATAGTT	let-7	21	1	1	38
t0068469	19	10	TCGGTTCATTGTGTGCAGT	tca-miR-3879-5p	19	TGGGTTATTGTGTGCCGGT	undef	16	2	2	24
t0068652	24	10	TGGAATGTAAGGAAGTATGGAGAT	dme-miR-1-3p	22	TGGAATGTAAAGAAGTATGGAG	mir-1	21	1	2	35
t0068683	23	10	TCTATGGTTATCTAGCTGTATGA	dme-miR-9a-5p	23	TCTTTGGTTATCTAGCTGTATGA	mir-9	22	1	0	43
t0068930	22	10	TGGAATGTAAGGAAGTATGGAC	dme-miR-1-3p	22	TGGAATGTAAAGAAGTATGGAG	mir-1	20	2	0	38
t0069119	22	10	AAGACGTAGATCCGAACTTGTG	hsa-miR-100-5p	22	AACCCGTAGATCCGAACTTGTG	mir-99	20	2	0	38
t0069233	22	10	TGAGGTAGTAGATTGTATGGTT	pma-let-7c	22	TGAGGTAGTAGATTGTATGGTT	let-7	22	0	0	44
t0069271	23	10	TGGCATGTAAAGAAGTATGGAGT	dme-miR-1-3p	22	TGGAATGTAAAGAAGTATGGAG	mir-1	21	1	1	38
t0069422	23	10	TTCGGATTGTTGCTCAGAAGGCG	isc-miR-315	22	TTTTGATTGTTGCTCAGAAGGC	mir-315	20	2	1	35
t0069445	21	10	TGAGGTAGGAGGTTGTATAGT	bta-let-7e	21	TGAGGTAGGAGGTTGTATAGT	let-7	21	0	0	42
t0069505	22	10	GAAAGACATGGGTAGTGAGATG	cte-miR-71	23	TGAAAGACATGGGTAGTGAGATG	mir-71	22	0	1	41
t0069534	19	10	TGATATGTAAAGAAGTATG	crm-miR-1	20	TGGAATGTAAAGAAGTATGT	mir-1	17	2	1	29
t0069540	23	10	TGGAATGTAAAGAAGCATGGAGA	dme-miR-1-3p	22	TGGAATGTAAAGAAGTATGGAG	mir-1	21	1	1	38
t0069541	22	10	GGAATGTAAAGAAGTATGGAGT	dme-miR-1-3p	22	TGGAATGTAAAGAAGTATGGAG	mir-1	21	0	2	36
t0069641	24	10	TGCGGTAGTAGGTTGTATAGTTTT	cel-let-7-5p	22	TGAGGTAGTAGGTTGTATAGTT	let-7	21	1	2	35
t0069701	23	10	TCGAGTACCTGAAGTAGCGCGCG	dme-miR-275-3p	23	TCAGGTACCTGAAGTAGCGCGCG	mir-275	21	2	0	40
t0069845	21	10	ATAGAATGTAAAGAAGTATGG	dme-miR-1-3p	22	TGGAATGTAAAGAAGTATGGAG	mir-1	19	1	3	28
t0069959	22	10	TAGGAACTTCATACCATGCTCT	dme-miR-276a-3p	22	TAGGAACTTCATACCGTGCTCT	mir-276	21	1	0	41
t0070023	22	10	TGGAATGTAGAGAAGTATGTAG	cte-miR-1	22	TGGAATGTAAAGAAGTATGTAG	mir-1	21	1	0	41
t0070055	22	10	TTGAGGTAGTAGGTTGTATAGT	dme-let-7-5p	21	TGAGGTAGTAGGTTGTATAGT	let-7	21	0	1	39
t0070066	22	10	TAAGTTGAGTCGGTACGAATCC	isc-miR-3931	23	TACTTTGAGTCGGTACGAATCCT	undef	20	2	1	35
t0070186	21	10	AAGCCGTAGATCCGAACTTGT	mdo-miR-100	21	AACCCGTAGATCCGAACTTGT	mir-99	20	1	0	39
t0070278	26	10	TGGACGGAGAACTGATAAGGGCTATT	mmu-miR-184-3p	22	TGGACGGAGAACTGATAAGGGT	mir-184	22	0	4	32
t0070376	21	10	TGGAATGTAAACAAGTATGGA	dme-miR-1-3p	22	TGGAATGTAAAGAAGTATGGAG	mir-1	20	1	1	36
t0070406	23	10	TGGGATGTAGAGAAGTATGGAGA	dme-miR-1-3p	22	TGGAATGTAAAGAAGTATGGAG	mir-1	20	2	1	35
t0070423	22	10	TGATGTAGTAGGTTGTATGGTT	hsa-let-7c	22	TGAGGTAGTAGGTTGTATGGTT	let-7	21	1	0	41
t0070459	24	10	TGAAAGACATGGGTAGTGAGATAA	cte-miR-71	23	TGAAAGACATGGGTAGTGAGATG	mir-71	22	1	1	40
t0070498	20	10	TCAGGTACCTGAAGTAGCAA	aae-miR-275	20	TCAGGTACCTGAAGTAGCGC	mir-275	18	2	0	34
t0070602	18	10	TATCACAGCCACCTTTGA	bma-miR-2a	21	TATCACAGCCAGCTTTGATGT	mir-2	17	1	3	24
t0070617	19	10	GAGGTAGTAGGTTGTATAG	tca-let-7-5p	20	TGAGGTAGTAGGTTGTATAG	let-7	19	0	1	35
t0070624	25	10	AAAGACAGACAGACAGACCAACATT	mmu-miR-1192	22	AAACAAACAAACAGACCAAATT	undef	20	2	3	29
t0070734	23	10	TTTCAATGAAGTGTCATGTCCAT	age-miR-513c	22	TTCTCAAGAAGGTGTCATTCAT	mir-506	20	0	5	25
t0070779	21	10	TGGAATGTTAAGAAGTATGGA	gga-miR-1b	21	TGGAATGTTAAGAAGTATGTA	mir-1	20	1	0	39
t0070970	23	10	TGGAATGCAAAGAAGTATGGAGA	dme-miR-1-3p	22	TGGAATGTAAAGAAGTATGGAG	mir-1	21	1	1	38
t0071023	21	10	GGGATGTAAAGAAGTATGGAG	dme-miR-1-3p	22	TGGAATGTAAAGAAGTATGGAG	mir-1	20	1	1	36
t0071151	19	10	TTGAATGTAAAGAAGTATG	crm-miR-1	20	TGGAATGTAAAGAAGTATGT	mir-1	18	1	1	32
t0071260	19	10	TACGTATACTGAAGGTATA	dps-miR-iab-8	22	TTACGTATACTGAAGGTATACC	mir-iab-8	19	0	3	29
t0071410	25	10	TGGAATGTAGAGAAGTATGGAGAAA	dme-miR-1-3p	22	TGGAATGTAAAGAAGTATGGAG	mir-1	21	1	3	32
t0071696	22	10	AGGAATGTAGAGAAGTATGGAG	dme-miR-1-3p	22	TGGAATGTAAAGAAGTATGGAG	mir-1	20	2	0	38
t0071767	23	10	TGGAATGTAAAGAAGTATGGGGA	dme-miR-1-3p	22	TGGAATGTAAAGAAGTATGGAG	mir-1	21	1	1	38
t0071890	22	10	CAGACCTTTCCAGAACGACTGC	rmi-miR-5319	22	CAGGCCTTTCCAGAATGACTGC	undef	20	2	0	38
t0071921	23	10	TGCACACAGCTGGTGGTATATCA	isc-miR-317	25	TGAACACAGCTGGTGGTATATCAGT	mir-317	22	1	2	37
t0072004	27	10	TCAGGTACCTGAAGTAGCGCGCGTTTT	dme-miR-275-3p	23	TCAGGTACCTGAAGTAGCGCGCG	mir-275	23	0	4	34
t0072021	22	10	TGCAGTGTAAAGAAGTATGGAG	dme-miR-1-3p	22	TGGAATGTAAAGAAGTATGGAG	mir-1	20	2	0	38
t0072118	22	10	TGACTAGATCCACACTCATTCA	dme-miR-279-3p	22	TGACTAGATCCACACTCATTAA	mir-279	21	1	0	41
t0072155	21	10	ATGAAATGTAAAGAAGTATGG	dme-miR-1-3p	22	TGGAATGTAAAGAAGTATGGAG	mir-1	19	1	3	28
t0072233	22	10	TTAGTTCGTTCGGCTCGAGTTA	ame-miR-375	22	TTTGTTCGTTCGGCTCGAGTTA	mir-375	21	1	0	41
t0072298	20	10	TATCACAGCCACCTTTGATG	isc-miR-2b	23	TATCACAGCCACCTTTGATGAGC	mir-2	20	0	3	31
t0072300	20	10	TGGAATGTATAAGTATGGAG	dme-miR-1-3p	22	TGGAATGTAAAGAAGTATGGAG	mir-1	19	1	2	31
t0072332	21	10	TATGGCACTCGTCCCGGCCTT	odi-miR-92a	22	TATTGCACTCGTCCCGGCCTTG	undef	20	1	1	36
t0072351	23	10	TTTTTATTGTTGCTCAGAAGGCG	isc-miR-315	22	TTTTGATTGTTGCTCAGAAGGC	mir-315	21	1	1	38
t0072404	22	10	TGAAGTAGTAGGTTGTATGGTT	hsa-let-7c	22	TGAGGTAGTAGGTTGTATGGTT	let-7	21	1	0	41
t0072455	20	10	TCATGTACCTGAAGTAGCGC	aae-miR-275	20	TCAGGTACCTGAAGTAGCGC	mir-275	19	1	0	37
t0072652	20	10	GAAGCTCGTTTCTACAGGTA	dpu-miR-993	23	GAAGCTCGTTTCTACAGGTATCT	mir-993	20	0	3	31
t0072718	18	10	ATAGTACTTCATCAGGTG	tca-miR-305-5p	21	ATTGTACTTCATCAGGTGCTC	mir-305	17	1	3	24
t0072865	23	10	TGAGGTAGTAGGTTGTGTAGTTT	cel-let-7-5p	22	TGAGGTAGTAGGTTGTATAGTT	let-7	21	1	1	38
t0073109	22	10	TACCTTGTAGATCCGAATTTGT	dre-miR-10a	22	TACCCTGTAGATCCGAATTTGT	mir-10	21	1	0	41
t0073194	22	10	GAGGTAGTAGGTTGTATAGTTC	cel-let-7-5p	22	TGAGGTAGTAGGTTGTATAGTT	let-7	21	0	2	36
t0073210	21	10	TGAAATGTAAGGAAGTATGGA	dme-miR-1-3p	22	TGGAATGTAAAGAAGTATGGAG	mir-1	19	2	1	33
t0073261	21	10	TGTAATGTAGAGAAGTATGGA	dme-miR-1-3p	22	TGGAATGTAAAGAAGTATGGAG	mir-1	19	2	1	33
t0073270	22	10	TGAGATCATTGTGAAAGCTGAA	ame-bantam	23	TGAGATCATTGTGAAAGCTGATT	bantam	21	1	1	38
t0073293	21	10	GGGGTGTAGCTCAGATGGTAG	cin-miR-4175-3p	19	GGTGTAGCTCCGATGGTAG	undef	18	1	2	29
t0073452	22	10	TCTATGGTTATCTAGCTGTATG	xtr-miR-9	22	TCTTTGGTTATCTAGCTGTATG	mir-9	21	1	0	41
t0073453	23	10	TGGTGTAGTAGGTTGTATAGTTA	cel-let-7-5p	22	TGAGGTAGTAGGTTGTATAGTT	let-7	20	2	1	35
t0073536	25	10	TAATACTGTCAGGTAAAGATGTCTT	dme-miR-8-3p	23	TAATACTGTCAGGTAAAGATGTC	mir-8	23	0	2	40
t0073587	19	10	TGGAATGTAAAGAAGTTGG	dme-miR-1-3p	22	TGGAATGTAAAGAAGTATGGAG	mir-1	19	0	3	29
t0073667	20	10	TAAGTACTAGCGCCGTAGGA	aae-miR-252	21	TAAGTACTAGTGCCGCAGGAG	mir-252	18	2	1	31
t0073668	22	10	TGGAATGTGTAGAAGTATGGAG	dme-miR-1-3p	22	TGGAATGTAAAGAAGTATGGAG	mir-1	20	2	0	38
t0073723	19	10	TATCACAGCCAGCTTTGAT	bma-miR-2a	21	TATCACAGCCAGCTTTGATGT	mir-2	19	0	2	32
t0073894	18	10	ATTCTACTTCATCAGGTG	tca-miR-305-5p	21	ATTGTACTTCATCAGGTGCTC	mir-305	17	1	3	24
t0073952	23	10	TTAAGTAGTAGTGCCGCAGGGAA	cel-miR-252-5p	23	ATAAGTAGTAGTGCCGCAGGTAA	mir-252	21	2	0	40
t0073999	21	10	TGGAATGTAAGGAAGTGTGTG	mdo-miR-206	21	TGGAATGTAAGGAAGTGTGTG	mir-1	21	0	0	42
t0074008	21	10	TGGAATGTAAAGAAGTTTGGA	dme-miR-1-3p	22	TGGAATGTAAAGAAGTATGGAG	mir-1	20	1	1	36
t0074038	21	10	TGCAATGTAGAGAAGTATGGA	dme-miR-1-3p	22	TGGAATGTAAAGAAGTATGGAG	mir-1	19	2	1	33
t0074054	22	10	TGGAATGTAAGGAAGTATGTAG	cte-miR-1	22	TGGAATGTAAAGAAGTATGTAG	mir-1	21	1	0	41
t0074082	21	10	TGGGCTTGAAGATTAGCTTAG	isc-miR-5305	22	TTGGGCTTGAAGATTAGCTTAG	undef	21	0	1	39
t0074270	25	10	TGGACGGAGAACTGATAAGGGCATT	mmu-miR-184-3p	22	TGGACGGAGAACTGATAAGGGT	mir-184	22	0	3	35
t0074381	22	10	TTGGGCTTGGAGATTGGCTTAG	isc-miR-5305	22	TTGGGCTTGAAGATTAGCTTAG	undef	20	2	0	38
t0074433	23	9	TGTAGTAGTAGGTTGTATAGTTT	cel-let-7-5p	22	TGAGGTAGTAGGTTGTATAGTT	let-7	20	2	1	35
t0074449	23	9	TGGGATGTAAGGAAGTATGGAGA	dme-miR-1-3p	22	TGGAATGTAAAGAAGTATGGAG	mir-1	20	2	1	35
t0074467	19	9	CTGCACCGGGACTGGGCGA	hsa-miR-3130-3p	21	GCTGCACCGGAGACTGGGTAA	mir-3130	17	2	2	26
t0074595	23	9	TTAAGTAGTAGGGCCGCAGGTAA	cel-miR-252-5p	23	ATAAGTAGTAGTGCCGCAGGTAA	mir-252	21	2	0	40
t0074713	23	9	TCAGTGGTTATCTAGCTGTATGA	dme-miR-9a-5p	23	TCTTTGGTTATCTAGCTGTATGA	mir-9	21	2	0	40
t0074863	22	9	TGGATAGATCCACACTCATCCA	lgi-miR-279	22	TGACTAGATCCACACTCATCCA	mir-279	20	2	0	38
t0074918	20	9	TGGAATGTAGAGAAATATGG	dme-miR-1-3p	22	TGGAATGTAAAGAAGTATGGAG	mir-1	18	2	2	28
t0074939	20	9	TTTATTCGTTCGGCTCGAGT	ame-miR-375	22	TTTGTTCGTTCGGCTCGAGTTA	mir-375	19	1	2	31
t0074957	22	9	TGTAATGTAAAGAAGTATGGAT	dme-miR-1-3p	22	TGGAATGTAAAGAAGTATGGAG	mir-1	20	2	0	38
t0075103	23	9	TGAGGGGCAGAGAGCGAGACTTT	hsa-miR-423-5p	23	TGAGGGGCAGAGAGCGAGACTTT	mir-423	23	0	0	46
t0075237	19	9	TAGAAACTTCATACCATGC	isc-miR-276	21	TAGGAACTTCATACCATGCTC	undef	18	1	2	29
t0075290	23	9	TTTGGTCCCCTTCAACCAGCTGT	spu-miR-133	23	TTTGGTCCCCTTCAACCAGCCGT	mir-133	22	1	0	43
t0075385	23	9	TGCGATCATTGTGAAAGCTGATT	ame-bantam	23	TGAGATCATTGTGAAAGCTGATT	bantam	22	1	0	43
t0075411	22	9	TCAGGTACCTGAAGTAGCGCTA	api-miR-275	21	TCAGGTACCTGAAGTAGCGCG	mir-275	20	1	1	36
t0075440	18	9	TGGAAGACTAGTGATTTT	ggo-miR-7	21	TGGAAGACTAGTGATTTTGTT	mir-7	18	0	3	27
t0075454	22	9	ATTTGATTGTTGCTCAGAAGGC	isc-miR-315	22	TTTTGATTGTTGCTCAGAAGGC	mir-315	21	1	0	41
t0075695	24	9	TTTTGTTCGTTCGGCTCGAGTTAT	ame-miR-375	22	TTTGTTCGTTCGGCTCGAGTTA	mir-375	22	0	2	38
t0075723	24	9	AAAGCGTAGATCCGAACTTGTGAA	hsa-miR-100-5p	22	AACCCGTAGATCCGAACTTGTG	mir-99	20	2	2	32
t0075815	23	9	AAACCGTTACCATTACTGAGTTT	gga-miR-451	23	AAACCGTTACCATTACTGAGTTT	mir-451	23	0	0	46
t0075897	20	9	TCAGTGGTAGAGCATCGGAC	mmu-miR-1957	19	CAGTGGTAGAGCATATGAC	undef	17	2	1	29
t0075942	21	9	TGAGGTAGTGGGTTGTATAGT	dme-let-7-5p	21	TGAGGTAGTAGGTTGTATAGT	let-7	20	1	0	39
t0075974	21	9	TACCCTGTAGATCCGAATTGT	dre-miR-10a	22	TACCCTGTAGATCCGAATTTGT	mir-10	21	0	1	39
t0076028	22	9	TGACTAGATCCACATTCATCCA	lgi-miR-279	22	TGACTAGATCCACACTCATCCA	mir-279	21	1	0	41
t0076118	22	9	TCCGATGTGGTCTAGTGGCTAG	ssc-miR-2476	21	TCCCTGTGGTCTAGTGGTTAG	mir-2476	19	2	1	33
t0076159	22	9	TTAGGATTGTTGCTCAGAAGGC	isc-miR-315	22	TTTTGATTGTTGCTCAGAAGGC	mir-315	20	2	0	38
t0076165	21	9	ACACTGTAGATCCGAATTTGT	dps-miR-10	21	ACCCTGTAGATCCGAATTTGT	mir-10	20	1	0	39
t0076170	24	9	TTTAAGTAGTAGTGCCGCAGGTAA	cel-miR-252-5p	23	ATAAGTAGTAGTGCCGCAGGTAA	mir-252	22	1	1	40
t0076172	19	9	CGATGTGGTCTTCAGCGAG	hsa-miR-4302	18	CCAGTGTGGCTCAGCGAG	undef	16	1	3	22
t0076211	22	9	TGACTAGATCCATACTCATCCA	lgi-miR-279	22	TGACTAGATCCACACTCATCCA	mir-279	21	1	0	41
t0076228	19	9	TGGTATGTAGAGAAGTATG	crm-miR-1	20	TGGAATGTAAAGAAGTATGT	mir-1	17	2	1	29
t0076533	23	9	TGGAATGTAAAGAATTATGGAGA	dme-miR-1-3p	22	TGGAATGTAAAGAAGTATGGAG	mir-1	21	1	1	38
t0076579	22	9	CGACTAGATCCACACTCATCCA	lgi-miR-279	22	TGACTAGATCCACACTCATCCA	mir-279	21	1	0	41
t0076719	22	9	TATTGCACTCGTCTCGGCCTTT	odi-miR-92a	22	TATTGCACTCGTCCCGGCCTTG	undef	20	2	0	38
t0076791	24	9	TGTCATGTAAAGAAGTATGGAGAA	dme-miR-1-3p	22	TGGAATGTAAAGAAGTATGGAG	mir-1	20	2	2	32
t0076853	18	9	TGTCATGTAAAGAAGTAT	crm-miR-1	20	TGGAATGTAAAGAAGTATGT	mir-1	16	2	2	24
t0076869	20	9	TTTGGCACTAGCACATTTTT	mml-miR-96	22	TTTGGCACTAGCACATTTTTGC	mir-96	20	0	2	34
t0076918	26	9	TCTGTGCTGTGGAGGTAATATATTTT	isc-miR-5308	23	TCTGTGCTGTGGAGGTAATATAT	undef	23	0	3	37
t0076994	22	9	GCCCTGAGACCCTTACTTGTGA	mmu-miR-125b-5p	22	TCCCTGAGACCCTAACTTGTGA	mir-125	20	2	0	38
t0077130	21	9	TACCACAGGGTAGAACCACGG	mmu-miR-140-3p	21	TACCACAGGGTAGAACCACGG	mir-140	21	0	0	42
t0077131	18	9	GAATGTAAAGAAGTATGG	dme-miR-1-3p	22	TGGAATGTAAAGAAGTATGGAG	mir-1	18	0	4	24
t0077300	22	9	GTGAGGTAGTAGGTTGTATAGT	dme-let-7-5p	21	TGAGGTAGTAGGTTGTATAGT	let-7	21	0	1	39
t0077401	23	9	TCGAATGTAAAGAAGTATGGAGA	dme-miR-1-3p	22	TGGAATGTAAAGAAGTATGGAG	mir-1	21	1	1	38
t0077464	23	9	AATCGCACTGGAAGAATTCACGG	aae-miR-263a	23	AATGGCACTGGAAGAATTCACGG	mir-263	22	1	0	43
t0077477	22	9	TGCAATGGAAAGAAGTATGGAG	dme-miR-1-3p	22	TGGAATGTAAAGAAGTATGGAG	mir-1	20	2	0	38
t0077512	21	9	TGGATTGTAAAGAAGTATGGA	dme-miR-1-3p	22	TGGAATGTAAAGAAGTATGGAG	mir-1	20	1	1	36
t0077516	20	9	TGAGCGGAGAACTGATAAGG	aga-miR-184	21	TGGACGGAGAACTGATAAGGG	mir-184	18	2	1	31
t0077551	21	9	TGGAATGTAAAGAAGTAAGGA	dme-miR-1-3p	22	TGGAATGTAAAGAAGTATGGAG	mir-1	20	1	1	36
t0077584	21	9	TTTAGATTGTTGCTCAGAAGG	isc-miR-315	22	TTTTGATTGTTGCTCAGAAGGC	mir-315	20	1	1	36
t0077606	24	9	TTTGGATTGTTGCTCAGAAGGCGT	isc-miR-315	22	TTTTGATTGTTGCTCAGAAGGC	mir-315	21	1	2	35
t0077700	22	9	TAGGGACTTCATACCATGCTCG	isc-miR-276	21	TAGGAACTTCATACCATGCTC	undef	20	1	1	36
t0077761	20	9	TGGAATGTAGAGAAGTATGT	crm-miR-1	20	TGGAATGTAAAGAAGTATGT	mir-1	19	1	0	37
t0077783	23	9	TCAGGGACCTGAAGTAGCGCGCG	dme-miR-275-3p	23	TCAGGTACCTGAAGTAGCGCGCG	mir-275	22	1	0	43
t0077881	21	9	TGACTAGATTCACACTCATCC	cte-miR-279	21	TGACTAGATCCACACTCATCC	mir-279	20	1	0	39
t0077893	23	9	TGGAATGTAAGGAAGTATGGAGC	dme-miR-1-3p	22	TGGAATGTAAAGAAGTATGGAG	mir-1	21	1	1	38
t0077929	18	9	TGGAATAAAGAAGTATGG	dme-miR-1-3p	22	TGGAATGTAAAGAAGTATGGAG	mir-1	18	0	4	24
t0078069	21	9	TCTTGAGACCCTTACTTGTGA	mmu-miR-125b-5p	22	TCCCTGAGACCCTAACTTGTGA	mir-125	19	2	1	33
t0078153	24	9	TTCAGTAGTAGTGCCGCAGGTAAT	cel-miR-252-5p	23	ATAAGTAGTAGTGCCGCAGGTAA	mir-252	21	2	1	37
t0078169	24	9	TGAGGTAGTAGGTTGTGTGGTTTT	hsa-let-7b-5p	22	TGAGGTAGTAGGTTGTGTGGTT	let-7	22	0	2	38
t0078173	20	9	TGGGCGGAGAACTGATAAGG	aga-miR-184	21	TGGACGGAGAACTGATAAGGG	mir-184	19	1	1	34
t0078176	25	9	AGATATGTTTGATATTCTTGGTTTT	ame-miR-190	26	AGATATGTTTGATATTCTTGGTTGTT	mir-190	25	0	1	47
t0078234	19	9	GTACAGTACTGTGATAACT	ola-miR-101a-3p	21	GTACAGTACTGTGATAACTGA	mir-101	19	0	2	32
t0078295	23	9	TACTTTGAGTCGGTACGAATCAA	isc-miR-3931	23	TACTTTGAGTCGGTACGAATCCT	undef	21	2	0	40
t0078420	20	9	TGTGGTAGTAGGTTGTATAG	tca-let-7-5p	20	TGAGGTAGTAGGTTGTATAG	let-7	19	1	0	37
t0078550	22	9	TGGGATGTAAAGAAGTATGTAG	cte-miR-1	22	TGGAATGTAAAGAAGTATGTAG	mir-1	21	1	0	41
t0078557	23	9	AGCGAGGTATGGAGTTCTTACTG	tca-miR-276-5p	24	AGCGAGGTATAGAGTTCCTACGTG	mir-276	21	2	1	37
t0078576	22	9	AAGACAACATCCGGACAAGCAC	isc-miR-5315	22	AACACAACATCCGGACAAGCAC	undef	21	1	0	41
t0078762	22	9	TGAGGTAGGAGGTTGTATGGTT	hsa-let-7c	22	TGAGGTAGTAGGTTGTATGGTT	let-7	21	1	0	41
t0078808	26	9	CCAGATCTAACTCTTCCAGCTCATTT	cte-miR-750	23	CCAGATCTAACTCTTCCAGCTCA	mir-750	23	0	3	37
t0078909	23	9	GAGAGTATCACGTGACGCTCCTT	isc-miR-5306	22	AGAGTATCACGTGACGCTCCTT	undef	22	0	1	41
t0078910	23	9	TTTTTTTCCTCTGTCGATGTATT	dps-miR-2561	23	TGTTTTTTCCTTCTGTGAGTTTT	undef	20	1	4	27
t0079331	20	9	TGCAATCTAAAAATGTGTAT	rno-miR-1	22	TGGAATGTAAAGAAGTGTGTAT	mir-1	18	2	2	28
t0079386	22	9	TGGCTCAGTTCAGCAGGAACAG	hsa-miR-24-3p	22	TGGCTCAGTTCAGCAGGAACAG	mir-24	22	0	0	44
t0079391	22	9	TCCCTGGTGGTCTAGTGGTTAG	ssc-miR-2476	21	TCCCTGTGGTCTAGTGGTTAG	mir-2476	21	0	1	39
t0079466	25	9	TGGACGGAGAACTGATAAGGGCTTT	mmu-miR-184-3p	22	TGGACGGAGAACTGATAAGGGT	mir-184	22	0	3	35
t0079558	21	9	AGGTACCTGAAGTAGCGCGCG	dme-miR-275-3p	23	TCAGGTACCTGAAGTAGCGCGCG	mir-275	21	0	2	36
t0079562	21	9	TACTCTGTAGATCCGAATTTG	dre-miR-10a	22	TACCCTGTAGATCCGAATTTGT	mir-10	20	1	1	36
t0079592	20	9	TCAGGTACCTGAAGGAGCGC	aae-miR-275	20	TCAGGTACCTGAAGTAGCGC	mir-275	19	1	0	37
t0079727	21	9	TAGGTAGTAGGTTGTATAGTT	cel-let-7-5p	22	TGAGGTAGTAGGTTGTATAGTT	let-7	21	0	1	39
t0079831	22	9	GAATTCGGTTCTAGAGAGGTTT	lmi-miR-10*	22	AAATTCGGTTCTAGAGAGGTTT	mir-10	21	1	0	41
t0079897	22	9	CAAGGCCCATGGAAACCCCGAA	isc-miR-5309	22	CAATGCCCATGGAAACCCCGAA	undef	21	1	0	41
t0079990	22	9	TTCCTGAGACCCTTACTTGTGA	mmu-miR-125b-5p	22	TCCCTGAGACCCTAACTTGTGA	mir-125	20	2	0	38
t0080077	22	9	TGGAGTAGTAGATTGTATAGTT	hsa-let-7f-5p	22	TGAGGTAGTAGATTGTATAGTT	let-7	20	2	0	38
t0080119	18	9	TGCTATGTAAAGAAGTAT	crm-miR-1	20	TGGAATGTAAAGAAGTATGT	mir-1	16	2	2	24
t0080145	23	9	ATGGAATGTAAGGAAGTATGGAG	dme-miR-1-3p	22	TGGAATGTAAAGAAGTATGGAG	mir-1	21	1	1	38
t0080162	21	9	TGGGCGGAGAACTGATAAGGG	aga-miR-184	21	TGGACGGAGAACTGATAAGGG	mir-184	20	1	0	39
t0080245	22	9	CAGATCTTGGTGGTAGTAGCAA	sha-miR-716b	25	AGATCTTGGTGGTAGTAGCAAATAT	mir-716	21	0	5	27
t0080254	22	9	ATGAAATGTAAAGAAGTATGGA	dme-miR-1-3p	22	TGGAATGTAAAGAAGTATGGAG	mir-1	20	1	2	33
t0080266	24	9	TATGTGTGCCTTTTACCACGTTTT	tca-miR-3813-5p	23	TATTCTGCTCTTTTCGACGTTTT	undef	20	2	3	29
t0080270	19	9	TGGAATGTAAAGAGTATGG	dme-miR-1-3p	22	TGGAATGTAAAGAAGTATGGAG	mir-1	19	0	3	29
t0080450	23	9	CGAGGTAGTAGGTTGTATAGTTT	cel-let-7-5p	22	TGAGGTAGTAGGTTGTATAGTT	let-7	21	1	1	38
t0080550	21	9	TAGGTTGAGTCGGTACGAATC	isc-miR-3931	23	TACTTTGAGTCGGTACGAATCCT	undef	19	2	2	30
t0080583	22	9	TGAGCATTGGTGAGACAATAGG	gga-miR-1688	23	TGAGCATGGTAGAGACAATGATG	undef	20	1	3	30
t0080601	23	9	TAATACTGTCAGGTAAAGATGTT	dme-miR-8-3p	23	TAATACTGTCAGGTAAAGATGTC	mir-8	22	1	0	43
t0080616	25	9	TAGGTGTTGTAATGTGGTCATGGTT	cte-miR-2696	21	TGGGTTTGTAATGTGGTCATG	undef	20	1	4	27
t0080647	24	9	AACACGTAGATCCGAACTTGTGAA	bfl-miR-100	23	AACCCGTAGATCCGAACTTGTGT	mir-99	21	2	1	37
t0080884	20	9	TGGACTGTAAAGAAGTATGG	dme-miR-1-3p	22	TGGAATGTAAAGAAGTATGGAG	mir-1	19	1	2	31
t0080966	22	9	TGAGGAAGTAGATTGTATAGTT	hsa-let-7f-5p	22	TGAGGTAGTAGATTGTATAGTT	let-7	21	1	0	41
t0080994	25	9	TGGACGGAGAACTGATAAGGGCAAT	mmu-miR-184-3p	22	TGGACGGAGAACTGATAAGGGT	mir-184	22	0	3	35
t0081268	20	9	TAAGGCACGCGGTGAATGCC	mmu-miR-124-3p	20	TAAGGCACGCGGTGAATGCC	mir-124	20	0	0	40
t0081494	19	9	GAATGTAAAGAAGTATGGA	dme-miR-1-3p	22	TGGAATGTAAAGAAGTATGGAG	mir-1	19	0	3	29
t0081527	23	9	CATCTTACCAGACAGCATTAGAA	dme-miR-8-5p	22	CATCTTACCGGGCAGCATTAGA	mir-8	20	2	1	35
t0081780	20	9	CCTGAGACCCTTACTTGTGA	mmu-miR-125b-5p	22	TCCCTGAGACCCTAACTTGTGA	mir-125	19	1	2	31
t0081852	20	9	AAATGTAAAGAAGTATGGAG	dme-miR-1-3p	22	TGGAATGTAAAGAAGTATGGAG	mir-1	19	1	2	31
t0081926	21	9	TCTGAGGGCTGAGCCGGTCGG	bta-miR-2487	22	CTCTAAGGGCTGGGCCGGTCGG	undef	19	2	1	33
t0081944	24	9	TATCACAGCCACCTTTGATGACCA	isc-miR-2b	23	TATCACAGCCACCTTTGATGAGC	mir-2	22	1	1	40
t0082043	22	9	TAATACTGTCAGGGAAAGATGT	cqu-miR-8	22	TAATACTGTCAGGTAAAGATGT	mir-8	21	1	0	41
t0082059	23	9	TGGAATTTAAAGAAGTATGGAGA	dme-miR-1-3p	22	TGGAATGTAAAGAAGTATGGAG	mir-1	21	1	1	38
t0082129	21	8	GGGAATGTAGAGAAGTATGGA	dme-miR-1-3p	22	TGGAATGTAAAGAAGTATGGAG	mir-1	19	2	1	33
t0082205	22	8	TGCAATGTAAAGAAGTATGGAA	dme-miR-1-3p	22	TGGAATGTAAAGAAGTATGGAG	mir-1	20	2	0	38
t0082265	22	8	TCAGGTACCTGAAGTAGCGCTT	api-miR-275	21	TCAGGTACCTGAAGTAGCGCG	mir-275	20	1	1	36
t0082388	19	8	TGCCTAGATCCACACTCAT	bmo-miR-279a	19	TGACTAGATCCACACTCAT	mir-279	18	1	0	35
t0082585	20	8	TGGAAGGTAGAGAAGTATGG	dme-miR-1-3p	22	TGGAATGTAAAGAAGTATGGAG	mir-1	18	2	2	28
t0082626	23	8	TTGAATGTAAAGAAGTATGGAGA	dme-miR-1-3p	22	TGGAATGTAAAGAAGTATGGAG	mir-1	21	1	1	38
t0082683	20	8	TGAGGTTAGGTTGTATAGTT	cel-let-7-5p	22	TGAGGTAGTAGGTTGTATAGTT	let-7	20	0	2	34
t0082719	23	8	TGGAATGTAAAGGAGTATGGAGA	dme-miR-1-3p	22	TGGAATGTAAAGAAGTATGGAG	mir-1	21	1	1	38
t0082779	21	8	TGGCCGGAGAACTGATAAGGG	aga-miR-184	21	TGGACGGAGAACTGATAAGGG	mir-184	20	1	0	39
t0082782	20	8	TGGAATGTGTAGAAGTATGG	egr-miR-1	20	TGGAATGTTGTGAAGTATGT	mir-1	18	1	2	29
t0082820	20	8	TCAGGGACCTGAAGTAGCGC	aae-miR-275	20	TCAGGTACCTGAAGTAGCGC	mir-275	19	1	0	37
t0082955	20	8	TGCAGTAGTAGGTTGTATAG	tca-let-7-5p	20	TGAGGTAGTAGGTTGTATAG	let-7	18	2	0	34
t0083002	21	8	TGAGGTAGTAGGTTGTATAGA	dme-let-7-5p	21	TGAGGTAGTAGGTTGTATAGT	let-7	20	1	0	39
t0083231	23	8	TCTTGATTGTTGCTCAGAAGGCG	isc-miR-315	22	TTTTGATTGTTGCTCAGAAGGC	mir-315	21	1	1	38
t0083252	22	8	TGAGGTTGTAGGTTGTATAGTT	cel-let-7-5p	22	TGAGGTAGTAGGTTGTATAGTT	let-7	21	1	0	41
t0083400	21	8	TGATTGTCCAAACGCAGTTCT	hsa-miR-219-5p	21	TGATTGTCCAAACGCAATTCT	mir-219	20	1	0	39
t0083438	22	8	TGGAATGTAAAGAAGGATGTAT	mmu-miR-1a-3p	22	TGGAATGTAAAGAAGTATGTAT	mir-1	21	1	0	41
t0083458	22	8	TCGTATCCGGCTCGACGGACCA	bmo-miR-2779	20	ATATCCGGCTCGAAGGACCA	undef	18	2	2	28
t0083501	20	8	TCTTGGTGGTAGTAGCAAAT	sha-miR-716b	25	AGATCTTGGTGGTAGTAGCAAATAT	mir-716	20	0	5	25
t0083547	22	8	TGAGGTAGTAGGTTGTATCGTT	cel-let-7-5p	22	TGAGGTAGTAGGTTGTATAGTT	let-7	21	1	0	41
t0083644	24	8	TTTTGATTGTTGCTCAGAAGGCAT	isc-miR-315	22	TTTTGATTGTTGCTCAGAAGGC	mir-315	22	0	2	38
t0083843	19	8	TACTCTGTAGATCCGAATT	dre-miR-10a	22	TACCCTGTAGATCCGAATTTGT	mir-10	18	1	3	26
t0083966	23	8	TTTTGATTGTTGCTCAGAAGGGG	isc-miR-315	22	TTTTGATTGTTGCTCAGAAGGC	mir-315	21	1	1	38
t0083999	23	8	TGAGGTAGGAGGTTGTATAGTTA	hsa-let-7e-5p	22	TGAGGTAGGAGGTTGTATAGTT	let-7	22	0	1	41
t0084020	22	8	TCAGGTACCTGAGGTAGCGCGC	dme-miR-275-3p	23	TCAGGTACCTGAAGTAGCGCGCG	mir-275	21	1	1	38
t0084025	21	8	TCCGATGTGGTCTAGTGGCTA	ssc-miR-2476	21	TCCCTGTGGTCTAGTGGTTAG	mir-2476	18	2	2	28
t0084106	18	8	AACCCGTAGATCCGAACA	ola-miR-100	19	AACCCGTAGATCCGAACTT	mir-99	17	1	1	30
t0084176	22	8	TGCTATGTAAAGAAGTATGTAT	mmu-miR-1a-3p	22	TGGAATGTAAAGAAGTATGTAT	mir-1	20	2	0	38
t0084184	23	8	TGGACACCATAGACTTGCAGTAT	oan-miR-1421h	21	TGGTCACCTGACTTGCAGTGT	mir-1421	19	2	2	30
t0084245	24	8	GGGTCTGTAGCTCAGTTGGTTAGA	mmu-miR-5106	23	AGGTCTGTAGCTCAGTTGGCAGA	undef	21	2	1	37
t0084664	25	8	TATTGCACTCGTCCCGGCCTTTAAT	pma-miR-92a	22	TATTGCACTCGTCCCGGCCTTA	mir-25	22	0	3	35
t0084672	23	8	TGACATGTAAAGAAGTATGGAGA	dme-miR-1-3p	22	TGGAATGTAAAGAAGTATGGAG	mir-1	20	2	1	35
t0084698	23	8	TTAAGTAGTAGTGCCGCAGGTTA	isc-miR-252b	22	TTAAGTAGTAGTGCCGCAGGTA	mir-252	22	0	1	41
t0084736	19	8	TGCGATCATTGTGAAAGCT	bma-bantam	21	TGAGATCATTGTGAAAGCTAT	mir-81	18	1	2	29
t0084870	21	8	TGGAATGTAAAGTAGTATGGA	dme-miR-1-3p	22	TGGAATGTAAAGAAGTATGGAG	mir-1	20	1	1	36
t0084950	19	8	TGGAGTGTAAAGAAGTATG	crm-miR-1	20	TGGAATGTAAAGAAGTATGT	mir-1	18	1	1	32
t0085085	22	8	TTGATTGTTGCTCAGAAGGCGT	isc-miR-315	22	TTTTGATTGTTGCTCAGAAGGC	mir-315	20	0	4	28
t0085293	24	8	AAGCCGTAGATCCGAACTTGTGAA	bfl-miR-100	23	AACCCGTAGATCCGAACTTGTGT	mir-99	21	2	1	37
t0085414	21	8	TGACTAGATCCACACTCATCA	lgi-miR-279	22	TGACTAGATCCACACTCATCCA	mir-279	21	0	1	39
t0085606	24	8	TGAGGTAGTAGGTTGTATGGTTAT	hsa-let-7c	22	TGAGGTAGTAGGTTGTATGGTT	let-7	22	0	2	38
t0085659	22	8	AAGGAACTTCATACCATGCTCG	isc-miR-276	21	TAGGAACTTCATACCATGCTC	undef	20	1	1	36
t0085684	20	8	TACTTTGAGTCGGTACGAAA	isc-miR-3931	23	TACTTTGAGTCGGTACGAATCCT	undef	19	1	3	28
t0085812	22	8	TGACTAGATCCACACTCACTCA	dme-miR-279-3p	22	TGACTAGATCCACACTCATTAA	mir-279	20	2	0	38
t0085876	20	8	TGGAATATAGAGAAGTATGG	dme-miR-1-3p	22	TGGAATGTAAAGAAGTATGGAG	mir-1	18	2	2	28
t0085899	22	8	ATAAGTAGTAGTGCCGCAGGTA	cel-miR-252-5p	23	ATAAGTAGTAGTGCCGCAGGTAA	mir-252	22	0	1	41
t0085937	18	8	TACTTGTAGATCCGAATT	sha-miR-10a	18	TACCCTGTAGATCCGAAT	mir-10	16	1	2	25
t0086035	22	8	CTCTGTGCTGTGGAGGTAATAT	isc-miR-5308	23	TCTGTGCTGTGGAGGTAATATAT	undef	21	0	3	33
t0086065	20	8	TGAACGGAGAACTGATAAGG	aga-miR-184	21	TGGACGGAGAACTGATAAGGG	mir-184	19	1	1	34
t0086075	22	8	TATTGCACTCGTCTTGGCCTTT	bma-miR-92	20	TATTGCACTCGTCCCGGCCT	mir-25	18	2	2	28
t0086153	23	8	TGGAATGTAAAGAAGTATGTAGT	mmu-miR-1a-3p	22	TGGAATGTAAAGAAGTATGTAT	mir-1	22	0	1	41
t0086236	21	8	TGTAGTAGTAGGTTGTATAGT	dme-let-7-5p	21	TGAGGTAGTAGGTTGTATAGT	let-7	19	2	0	36
t0086242	25	8	TACTTTGAGTCGGTACGAATCCTTT	isc-miR-3931	23	TACTTTGAGTCGGTACGAATCCT	undef	23	0	2	40
t0086258	19	8	TGAGGTAGGTTGTATAGTT	cel-let-7-5p	22	TGAGGTAGTAGGTTGTATAGTT	let-7	19	0	3	29
t0086282	25	8	TGGAATGTAAGGAAGTATGGAGAAA	dme-miR-1-3p	22	TGGAATGTAAAGAAGTATGGAG	mir-1	21	1	3	32
t0086300	25	8	AACCCGTAGATCCGAACTTGTGAAC	tca-miR-100-5p	24	AACCCGTAGATCCGAACTTGTGGG	mir-99	22	2	1	39
t0086384	22	8	AGACTAGATCCACACTCATCCA	lgi-miR-279	22	TGACTAGATCCACACTCATCCA	mir-279	21	1	0	41
t0086393	18	8	CGGAATGTAAAGAAGTAT	crm-miR-1	20	TGGAATGTAAAGAAGTATGT	mir-1	17	1	2	27
t0086439	23	8	TAAGTTGAGTCGGTACGAATCCT	isc-miR-3931	23	TACTTTGAGTCGGTACGAATCCT	undef	21	2	0	40
t0086474	23	8	TTAAGTAGTAGTGCCGCAGGAAA	cel-miR-252-5p	23	ATAAGTAGTAGTGCCGCAGGTAA	mir-252	21	2	0	40
t0086937	19	8	TCTAAGGGCTGAGCCGGTC	bta-miR-2487	22	CTCTAAGGGCTGGGCCGGTCGG	undef	18	1	3	26
t0087045	22	8	TGCAATGTAAAGAAGTATGGAT	dme-miR-1-3p	22	TGGAATGTAAAGAAGTATGGAG	mir-1	20	2	0	38
t0087183	25	8	TTAAGTAGTAGTGCCGCAGGTAATA	cel-miR-252-5p	23	ATAAGTAGTAGTGCCGCAGGTAA	mir-252	22	1	2	37
t0087326	21	8	TGATTAGATCCACACTCATCC	cte-miR-279	21	TGACTAGATCCACACTCATCC	mir-279	20	1	0	39
t0087327	26	8	AACCCGTAGATCCGAACTTGTGAAAA	tca-miR-100-5p	24	AACCCGTAGATCCGAACTTGTGGG	mir-99	22	2	2	36
t0087330	19	8	TGGAATGTACAAGTATGGA	dme-miR-1-3p	22	TGGAATGTAAAGAAGTATGGAG	mir-1	18	1	3	26
t0087376	23	8	TGGAATGTAGAGAAGTATGGAGG	dme-miR-1-3p	22	TGGAATGTAAAGAAGTATGGAG	mir-1	21	1	1	38
t0087445	20	8	TCGGGTACCTGAAGTAGCGC	aae-miR-275	20	TCAGGTACCTGAAGTAGCGC	mir-275	19	1	0	37
t0087464	22	8	GAGGAACTTCATACCATGCTCG	isc-miR-276	21	TAGGAACTTCATACCATGCTC	undef	20	1	1	36
t0087473	20	8	TGGAATGTGGGGAAGTATGG	sja-miR-1	22	TGGAATGTGGCGAAGTATGGTC	undef	19	1	2	31
t0087499	22	8	AGAGGTAGTAGGTTGTATGGTT	hsa-let-7c	22	TGAGGTAGTAGGTTGTATGGTT	let-7	21	1	0	41
t0087613	23	8	TCTTTGCTGTGGAGGTAATATAT	isc-miR-5308	23	TCTGTGCTGTGGAGGTAATATAT	undef	22	1	0	43
t0087659	20	8	TGAGGTAGTAGTTTGTGCTG	gga-let-7i	21	TGAGGTAGTAGTTTGTGCTGT	let-7	20	0	1	37
t0087823	20	8	TCCTGTACCTGAAGTAGCGC	aae-miR-275	20	TCAGGTACCTGAAGTAGCGC	mir-275	18	2	0	34
t0087913	23	8	TAGAATGTAAAGAAGTATGGAGA	dme-miR-1-3p	22	TGGAATGTAAAGAAGTATGGAG	mir-1	21	1	1	38
t0087969	22	8	TTCGGTAGTAGTGCCGCAGGTA	isc-miR-252b	22	TTAAGTAGTAGTGCCGCAGGTA	mir-252	20	2	0	38
t0088318	19	8	TGGCATGTAGAGAAGTATG	crm-miR-1	20	TGGAATGTAAAGAAGTATGT	mir-1	17	2	1	29
t0088357	23	8	TTACGTAGTAGTGCCGCAGGTAT	isc-miR-252b	22	TTAAGTAGTAGTGCCGCAGGTA	mir-252	21	1	1	38
t0088397	24	8	TCTGTGCTGTGGAGGTAATATTTT	isc-miR-5308	23	TCTGTGCTGTGGAGGTAATATAT	undef	22	1	1	40
t0088418	20	8	TTGCTGTCTACTGTGGCATC	cin-miR-4071-5p	20	CTTGCTCTTACTGTGACATC	undef	17	2	2	26
t0088511	21	8	TGGCATGTAAGGAAGTATGGA	ssc-miR-206	22	TGGAATGTAAGGAAGTGTGTGA	mir-1	19	2	1	33
t0088525	24	8	TGGACGGAGAACTGATAAGGGAAA	mmu-miR-184-3p	22	TGGACGGAGAACTGATAAGGGT	mir-184	21	1	2	35
t0088583	22	8	TAGCACCATTTGAAATCGGTTA	mmu-miR-29c-3p	22	TAGCACCATTTGAAATCGGTTA	mir-29	22	0	0	44
t0088705	22	8	ATGGAATGTAGAGAAGTATGGT	cin-miR-1-3p	22	TGGAATGTAAAGAAGTATGCGT	mir-1	20	1	2	33
t0088753	22	8	TAGGCTGTAGATCCGAATTTGT	dre-miR-10a	22	TACCCTGTAGATCCGAATTTGT	mir-10	20	2	0	38
t0088782	20	8	TGGACGGAGAACTGATAAGA	api-miR-184b	22	TGGACGGAGAACTGATAAAGGA	mir-184	20	0	2	34
t0088786	23	8	TGGAATCTAAAGAAGTATGGAGA	dme-miR-1-3p	22	TGGAATGTAAAGAAGTATGGAG	mir-1	21	1	1	38
t0088791	22	8	AGGAATGTAAGGAAGTATGGAG	dme-miR-1-3p	22	TGGAATGTAAAGAAGTATGGAG	mir-1	20	2	0	38
t0088797	20	8	CTAAGTACTAGCGCCGTAGG	spu-miR-252a	22	CTAAGTACTAGTGCCGTAGGTT	mir-252	19	1	2	31
t0088801	21	8	TGCAGTAGTAGGTTGTATAGT	dme-let-7-5p	21	TGAGGTAGTAGGTTGTATAGT	let-7	19	2	0	36
t0088940	20	8	GGGGTGTAGCTCAGATGGTA	cin-miR-4175-3p	19	GGTGTAGCTCCGATGGTAG	undef	17	1	3	24
t0089190	23	8	AAACCGTAGATCCGAACTTGTGT	bfl-miR-100	23	AACCCGTAGATCCGAACTTGTGT	mir-99	22	1	0	43
t0089242	19	8	TTGGTTCGTTCGGCTCGAG	ame-miR-375	22	TTTGTTCGTTCGGCTCGAGTTA	mir-375	18	1	3	26
t0089329	22	8	TGGGCTTGAAGATTGGCTTAGA	isc-miR-5305	22	TTGGGCTTGAAGATTAGCTTAG	undef	20	1	2	33
t0089475	23	8	TGGCAAGATGGTGGCATAGTTGT	bfl-miR-31	23	TGGCAAGATGTTGGCATAGCTGT	mir-31	21	2	0	40
t0089530	26	8	AAGCAGATAAGGACAGTGGTTTTGTG	odi-miR-1494	22	AAGCAGCAAGGACAGTGTTTGG	undef	21	1	4	29
t0089750	20	8	TGGGTATTACATCAGGTACT	tca-miR-12-5p	21	TGAGTATTACATCAGGTACTG	mir-12	19	1	1	34
t0089788	22	8	TGGAATGTAAAGAAGTATGGGA	odi-miR-1c	22	TGGAATGTAAAGAAGTATGTGA	mir-1	21	1	0	41
t0089793	20	8	TTTATCAGGTTGTATTCGTT	ssc-miR-374b-3p	22	CTTATCAGGTTGTATTATCATT	mir-374	18	2	2	28
t0089804	23	8	TGCAGCTCGGTAGGAAACATGGT	hsa-miR-4660	23	TGCAGCTCTGGTGGAAAATGGAG	undef	20	1	4	27
t0089826	22	8	AACCCTGTAGATCCGAATTTGT	spu-miR-10	23	AACCCTGTAGATCCGAATTTGTG	mir-10	22	0	1	41
t0090273	20	8	TGGAATGTAACGAAGTATGG	dme-miR-1-3p	22	TGGAATGTAAAGAAGTATGGAG	mir-1	19	1	2	31
t0090276	23	8	TGGAATGTAAAGAAGTATGGTGA	odi-miR-1c	22	TGGAATGTAAAGAAGTATGTGA	mir-1	22	0	1	41
t0090324	23	8	CAGGTACCTGAAGTAGCGCGCGG	dme-miR-275-3p	23	TCAGGTACCTGAAGTAGCGCGCG	mir-275	22	0	2	38
t0090433	20	8	TCAGGTACCTGAAGTAGCGA	aae-miR-275	20	TCAGGTACCTGAAGTAGCGC	mir-275	19	1	0	37
t0090439	20	8	TCCCTGAGACCCTTACTTGA	mmu-miR-125a-5p	24	TCCCTGAGACCCTTTAACCTGTGA	mir-125	20	0	4	28
t0090553	22	8	TGCTGTAGTAGGTTGTATGGTT	hsa-let-7c	22	TGAGGTAGTAGGTTGTATGGTT	let-7	20	2	0	38
t0090624	25	8	TGAAAGACATGGGTAGTGAGATTTT	spu-miR-71	23	TGAAAGACATGGGTAGTGAGATT	mir-71	23	0	2	40
t0090649	24	8	TCTCTGTGCTGTGGAGGTAATATA	isc-miR-5308	23	TCTGTGCTGTGGAGGTAATATAT	undef	22	0	3	35
t0090693	22	8	TACCACAGGGTAGAACCACGGA	bta-miR-140	22	TACCACAGGGTAGAACCACGGA	mir-140	22	0	0	44
t0090868	20	8	TAGTAACTTCATACCATGCT	isc-miR-276	21	TAGGAACTTCATACCATGCTC	undef	19	1	1	34
t0090909	23	8	TGGAATGTAAAGAAGTATTGAGA	dme-miR-1-3p	22	TGGAATGTAAAGAAGTATGGAG	mir-1	21	1	1	38
t0090986	20	8	TACCTTGTAGATCCGAATTT	dre-miR-10a	22	TACCCTGTAGATCCGAATTTGT	mir-10	19	1	2	31
t0091132	25	8	ATGGAATGTAAAGAAGTATGGAGAA	dme-miR-1-3p	22	TGGAATGTAAAGAAGTATGGAG	mir-1	22	0	3	35
t0091227	20	8	TCAGGTACCTGAGGTAGCGC	aae-miR-275	20	TCAGGTACCTGAAGTAGCGC	mir-275	19	1	0	37
t0091639	21	7	AAGGAACTTCATACCATGCTC	isc-miR-276	21	TAGGAACTTCATACCATGCTC	undef	20	1	0	39
t0091705	26	7	AACCCGTAGATCCGAACTTGTGGAAC	tca-miR-100-5p	24	AACCCGTAGATCCGAACTTGTGGG	mir-99	23	1	2	39
t0091713	22	7	TTCATTAGTAGTGCCGCAGGTA	isc-miR-252b	22	TTAAGTAGTAGTGCCGCAGGTA	mir-252	20	2	0	38
t0091766	23	7	TATCACAGCCACCTTTGATGACA	api-miR-2b	25	TATCACAGCCAGCTTTGTATGAGCA	mir-2	22	1	2	37
t0091827	22	7	TTTGGATTGTTGCTCAGAAGGA	isc-miR-315	22	TTTTGATTGTTGCTCAGAAGGC	mir-315	20	2	0	38
t0091980	24	7	TGTGCTCATTGGTCAGGCGGTAGT	mmu-miR-3070b-3p	22	TGGTGCTATGGTCAGGGGTAGA	mir-3070	20	1	4	27
t0092018	22	7	TCATGTACCTGAAGTAGCGCGC	dme-miR-275-3p	23	TCAGGTACCTGAAGTAGCGCGCG	mir-275	21	1	1	38
t0092090	19	7	TGAAATGTAGAGAAGTATG	crm-miR-1	20	TGGAATGTAAAGAAGTATGT	mir-1	17	2	1	29
t0092093	26	7	TCAGGTACCTGAAGTAGCGCGCTTAT	dme-miR-275-3p	23	TCAGGTACCTGAAGTAGCGCGCG	mir-275	22	1	3	34
t0092159	21	7	TGTTGTAGTAGGTTGTATAGT	dme-let-7-5p	21	TGAGGTAGTAGGTTGTATAGT	let-7	19	2	0	36
t0092337	23	7	AACTCGTAGATCCGAACTTGTGA	bfl-miR-100	23	AACCCGTAGATCCGAACTTGTGT	mir-99	21	2	0	40
t0092360	23	7	TTCGGTAGTAGTGCCGCAGGTAA	isc-miR-252b	22	TTAAGTAGTAGTGCCGCAGGTA	mir-252	20	2	1	35
t0092375	22	7	AATGGAATGTAAAGAAGTATGG	dme-miR-1-3p	22	TGGAATGTAAAGAAGTATGGAG	mir-1	20	0	4	28
t0092377	23	7	TAGCACCATTTGAATTCAGTTCT	isc-miR-285	22	TAGCACCATTTGAATTCAGTTC	mir-29	22	0	1	41
t0092406	22	7	TGAGGTAGTAGCTTGTATAGTT	cel-let-7-5p	22	TGAGGTAGTAGGTTGTATAGTT	let-7	21	1	0	41
t0092608	22	7	TTAGGTAGTAGATTGTATAGTT	hsa-let-7f-5p	22	TGAGGTAGTAGATTGTATAGTT	let-7	21	1	0	41
t0092718	23	7	TTTGGCACTAGCACATTTTTGTT	hsa-miR-96-5p	23	TTTGGCACTAGCACATTTTTGCT	mir-96	22	1	0	43
t0092735	22	7	TGAGGTAGTAGGTTGTCTAGTT	cel-let-7-5p	22	TGAGGTAGTAGGTTGTATAGTT	let-7	21	1	0	41
t0092792	23	7	AAGAGAGCAATCCGTGGACAGTT	dme-miR-281-2-5p	22	AAGAGAGCTATCCGTCGACAGT	mir-46	20	2	1	35
t0093008	23	7	TGCCAGTGTGGTTAGCTGGTTGT	cte-miR-34	23	TGGCAGTGTGGTTAGCTGGTTGT	mir-34	22	1	0	43
t0093090	20	7	TGAAATGTTTAGGACCACTT	gga-miR-203	22	GTGAAATGTTTAGGACCACTTG	mir-203	20	0	2	34
t0093179	22	7	TGAGGTAGTACGTTGTATAGTT	cel-let-7-5p	22	TGAGGTAGTAGGTTGTATAGTT	let-7	21	1	0	41
t0093226	22	7	TGGATGTAAAGAAGTATGGAGA	dme-miR-1-3p	22	TGGAATGTAAAGAAGTATGGAG	mir-1	21	0	2	36
t0093243	23	7	TTAGGTAGTAGGTTGTATAGTTT	cel-let-7-5p	22	TGAGGTAGTAGGTTGTATAGTT	let-7	21	1	1	38
t0093248	25	7	AAGAGAGCAATCCGTGGACAGTATT	dme-miR-281-2-5p	22	AAGAGAGCTATCCGTCGACAGT	mir-46	20	2	3	29
t0093320	21	7	AGGAATGTAGAGAAGTATGGA	dme-miR-1-3p	22	TGGAATGTAAAGAAGTATGGAG	mir-1	19	2	1	33
t0093343	26	7	CTACCCTGTAGAACCGGGCTTTTGTT	dps-miR-993*	24	CTACCCTGTAGTTCCGGGCTTTTG	mir-993	22	2	2	36
t0093472	22	7	TGGACGGAGAACTGATAAGGGG	mmu-miR-184-3p	22	TGGACGGAGAACTGATAAGGGT	mir-184	21	1	0	41
t0093613	23	7	CCGGATCTAACTCTTCCAGCTCA	cte-miR-750	23	CCAGATCTAACTCTTCCAGCTCA	mir-750	22	1	0	43
t0093668	18	7	TGGAATGTAAATAAGTAT	crm-miR-1	20	TGGAATGTAAAGAAGTATGT	mir-1	17	1	2	27
t0093701	22	7	TACAGTAGTCTGCACATTGGTT	dre-miR-199*	22	TACAGTAGTCTGCACATTGGTT	mir-199	22	0	0	44
t0093758	22	7	AGATATGTTTGATATTCTTGGT	bmo-miR-190	23	AGATATGTTTGATATTCTTGGTT	mir-190	22	0	1	41
t0093787	23	7	TCGGTGCTGTGGAGGTAATATAT	isc-miR-5308	23	TCTGTGCTGTGGAGGTAATATAT	undef	22	1	0	43
t0093925	23	7	TGGAATGTAAAGAAGTATGGAAG	dme-miR-1-3p	22	TGGAATGTAAAGAAGTATGGAG	mir-1	22	0	1	41
t0094014	18	7	TGGAATGTAATAAGTATG	sko-miR-1	22	TGGAATGTAATGAAGTATGTAT	mir-1	18	0	4	24
t0094018	25	7	TGAAAGTGGATGATGCATGTACTTA	gga-miR-1799	21	TGAAGTGATGATGCCTGATTA	undef	20	1	4	27
t0094058	22	7	CTGGACGGAGAACTGATAAGGG	bmo-miR-184	24	ACTGGACGGAGAACTGATAAGGGC	mir-184	22	0	2	38
t0094088	24	7	AGGAATGTAAAGAAGTATGGAGAA	dme-miR-1-3p	22	TGGAATGTAAAGAAGTATGGAG	mir-1	21	1	2	35
t0094114	25	7	TCAGTACTGACGAAGATGGAGCATC	sme-miR-2201	22	TATCTGAAGAAGCTGGAGCATC	undef	20	2	3	29
t0094116	22	7	TGGTATGTAAAGAAGTATGGAA	dme-miR-1-3p	22	TGGAATGTAAAGAAGTATGGAG	mir-1	20	2	0	38
t0094129	21	7	TGAGGCAGTAGGTTGTATAGT	dme-let-7-5p	21	TGAGGTAGTAGGTTGTATAGT	let-7	20	1	0	39
t0094354	21	7	TGGGATGTAAAGAAGTATGAA	cel-miR-1-3p	21	TGGAATGTAAAGAAGTATGTA	mir-1	19	2	0	36
t0094545	21	7	TTCTTTCGTTCGGCTCGAGTT	ame-miR-375	22	TTTGTTCGTTCGGCTCGAGTTA	mir-375	19	2	1	33
t0094640	24	7	TGTAGTCTGGCAGAAACGTCGGTT	isc-miR-5310	21	TGTAGTCTGGCAGAAACGTCG	undef	21	0	3	33
t0094664	23	7	TGAAGTAGTAGGTTGTATAGTTA	cel-let-7-5p	22	TGAGGTAGTAGGTTGTATAGTT	let-7	21	1	1	38
t0094685	23	7	GGGAATGTAAAGAAGTATGGAGT	dme-miR-1-3p	22	TGGAATGTAAAGAAGTATGGAG	mir-1	21	1	1	38
t0094967	24	7	TGCAGCTTGGTAGGAAACATGGGC	hsa-miR-4660	23	TGCAGCTCTGGTGGAAAATGGAG	undef	20	2	3	29
t0095032	22	7	TAGGACTGTCAGGTAAAGATGT	cqu-miR-8	22	TAATACTGTCAGGTAAAGATGT	mir-8	20	2	0	38
t0095054	22	7	TCGTTGGTTATCTAGCTGTATG	xtr-miR-9	22	TCTTTGGTTATCTAGCTGTATG	mir-9	21	1	0	41
t0095290	21	7	GTAATCTCATTTGGTATCTCT	isc-miR-5307	23	TAATCTCATTTGGTATCTCTGGG	undef	20	0	4	28
t0095354	22	7	TTGAAATGTTTAGGACCACTTG	gga-miR-203	22	GTGAAATGTTTAGGACCACTTG	mir-203	21	1	0	41
t0095406	22	7	TAGGAACTTCATACCATGCTCA	isc-miR-276	21	TAGGAACTTCATACCATGCTC	undef	21	0	1	39
t0095410	22	7	TGAAAGACATGGGGAGTGAGAT	sme-miR-71c	22	TGAAAGACATGGGTAGTGAGAT	mir-71	21	1	0	41
t0095425	22	7	TGGAATGTTAAGAAGTATGTAT	mmu-miR-1a-3p	22	TGGAATGTAAAGAAGTATGTAT	mir-1	21	1	0	41
t0095479	22	7	ACCCTGTAGATCCGAATTTGTT	dme-miR-10-5p	22	ACCCTGTAGATCCGAATTTGTT	mir-10	22	0	0	44
t0095492	19	7	TGATGTAGTAGGTTGTATA	tca-let-7-5p	20	TGAGGTAGTAGGTTGTATAG	let-7	18	1	1	32
t0095573	20	7	TGGGCTTGAAGATTAGCTTA	isc-miR-5305	22	TTGGGCTTGAAGATTAGCTTAG	undef	20	0	2	34
t0095605	25	7	TCAGGTACCTGAAGTAGCGCGCGTA	dme-miR-275-3p	23	TCAGGTACCTGAAGTAGCGCGCG	mir-275	23	0	2	40
t0095676	22	7	TGAGGTAGTAGGTTGTATAGTG	cel-let-7-5p	22	TGAGGTAGTAGGTTGTATAGTT	let-7	21	1	0	41
t0095686	21	7	TGAGTAGTAGGTTGTATAGTT	cel-let-7-5p	22	TGAGGTAGTAGGTTGTATAGTT	let-7	21	0	1	39
t0095954	23	7	TGGAATGTAAAGAGGTATGGAGA	dme-miR-1-3p	22	TGGAATGTAAAGAAGTATGGAG	mir-1	21	1	1	38
t0095975	18	7	TTTGGATTGTTGCTCAGA	sko-miR-315	21	TTTTGATTGTTGCTCAGAAAG	mir-315	17	1	3	24
t0095985	23	7	TGTCATGTAAAGAAGTATGGAGT	dme-miR-1-3p	22	TGGAATGTAAAGAAGTATGGAG	mir-1	20	2	1	35
t0095994	23	7	GGAATGTAAAGAAGTATGGAGAA	dme-miR-1-3p	22	TGGAATGTAAAGAAGTATGGAG	mir-1	21	0	3	33
t0096169	21	7	CAGTCGGTAGAGCATGAGACT	mmu-miR-1957	19	CAGTGGTAGAGCATATGAC	undef	17	2	2	26
t0096172	21	7	TGAGGTAGTAGGTTGTGTGGT	aca-let-7b	21	TGAGGTAGTAGGTTGTGTGGT	let-7	21	0	0	42
t0096232	23	7	TGGACACAGCTGGTGGTATATCA	isc-miR-317	25	TGAACACAGCTGGTGGTATATCAGT	mir-317	22	1	2	37
t0096345	20	7	TGGGGTGTAAAGAAGTATGG	dme-miR-1-3p	22	TGGAATGTAAAGAAGTATGGAG	mir-1	18	2	2	28
t0096471	24	7	TTTAAGTAGTAGTGCCGCAGGTAT	isc-miR-252b	22	TTAAGTAGTAGTGCCGCAGGTA	mir-252	22	0	2	38
t0096503	21	7	TACACTGTAGATCCGAATTTG	dre-miR-10a	22	TACCCTGTAGATCCGAATTTGT	mir-10	20	1	1	36
t0096665	18	7	TGGAATGTAAAGAGTATG	crm-miR-1	20	TGGAATGTAAAGAAGTATGT	mir-1	18	0	2	30
t0096857	21	7	TGAGGTAGTAGTTTGTACAGT	gga-let-7g	21	TGAGGTAGTAGTTTGTACAGT	let-7	21	0	0	42
t0096873	25	7	TCAGGTACCTGAAGTAGCGCGCGGC	dme-miR-275-3p	23	TCAGGTACCTGAAGTAGCGCGCG	mir-275	23	0	2	40
t0097295	23	7	AATCCGTAGATCCGAACTTGTGA	bfl-miR-100	23	AACCCGTAGATCCGAACTTGTGT	mir-99	21	2	0	40
t0097335	20	7	TGAGGATTACATCAGGTACT	tca-miR-12-5p	21	TGAGTATTACATCAGGTACTG	mir-12	19	1	1	34
t0097396	25	7	TGCAAGTGGATGATGCATGTACTTA	gga-miR-1799	21	TGAAGTGATGATGCCTGATTA	undef	20	1	4	27
t0097443	25	7	TGGCAGTGTGGTTAGCTGGTTGTAA	dme-miR-34-5p	24	TGGCAGTGTGGTTAGCTGGTTGTG	mir-34	23	1	1	42
t0097477	26	7	TTAAGTAGTAGTGCCGCAGGTAAATT	cel-miR-252-5p	23	ATAAGTAGTAGTGCCGCAGGTAA	mir-252	22	1	3	34
t0097483	22	7	TGCTTAGATCCACACTCATCCA	lgi-miR-279	22	TGACTAGATCCACACTCATCCA	mir-279	20	2	0	38
t0097565	22	7	TTTTGCACTAGCACATTTTTGT	isc-miR-96	22	TTTGGCACTAGCACATTTTTGT	mir-96	21	1	0	41
t0097720	21	7	TGTTATGTAAAGAAGTATGGA	dme-miR-1-3p	22	TGGAATGTAAAGAAGTATGGAG	mir-1	19	2	1	33
t0097831	21	7	GTGAAATGTTTAGGACCACTT	gga-miR-203	22	GTGAAATGTTTAGGACCACTTG	mir-203	21	0	1	39
t0097856	23	7	TGCCGTAGTAGGTTGTATAGTTT	cel-let-7-5p	22	TGAGGTAGTAGGTTGTATAGTT	let-7	20	2	1	35
t0097894	21	7	AGAGGTAGTAGGTTGTATAGT	mdo-let-7d	21	AGAGGTAGTAGGTTGCATAGT	let-7	20	1	0	39
t0098056	24	7	TGGAGTAGTAGGTTGTATAGTTAA	cel-let-7-5p	22	TGAGGTAGTAGGTTGTATAGTT	let-7	20	2	2	32
t0098130	20	7	CAATGCCCATGGAAACCCCG	isc-miR-5309	22	CAATGCCCATGGAAACCCCGAA	undef	20	0	2	34
t0098283	22	7	TGGAATGTAAAGAAGTATGCAT	mmu-miR-1a-3p	22	TGGAATGTAAAGAAGTATGTAT	mir-1	21	1	0	41
t0098377	22	7	TCAGGGACCTGAAGTAGCGCGC	dme-miR-275-3p	23	TCAGGTACCTGAAGTAGCGCGCG	mir-275	21	1	1	38
t0098447	23	7	ATGACTAGATCCACACTCATCCA	lgi-miR-279	22	TGACTAGATCCACACTCATCCA	mir-279	22	0	1	41
t0098629	21	7	GGGAATGTAAGGAAGTATGGA	dme-miR-1-3p	22	TGGAATGTAAAGAAGTATGGAG	mir-1	19	2	1	33
t0098865	23	7	AGCTACATCTGGCTACTGGGTCT	gga-miR-222	24	AGCTACATCTGGCTACTGGGTCTC	mir-221	23	0	1	43
t0099056	21	7	TTGTGGATTTGAAGATGTATA	ame-miR-3716a	22	TATGTGGATTTGAAATCATATA	undef	19	1	3	28
t0099072	21	7	GAATGTAAAGAAGTATGGAGA	dme-miR-1-3p	22	TGGAATGTAAAGAAGTATGGAG	mir-1	20	0	3	31
t0099109	23	7	ATTAAGTAGTAGTGCCGCAGGTA	isc-miR-252b	22	TTAAGTAGTAGTGCCGCAGGTA	mir-252	22	0	1	41
t0099154	22	7	TACCCTGTAGAACCGAATTTGT	gga-miR-10b	22	TACCCTGTAGAACCGAATTTGT	mir-10	22	0	0	44
t0099246	22	7	TAATACTGTCAGGAAAAGATGT	cqu-miR-8	22	TAATACTGTCAGGTAAAGATGT	mir-8	21	1	0	41
t0099275	19	7	TCGGGTACCTGAAGTAGCG	aae-miR-275	20	TCAGGTACCTGAAGTAGCGC	mir-275	18	1	1	32
t0099307	23	7	TGAGTTAGTAGGTTGTATAGTTT	cel-let-7-5p	22	TGAGGTAGTAGGTTGTATAGTT	let-7	21	1	1	38
t0099390	22	7	TGAAGTAGTAGATTGTATAGTT	hsa-let-7f-5p	22	TGAGGTAGTAGATTGTATAGTT	let-7	21	1	0	41
t0099470	20	7	TGGAATGTAAAGAAGTGGAG	dme-miR-1-3p	22	TGGAATGTAAAGAAGTATGGAG	mir-1	20	0	2	34
t0099479	22	7	AACCTCGGTTCTAGAGAGGTTT	lmi-miR-10*	22	AAATTCGGTTCTAGAGAGGTTT	mir-10	20	2	0	38
t0099566	22	7	ACCACAGGGTAGAACCACGGAA	cfa-miR-140	21	ACCACAGGGTAGAACCACGGA	mir-140	21	0	1	39
t0099587	23	7	TTAAGTAGTAGTGTCGCAGGTAA	cel-miR-252-5p	23	ATAAGTAGTAGTGCCGCAGGTAA	mir-252	21	2	0	40
t0099777	23	7	TGAGGTAGTAGTTTGTATAGTTT	dre-let-7g	22	TGAGGTAGTAGTTTGTATAGTT	let-7	22	0	1	41
t0099877	20	7	TGGAATGTAGAGAATTATGG	dme-miR-1-3p	22	TGGAATGTAAAGAAGTATGGAG	mir-1	18	2	2	28
t0100018	25	7	TGAGCATTGGTGAGACAATAGGATA	gga-miR-1688	23	TGAGCATGGTAGAGACAATGATG	undef	21	1	4	29
t0100536	21	7	AGGCAAGATGTTGGCATAGCT	cte-miR-31	21	AGGCAAGATGTTGGCATAGCT	mir-31	21	0	0	42
t0100599	25	7	TGAGATTCAACTCCTCCAACTTCTT	bmo-miR-1175-3p	24	TGAGATTCAACTCCTCCAACTTAA	mir-1175	22	2	1	39
t0100624	19	7	TGAGGTAGTAGATTGTATA	hsa-let-7f-5p	22	TGAGGTAGTAGATTGTATAGTT	let-7	19	0	3	29
t0100642	22	7	TGCGAGACATGGGTAGTGAGAT	sme-miR-71c	22	TGAAAGACATGGGTAGTGAGAT	mir-71	20	2	0	38
t0100670	25	7	TTAAGTAGTAGTGCCGCAGGTATTT	isc-miR-252b	22	TTAAGTAGTAGTGCCGCAGGTA	mir-252	22	0	3	35
t0100716	21	7	TGCTTTCGGTGGTCTGTTCGT	gga-miR-1629	21	TGCTGTCGGTGGGTTTGTTCT	undef	18	2	2	28
t0100773	23	7	TGGAATGTAAAGAAGTATGGCGA	dme-miR-1-3p	22	TGGAATGTAAAGAAGTATGGAG	mir-1	21	1	1	38
t0100826	18	7	GCCGGGTTGTTGTGCTGT	cin-miR-4036-3p	20	GACGGGTTGGTTTTGCATGT	undef	16	2	2	24
t0101004	21	7	TGAGGTAGTAGGTTGTATATT	cel-let-7-5p	22	TGAGGTAGTAGGTTGTATAGTT	let-7	21	0	1	39
t0101013	22	7	TGAGGAAGTAGGTTGTATGGTT	hsa-let-7c	22	TGAGGTAGTAGGTTGTATGGTT	let-7	21	1	0	41
t0101082	19	7	TGAAGTAGTAGGTTGTATA	tca-let-7-5p	20	TGAGGTAGTAGGTTGTATAG	let-7	18	1	1	32
t0101134	22	7	TGAATGTAAAGAAGTATGGAGA	dme-miR-1-3p	22	TGGAATGTAAAGAAGTATGGAG	mir-1	21	0	2	36
t0101146	21	7	TCAGGGACCTGAAGTAGCGCG	api-miR-275	21	TCAGGTACCTGAAGTAGCGCG	mir-275	20	1	0	39
t0101172	22	7	TGACTAGATCCACATCCATCCA	lgi-miR-279	22	TGACTAGATCCACACTCATCCA	mir-279	20	2	0	38
t0101215	23	7	GTGAGCAAAGTTTCAGGTGTGTA	cel-miR-87-3p	22	GTGAGCAAAGTTTCAGGTGTGC	mir-87	21	1	1	38
t0101356	18	7	GAGATCATTGTGAAAGCT	bma-bantam	21	TGAGATCATTGTGAAAGCTAT	mir-81	18	0	3	27
t0101368	20	7	TGCAATGGAAAGAAGTATGG	dme-miR-1-3p	22	TGGAATGTAAAGAAGTATGGAG	mir-1	18	2	2	28
t0101402	24	7	TGAGGTAGTAGGTTGTGTGGTTAT	hsa-let-7b-5p	22	TGAGGTAGTAGGTTGTGTGGTT	let-7	22	0	2	38
t0101463	21	7	TTTGTTCGTTCGGCTCGGGTT	dre-miR-375	22	TTTGTTCGTTCGGCTCGCGTTA	mir-375	20	1	1	36
t0101508	24	7	TTGAGTAGTAGTGCCGCAGGTAAT	cel-miR-252-5p	23	ATAAGTAGTAGTGCCGCAGGTAA	mir-252	21	2	1	37
t0101523	22	7	GTGAGCAAAGTTTCAGGGGTGT	api-miR-87b	22	GTGAGCAAAGTTTCAGGCGTGT	mir-87	21	1	0	41
t0101583	21	7	TTGTGCGTGTGACAGCGGCTA	dme-miR-210-3p	21	TTGTGCGTGTGACAGCGGCTA	mir-210	21	0	0	42
t0101584	20	7	TGGAATGTCAAGAAGTATGG	dme-miR-1-3p	22	TGGAATGTAAAGAAGTATGGAG	mir-1	19	1	2	31
t0101675	23	7	TTTTGGTTGTTGCTCAGAAGGCG	isc-miR-315	22	TTTTGATTGTTGCTCAGAAGGC	mir-315	21	1	1	38
t0101734	24	7	TGAGCATTGGTGAGACAATAGGAT	gga-miR-1688	23	TGAGCATGGTAGAGACAATGATG	undef	21	0	5	27
t0101790	21	7	TATGAACTTCATACCATGCTC	isc-miR-276	21	TAGGAACTTCATACCATGCTC	undef	20	1	0	39
t0101850	22	7	TCGTTTCCGGCTCGAAGGACCA	bmo-miR-2779	20	ATATCCGGCTCGAAGGACCA	undef	18	2	2	28
t0102045	22	7	TAAAACTGTCAGGTAAAGATGT	cqu-miR-8	22	TAATACTGTCAGGTAAAGATGT	mir-8	21	1	0	41
t0102118	22	7	TGATTGTCCAAACGCAGTTCTT	dre-miR-219	22	TGATTGTCCAAACGCAATTCTT	mir-219	21	1	0	41
t0102260	21	7	TTCGTTCGTTCGGCTCGAGTT	ame-miR-375	22	TTTGTTCGTTCGGCTCGAGTTA	mir-375	20	1	1	36
t0102340	19	7	TGGAATGTAAAGATTATGG	dme-miR-1-3p	22	TGGAATGTAAAGAAGTATGGAG	mir-1	18	1	3	26
t0102357	26	7	AATGGCACTGGAAGAATTCACGGCAT	tca-miR-263a-5p	24	AATGGCACTGGAAGAATTCACGGG	mir-263	23	1	2	39
t0102374	24	7	TGCGGTAGTAGGTTGTATAGTTAT	cel-let-7-5p	22	TGAGGTAGTAGGTTGTATAGTT	let-7	21	1	2	35
t0102397	20	7	TGGAATGTAGAGAAGTATGA	cel-miR-1-3p	21	TGGAATGTAAAGAAGTATGTA	mir-1	19	1	1	34
t0102468	22	7	TGATATGTAAAGAAGTATGTAT	mmu-miR-1a-3p	22	TGGAATGTAAAGAAGTATGTAT	mir-1	20	2	0	38
t0102511	18	7	TGAATGTAAAGAAGTATG	crm-miR-1	20	TGGAATGTAAAGAAGTATGT	mir-1	18	0	2	30
t0102521	19	7	TTTCTTCGTTCGGCTCGAG	ame-miR-375	22	TTTGTTCGTTCGGCTCGAGTTA	mir-375	18	1	3	26
t0102558	19	7	TGCTATGTAAAGAAGTATG	crm-miR-1	20	TGGAATGTAAAGAAGTATGT	mir-1	17	2	1	29
t0102643	21	7	CTCTGTGCTGTGGAGGTAATA	isc-miR-5308	23	TCTGTGCTGTGGAGGTAATATAT	undef	20	0	4	28
t0102705	19	7	TGGGCTTGAAGATTAGCTT	isc-miR-5305	22	TTGGGCTTGAAGATTAGCTTAG	undef	19	0	3	29
t0102713	22	7	TTATGTAGTAGTGCCGCAGGTA	isc-miR-252b	22	TTAAGTAGTAGTGCCGCAGGTA	mir-252	21	1	0	41
t0102721	26	7	ACAGACAAACAGACAGACCAAAATTT	mmu-miR-1192	22	AAACAAACAAACAGACCAAATT	undef	21	1	4	29
t0102742	22	7	AACCCGTAGATCCGAACTTGTA	hsa-miR-100-5p	22	AACCCGTAGATCCGAACTTGTG	mir-99	21	1	0	41
t0102748	19	7	TGGAGTAGTAGGTTGTATA	tca-let-7-5p	20	TGAGGTAGTAGGTTGTATAG	let-7	17	2	1	29
t0102756	24	7	CTATCCTGTAGAACCGGGCTTTTG	bmo-miR-993a*	24	TCTACCCTGTAGATCCGGGCTTTT	mir-993	21	2	2	34
t0102930	22	7	TGAGGTAGTAGGTTGTATAGAT	cel-let-7-5p	22	TGAGGTAGTAGGTTGTATAGTT	let-7	21	1	0	41
t0103114	18	7	TGCGATGTAAAGAAGTAT	crm-miR-1	20	TGGAATGTAAAGAAGTATGT	mir-1	16	2	2	24
t0103129	22	7	CTTTGATTGTTGCTCAGAAGGC	isc-miR-315	22	TTTTGATTGTTGCTCAGAAGGC	mir-315	21	1	0	41
t0103211	22	7	CGAGGTAGTAGATTGTATAGTT	hsa-let-7f-5p	22	TGAGGTAGTAGATTGTATAGTT	let-7	21	1	0	41
t0103246	23	7	TGAGATGTAGAGAAGTATGGAGA	dme-miR-4962-3p	23	GACGATGTAGAGAGTGAGGGAGA	undef	20	1	4	27
t0103257	21	7	AGCGGTAGAGTGTGGATAGAC	hsa-miR-4458	19	AGAGGTAGGTGTGGAAGAA	undef	17	2	2	26
t0103273	20	7	TGGAATGAAGAGAAGTATGG	dme-miR-1-3p	22	TGGAATGTAAAGAAGTATGGAG	mir-1	18	2	2	28
t0103545	23	7	AAAGTCGGTTCTAGAGAGGTTTA	lmi-miR-10*	22	AAATTCGGTTCTAGAGAGGTTT	mir-10	21	1	1	38
t0103647	20	7	TGCAGTGTAAAGAAGTATGG	dme-miR-1-3p	22	TGGAATGTAAAGAAGTATGGAG	mir-1	18	2	2	28
t0103745	22	7	TCAGGTACCTGAAGGAGCGCGC	dme-miR-275-3p	23	TCAGGTACCTGAAGTAGCGCGCG	mir-275	21	1	1	38
t0103792	22	7	TGGAATGTAAAGAAGTATGAAT	mmu-miR-1a-3p	22	TGGAATGTAAAGAAGTATGTAT	mir-1	21	1	0	41
t0103928	23	6	TCTGTGCTGTGGAGGTAATATAA	isc-miR-5308	23	TCTGTGCTGTGGAGGTAATATAT	undef	22	1	0	43
t0104274	19	6	GGGATGTAAAGAAGTATGG	dme-miR-1-3p	22	TGGAATGTAAAGAAGTATGGAG	mir-1	18	1	3	26
t0104299	21	6	TACGAACTTCATACCATGCTC	isc-miR-276	21	TAGGAACTTCATACCATGCTC	undef	20	1	0	39
t0104473	25	6	TAGGAACTTCATACCATGCTCGAAA	isc-miR-276	21	TAGGAACTTCATACCATGCTC	undef	21	0	4	30
t0104503	22	6	TGACTAGATCTACACTCATCCA	lgi-miR-279	22	TGACTAGATCCACACTCATCCA	mir-279	21	1	0	41
t0104508	21	6	AAAAGTCGACTCGGTTTTTTT	bta-miR-2284u	21	AAAAGTTCGTTCGGTTTTTCT	mir-2284	18	2	2	28
t0104522	20	6	TTGCATAGTCACAAAAGTGA	gga-miR-153	20	TTGCATAGTCACAAAAGTGA	mir-153	20	0	0	40
t0104634	21	6	TCGCTGAGACCCTTACTTGTG	mmu-miR-125b-5p	22	TCCCTGAGACCCTAACTTGTGA	mir-125	19	2	1	33
t0104912	22	6	TGAGGTAGTAAGTTGTATAGTT	cel-let-7-5p	22	TGAGGTAGTAGGTTGTATAGTT	let-7	21	1	0	41
t0104918	20	6	TGGAACGTAGAGAAGTATGG	dme-miR-1-3p	22	TGGAATGTAAAGAAGTATGGAG	mir-1	18	2	2	28
t0105013	23	6	TTTGGCACTAGCACATTTTTGTA	isc-miR-96	22	TTTGGCACTAGCACATTTTTGT	mir-96	22	0	1	41
t0105176	23	6	TGGAATGTAGAGAAGTATGGATT	dme-miR-1-3p	22	TGGAATGTAAAGAAGTATGGAG	mir-1	20	2	1	35
t0105220	22	6	GGGAGTGTAGCTCAGATGGTAG	cin-miR-4175-3p	19	GGTGTAGCTCCGATGGTAG	undef	18	1	3	26
t0105244	20	6	AATGGCACTGGAAGAATTCA	bmo-miR-263a	21	AATGGCACTGGAAGAATTCAC	mir-263	20	0	1	37
t0105254	22	6	TAAGGTAGTAGATTGTATAGTT	hsa-let-7f-5p	22	TGAGGTAGTAGATTGTATAGTT	let-7	21	1	0	41
t0105409	22	6	GACCCGTAGATCCGAACTTGTG	nve-miR-100	22	GACCCGTAGATCCGAACTTGTG	mir-99	22	0	0	44
t0105489	20	6	TGAGGGAGTAGGTTGTATAG	tca-let-7-5p	20	TGAGGTAGTAGGTTGTATAG	let-7	19	1	0	37
t0105605	22	6	TACTGCACTCGTCCCGGCCTTT	odi-miR-92a	22	TATTGCACTCGTCCCGGCCTTG	undef	20	2	0	38
t0105645	23	6	TAATACTGTCAGGAAAAGATGTC	dme-miR-8-3p	23	TAATACTGTCAGGTAAAGATGTC	mir-8	22	1	0	43
t0105746	22	6	TACCCTGTAGATCCAAATTTGT	dre-miR-10a	22	TACCCTGTAGATCCGAATTTGT	mir-10	21	1	0	41
t0106040	22	6	TGAGTTAGTAGGTCGTATAGTT	cel-let-7-5p	22	TGAGGTAGTAGGTTGTATAGTT	let-7	20	2	0	38
t0106207	20	6	AATGATTGTGTTAAATGGCT	cin-miR-4054-5p	20	TATGATTGATGTTTAATGGC	undef	17	2	2	26
t0106233	23	6	TGAGGTAGTAGGTTATATAGTTT	spu-let-7	22	TGAGGTAGTAGGTTATATAGTT	let-7	22	0	1	41
t0106493	18	6	AATGGCACTGGAAGAATT	bmo-miR-263a	21	AATGGCACTGGAAGAATTCAC	mir-263	18	0	3	27
t0106548	22	6	TTAAGTAGTAGTGCCGCAGGAA	isc-miR-252b	22	TTAAGTAGTAGTGCCGCAGGTA	mir-252	21	1	0	41
t0106594	21	6	TCTCACTACCTTGTCTTTGTT	bmo-miR-71*	22	TTCTCACTACCTTGTCTTTCAT	mir-71	19	2	1	33
t0106600	22	6	TCCCTGAGACCCTTACTTGAGA	mmu-miR-125b-5p	22	TCCCTGAGACCCTAACTTGTGA	mir-125	20	2	0	38
t0106605	21	6	TGGAATGTAAAGAATATGGAG	dme-miR-1-3p	22	TGGAATGTAAAGAAGTATGGAG	mir-1	21	0	1	39
t0106624	23	6	TGCAATGTAGAGAAGTATGGAGA	dme-miR-1-3p	22	TGGAATGTAAAGAAGTATGGAG	mir-1	20	2	1	35
t0106801	18	6	TGGGACAAGTTTGGCAGT	rmi-miR-5341	19	TGGGACGATAGTTTGGCAA	undef	16	1	3	22
t0106880	22	6	TGGAATGAAGAGAAGTATGGAG	dme-miR-1-3p	22	TGGAATGTAAAGAAGTATGGAG	mir-1	20	2	0	38
t0106915	23	6	TCTCTGGTTATCTAGCTGTATGA	dme-miR-9a-5p	23	TCTTTGGTTATCTAGCTGTATGA	mir-9	22	1	0	43
t0106938	24	6	TGAGGTAGTAGATTGTATAGTTAA	hsa-let-7f-5p	22	TGAGGTAGTAGATTGTATAGTT	let-7	22	0	2	38
t0107050	19	6	GGGAATGTAGAGAAGTATG	crm-miR-1	20	TGGAATGTAAAGAAGTATGT	mir-1	17	2	1	29
t0107191	22	6	TAATTCGGTTCTAGAGAGGTTT	lmi-miR-10*	22	AAATTCGGTTCTAGAGAGGTTT	mir-10	21	1	0	41
t0107297	22	6	TGCGTAGATCCACACTCATCCA	lgi-miR-279	22	TGACTAGATCCACACTCATCCA	mir-279	20	2	0	38
t0107419	22	6	GGGACGGAGAACTGATAAGGGC	dme-miR-184-3p	22	TGGACGGAGAACTGATAAGGGC	mir-184	21	1	0	41
t0107446	20	6	TGGAGTGTAAAGATGTATGG	dme-miR-1-3p	22	TGGAATGTAAAGAAGTATGGAG	mir-1	18	2	2	28
t0107474	21	6	TAAGTAGTAGTGCCGCAGGTA	cte-miR-252b	22	CTAAGTAGTAGTGCCGCAGGTA	mir-252	21	0	1	39
t0107499	22	6	GGAGATGTAAAGAAGTATGGAG	dme-miR-1-3p	22	TGGAATGTAAAGAAGTATGGAG	mir-1	21	0	2	36
t0107504	22	6	ACAGTAGTCTGCACATTGGTTT	mmu-miR-199a-3p	22	ACAGTAGTCTGCACATTGGTTA	mir-199	21	1	0	41
t0107551	20	6	TTGGTTCGTTCGGCTCGAGT	ame-miR-375	22	TTTGTTCGTTCGGCTCGAGTTA	mir-375	19	1	2	31
t0107775	22	6	GGGGATGTAAAGAAGTATGGAG	dme-miR-1-3p	22	TGGAATGTAAAGAAGTATGGAG	mir-1	20	2	0	38
t0107820	19	6	TTGAGTAGTAGTGCCGCAG	isc-miR-252b	22	TTAAGTAGTAGTGCCGCAGGTA	mir-252	18	1	3	26
t0107866	25	6	TGTAAGTAGATGATGCATGTACTTA	gga-miR-1799	21	TGAAGTGATGATGCCTGATTA	undef	20	1	4	27
t0108055	22	6	AAATTCGGTTCTAGGGAGGTTT	lmi-miR-10*	22	AAATTCGGTTCTAGAGAGGTTT	mir-10	21	1	0	41
t0108068	25	6	TGTAATCTGACACGGTTTGCTTCGA	mcmv-miR-m01-2*	22	CGTTCGACACGGTTTCCTTCGA	undef	20	2	3	29
t0108146	18	6	TGAGGTAGTAGGTTGTGT	dme-let-7-5p	21	TGAGGTAGTAGGTTGTATAGT	let-7	18	0	3	27
t0108161	20	6	CAGGTACCTGAAGTAGCGCG	api-miR-275	21	TCAGGTACCTGAAGTAGCGCG	mir-275	20	0	1	37
t0108176	23	6	TGGAATGTAAAAAAGTATGGAGA	dme-miR-1-3p	22	TGGAATGTAAAGAAGTATGGAG	mir-1	21	1	1	38
t0108290	22	6	TTAAGACTTGCAGTGATGTTTA	dre-miR-499	22	TTAAGACTTGCAGTGATGTTTA	mir-499	22	0	0	44
t0108298	23	6	TGAGCACAGCTGGTGGTATATCA	isc-miR-317	25	TGAACACAGCTGGTGGTATATCAGT	mir-317	22	1	2	37
t0108302	21	6	TTGAGGTAGTAGGTTGTATAG	tca-let-7-5p	20	TGAGGTAGTAGGTTGTATAG	let-7	20	0	1	37
t0108347	18	6	TGGAATGTATAAGTATGG	crm-miR-1	20	TGGAATGTAAAGAAGTATGT	mir-1	16	2	2	24
t0108386	22	6	TAATGCACTCGTCCCGGCCTTT	odi-miR-92a	22	TATTGCACTCGTCCCGGCCTTG	undef	20	2	0	38
t0108479	21	6	ACCCGTAGATCCGAACTTGTG	hsa-miR-100-5p	22	AACCCGTAGATCCGAACTTGTG	mir-99	21	0	1	39
t0108490	23	6	ATGGAATGTAGAGAAGTATGGAG	dme-miR-1-3p	22	TGGAATGTAAAGAAGTATGGAG	mir-1	21	1	1	38
t0108561	22	6	TGGAAGTAGATGATGCATGTTA	gga-miR-1799	21	TGAAGTGATGATGCCTGATTA	undef	19	1	3	28
t0108736	19	6	TGGAATGTATGAAGTATGG	dme-miR-1-3p	22	TGGAATGTAAAGAAGTATGGAG	mir-1	18	1	3	26
t0108911	21	6	TGCGTAGATCCACACTCATCC	cte-miR-279	21	TGACTAGATCCACACTCATCC	mir-279	19	2	0	36
t0108923	22	6	TCGAATGTAAAGAAGTATGTAT	mmu-miR-1a-3p	22	TGGAATGTAAAGAAGTATGTAT	mir-1	21	1	0	41
t0109041	20	6	ACTTTGAGTCGGTACGAATC	isc-miR-3931	23	TACTTTGAGTCGGTACGAATCCT	undef	20	0	3	31
t0109135	20	6	TGCAAGACATGGGTAGTGAG	sme-miR-71c	22	TGAAAGACATGGGTAGTGAGAT	mir-71	19	1	2	31
t0109150	22	6	TGGAATGTAAAGCAGTATGGAG	dme-miR-1-3p	22	TGGAATGTAAAGAAGTATGGAG	mir-1	21	1	0	41
t0109166	21	6	AAGTAGTAGTGCCGCAGGTAA	cel-miR-252-5p	23	ATAAGTAGTAGTGCCGCAGGTAA	mir-252	21	0	2	36
t0109215	19	6	TCTGAGGGCTGGGCCGGTC	bta-miR-2487	22	CTCTAAGGGCTGGGCCGGTCGG	undef	18	1	3	26
t0109340	25	6	TTAAGTAGTAGTGCCGCAGGTATAT	cel-miR-252-5p	23	ATAAGTAGTAGTGCCGCAGGTAA	mir-252	22	1	2	37
t0109583	19	6	GGAATGTAAGGAAGTATGG	mdo-miR-206	21	TGGAATGTAAGGAAGTGTGTG	mir-1	18	1	2	29
t0109667	22	6	TGGAATGTAAGGAAGTATTGAG	dme-miR-1-3p	22	TGGAATGTAAAGAAGTATGGAG	mir-1	20	2	0	38
t0109760	18	6	ATCGTACTTCATCAGGTG	tca-miR-305-5p	21	ATTGTACTTCATCAGGTGCTC	mir-305	17	1	3	24
t0109908	24	6	TATCACAGCCAGCTTTGATGAGCT	aae-miR-2b	24	TATCACAGCCAGCTTTGATGAGCT	mir-2	24	0	0	48
t0110005	25	6	CAAATTCGGTTCTAGAGAGGTTTTT	dme-miR-10-3p	23	CAAATTCGGTTCTAGAGAGGTTT	mir-10	23	0	2	40
t0110060	19	6	TTGTTCGTTCGGCTCGAGT	ame-miR-375	22	TTTGTTCGTTCGGCTCGAGTTA	mir-375	19	0	3	29
t0110098	25	6	TCGGGTTGCCAGACAAAGTTAGGAT	oan-miR-429*	21	TCTTACCAGACAAAGTTAGAT	mir-8	20	1	4	27
t0110105	19	6	TCAGTGGTAGAGCATCGGA	mmu-miR-1957	19	CAGTGGTAGAGCATATGAC	undef	16	2	2	24
t0110134	22	6	TAGAATGTAAGGAAGTATGGAG	dme-miR-1-3p	22	TGGAATGTAAAGAAGTATGGAG	mir-1	20	2	0	38
t0110241	22	6	TCCTGTACCTGAAGTAGCGCGC	dme-miR-275-3p	23	TCAGGTACCTGAAGTAGCGCGCG	mir-275	20	2	1	35
t0110253	20	6	GTTGGTTGGTTGGTTGGTTG	cin-miR-4020b-5p	20	GTGTGGTTGGTTGGTGGTTG	undef	19	0	2	32
t0110275	21	6	TACATTGAGTCGGTACGAATC	isc-miR-3931	23	TACTTTGAGTCGGTACGAATCCT	undef	20	1	2	33
t0110348	23	6	TGTGGTAGTAGGTTGTATAGTTA	cel-let-7-5p	22	TGAGGTAGTAGGTTGTATAGTT	let-7	21	1	1	38
t0110407	22	6	TGGAATGGAAGGAAGTATGGAG	dme-miR-1-3p	22	TGGAATGTAAAGAAGTATGGAG	mir-1	20	2	0	38
t0110466	22	6	GGGTGTGTAGCTCAGATGGTAG	cin-miR-4175-3p	19	GGTGTAGCTCCGATGGTAG	undef	18	1	3	26
t0110573	21	6	TGAGGTAGTAGGTTGTGTAGT	dme-let-7-5p	21	TGAGGTAGTAGGTTGTATAGT	let-7	20	1	0	39
t0110667	21	6	TTTGTTCGTTCGGCTCTAGTT	ame-miR-375	22	TTTGTTCGTTCGGCTCGAGTTA	mir-375	20	1	1	36
t0110680	21	6	TGCCGTAGTAGGTTGTATAGT	dme-let-7-5p	21	TGAGGTAGTAGGTTGTATAGT	let-7	19	2	0	36
t0110695	19	6	AACCCGTAGATCCGAACAA	ola-miR-100	19	AACCCGTAGATCCGAACTT	mir-99	17	2	0	32
t0110752	21	6	TCAGGTACCTGAAGGAGCGCG	api-miR-275	21	TCAGGTACCTGAAGTAGCGCG	mir-275	20	1	0	39
t0110793	22	6	TGGAATGTAAGGAAGTATGTAT	mmu-miR-1a-3p	22	TGGAATGTAAAGAAGTATGTAT	mir-1	21	1	0	41
t0110953	20	6	TAAGAACTTCATACCATGCT	isc-miR-276	21	TAGGAACTTCATACCATGCTC	undef	19	1	1	34
t0110961	23	6	TGGAATGAAAAGAAGTATGGAGA	dme-miR-1-3p	22	TGGAATGTAAAGAAGTATGGAG	mir-1	21	1	1	38
t0111086	19	6	TTGGGCTTGAAGATTGGCT	isc-miR-5305	22	TTGGGCTTGAAGATTAGCTTAG	undef	18	1	3	26
t0111213	21	6	CGAGGTAGTAGGTTGTATAGT	dme-let-7-5p	21	TGAGGTAGTAGGTTGTATAGT	let-7	20	1	0	39
t0111217	19	6	TGGAATAAAGAAGTATGGA	dme-miR-1-3p	22	TGGAATGTAAAGAAGTATGGAG	mir-1	19	0	3	29
t0111613	20	6	AGGCAGTGTTGTAGTAGATG	cin-miR-34	22	AGGCAGTGTAGTTAGCTAGTTG	mir-34	18	2	2	28
t0111713	21	6	AAGTATGATGGGCATGTGATG	hsa-miR-297	21	ATGTATGTGTGCATGTGCATG	mir-297	18	2	2	28
t0111843	20	6	TTCGTTGTCGTAGAAACCTG	cte-miR-981	23	TTCGTTGTCGTCGAAACCTGCTT	mir-981	19	1	3	28
t0111898	21	6	TCAGGTACCTGAAGTAGAGCG	api-miR-275	21	TCAGGTACCTGAAGTAGCGCG	mir-275	20	1	0	39
t0111985	22	6	TGGTATGTAAAGAAGTATGGAT	mmu-miR-1a-3p	22	TGGAATGTAAAGAAGTATGTAT	mir-1	20	2	0	38
t0112226	20	6	TCAGGTACCTGAAGTAGCGT	aae-miR-275	20	TCAGGTACCTGAAGTAGCGC	mir-275	19	1	0	37
t0112285	21	6	TAGTTTGAGTCGGTACGAATC	isc-miR-3931	23	TACTTTGAGTCGGTACGAATCCT	undef	20	1	2	33
t0112340	19	6	TGGAATGTGAAGAAGTATG	crm-miR-1	20	TGGAATGTAAAGAAGTATGT	mir-1	18	1	1	32
t0112354	21	6	TGAGATGTAAAGAAGTATGTA	cel-miR-1-3p	21	TGGAATGTAAAGAAGTATGTA	mir-1	19	2	0	36
t0112406	24	6	TGCGATGTAAAGAAGTATGGAGAA	dme-miR-1-3p	22	TGGAATGTAAAGAAGTATGGAG	mir-1	20	2	2	32
t0112437	25	6	TGAGTATTACATCAGGTACTGGTAA	dme-miR-12-5p	23	TGAGTATTACATCAGGTACTGGT	mir-12	23	0	2	40
t0112460	22	6	ATGAGCGCCTGAACAGCAGCCG	hsa-miR-339-3p	23	TGAGCGCCTCGACGACAGAGCCG	mir-339	20	0	5	25
t0112555	21	6	TGGAATGTAAAAAAGTATGGA	dme-miR-1-3p	22	TGGAATGTAAAGAAGTATGGAG	mir-1	20	1	1	36
t0112672	21	6	GGAATGTAGAGAAGTATGGAG	dme-miR-1-3p	22	TGGAATGTAAAGAAGTATGGAG	mir-1	20	1	1	36
t0112732	21	6	TGAGGAAGTAGGTTGTATAGT	dme-let-7-5p	21	TGAGGTAGTAGGTTGTATAGT	let-7	20	1	0	39
t0112753	23	6	ATAGAATGTAAAGAAGTATGGAG	dme-miR-1-3p	22	TGGAATGTAAAGAAGTATGGAG	mir-1	21	1	1	38
t0112759	18	6	TGTGATGTAAAGAAGTAT	crm-miR-1	20	TGGAATGTAAAGAAGTATGT	mir-1	16	2	2	24
t0112850	24	6	TGGAATGTAAAGAAGTATGGAGCT	dme-miR-1-3p	22	TGGAATGTAAAGAAGTATGGAG	mir-1	22	0	2	38
t0112933	22	6	TGGCAGTGTGGTTAGCTGGTTT	cte-miR-34	23	TGGCAGTGTGGTTAGCTGGTTGT	mir-34	22	0	1	41
t0113100	22	6	GCAATGCCCATGGAAACCCCGA	isc-miR-5309	22	CAATGCCCATGGAAACCCCGAA	undef	21	0	2	36
t0113130	22	6	CCTGAAAGACATGGGTAGTGAG	sme-miR-71c	22	TGAAAGACATGGGTAGTGAGAT	mir-71	20	0	4	28
t0113184	22	6	TAGTACTGTCAGGTAAAGATGT	cqu-miR-8	22	TAATACTGTCAGGTAAAGATGT	mir-8	21	1	0	41
t0113280	22	6	AAGCTCGGTTCTAGAGAGGTTT	lmi-miR-10*	22	AAATTCGGTTCTAGAGAGGTTT	mir-10	20	2	0	38
t0113400	24	6	CTTCCCTGTAGAACCGGGCTTTTG	bmo-miR-993a*	24	TCTACCCTGTAGATCCGGGCTTTT	mir-993	21	2	2	34
t0113683	24	6	TGGAATGTAGAGAAGTATGGAGTT	dme-miR-1-3p	22	TGGAATGTAAAGAAGTATGGAG	mir-1	21	1	2	35
t0113692	21	6	TACTTTGAGTCGGTACGAAAA	isc-miR-3931	23	TACTTTGAGTCGGTACGAATCCT	undef	19	2	2	30
t0113693	21	6	CCGAATCTAACTCTTCCAGCT	ame-miR-750	22	CCAGATCTAACTCTTCCAGCTC	undef	19	2	1	33
t0113866	26	6	GGGTCTGTAGCTCAGTTGGTTAGAGC	mmu-miR-5106	23	AGGTCTGTAGCTCAGTTGGCAGA	undef	21	2	3	31
t0113881	24	6	TGGGGTAGTAGGTTGTATAGTTTT	cel-let-7-5p	22	TGAGGTAGTAGGTTGTATAGTT	let-7	21	1	2	35
t0114047	20	6	TGGAGTGTAGAGAAGTATGG	dme-miR-1-3p	22	TGGAATGTAAAGAAGTATGGAG	mir-1	18	2	2	28
t0114094	22	6	AAGGTAGATAGAACAGGTCTTG	cfa-miR-1839	22	AAGGTAGATAGAACAGGTCTTG	mir-1839	22	0	0	44
t0114247	23	6	TGAGGTAGTAGGTTTTATAGTTT	cel-let-7-5p	22	TGAGGTAGTAGGTTGTATAGTT	let-7	21	1	1	38
t0114252	23	6	AGAGGTAGTAGGTTGCATAGTTT	hsa-let-7d-5p	22	AGAGGTAGTAGGTTGCATAGTT	let-7	22	0	1	41
t0114276	23	6	TTTGATTGTTGCTCAGAAGGCGT	isc-miR-315	22	TTTTGATTGTTGCTCAGAAGGC	mir-315	21	0	3	33
t0114382	23	6	TGCCATGTAAAGAAGTATGGAGA	dme-miR-1-3p	22	TGGAATGTAAAGAAGTATGGAG	mir-1	20	2	1	35
t0114930	26	6	TTAAGTAGTAGTGCCGCAGGTAAAAT	cel-miR-252-5p	23	ATAAGTAGTAGTGCCGCAGGTAA	mir-252	22	1	3	34
t0114984	18	6	GAAGCTCGTTTCTACAGG	cqu-miR-993*	20	GAAGCTCGTTTCTATAGAGG	mir-993	17	1	2	27
t0114999	20	6	TGCTTATTACATCAGGTACT	tca-miR-12-5p	21	TGAGTATTACATCAGGTACTG	mir-12	18	2	1	31
t0115021	22	6	GGAGGTAGTAGATTGTATAGTT	hsa-let-7f-5p	22	TGAGGTAGTAGATTGTATAGTT	let-7	21	1	0	41
t0115137	22	6	AAAGCAACATCCGGACAAGCAC	isc-miR-5315	22	AACACAACATCCGGACAAGCAC	undef	20	2	0	38
t0115169	26	6	ATGAACCGAAAACTGCAGCTTATTGT	hsa-miR-548s	23	ATGGCCAAAACTGCAGTTATTTT	mir-548	21	2	3	31
t0115170	22	6	GTTGTTCGTTCGGCTCGAGTTA	ame-miR-375	22	TTTGTTCGTTCGGCTCGAGTTA	mir-375	21	1	0	41
t0115387	22	6	TGACTAGATCCACACTCATCCC	lgi-miR-279	22	TGACTAGATCCACACTCATCCA	mir-279	21	1	0	41
t0115535	22	6	TGTGATGTAAAGAAGTATGGAT	odi-miR-1c	22	TGGAATGTAAAGAAGTATGTGA	mir-1	19	2	2	30
t0115568	19	6	GATTGTTGGTTGTCTTTTT	bta-miR-2359	20	GATTGTGTTGTTTTCTTTTT	undef	17	2	1	29
t0115729	18	6	TGATATGTAAAGAAGTAT	crm-miR-1	20	TGGAATGTAAAGAAGTATGT	mir-1	16	2	2	24
t0116009	25	6	TATTGCACTCGTCCCGGCCTTTATT	pma-miR-92a	22	TATTGCACTCGTCCCGGCCTTA	mir-25	22	0	3	35
t0116140	22	6	TAACTAGATCCACACTCATCCA	lgi-miR-279	22	TGACTAGATCCACACTCATCCA	mir-279	21	1	0	41
t0116244	20	6	TGGAATCTAGAGAAGTATGG	dme-miR-1-3p	22	TGGAATGTAAAGAAGTATGGAG	mir-1	18	2	2	28
t0116318	22	6	AAATCGTAGATCCGAACTTGTG	hsa-miR-100-5p	22	AACCCGTAGATCCGAACTTGTG	mir-99	20	2	0	38
t0116393	23	6	TTTTTGGTTATCTAGCTGTATGA	dme-miR-9a-5p	23	TCTTTGGTTATCTAGCTGTATGA	mir-9	22	1	0	43
t0116424	24	6	TGAGGTAGTAGGTTGTATAGTTTC	cel-let-7-5p	22	TGAGGTAGTAGGTTGTATAGTT	let-7	22	0	2	38
t0116567	25	6	TGTAAGTGGATGATGCATGTACTTA	gga-miR-1799	21	TGAAGTGATGATGCCTGATTA	undef	20	1	4	27
t0116578	23	6	TTGGAATGTAAAGAAGTATGGAG	dme-miR-1-3p	22	TGGAATGTAAAGAAGTATGGAG	mir-1	22	0	1	41
t0116672	24	6	TTAGGTAGTAGTGCCGCAGGTAAT	cel-miR-252-5p	23	ATAAGTAGTAGTGCCGCAGGTAA	mir-252	21	2	1	37
t0116692	20	6	TTAGGTAGTAGGTTGTATAG	tca-let-7-5p	20	TGAGGTAGTAGGTTGTATAG	let-7	19	1	0	37
[truncated: 10,323 more rows]
