# Supplementary material for: Lipopolysaccharide-Induced Differential Expression of miRNAs in Male and Female Rhipicephalus haemaphysaloides Ticks
Source: PLoS One. 2015 Oct 2;10(10):e0139241. doi: 10.1371/journal.pone.0139241 (PMC4592253; doi:10.1371/journal.pone.0139241)
Supplement: S4 Table — (XLSX) [file pone.0139241.s004.xlsx]

## Sheet: LPS-injected male samples
small RNA sequnece Id	length	count	small RNA sequnce	homolog	homolog length	homolog sequence	Family	match number	mismatch number	gap number	score
t0000001	22	405276	TGGAATGTAAAGAAGTATGGAG	dme-miR-1-3p	22	TGGAATGTAAAGAAGTATGGAG	mir-1	22	0	0	44
t0000002	20	253586	TGGAATGTAAAGAAGTATGG	dme-miR-1-3p	22	TGGAATGTAAAGAAGTATGGAG	mir-1	20	0	2	34
t0000004	21	129905	TGGAATGTAAAGAAGTATGGA	dme-miR-1-3p	22	TGGAATGTAAAGAAGTATGGAG	mir-1	21	0	1	39
t0000005	22	114112	TGAGGTAGTAGGTTGTATAGTT	cel-let-7-5p	22	TGAGGTAGTAGGTTGTATAGTT	let-7	22	0	0	44
t0000018	23	36071	TGGAATGTAAAGAAGTATGGAGA	dme-miR-1-3p	22	TGGAATGTAAAGAAGTATGGAG	mir-1	22	0	1	41
t0000039	19	17770	TGGAATGTAAAGAAGTATG	crm-miR-1	20	TGGAATGTAAAGAAGTATGT	mir-1	19	0	1	35
t0000041	20	17565	TGGAATGTAGAGAAGTATGG	dme-miR-1-3p	22	TGGAATGTAAAGAAGTATGGAG	mir-1	19	1	2	31
t0000064	23	14127	TTTTGATTGTTGCTCAGAAGGCG	isc-miR-315	22	TTTTGATTGTTGCTCAGAAGGC	mir-315	22	0	1	41
t0000087	23	12111	TGAGGTAGTAGGTTGTATAGTTT	cel-let-7-5p	22	TGAGGTAGTAGGTTGTATAGTT	let-7	22	0	1	41
t0000089	22	11981	TACCCTGTAGATCCGAATTTGT	dre-miR-10a	22	TACCCTGTAGATCCGAATTTGT	mir-10	22	0	0	44
t0000129	22	9131	TTAAGTAGTAGTGCCGCAGGTA	isc-miR-252b	22	TTAAGTAGTAGTGCCGCAGGTA	mir-252	22	0	0	44
t0000137	18	8593	TGGAATGTAAAGAAGTAT	crm-miR-1	20	TGGAATGTAAAGAAGTATGT	mir-1	18	0	2	30
t0000142	23	8332	TTAAGTAGTAGTGCCGCAGGTAA	cel-miR-252-5p	23	ATAAGTAGTAGTGCCGCAGGTAA	mir-252	22	1	0	43
t0000166	22	7377	TGGAATGTAAGGAAGTATGGAG	dme-miR-1-3p	22	TGGAATGTAAAGAAGTATGGAG	mir-1	21	1	0	41
t0000186	20	6786	TGGAATGTAAGGAAGTATGG	mdo-miR-206	21	TGGAATGTAAGGAAGTGTGTG	mir-1	19	1	1	34
t0000189	22	6747	TGGAATGTAGAGAAGTATGGAG	dme-miR-1-3p	22	TGGAATGTAAAGAAGTATGGAG	mir-1	21	1	0	41
t0000204	21	6471	TGAGGTAGTAGGTTGTATAGT	dme-let-7-5p	21	TGAGGTAGTAGGTTGTATAGT	let-7	21	0	0	42
t0000213	22	6371	TGACTAGATCCACACTCATCCA	lgi-miR-279	22	TGACTAGATCCACACTCATCCA	mir-279	22	0	0	44
t0000302	23	4731	TCAGGTACCTGAAGTAGCGCGCG	dme-miR-275-3p	23	TCAGGTACCTGAAGTAGCGCGCG	mir-275	23	0	0	46
t0000303	22	4701	AACCCGTAGATCCGAACTTGTG	hsa-miR-100-5p	22	AACCCGTAGATCCGAACTTGTG	mir-99	22	0	0	44
t0000310	24	4636	TGGAATGTAAAGAAGTATGGAGAA	dme-miR-1-3p	22	TGGAATGTAAAGAAGTATGGAG	mir-1	22	0	2	38
t0000315	23	4536	TGGAATGTAAAGAAGTATGGAGT	dme-miR-1-3p	22	TGGAATGTAAAGAAGTATGGAG	mir-1	22	0	1	41
t0000316	21	4527	TGGAATGTAGAGAAGTATGGA	dme-miR-1-3p	22	TGGAATGTAAAGAAGTATGGAG	mir-1	20	1	1	36
t0000345	22	4223	TAGGAACTTCATACCATGCTCG	isc-miR-276	21	TAGGAACTTCATACCATGCTC	undef	21	0	1	39
t0000348	25	4179	TGGAAGTAGATGATGCATGTACTTA	gga-miR-1799	21	TGAAGTGATGATGCCTGATTA	undef	20	1	4	27
t0000359	22	4094	TGGACGGAGAACTGATAAGGGC	dme-miR-184-3p	22	TGGACGGAGAACTGATAAGGGC	mir-184	22	0	0	44
t0000365	22	4043	TTTTGATTGTTGCTCAGAAGGC	isc-miR-315	22	TTTTGATTGTTGCTCAGAAGGC	mir-315	22	0	0	44
t0000381	21	3885	TTTGTTCGTTCGGCTCGAGTT	ame-miR-375	22	TTTGTTCGTTCGGCTCGAGTTA	mir-375	21	0	1	39
t0000409	23	3623	TGAGGTAGTAGGTTGTATAGTTA	cel-let-7-5p	22	TGAGGTAGTAGGTTGTATAGTT	let-7	22	0	1	41
t0000415	22	3575	TGGAATGTAAAGAAGTATGTAT	mmu-miR-1a-3p	22	TGGAATGTAAAGAAGTATGTAT	mir-1	22	0	0	44
t0000437	18	3429	TTTGTTCGTTCGGCTCGA	hsa-miR-375	22	TTTGTTCGTTCGGCTCGCGTGA	mir-375	18	0	4	24
t0000489	21	3134	TGGAATGTAAGGAAGTATGGA	dme-miR-1-3p	22	TGGAATGTAAAGAAGTATGGAG	mir-1	20	1	1	36
t0000505	23	3002	AATGGCACTGGAAGAATTCACGG	aae-miR-263a	23	AATGGCACTGGAAGAATTCACGG	mir-263	23	0	0	46
t0000517	21	2938	TCAGGTACCTGAAGTAGCGCG	api-miR-275	21	TCAGGTACCTGAAGTAGCGCG	mir-275	21	0	0	42
t0000531	20	2878	TGAGGTAGTAGGTTGTATAG	tca-let-7-5p	20	TGAGGTAGTAGGTTGTATAG	let-7	20	0	0	40
t0000553	22	2762	TCCCTGAGACCCTTACTTGTGA	mmu-miR-125b-5p	22	TCCCTGAGACCCTAACTTGTGA	mir-125	21	1	0	41
t0000563	22	2690	TATTGCACTCGTCCCGGCCTTT	odi-miR-92a	22	TATTGCACTCGTCCCGGCCTTG	undef	21	1	0	41
t0000582	22	2582	AAATTCGGTTCTAGAGAGGTTT	lmi-miR-10*	22	AAATTCGGTTCTAGAGAGGTTT	mir-10	22	0	0	44
t0000663	22	2298	TGGGATGTAAAGAAGTATGGAG	dme-miR-1-3p	22	TGGAATGTAAAGAAGTATGGAG	mir-1	21	1	0	41
t0000674	19	2262	TACTTTGAGTCGGTACGAA	isc-miR-3931	23	TACTTTGAGTCGGTACGAATCCT	undef	19	0	4	26
t0000687	21	2234	TGACTAGATCCACACTCATCC	cte-miR-279	21	TGACTAGATCCACACTCATCC	mir-279	21	0	0	42
t0000715	19	2169	TGGAATGTAGAGAAGTATG	crm-miR-1	20	TGGAATGTAAAGAAGTATGT	mir-1	18	1	1	32
t0000722	22	2163	TGAAAGACATGGGTAGTGAGAT	sme-miR-71c	22	TGAAAGACATGGGTAGTGAGAT	mir-71	22	0	0	44
t0000731	23	2151	AACCCGTAGATCCGAACTTGTGA	bfl-miR-100	23	AACCCGTAGATCCGAACTTGTGT	mir-99	22	1	0	43
t0000732	20	2147	TCAGGTACCTGAAGTAGCGC	aae-miR-275	20	TCAGGTACCTGAAGTAGCGC	mir-275	20	0	0	40
t0000733	25	2142	TGGAAGTGGATGATGCATGTACTTA	gga-miR-1799	21	TGAAGTGATGATGCCTGATTA	undef	20	1	4	27
t0000785	22	2018	TCAGGTACCTGAAGTAGCGCGC	dme-miR-275-3p	23	TCAGGTACCTGAAGTAGCGCGCG	mir-275	22	0	1	41
t0000824	21	1917	TACCCTGTAGATCCGAATTTG	dre-miR-10a	22	TACCCTGTAGATCCGAATTTGT	mir-10	21	0	1	39
t0000829	22	1913	TGGAATGTAAAGAAGTATGGAA	dme-miR-1-3p	22	TGGAATGTAAAGAAGTATGGAG	mir-1	21	1	0	41
t0000862	21	1839	TAGGAACTTCATACCATGCTC	isc-miR-276	21	TAGGAACTTCATACCATGCTC	undef	21	0	0	42
t0000925	22	1713	TTTGTTCGTTCGGCTCGAGTTA	ame-miR-375	22	TTTGTTCGTTCGGCTCGAGTTA	mir-375	22	0	0	44
t0000928	19	1708	TGAGGTAGTAGGTTGTATA	tca-let-7-5p	20	TGAGGTAGTAGGTTGTATAG	let-7	19	0	1	35
t0000968	24	1617	CTACCCTGTAGAACCGGGCTTTTG	dps-miR-993*	24	CTACCCTGTAGTTCCGGGCTTTTG	mir-993	22	2	0	42
t0000984	19	1595	TTTGTTCGTTCGGCTCGAG	ame-miR-375	22	TTTGTTCGTTCGGCTCGAGTTA	mir-375	19	0	3	29
t0001003	23	1566	TGAAAGACATGGGTAGTGAGATG	cte-miR-71	23	TGAAAGACATGGGTAGTGAGATG	mir-71	23	0	0	46
t0001050	23	1486	TTAAGTAGTAGTGCCGCAGGTAT	isc-miR-252b	22	TTAAGTAGTAGTGCCGCAGGTA	mir-252	22	0	1	41
t0001076	22	1455	TGGAATGTAAAGAAGTATGGAT	dme-miR-1-3p	22	TGGAATGTAAAGAAGTATGGAG	mir-1	21	1	0	41
t0001087	21	1442	TACTTTGAGTCGGTACGAATC	isc-miR-3931	23	TACTTTGAGTCGGTACGAATCCT	undef	21	0	2	36
t0001107	24	1400	TGCAGCTTGGTAGGAAACATGGTC	hsa-miR-4660	23	TGCAGCTCTGGTGGAAAATGGAG	undef	20	2	3	29
t0001110	25	1394	TAGGAAATGGGCAGCACGTATGTAT	gga-miR-1c	22	TGGAATGGAAAGCAGTATGTAT	undef	20	2	3	29
t0001123	23	1373	TCTTTGGTTATCTAGCTGTATGA	dme-miR-9a-5p	23	TCTTTGGTTATCTAGCTGTATGA	mir-9	23	0	0	46
t0001126	22	1368	TAATACTGTCAGGTAAAGATGT	cqu-miR-8	22	TAATACTGTCAGGTAAAGATGT	mir-8	22	0	0	44
t0001136	20	1362	TGGGATGTAAAGAAGTATGG	dme-miR-1-3p	22	TGGAATGTAAAGAAGTATGGAG	mir-1	19	1	2	31
t0001142	23	1355	TGGAATGTAGAGAAGTATGGAGA	dme-miR-1-3p	22	TGGAATGTAAAGAAGTATGGAG	mir-1	21	1	1	38
t0001144	19	1354	TCAGGTACCTGAAGTAGCG	aae-miR-275	20	TCAGGTACCTGAAGTAGCGC	mir-275	19	0	1	35
t0001183	21	1305	TGGACGGAGAACTGATAAGGG	aga-miR-184	21	TGGACGGAGAACTGATAAGGG	mir-184	21	0	0	42
t0001201	23	1281	TAATACTGTCAGGTAAAGATGTC	dme-miR-8-3p	23	TAATACTGTCAGGTAAAGATGTC	mir-8	23	0	0	46
t0001240	22	1235	TGAGATGTAAAGAAGTATGGAG	dme-miR-1-3p	22	TGGAATGTAAAGAAGTATGGAG	mir-1	20	2	0	38
t0001298	21	1185	ATGGAATGTAAAGAAGTATGG	dme-miR-1-3p	22	TGGAATGTAAAGAAGTATGGAG	mir-1	20	0	3	31
t0001311	21	1173	TTTTGATTGTTGCTCAGAAGG	isc-miR-315	22	TTTTGATTGTTGCTCAGAAGGC	mir-315	21	0	1	39
t0001325	23	1162	TACCCTGTAGAACCGGGCTTTTG	dme-miR-993-5p	23	TACCCTGTAGTTCCGGGCTTTTG	mir-993	21	2	0	40
t0001356	23	1136	TCTGTGCTGTGGAGGTAATATAT	isc-miR-5308	23	TCTGTGCTGTGGAGGTAATATAT	undef	23	0	0	46
t0001419	22	1081	TGCGGTAGTAGGTTGTATAGTT	cel-let-7-5p	22	TGAGGTAGTAGGTTGTATAGTT	let-7	21	1	0	41
t0001425	23	1079	TGGAATGTAAGGAAGTATGGAGA	dme-miR-1-3p	22	TGGAATGTAAAGAAGTATGGAG	mir-1	21	1	1	38
t0001430	24	1075	TCAGGTACCTGAAGTAGCGCGCGG	dme-miR-275-3p	23	TCAGGTACCTGAAGTAGCGCGCG	mir-275	23	0	1	43
t0001459	18	1048	ATTGTACTTCATCAGGTG	tca-miR-305-5p	21	ATTGTACTTCATCAGGTGCTC	mir-305	18	0	3	27
t0001471	20	1039	TGAGTATTACATCAGGTACT	tca-miR-12-5p	21	TGAGTATTACATCAGGTACTG	mir-12	20	0	1	37
t0001484	22	1031	GGGGGTGTAGCTCAGATGGTAG	cin-miR-4175-3p	19	GGTGTAGCTCCGATGGTAG	undef	18	1	3	26
t0001565	23	977	TGGCAGTGTGGTTAGCTGGTTGT	cte-miR-34	23	TGGCAGTGTGGTTAGCTGGTTGT	mir-34	23	0	0	46
t0001599	22	949	TGAAATGTAAAGAAGTATGGAG	dme-miR-1-3p	22	TGGAATGTAAAGAAGTATGGAG	mir-1	21	1	0	41
t0001716	23	879	ATGGAATGTAAAGAAGTATGGAG	dme-miR-1-3p	22	TGGAATGTAAAGAAGTATGGAG	mir-1	22	0	1	41
t0001730	22	870	TGGCATGTAAAGAAGTATGGAG	dme-miR-1-3p	22	TGGAATGTAAAGAAGTATGGAG	mir-1	21	1	0	41
t0001830	20	822	TAGGAACTTCATACCATGCT	isc-miR-276	21	TAGGAACTTCATACCATGCTC	undef	20	0	1	37
t0001924	22	787	TCTTTGGTTATCTAGCTGTATG	xtr-miR-9	22	TCTTTGGTTATCTAGCTGTATG	mir-9	22	0	0	44
t0001926	22	786	TGCAATGTAAAGAAGTATGGAG	dme-miR-1-3p	22	TGGAATGTAAAGAAGTATGGAG	mir-1	21	1	0	41
t0001960	22	773	TGAGGTAGTAGATTGTATAGTT	hsa-let-7f-5p	22	TGAGGTAGTAGATTGTATAGTT	let-7	22	0	0	44
t0001968	22	770	TGGTATGTAAAGAAGTATGGAG	dme-miR-1-3p	22	TGGAATGTAAAGAAGTATGGAG	mir-1	21	1	0	41
t0002010	20	750	TGAGATGTAAAGAAGTATGG	dme-miR-1-3p	22	TGGAATGTAAAGAAGTATGGAG	mir-1	18	2	2	28
t0002019	22	748	TGGGGTAGTAGGTTGTATAGTT	cel-let-7-5p	22	TGAGGTAGTAGGTTGTATAGTT	let-7	21	1	0	41
t0002058	24	732	TGAGGTAGTAGGTTGTATAGTTAA	cel-let-7-5p	22	TGAGGTAGTAGGTTGTATAGTT	let-7	22	0	2	38
t0002119	24	707	TGAGGTAGTAGGTTGTATAGTTTT	cel-let-7-5p	22	TGAGGTAGTAGGTTGTATAGTT	let-7	22	0	2	38
t0002140	20	702	CTCTGAGGGCTGAGCCGGTC	bta-miR-2487	22	CTCTAAGGGCTGGGCCGGTCGG	undef	18	2	2	28
t0002244	24	659	TCAGGTACCTGAAGTAGCGCGCGT	dme-miR-275-3p	23	TCAGGTACCTGAAGTAGCGCGCG	mir-275	23	0	1	43
t0002253	21	658	TTAAGTAGTAGTGCCGCAGGT	isc-miR-252b	22	TTAAGTAGTAGTGCCGCAGGTA	mir-252	21	0	1	39
t0002281	21	649	TGGGATGTAAAGAAGTATGGA	dme-miR-1-3p	22	TGGAATGTAAAGAAGTATGGAG	mir-1	20	1	1	36
t0002338	21	632	AACCCGTAGATCCGAACTTGT	mdo-miR-100	21	AACCCGTAGATCCGAACTTGT	mir-99	21	0	0	42
t0002349	24	630	AACCCGTAGATCCGAACTTGTGAA	tca-miR-100-5p	24	AACCCGTAGATCCGAACTTGTGGG	mir-99	22	2	0	42
t0002369	22	624	TGGAATGTAAAGAAGTATGTAG	cte-miR-1	22	TGGAATGTAAAGAAGTATGTAG	mir-1	22	0	0	44
t0002396	22	617	GGGAATGTAAAGAAGTATGGAG	dme-miR-1-3p	22	TGGAATGTAAAGAAGTATGGAG	mir-1	21	1	0	41
t0002452	22	601	TGTAATGTAAAGAAGTATGGAG	dme-miR-1-3p	22	TGGAATGTAAAGAAGTATGGAG	mir-1	21	1	0	41
t0002469	22	597	TGAGGTAGTAGGTTGTATGGTT	hsa-let-7c	22	TGAGGTAGTAGGTTGTATGGTT	let-7	22	0	0	44
t0002471	20	597	TGGACGGAGAACTGATAAGG	aga-miR-184	21	TGGACGGAGAACTGATAAGGG	mir-184	20	0	1	37
t0002480	24	595	TTAAGTAGTAGTGCCGCAGGTAAT	cel-miR-252-5p	23	ATAAGTAGTAGTGCCGCAGGTAA	mir-252	22	1	1	40
t0002613	23	557	TGAGATCATTGTGAAAGCTGATT	ame-bantam	23	TGAGATCATTGTGAAAGCTGATT	bantam	23	0	0	46
t0002648	20	549	TGAAATGTAAAGAAGTATGG	dme-miR-1-3p	22	TGGAATGTAAAGAAGTATGGAG	mir-1	19	1	2	31
t0002657	18	546	TCAGGTACCTGAAGTAGC	aae-miR-275	20	TCAGGTACCTGAAGTAGCGC	mir-275	18	0	2	30
t0002668	22	545	TGATGTAGTAGGTTGTATAGTT	cel-let-7-5p	22	TGAGGTAGTAGGTTGTATAGTT	let-7	21	1	0	41
t0002758	20	527	TGACTAGATCCACACTCATC	cte-miR-279	21	TGACTAGATCCACACTCATCC	mir-279	20	0	1	37
t0002816	21	514	CCAGATCTAACTCTTCCAGCT	ame-miR-750	22	CCAGATCTAACTCTTCCAGCTC	undef	21	0	1	39
t0002820	23	513	TGAACACAGCTGGTGGTATATCA	isc-miR-317	25	TGAACACAGCTGGTGGTATATCAGT	mir-317	23	0	2	40
t0002829	22	513	ATGGAATGTAAAGAAGTATGGA	dme-miR-1-3p	22	TGGAATGTAAAGAAGTATGGAG	mir-1	21	0	2	36
t0002913	20	494	TGGCATGTAAAGAAGTATGG	dme-miR-1-3p	22	TGGAATGTAAAGAAGTATGGAG	mir-1	19	1	2	31
t0002931	20	491	TGCAATGTAAAGAAGTATGG	dme-miR-1-3p	22	TGGAATGTAAAGAAGTATGGAG	mir-1	19	1	2	31
t0003003	21	480	TCCCTGAGACCCTTACTTGTG	mmu-miR-125b-5p	22	TCCCTGAGACCCTAACTTGTGA	mir-125	20	1	1	36
t0003037	22	475	TGCTGTAGTAGGTTGTATAGTT	cel-let-7-5p	22	TGAGGTAGTAGGTTGTATAGTT	let-7	20	2	0	38
t0003070	20	469	TTTGTTCGTTCGGCTCGAGT	ame-miR-375	22	TTTGTTCGTTCGGCTCGAGTTA	mir-375	20	0	2	34
t0003119	22	459	TGGACGGAGAACTGATAAGGGA	mmu-miR-184-3p	22	TGGACGGAGAACTGATAAGGGT	mir-184	21	1	0	41
t0003244	20	438	TGGTATGTAAAGAAGTATGG	cte-miR-1	22	TGGAATGTAAAGAAGTATGTAG	mir-1	19	1	2	31
t0003249	23	438	TGGACGGAGAACTGATAAGGGCT	mmu-miR-184-3p	22	TGGACGGAGAACTGATAAGGGT	mir-184	22	0	1	41
t0003269	23	435	TGGAATGTAAAGAAGTATGGAAA	dme-miR-1-3p	22	TGGAATGTAAAGAAGTATGGAG	mir-1	21	1	1	38
t0003320	19	430	TAGGAACTTCATACCATGC	isc-miR-276	21	TAGGAACTTCATACCATGCTC	undef	19	0	2	32
t0003416	23	416	TTTGGATTGTTGCTCAGAAGGCG	isc-miR-315	22	TTTTGATTGTTGCTCAGAAGGC	mir-315	21	1	1	38
t0003453	19	410	TGAGATCATTGTGAAAGCT	bma-bantam	21	TGAGATCATTGTGAAAGCTAT	mir-81	19	0	2	32
t0003571	20	394	GGGAATGTAAAGAAGTATGG	dme-miR-1-3p	22	TGGAATGTAAAGAAGTATGGAG	mir-1	19	1	2	31
t0003592	22	392	AACACAACATCCGGACAAGCAC	isc-miR-5315	22	AACACAACATCCGGACAAGCAC	undef	22	0	0	44
t0003634	22	386	TAAGGCACGCGGTGAATGCCAA	dre-miR-124	22	TAAGGCACGCGGTGAATGCCAA	mir-124	22	0	0	44
t0003641	20	385	TGAAATCTAAAAATGTGTAT	rno-miR-1	22	TGGAATGTAAAGAAGTGTGTAT	mir-1	18	2	2	28
t0003658	19	383	TAATCTCATTTGGTATCTC	isc-miR-5307	23	TAATCTCATTTGGTATCTCTGGG	undef	19	0	4	26
t0003705	22	377	TTGTGACCGTTACAATGGGCAT	isc-miR-2001	23	TTGTGACCGTTACAATGGGCATG	undef	22	0	1	41
t0003730	20	375	TGTAATGTAAAGAAGTATGG	dme-miR-1-3p	22	TGGAATGTAAAGAAGTATGGAG	mir-1	19	1	2	31
t0003733	21	374	TGAGATGTAAAGAAGTATGGA	dme-miR-1-3p	22	TGGAATGTAAAGAAGTATGGAG	mir-1	19	2	1	33
t0003760	20	371	TCTGAGGGCTGAGCCGGTCG	bta-miR-2487	22	CTCTAAGGGCTGGGCCGGTCGG	undef	18	2	2	28
t0003862	21	361	TGTAGTCTGGCAGAAACGTCG	isc-miR-5310	21	TGTAGTCTGGCAGAAACGTCG	undef	21	0	0	42
t0003921	22	355	AGGAATGTAAAGAAGTATGGAG	dme-miR-1-3p	22	TGGAATGTAAAGAAGTATGGAG	mir-1	21	1	0	41
t0003951	22	352	TGGAGTAGTAGGTTGTATAGTT	cel-let-7-5p	22	TGAGGTAGTAGGTTGTATAGTT	let-7	20	2	0	38
t0003969	23	350	TCAGGTACCTGAAGTAGCGCGCT	dme-miR-275-3p	23	TCAGGTACCTGAAGTAGCGCGCG	mir-275	22	1	0	43
t0004053	22	341	TGGCAGTGTGGTTAGCTGGTTG	dps-miR-34	22	TGGCAGTGTGGTTAGCTGGTTG	mir-34	22	0	0	44
t0004104	23	337	TGGAATGTAGAGAAGTATGGAGT	dme-miR-1-3p	22	TGGAATGTAAAGAAGTATGGAG	mir-1	21	1	1	38
t0004133	21	334	TGAAAGACATGGGTAGTGAGA	sme-miR-71c	22	TGAAAGACATGGGTAGTGAGAT	mir-71	21	0	1	39
t0004153	22	332	GTGAGCAAAGTTTCAGGTGTGT	cel-miR-87-3p	22	GTGAGCAAAGTTTCAGGTGTGC	mir-87	21	1	0	41
t0004245	22	324	AGCGAGGTATGGAGTTCTTACT	tca-miR-276-5p	24	AGCGAGGTATAGAGTTCCTACGTG	mir-276	20	2	2	32
t0004295	24	320	TTTTGATTGTTGCTCAGAAGGCGT	isc-miR-315	22	TTTTGATTGTTGCTCAGAAGGC	mir-315	22	0	2	38
t0004356	23	314	TGTGCTCATTGGTCAGGCGGTAG	mmu-miR-3070b-3p	22	TGGTGCTATGGTCAGGGGTAGA	mir-3070	20	0	5	25
t0004374	19	313	TTAAGTAGTAGTGCCGCAG	isc-miR-252b	22	TTAAGTAGTAGTGCCGCAGGTA	mir-252	19	0	3	29
t0004408	24	310	TGAGGTAGTAGGTTGTATAGTTAT	cel-let-7-5p	22	TGAGGTAGTAGGTTGTATAGTT	let-7	22	0	2	38
t0004460	21	306	AACACAACATCCGGACAAGCA	isc-miR-5315	22	AACACAACATCCGGACAAGCAC	undef	21	0	1	39
t0004500	21	303	TGAAATGTAAAGAAGTATGGA	dme-miR-1-3p	22	TGGAATGTAAAGAAGTATGGAG	mir-1	20	1	1	36
t0004550	21	299	TCTGTGCTGTGGAGGTAATAT	isc-miR-5308	23	TCTGTGCTGTGGAGGTAATATAT	undef	21	0	2	36
t0004556	23	299	CAAATTCGGTTCTAGAGAGGTTT	dme-miR-10-3p	23	CAAATTCGGTTCTAGAGAGGTTT	mir-10	23	0	0	46
t0004598	23	295	TTTGTTCGTTCGGCTCGAGTTAA	ame-miR-375	22	TTTGTTCGTTCGGCTCGAGTTA	mir-375	22	0	1	41
t0004684	22	290	TAACCTGTAGATCCGAATTTGT	dre-miR-10a	22	TACCCTGTAGATCCGAATTTGT	mir-10	21	1	0	41
t0004711	19	288	TACCCTGTAGATCCGAATT	dre-miR-10a	22	TACCCTGTAGATCCGAATTTGT	mir-10	19	0	3	29
t0004727	20	287	TGAAAGACATGGGTAGTGAG	sme-miR-71c	22	TGAAAGACATGGGTAGTGAGAT	mir-71	20	0	2	34
t0004737	24	287	TGCAGCTCGGTAGGAAACATGGTC	hsa-miR-4660	23	TGCAGCTCTGGTGGAAAATGGAG	undef	20	2	3	29
t0004765	19	285	TGGAATGTAAGGAAGTATG	crm-miR-1	20	TGGAATGTAAAGAAGTATGT	mir-1	18	1	1	32
t0004887	23	277	TATTGCACTCGTCCCGGCCTTTT	odi-miR-92a	22	TATTGCACTCGTCCCGGCCTTG	undef	21	1	1	38
t0004940	22	273	TCAGGTACCTGAAGTAGCGCGT	api-miR-275	21	TCAGGTACCTGAAGTAGCGCG	mir-275	21	0	1	39
t0004979	21	271	GAGGTAGTAGGTTGTATAGTT	cel-let-7-5p	22	TGAGGTAGTAGGTTGTATAGTT	let-7	21	0	1	39
t0004983	23	270	TGAGTATTACATCAGGTACTGGT	dme-miR-12-5p	23	TGAGTATTACATCAGGTACTGGT	mir-12	23	0	0	46
t0004987	22	270	TGTCATGTAAAGAAGTATGGAG	dme-miR-1-3p	22	TGGAATGTAAAGAAGTATGGAG	mir-1	20	2	0	38
t0005030	18	268	TGAGGTAGTAGGTTGTAT	tca-let-7-5p	20	TGAGGTAGTAGGTTGTATAG	let-7	18	0	2	30
t0005036	25	268	TCAGGTACCTGAAGTAGCGCGCGGA	dme-miR-275-3p	23	TCAGGTACCTGAAGTAGCGCGCG	mir-275	23	0	2	40
t0005047	22	268	TTTGGCACTAGCACATTTTTGT	isc-miR-96	22	TTTGGCACTAGCACATTTTTGT	mir-96	22	0	0	44
t0005142	20	262	AAATTCGGTTCTAGAGAGGT	lmi-miR-10*	22	AAATTCGGTTCTAGAGAGGTTT	mir-10	20	0	2	34
t0005159	23	261	TTTGTTCGTTCGGCTCGAGTTAT	ame-miR-375	22	TTTGTTCGTTCGGCTCGAGTTA	mir-375	22	0	1	41
t0005324	22	252	TACCCTGTAGAACCGGGCTTTT	bmo-miR-993a*	24	TCTACCCTGTAGATCCGGGCTTTT	mir-993	21	1	2	35
t0005377	22	249	TGCGATGTAAAGAAGTATGGAG	dme-miR-1-3p	22	TGGAATGTAAAGAAGTATGGAG	mir-1	20	2	0	38
t0005417	22	247	TATCACAGCCAGCTTTGATGAG	dme-miR-2a-3p	23	TATCACAGCCAGCTTTGATGAGC	mir-2	22	0	1	41
t0005430	21	246	CTCTGAGGGCTGAGCCGGTCG	bta-miR-2487	22	CTCTAAGGGCTGGGCCGGTCGG	undef	19	2	1	33
t0005465	21	244	TGCAATGTAAAGAAGTATGGA	dme-miR-1-3p	22	TGGAATGTAAAGAAGTATGGAG	mir-1	20	1	1	36
t0005476	21	244	AAATTCGGTTCTAGAGAGGTT	lmi-miR-10*	22	AAATTCGGTTCTAGAGAGGTTT	mir-10	21	0	1	39
t0005489	18	243	TAAGGCACGCGGTGAATG	aae-miR-124	19	TAAGGCACGCGGTGAATGC	mir-124	18	0	1	33
t0005502	21	242	TGGAATGTAAAGAAGTATGTA	cel-miR-1-3p	21	TGGAATGTAAAGAAGTATGTA	mir-1	21	0	0	42
t0005545	20	240	TTAAGTAGTAGTGCCGCAGG	isc-miR-252b	22	TTAAGTAGTAGTGCCGCAGGTA	mir-252	20	0	2	34
t0005575	24	238	TCAGGTACCTGAAGTAGCGCGCGA	dme-miR-275-3p	23	TCAGGTACCTGAAGTAGCGCGCG	mir-275	23	0	1	43
t0005576	19	238	TGACTAGATCCACACTCAT	bmo-miR-279a	19	TGACTAGATCCACACTCAT	mir-279	19	0	0	38
t0005629	24	236	TTAAGTAGTAGTGCCGCAGGTAAA	cel-miR-252-5p	23	ATAAGTAGTAGTGCCGCAGGTAA	mir-252	22	1	1	40
t0005639	22	236	TGAAGTAGTAGGTTGTATAGTT	cel-let-7-5p	22	TGAGGTAGTAGGTTGTATAGTT	let-7	21	1	0	41
t0005653	21	235	TGGCATGTAAAGAAGTATGGA	dme-miR-1-3p	22	TGGAATGTAAAGAAGTATGGAG	mir-1	20	1	1	36
t0005667	18	234	TGAGATCATTGTGAAAGC	bma-bantam	21	TGAGATCATTGTGAAAGCTAT	mir-81	18	0	3	27
t0005713	22	231	TTGGTCCCCTTCAACCAGCTGT	dme-miR-133-3p	22	TTGGTCCCCTTCAACCAGCTGT	mir-133	22	0	0	44
t0005768	23	229	CCAGATCTAACTCTTCCAGCTCA	cte-miR-750	23	CCAGATCTAACTCTTCCAGCTCA	mir-750	23	0	0	46
t0005857	20	225	AACCCGTAGATCCGAACTTG	mdo-miR-100	21	AACCCGTAGATCCGAACTTGT	mir-99	20	0	1	37
t0005878	18	224	TGGAATGTAGAGAAGTAT	crm-miR-1	20	TGGAATGTAAAGAAGTATGT	mir-1	17	1	2	27
t0005944	24	221	TGGAATGTAAAGAAGTATGGAGAT	dme-miR-1-3p	22	TGGAATGTAAAGAAGTATGGAG	mir-1	22	0	2	38
t0006000	22	219	TGAGGGAGTAGGTTGTATAGTT	cel-let-7-5p	22	TGAGGTAGTAGGTTGTATAGTT	let-7	21	1	0	41
t0006011	24	218	TGGAATGTAGAGAAGTATGGAGAA	dme-miR-1-3p	22	TGGAATGTAAAGAAGTATGGAG	mir-1	21	1	2	35
t0006060	22	216	AAGAGAGCAATCCGTGGACAGT	dme-miR-281-2-5p	22	AAGAGAGCTATCCGTCGACAGT	mir-46	20	2	0	38
t0006073	22	215	TGAGATCATTGTGAAAGCTGAT	ame-bantam	23	TGAGATCATTGTGAAAGCTGATT	bantam	22	0	1	41
t0006147	20	213	TGGAATGTAGGGAAGTATGG	mdo-miR-206	21	TGGAATGTAAGGAAGTGTGTG	mir-1	18	2	1	31
t0006159	22	212	TGGAATGTAAAGAAGTATGGAC	dme-miR-1-3p	22	TGGAATGTAAAGAAGTATGGAG	mir-1	21	1	0	41
t0006173	22	212	CCAGATCTAACTCTTCCAGCTC	ame-miR-750	22	CCAGATCTAACTCTTCCAGCTC	undef	22	0	0	44
t0006319	21	206	TGGTATGTAAAGAAGTATGGA	dme-miR-1-3p	22	TGGAATGTAAAGAAGTATGGAG	mir-1	20	1	1	36
t0006341	18	206	TCTTTGGTTATCTAGCTG	aca-miR-9	20	TCTTTGGTTATCTAGCTGTA	mir-9	18	0	2	30
t0006347	20	205	TAAATTGTTGTTCGGGATTT	bta-miR-2284p	21	TGAAAGTTTGTTCGGGATTTT	mir-2284	18	1	3	26
t0006357	23	205	TGGAATGTAAAGAAGTATGGAGC	dme-miR-1-3p	22	TGGAATGTAAAGAAGTATGGAG	mir-1	22	0	1	41
t0006401	23	204	AACCCGTAGATCCGAACTTGTGT	bfl-miR-100	23	AACCCGTAGATCCGAACTTGTGT	mir-99	23	0	0	46
t0006448	23	202	TGGGATGTAAAGAAGTATGGAGA	dme-miR-1-3p	22	TGGAATGTAAAGAAGTATGGAG	mir-1	21	1	1	38
t0006540	25	198	TGTAGTCTGGCAGAAACGTCGGTTT	isc-miR-5310	21	TGTAGTCTGGCAGAAACGTCG	undef	21	0	4	30
t0006544	21	198	TAAATTGTTGTTCGGGATTTC	bta-miR-2284p	21	TGAAAGTTTGTTCGGGATTTT	mir-2284	18	2	2	28
t0006733	21	191	GGAATGTAAAGAAGTATGGAG	dme-miR-1-3p	22	TGGAATGTAAAGAAGTATGGAG	mir-1	21	0	1	39
t0006756	23	191	TGGACGGAGAACTGATAAGGGCA	dme-miR-184-3p	22	TGGACGGAGAACTGATAAGGGC	mir-184	22	0	1	41
t0006828	21	189	TGGACGGAGAACTGATAAGGA	api-miR-184b	22	TGGACGGAGAACTGATAAAGGA	mir-184	21	0	1	39
t0006839	20	189	CCAGATCTAACTCTTCCAGC	ame-miR-750	22	CCAGATCTAACTCTTCCAGCTC	undef	20	0	2	34
t0006845	23	188	TAGGAACTTCATACCATGCTCGA	isc-miR-276	21	TAGGAACTTCATACCATGCTC	undef	21	0	2	36
t0006900	20	187	AGGAATGTAAAGAAGTATGG	dme-miR-1-3p	22	TGGAATGTAAAGAAGTATGGAG	mir-1	19	1	2	31
t0006929	22	186	TGGTGTAGTAGGTTGTATAGTT	cel-let-7-5p	22	TGAGGTAGTAGGTTGTATAGTT	let-7	20	2	0	38
t0007027	21	183	TATTGCACTCGTCCCGGCCTT	odi-miR-92a	22	TATTGCACTCGTCCCGGCCTTG	undef	21	0	1	39
t0007028	22	183	TTTTGATTGTTGCTCAGAAGGA	isc-miR-315	22	TTTTGATTGTTGCTCAGAAGGC	mir-315	21	1	0	41
t0007061	20	182	TGTCATGTAAAGAAGTATGG	dme-miR-1-3p	22	TGGAATGTAAAGAAGTATGGAG	mir-1	18	2	2	28
t0007063	21	182	TGTAATGTAAAGAAGTATGGA	dme-miR-1-3p	22	TGGAATGTAAAGAAGTATGGAG	mir-1	20	1	1	36
t0007167	21	179	GGGAATGTAAAGAAGTATGGA	dme-miR-1-3p	22	TGGAATGTAAAGAAGTATGGAG	mir-1	20	1	1	36
t0007181	23	179	TGACTAGATCCACACTCATCCAT	lgi-miR-279	22	TGACTAGATCCACACTCATCCA	mir-279	22	0	1	41
t0007189	22	179	TACTTTGAGTCGGTACGAATCC	isc-miR-3931	23	TACTTTGAGTCGGTACGAATCCT	undef	22	0	1	41
t0007222	22	178	TGGAATGGAAAGAAGTATGGAG	dme-miR-1-3p	22	TGGAATGTAAAGAAGTATGGAG	mir-1	21	1	0	41
t0007305	18	176	TTTTGATTGTTGCTCAGA	sko-miR-315	21	TTTTGATTGTTGCTCAGAAAG	mir-315	18	0	3	27
t0007335	23	175	TGGAATGTAAAGAAGTATGGAGG	dme-miR-1-3p	22	TGGAATGTAAAGAAGTATGGAG	mir-1	22	0	1	41
t0007495	20	171	TGGAATGTAAAGAAGTATGT	crm-miR-1	20	TGGAATGTAAAGAAGTATGT	mir-1	20	0	0	40
t0007649	22	167	GGAGGTAGTAGGTTGTATAGTT	cel-let-7-5p	22	TGAGGTAGTAGGTTGTATAGTT	let-7	21	1	0	41
t0007719	22	165	TGATATGTAAAGAAGTATGGAG	dme-miR-1-3p	22	TGGAATGTAAAGAAGTATGGAG	mir-1	20	2	0	38
t0007732	20	165	TGCGATGTAAAGAAGTATGG	dme-miR-1-3p	22	TGGAATGTAAAGAAGTATGGAG	mir-1	18	2	2	28
t0007840	22	162	CGGAATGTAAAGAAGTATGGAG	dme-miR-1-3p	22	TGGAATGTAAAGAAGTATGGAG	mir-1	21	1	0	41
t0007849	22	162	TGGAATATAAAGAAGTATGGAG	dme-miR-1-3p	22	TGGAATGTAAAGAAGTATGGAG	mir-1	21	1	0	41
t0007859	22	162	TAGCCTGTAGATCCGAATTTGT	dre-miR-10a	22	TACCCTGTAGATCCGAATTTGT	mir-10	21	1	0	41
t0007900	22	161	TGTGGTAGTAGGTTGTATAGTT	cel-let-7-5p	22	TGAGGTAGTAGGTTGTATAGTT	let-7	21	1	0	41
t0007957	21	160	TGGCAGTGTGGTTAGCTGGTT	dps-miR-34	22	TGGCAGTGTGGTTAGCTGGTTG	mir-34	21	0	1	39
t0008054	22	157	TGCTATGTAAAGAAGTATGGAG	dme-miR-1-3p	22	TGGAATGTAAAGAAGTATGGAG	mir-1	20	2	0	38
t0008068	24	157	TGGAATGTAAGGAAGTATGGAGAA	dme-miR-1-3p	22	TGGAATGTAAAGAAGTATGGAG	mir-1	21	1	2	35
t0008074	21	157	TATCACAGCCAGCTTTGATGA	dme-miR-2a-3p	23	TATCACAGCCAGCTTTGATGAGC	mir-2	21	0	2	36
t0008092	24	156	AATGGCACTGGAAGAATTCACGGA	tca-miR-263a-5p	24	AATGGCACTGGAAGAATTCACGGG	mir-263	23	1	0	45
t0008139	18	155	TTAAGTAGTAGTGCCGCA	isc-miR-252b	22	TTAAGTAGTAGTGCCGCAGGTA	mir-252	18	0	4	24
t0008157	21	155	TAATACTGTCAGGTAAAGATG	cqu-miR-8	22	TAATACTGTCAGGTAAAGATGT	mir-8	21	0	1	39
t0008214	25	153	CTACCCTGTAGAACCGGGCTTTTGT	dps-miR-993*	24	CTACCCTGTAGTTCCGGGCTTTTG	mir-993	22	2	1	39
t0008219	20	153	TACTTTGAGTCGGTACGAAT	isc-miR-3931	23	TACTTTGAGTCGGTACGAATCCT	undef	20	0	3	31
t0008320	18	151	TGGAATGTAAGGAAGTAT	crm-miR-1	20	TGGAATGTAAAGAAGTATGT	mir-1	17	1	2	27
t0008321	21	151	ACCCTGTAGATCCGAATTTGT	dps-miR-10	21	ACCCTGTAGATCCGAATTTGT	mir-10	21	0	0	42
t0008400	22	149	TGCAGTAGTAGGTTGTATAGTT	cel-let-7-5p	22	TGAGGTAGTAGGTTGTATAGTT	let-7	20	2	0	38
t0008436	23	148	TTTTGATTGTTGCTCAGAAGGCT	isc-miR-315	22	TTTTGATTGTTGCTCAGAAGGC	mir-315	22	0	1	41
t0008467	23	148	TGCGGTAGTAGGTTGTATAGTTT	cel-let-7-5p	22	TGAGGTAGTAGGTTGTATAGTT	let-7	21	1	1	38
t0008560	24	146	AATGGCACTGGAAGAATTCACGGT	tca-miR-263a-5p	24	AATGGCACTGGAAGAATTCACGGG	mir-263	23	1	0	45
t0008567	23	145	TATCACAGCCAGCTTTGATGAGC	dme-miR-2a-3p	23	TATCACAGCCAGCTTTGATGAGC	mir-2	23	0	0	46
t0008593	24	145	TCTTTGGTTATCTAGCTGTATGAA	dme-miR-9a-5p	23	TCTTTGGTTATCTAGCTGTATGA	mir-9	23	0	1	43
t0008617	25	144	TCAGGTACCTGAAGTAGCGCGCGTT	dme-miR-275-3p	23	TCAGGTACCTGAAGTAGCGCGCG	mir-275	23	0	2	40
t0008699	19	143	TAAATGCATTATCTGGAAT	sme-miR-277c	22	TAAATGCATTATCTGGTATGAT	undef	19	0	3	29
t0008774	22	142	TGGAATGTGAAGAAGTATGGAG	dme-miR-1-3p	22	TGGAATGTAAAGAAGTATGGAG	mir-1	21	1	0	41
t0008843	22	141	TGTGATGTAAAGAAGTATGGAG	dme-miR-1-3p	22	TGGAATGTAAAGAAGTATGGAG	mir-1	20	2	0	38
t0008942	22	138	TTCAGTAGTAGTGCCGCAGGTA	isc-miR-252b	22	TTAAGTAGTAGTGCCGCAGGTA	mir-252	21	1	0	41
t0008951	20	138	AGCGAGGTATGGAGTTCTTA	aga-miR-276-5p	20	AGCGAGGTATAGAGTTCCTA	mir-276	18	2	0	34
t0009122	22	135	AAACCGTAGATCCGAACTTGTG	hsa-miR-100-5p	22	AACCCGTAGATCCGAACTTGTG	mir-99	21	1	0	41
t0009186	23	134	TCCCTGAGACCCTTACTTGTGAA	ola-miR-125c	23	TCCCTGAGACCCTAACTTGTGAC	mir-125	21	2	0	40
t0009209	24	134	AATGGCACTGGAAGAATTCACGGC	tca-miR-263a-5p	24	AATGGCACTGGAAGAATTCACGGG	mir-263	23	1	0	45
t0009280	21	132	TAAGGCACGCGGTGAATGCCA	cel-miR-124-3p	21	TAAGGCACGCGGTGAATGCCA	mir-124	21	0	0	42
t0009310	25	132	TGGAATGTAAAGAAGTATGGAGAAA	dme-miR-1-3p	22	TGGAATGTAAAGAAGTATGGAG	mir-1	22	0	3	35
t0009416	24	130	TCAGGTACCTGAAGTAGCGCGCTT	dme-miR-275-3p	23	TCAGGTACCTGAAGTAGCGCGCG	mir-275	22	1	1	40
t0009452	23	130	TGGAATGTAAGGAAGTATGGAGT	dme-miR-1-3p	22	TGGAATGTAAAGAAGTATGGAG	mir-1	21	1	1	38
t0009492	22	129	TGACGTAGTAGGTTGTATAGTT	cel-let-7-5p	22	TGAGGTAGTAGGTTGTATAGTT	let-7	21	1	0	41
t0009504	22	129	TGGAATGTAGGGAAGTATGGAG	dme-miR-1-3p	22	TGGAATGTAAAGAAGTATGGAG	mir-1	20	2	0	38
t0009558	19	128	GGAATGTAAAGAAGTATGG	dme-miR-1-3p	22	TGGAATGTAAAGAAGTATGGAG	mir-1	19	0	3	29
t0009577	24	128	TGAGATCATTGTGAAAGCTGATTT	ame-bantam	23	TGAGATCATTGTGAAAGCTGATT	bantam	23	0	1	43
t0009586	22	128	TCAGGTACCTGAAGTAGCGCGA	api-miR-275	21	TCAGGTACCTGAAGTAGCGCG	mir-275	21	0	1	39
t0009627	24	127	TGTGCTCATTGGTCAGGCGGTATA	mmu-miR-3070b-3p	22	TGGTGCTATGGTCAGGGGTAGA	mir-3070	20	1	4	27
t0009658	23	127	TGAGATGTAAAGAAGTATGGAGA	dme-miR-1-3p	22	TGGAATGTAAAGAAGTATGGAG	mir-1	20	2	1	35
t0009698	24	126	CCAGATCTAACTCTTCCAGCTCAT	cte-miR-750	23	CCAGATCTAACTCTTCCAGCTCA	mir-750	23	0	1	43
t0009762	23	125	TCAGGTACCTGAAGTAGCGCGCA	dme-miR-275-3p	23	TCAGGTACCTGAAGTAGCGCGCG	mir-275	22	1	0	43
t0009891	19	123	TGGGATGTAAAGAAGTATG	crm-miR-1	20	TGGAATGTAAAGAAGTATGT	mir-1	18	1	1	32
t0010048	22	121	TGGAATGAAAAGAAGTATGGAG	dme-miR-1-3p	22	TGGAATGTAAAGAAGTATGGAG	mir-1	21	1	0	41
t0010086	21	120	TGGAATGTAAGAAGTATGGAG	dme-miR-1-3p	22	TGGAATGTAAAGAAGTATGGAG	mir-1	21	0	1	39
t0010185	19	119	ATTGTACTTCATCAGGTGC	tca-miR-305-5p	21	ATTGTACTTCATCAGGTGCTC	mir-305	19	0	2	32
t0010449	23	115	TACTTTGAGTCGGTACGAATCCT	isc-miR-3931	23	TACTTTGAGTCGGTACGAATCCT	undef	23	0	0	46
t0010460	22	115	TAGCACCATTTGAATTCAGTTC	isc-miR-285	22	TAGCACCATTTGAATTCAGTTC	mir-29	22	0	0	44
t0010591	18	113	TGGCAGTGTGGTTAGCTG	aga-miR-34	20	TGGCAGTGTGGTTAGCTGGT	mir-34	18	0	2	30
t0010610	22	113	TGGACGGAGAACTGATAAGGGT	mmu-miR-184-3p	22	TGGACGGAGAACTGATAAGGGT	mir-184	22	0	0	44
t0010618	24	113	TGGACGGAGAACTGATAAGGGCAA	dme-miR-184-3p	22	TGGACGGAGAACTGATAAGGGC	mir-184	22	0	2	38
t0010732	22	112	TTGAATGTAAAGAAGTATGGAG	dme-miR-1-3p	22	TGGAATGTAAAGAAGTATGGAG	mir-1	21	1	0	41
t0010744	23	112	TTGAGTAGTAGTGCCGCAGGTAA	cel-miR-252-5p	23	ATAAGTAGTAGTGCCGCAGGTAA	mir-252	21	2	0	40
t0010832	21	110	AGGAATGTAAAGAAGTATGGA	dme-miR-1-3p	22	TGGAATGTAAAGAAGTATGGAG	mir-1	20	1	1	36
t0010834	25	110	TGCATGTATGTTGTATTGTGCGAGT	dme-miR-2489-3p	22	TATTGTATGTTGTATTTGCAGT	mir-2489	20	2	3	29
t0010853	24	110	TGAAAGACATGGGTAGTGAGATGA	cte-miR-71	23	TGAAAGACATGGGTAGTGAGATG	mir-71	23	0	1	43
t0010867	20	110	TACCCTGTAGATCCGAATTT	dre-miR-10a	22	TACCCTGTAGATCCGAATTTGT	mir-10	20	0	2	34
t0010891	23	110	TTCAGTAGTAGTGCCGCAGGTAA	cel-miR-252-5p	23	ATAAGTAGTAGTGCCGCAGGTAA	mir-252	21	2	0	40
t0010893	22	110	TTTGGATTGTTGCTCAGAAGGC	isc-miR-315	22	TTTTGATTGTTGCTCAGAAGGC	mir-315	21	1	0	41
t0010907	20	110	TGGGATGTAGAGAAGTATGG	dme-miR-1-3p	22	TGGAATGTAAAGAAGTATGGAG	mir-1	18	2	2	28
t0010911	23	109	TGAAAGACATGGGTAGTGAGATT	spu-miR-71	23	TGAAAGACATGGGTAGTGAGATT	mir-71	23	0	0	46
t0010947	20	109	TCTGGAACTGGTCCTGGTGC	mmu-miR-3113-3p	20	TCCTGGCCCTGGTCCTGGTC	undef	17	2	2	26
t0010987	22	109	TGAGGTAGGAGGTTGTATAGTT	hsa-let-7e-5p	22	TGAGGTAGGAGGTTGTATAGTT	let-7	22	0	0	44
t0011099	20	107	TGGAATGGAAAGAAGTATGG	dme-miR-1-3p	22	TGGAATGTAAAGAAGTATGGAG	mir-1	19	1	2	31
t0011170	25	107	TGGAATGTAAAGAAGTATGGAGAAT	dme-miR-1-3p	22	TGGAATGTAAAGAAGTATGGAG	mir-1	22	0	3	35
t0011289	22	105	CTAAGTACTAGCGCCGTAGGAG	dme-miR-252-5p	22	CTAAGTACTAGTGCCGCAGGAG	mir-252	20	2	0	38
t0011291	20	105	CGGAATGTAAAGAAGTATGG	dme-miR-1-3p	22	TGGAATGTAAAGAAGTATGGAG	mir-1	19	1	2	31
t0011339	23	105	TGCAGCTTGGTAGGAAACATGGT	hsa-miR-4660	23	TGCAGCTCTGGTGGAAAATGGAG	undef	20	1	4	27
t0011347	23	105	TTGTGATTGTTGCTCAGAAGGCG	isc-miR-315	22	TTTTGATTGTTGCTCAGAAGGC	mir-315	21	1	1	38
t0011356	19	105	AACACAACATCCGGACAAG	isc-miR-5315	22	AACACAACATCCGGACAAGCAC	undef	19	0	3	29
t0011358	22	105	TGGAATGTAAAGAAGTATGAAG	dme-miR-1-3p	22	TGGAATGTAAAGAAGTATGGAG	mir-1	21	1	0	41
t0011456	22	104	AGAGGTAGTAGGTTGTATAGTT	hsa-let-7d-5p	22	AGAGGTAGTAGGTTGCATAGTT	let-7	21	1	0	41
t0011457	22	104	GAAGCTCGTTTCTACAGGTATC	dpu-miR-993	23	GAAGCTCGTTTCTACAGGTATCT	mir-993	22	0	1	41
t0011551	20	103	TGATATGTAAAGAAGTATGG	dme-miR-1-3p	22	TGGAATGTAAAGAAGTATGGAG	mir-1	18	2	2	28
t0011591	24	102	TACCCTGTAGAACCGGGCTTTTGT	dme-miR-993-5p	23	TACCCTGTAGTTCCGGGCTTTTG	mir-993	21	2	1	37
t0011597	21	102	TTGGTCCCCTTCAACCAGCTG	cin-miR-133	21	TTGGTCCCCTTCAACCAGCTG	mir-133	21	0	0	42
t0011666	22	101	TGGAGTGTAAAGAAGTATGGAG	dme-miR-1-3p	22	TGGAATGTAAAGAAGTATGGAG	mir-1	21	1	0	41
t0011701	23	101	TTAGGTAGTAGTGCCGCAGGTAA	cel-miR-252-5p	23	ATAAGTAGTAGTGCCGCAGGTAA	mir-252	21	2	0	40
t0011870	22	99	TGAGTATTACATCAGGTACTGG	dme-miR-12-5p	23	TGAGTATTACATCAGGTACTGGT	mir-12	22	0	1	41
t0011963	21	99	TGAGATCATTGTGAAAGCTGA	ame-bantam	23	TGAGATCATTGTGAAAGCTGATT	bantam	21	0	2	36
t0011997	20	98	TGCTATGTAAAGAAGTATGG	dme-miR-1-3p	22	TGGAATGTAAAGAAGTATGGAG	mir-1	18	2	2	28
t0012013	19	98	CCAGATCTAACTCTTCCAG	ame-miR-750	22	CCAGATCTAACTCTTCCAGCTC	undef	19	0	3	29
t0012070	22	98	TTAGGTAGTAGTGCCGCAGGTA	isc-miR-252b	22	TTAAGTAGTAGTGCCGCAGGTA	mir-252	21	1	0	41
t0012078	22	98	TAGAATGTAAAGAAGTATGGAG	dme-miR-1-3p	22	TGGAATGTAAAGAAGTATGGAG	mir-1	21	1	0	41
t0012206	22	97	TGGAATGTAAAGAAGTATTGAG	dme-miR-1-3p	22	TGGAATGTAAAGAAGTATGGAG	mir-1	21	1	0	41
t0012222	24	96	TGAGGTAGTAGGTTGTATAGTTTA	cel-let-7-5p	22	TGAGGTAGTAGGTTGTATAGTT	let-7	22	0	2	38
t0012238	20	96	TGTGATGTAAAGAAGTATGG	dme-miR-1-3p	22	TGGAATGTAAAGAAGTATGGAG	mir-1	18	2	2	28
t0012247	19	96	TGAAAGACATGGGTAGTGA	cbr-miR-71	19	TGAAAGACATGGGTAGTGA	mir-71	19	0	0	38
t0012277	20	96	TCCCTGAGACCCTTACTTGT	mmu-miR-125b-5p	22	TCCCTGAGACCCTAACTTGTGA	mir-125	19	1	2	31
t0012283	22	96	TGAGGAAGTAGGTTGTATAGTT	cel-let-7-5p	22	TGAGGTAGTAGGTTGTATAGTT	let-7	21	1	0	41
t0012291	22	96	TTAAGTAGTAGTGCCGCAGGTT	isc-miR-252b	22	TTAAGTAGTAGTGCCGCAGGTA	mir-252	21	1	0	41
t0012315	20	96	TTGGTCCCCTTCAACCAGCT	gga-miR-133b	21	TTGGTCCCCTTCAACCAGCTA	mir-133	20	0	1	37
t0012328	24	95	TAATACTGTCAGGTAAAGATGTCA	dme-miR-8-3p	23	TAATACTGTCAGGTAAAGATGTC	mir-8	23	0	1	43
t0012457	23	94	TGAAATGTAAAGAAGTATGGAGA	dme-miR-1-3p	22	TGGAATGTAAAGAAGTATGGAG	mir-1	21	1	1	38
t0012584	20	93	ATGGAATGTAAAGAAGTATG	crm-miR-1	20	TGGAATGTAAAGAAGTATGT	mir-1	19	0	2	32
t0012619	21	93	TGTCATGTAAAGAAGTATGGA	dme-miR-1-3p	22	TGGAATGTAAAGAAGTATGGAG	mir-1	19	2	1	33
t0012662	22	92	TATGGCACTCGTCCCGGCCTTT	odi-miR-92a	22	TATTGCACTCGTCCCGGCCTTG	undef	20	2	0	38
t0012705	23	92	TGAGGTAGTAGGTTGTATGGTTT	hsa-let-7c	22	TGAGGTAGTAGGTTGTATGGTT	let-7	22	0	1	41
t0012857	21	91	TGAATGTAAAGAAGTATGGAG	dme-miR-1-3p	22	TGGAATGTAAAGAAGTATGGAG	mir-1	21	0	1	39
t0012938	22	90	TTCGTTGTCGTAGAAACCTGAT	cte-miR-981	23	TTCGTTGTCGTCGAAACCTGCTT	mir-981	20	2	1	35
t0012956	19	90	TGTAGTCTGGCAGAAACGT	isc-miR-5310	21	TGTAGTCTGGCAGAAACGTCG	undef	19	0	2	32
t0013003	22	89	TGGAATTTAAAGAAGTATGGAG	dme-miR-1-3p	22	TGGAATGTAAAGAAGTATGGAG	mir-1	21	1	0	41
t0013064	22	89	CAATGCCCATGGAAACCCCGAA	isc-miR-5309	22	CAATGCCCATGGAAACCCCGAA	undef	22	0	0	44
t0013094	22	89	TGCCTAGATCCACACTCATCCA	lgi-miR-279	22	TGACTAGATCCACACTCATCCA	mir-279	21	1	0	41
t0013117	23	88	CTACCCTGTAGAACCGGGCTTTT	bmo-miR-993a*	24	TCTACCCTGTAGATCCGGGCTTTT	mir-993	22	1	1	40
t0013148	25	88	AATGGCACTGGAAGAATTCACGGCT	tca-miR-263a-5p	24	AATGGCACTGGAAGAATTCACGGG	mir-263	23	1	1	42
t0013265	22	87	GCTCTGAGGGCTGAGCCGGTCG	bta-miR-2487	22	CTCTAAGGGCTGGGCCGGTCGG	undef	19	2	2	30
t0013272	22	87	TTGAGTAGTAGTGCCGCAGGTA	isc-miR-252b	22	TTAAGTAGTAGTGCCGCAGGTA	mir-252	21	1	0	41
t0013273	24	87	TATTGCACTCGTCCCGGCCTTTAT	pma-miR-92a	22	TATTGCACTCGTCCCGGCCTTA	mir-25	22	0	2	38
t0013284	24	87	TGAGATTCAACTCCTCCAACTTCT	bmo-miR-1175-3p	24	TGAGATTCAACTCCTCCAACTTAA	mir-1175	22	2	0	42
t0013341	26	87	TCAGGTACCTGAAGTAGCGCGCGTTT	dme-miR-275-3p	23	TCAGGTACCTGAAGTAGCGCGCG	mir-275	23	0	3	37
t0013346	22	87	TACACTGTAGATCCGAATTTGT	dre-miR-10a	22	TACCCTGTAGATCCGAATTTGT	mir-10	21	1	0	41
t0013385	22	86	TGGAATGTAAATAAGTATGGAG	dme-miR-1-3p	22	TGGAATGTAAAGAAGTATGGAG	mir-1	21	1	0	41
t0013484	22	86	TGGAATGTAAAGATGTATGGAG	dme-miR-1-3p	22	TGGAATGTAAAGAAGTATGGAG	mir-1	21	1	0	41
t0013517	23	85	GAAGCTCGTTTCTACAGGTATCT	dpu-miR-993	23	GAAGCTCGTTTCTACAGGTATCT	mir-993	23	0	0	46
t0013525	20	85	TGGAATGTAAAGAAGTATGA	cel-miR-1-3p	21	TGGAATGTAAAGAAGTATGTA	mir-1	20	0	1	37
t0013532	22	85	TAAGCTGTAGATCCGAATTTGT	dre-miR-10a	22	TACCCTGTAGATCCGAATTTGT	mir-10	20	2	0	38
t0013536	22	85	TGGCGTAGTAGGTTGTATAGTT	cel-let-7-5p	22	TGAGGTAGTAGGTTGTATAGTT	let-7	20	2	0	38
t0013576	22	85	TGAGGCAGTAGGTTGTATAGTT	cel-let-7-5p	22	TGAGGTAGTAGGTTGTATAGTT	let-7	21	1	0	41
t0013583	21	85	AAGAGAGCAATCCGTGGACAG	dme-miR-281-2-5p	22	AAGAGAGCTATCCGTCGACAGT	mir-46	19	2	1	33
t0013728	19	84	TGAGTATTACATCAGGTAC	tca-miR-12-5p	21	TGAGTATTACATCAGGTACTG	mir-12	19	0	2	32
t0013748	23	84	TTGTGACCGTTACAATGGGCATT	isc-miR-2001	23	TTGTGACCGTTACAATGGGCATG	undef	22	1	0	43
t0013830	20	83	TAAATGCATTATCTGGAATG	sme-miR-277c	22	TAAATGCATTATCTGGTATGAT	undef	19	1	2	31
t0013911	22	83	TTGTGCGTGTGACAGCGGCTAT	lmi-miR-210	23	CTTGTGCGTGTGACAGCGGCTAT	mir-210	22	0	1	41
t0013939	25	83	TCAGGTACCTGAAGTAGCGCGCTTT	dme-miR-275-3p	23	TCAGGTACCTGAAGTAGCGCGCG	mir-275	22	1	2	37
t0014064	20	82	TAGAATGTAAAGAAGTATGG	dme-miR-1-3p	22	TGGAATGTAAAGAAGTATGGAG	mir-1	19	1	2	31
t0014070	22	82	TGACATGTAAAGAAGTATGGAG	dme-miR-1-3p	22	TGGAATGTAAAGAAGTATGGAG	mir-1	20	2	0	38
t0014075	21	82	TTCGTTGTCGTAGAAACCTGA	dme-miR-981-3p	22	TTCGTTGTCGACGAAACCTGCA	mir-981	19	2	1	33
t0014131	23	81	TGGTATGTAAAGAAGTATGGAGA	dme-miR-1-3p	22	TGGAATGTAAAGAAGTATGGAG	mir-1	21	1	1	38
t0014152	22	81	TGCCGTAGTAGGTTGTATAGTT	cel-let-7-5p	22	TGAGGTAGTAGGTTGTATAGTT	let-7	20	2	0	38
t0014336	20	80	TGGAATGTGAAGAAGTATGG	dme-miR-1-3p	22	TGGAATGTAAAGAAGTATGGAG	mir-1	19	1	2	31
t0014341	22	80	TGGAATCTAAAGAAGTATGGAG	dme-miR-1-3p	22	TGGAATGTAAAGAAGTATGGAG	mir-1	21	1	0	41
t0014355	19	80	TATTGCACTCGTCCCGGCC	bma-miR-92	20	TATTGCACTCGTCCCGGCCT	mir-25	19	0	1	35
t0014417	22	79	TGGAATGTAAAGAAGTATGGGG	dme-miR-1-3p	22	TGGAATGTAAAGAAGTATGGAG	mir-1	21	1	0	41
t0014522	24	79	ATGGAATGTAAAGAAGTATGGAGA	dme-miR-1-3p	22	TGGAATGTAAAGAAGTATGGAG	mir-1	22	0	2	38
t0014553	24	78	TGGAAGACTAGTGATTTTGTTGTT	ssc-miR-7	24	TGGAAGACTAGTGATTTTGTTGTT	mir-7	24	0	0	48
t0014554	21	78	TATCACAGCCACCTTTGATGA	isc-miR-2b	23	TATCACAGCCACCTTTGATGAGC	mir-2	21	0	2	36
t0014679	24	78	TGGACGGAGAACTGATAAGGGCAT	mmu-miR-184-3p	22	TGGACGGAGAACTGATAAGGGT	mir-184	22	0	2	38
t0014714	24	77	TATTGCACTCGTCCCGGCCTTTTT	odi-miR-92a	22	TATTGCACTCGTCCCGGCCTTG	undef	21	1	2	35
t0014741	22	77	TGGAATGTAAAGAAATATGGAG	dme-miR-1-3p	22	TGGAATGTAAAGAAGTATGGAG	mir-1	21	1	0	41
t0014822	24	77	TATTGCACTCGTCCCGGCCTTTAA	pma-miR-92a	22	TATTGCACTCGTCCCGGCCTTA	mir-25	22	0	2	38
t0014861	22	77	TGAGGTGGTAGGTTGTATAGTT	cel-let-7-5p	22	TGAGGTAGTAGGTTGTATAGTT	let-7	21	1	0	41
t0014919	24	76	TGCTGTTGCAGGCCGCCTAACGTA	gga-miR-1464	24	TGCTGTTTGCAGGGCCGCCTCGGA	undef	21	1	4	29
t0014930	20	76	TGGAATATAAAGAAGTATGG	dme-miR-1-3p	22	TGGAATGTAAAGAAGTATGGAG	mir-1	19	1	2	31
t0015068	24	76	TCTGTGCTGTGGAGGTAATATATT	isc-miR-5308	23	TCTGTGCTGTGGAGGTAATATAT	undef	23	0	1	43
t0015100	21	75	TGGAATGTAGGGAAGTATGGA	dme-miR-1-3p	22	TGGAATGTAAAGAAGTATGGAG	mir-1	19	2	1	33
t0015103	23	75	TAGGAACTTCATACCATGCTCGT	dme-miR-276a-3p	22	TAGGAACTTCATACCGTGCTCT	mir-276	21	1	1	38
t0015164	23	75	TGGGGTAGTAGGTTGTATAGTTT	cel-let-7-5p	22	TGAGGTAGTAGGTTGTATAGTT	let-7	21	1	1	38
t0015225	25	75	TGAGGTAGTAGGTTGTATAGTTTTT	cel-let-7-5p	22	TGAGGTAGTAGGTTGTATAGTT	let-7	22	0	3	35
t0015286	24	74	TGAAAGACATGGGTAGTGAGATGT	cte-miR-71	23	TGAAAGACATGGGTAGTGAGATG	mir-71	23	0	1	43
t0015437	19	73	TGAGGTAGTAGTTTGTGCT	ssc-let-7i	19	TGAGGTAGTAGTTTGTGCT	let-7	19	0	0	38
t0015572	20	73	TGGGAGTAGATGATGCATGT	bta-miR-2450a	21	TGGGCAGTAGAGGTGCATGTG	mir-2450	18	1	3	26
t0015585	23	73	TGGCATGTAAAGAAGTATGGAGA	dme-miR-1-3p	22	TGGAATGTAAAGAAGTATGGAG	mir-1	21	1	1	38
t0015609	22	73	TGGAAGGTAAAGAAGTATGGAG	dme-miR-1-3p	22	TGGAATGTAAAGAAGTATGGAG	mir-1	21	1	0	41
t0015623	22	72	TGGAATGCAAAGAAGTATGGAG	dme-miR-1-3p	22	TGGAATGTAAAGAAGTATGGAG	mir-1	21	1	0	41
t0015768	23	72	AAACCGTAGATCCGAACTTGTGA	bfl-miR-100	23	AACCCGTAGATCCGAACTTGTGT	mir-99	21	2	0	40
t0015839	20	71	TATTGCACTCGTCCCGGCCT	bma-miR-92	20	TATTGCACTCGTCCCGGCCT	mir-25	20	0	0	40
t0015848	20	71	TGAGATCATTGTGAAAGCTG	ame-bantam	23	TGAGATCATTGTGAAAGCTGATT	bantam	20	0	3	31
t0015856	22	71	CTCCCTGAGACCCTTACTTGTG	mmu-miR-125b-5p	22	TCCCTGAGACCCTAACTTGTGA	mir-125	20	1	2	33
t0015977	19	70	TAAGGCACGCGGTGAATGC	aae-miR-124	19	TAAGGCACGCGGTGAATGC	mir-124	19	0	0	38
t0016024	21	70	TGCGGTAGTAGGTTGTATAGT	dme-let-7-5p	21	TGAGGTAGTAGGTTGTATAGT	let-7	20	1	0	39
t0016049	22	70	TGAGGTAGTGGGTTGTATAGTT	cel-let-7-5p	22	TGAGGTAGTAGGTTGTATAGTT	let-7	21	1	0	41
t0016050	20	70	TGGAATTTAAAGAAGTATGG	dme-miR-1-3p	22	TGGAATGTAAAGAAGTATGGAG	mir-1	19	1	2	31
t0016090	24	70	TGGAATGTAAAGAAGTATGGAGTA	dme-miR-1-3p	22	TGGAATGTAAAGAAGTATGGAG	mir-1	22	0	2	38
t0016199	23	69	TGCAATGTAAAGAAGTATGGAGA	dme-miR-1-3p	22	TGGAATGTAAAGAAGTATGGAG	mir-1	21	1	1	38
t0016234	22	69	AATGGCACTGGAAGAATTCACG	aae-miR-263a	23	AATGGCACTGGAAGAATTCACGG	mir-263	22	0	1	41
t0016284	25	69	TGAACACAGCTGGTGGTATATCAGT	isc-miR-317	25	TGAACACAGCTGGTGGTATATCAGT	mir-317	25	0	0	50
t0016292	26	69	TGCAGGTAAATTGTGATCATCAAAGC	dme-miR-971-5p	24	GCTGTAAATTGTAATCATCAAAGC	mir-971	22	2	2	36
t0016476	22	68	TTTTGTTCGTTCGGCTCGAGTT	ame-miR-375	22	TTTGTTCGTTCGGCTCGAGTTA	mir-375	21	0	2	36
t0016504	25	68	AACCCGTAGATCCGAACTTGTGAAA	tca-miR-100-5p	24	AACCCGTAGATCCGAACTTGTGGG	mir-99	22	2	1	39
t0016534	19	68	TGGAATGTAAGAAGTATGG	dme-miR-1-3p	22	TGGAATGTAAAGAAGTATGGAG	mir-1	19	0	3	29
t0016592	22	68	TAAATTGTTGTTCGGGATTTCT	bta-miR-2284p	21	TGAAAGTTTGTTCGGGATTTT	mir-2284	19	1	3	28
t0016597	23	67	TGGACGGAGAACTGATAAGGGAA	mmu-miR-184-3p	22	TGGACGGAGAACTGATAAGGGT	mir-184	21	1	1	38
t0016814	22	66	TACGCTGTAGATCCGAATTTGT	dre-miR-10a	22	TACCCTGTAGATCCGAATTTGT	mir-10	21	1	0	41
t0016817	22	66	TGGAATGTAAAGAATTATGGAG	dme-miR-1-3p	22	TGGAATGTAAAGAAGTATGGAG	mir-1	21	1	0	41
t0016867	22	66	TGGCTAGATCCACACTCATCCA	lgi-miR-279	22	TGACTAGATCCACACTCATCCA	mir-279	21	1	0	41
t0016881	22	66	TGGAATGTAAAGAAGCATGGAG	dme-miR-1-3p	22	TGGAATGTAAAGAAGTATGGAG	mir-1	21	1	0	41
t0017098	20	65	TGGAATGAAAAGAAGTATGG	dme-miR-1-3p	22	TGGAATGTAAAGAAGTATGGAG	mir-1	19	1	2	31
t0017200	19	65	TGGACGGAGAACTGATAAG	aga-miR-184	21	TGGACGGAGAACTGATAAGGG	mir-184	19	0	2	32
t0017219	22	65	AAAGTCGGTTCTAGAGAGGTTT	lmi-miR-10*	22	AAATTCGGTTCTAGAGAGGTTT	mir-10	21	1	0	41
t0017401	21	64	TGGAATGTAAAGAAGTATGAG	dme-miR-1-3p	22	TGGAATGTAAAGAAGTATGGAG	mir-1	21	0	1	39
t0017443	21	64	TGAGGTAGTAGGTTGTATGGT	ola-let-7c	21	TGAGGTAGTAGGTTGTATGGT	let-7	21	0	0	42
t0017488	22	64	TAAAGCTAGGTTACCAAAGTTA	dpu-miR-79	23	ATAAAGCTAGGTTACCAAAGTTA	mir-9	22	0	1	41
t0017580	19	63	GCACCGTGACGTGCAGGGC	oan-miR-1382	18	GCCGTGGTCGTGCAGGGC	undef	16	1	3	22
t0017644	21	63	GTGGAATGTAAAGAAGTATGG	dme-miR-1-3p	22	TGGAATGTAAAGAAGTATGGAG	mir-1	20	0	3	31
t0017680	20	63	TTTTGATTGTTGCTCAGAAG	sko-miR-315	21	TTTTGATTGTTGCTCAGAAAG	mir-315	20	0	1	37
t0017778	23	62	TGTAATGTAAAGAAGTATGGAGA	dme-miR-1-3p	22	TGGAATGTAAAGAAGTATGGAG	mir-1	21	1	1	38
t0017996	23	61	CTGGAATGTAAAGAAGTATGGAG	dme-miR-1-3p	22	TGGAATGTAAAGAAGTATGGAG	mir-1	22	0	1	41
t0018040	20	61	GGAATGTAAAGAAGTATGGA	dme-miR-1-3p	22	TGGAATGTAAAGAAGTATGGAG	mir-1	20	0	2	34
t0018068	23	61	CCTGGACGGAGAACTGATAAGGG	bmo-miR-184	24	ACTGGACGGAGAACTGATAAGGGC	mir-184	22	1	1	40
t0018076	23	61	TTTAGATTGTTGCTCAGAAGGCG	isc-miR-315	22	TTTTGATTGTTGCTCAGAAGGC	mir-315	21	1	1	38
t0018136	18	61	AGAGTATCACGTGACGCT	isc-miR-5306	22	AGAGTATCACGTGACGCTCCTT	undef	18	0	4	24
t0018275	24	60	TATCACAGCCACCTTTGATGAGCT	aae-miR-2b	24	TATCACAGCCAGCTTTGATGAGCT	mir-2	23	1	0	45
t0018290	22	60	TAAGGCACGCGGTGAATGCCAT	dre-miR-124	22	TAAGGCACGCGGTGAATGCCAA	mir-124	21	1	0	41
t0018293	22	60	TAGAAACTTCATACCATGCTCG	isc-miR-276	21	TAGGAACTTCATACCATGCTC	undef	20	1	1	36
t0018324	21	60	CGGAATGTAAAGAAGTATGGA	dme-miR-1-3p	22	TGGAATGTAAAGAAGTATGGAG	mir-1	20	1	1	36
t0018330	22	60	TTTGATTGTTGCTCAGAAGGCG	isc-miR-315	22	TTTTGATTGTTGCTCAGAAGGC	mir-315	21	0	2	36
t0018526	19	60	TCTTTGGTTATCTAGCTGT	aca-miR-9	20	TCTTTGGTTATCTAGCTGTA	mir-9	19	0	1	35
t0018565	22	59	AGAGTATCACGTGACGCTCCTT	isc-miR-5306	22	AGAGTATCACGTGACGCTCCTT	undef	22	0	0	44
t0018568	19	59	TGAAATGTAAAGAAGTATG	crm-miR-1	20	TGGAATGTAAAGAAGTATGT	mir-1	18	1	1	32
t0018583	25	59	TTAAGTAGTAGTGCCGCAGGTAATT	cel-miR-252-5p	23	ATAAGTAGTAGTGCCGCAGGTAA	mir-252	22	1	2	37
t0018584	20	59	TTGAATGTAAAGAAGTATGG	dme-miR-1-3p	22	TGGAATGTAAAGAAGTATGGAG	mir-1	19	1	2	31
t0018666	22	59	AAGCCGTAGATCCGAACTTGTG	hsa-miR-100-5p	22	AACCCGTAGATCCGAACTTGTG	mir-99	21	1	0	41
t0018715	22	59	CATCTTACCAGACAGCATTAGA	dme-miR-8-5p	22	CATCTTACCGGGCAGCATTAGA	mir-8	20	2	0	38
t0018718	23	59	TGATGTAGTAGGTTGTATAGTTT	cel-let-7-5p	22	TGAGGTAGTAGGTTGTATAGTT	let-7	21	1	1	38
t0018844	21	58	TGCGATGTAAAGAAGTATGGA	dme-miR-1-3p	22	TGGAATGTAAAGAAGTATGGAG	mir-1	19	2	1	33
t0018847	23	58	AGTGAGGTAGTAGGTTGTATAGT	dme-let-7-5p	21	TGAGGTAGTAGGTTGTATAGT	let-7	21	0	2	36
t0018851	23	58	TCTGTGGTTATCTAGCTGTATGA	dme-miR-9a-5p	23	TCTTTGGTTATCTAGCTGTATGA	mir-9	22	1	0	43
t0018962	24	58	TGAGTATTACATCAGGTACTGGTT	dme-miR-12-5p	23	TGAGTATTACATCAGGTACTGGT	mir-12	23	0	1	43
t0019019	21	58	ATGGAATGTAGAGAAGTATGG	dme-miR-1-3p	22	TGGAATGTAAAGAAGTATGGAG	mir-1	19	1	3	28
t0019091	20	58	TGGAATGCAAAGAAGTATGG	dme-miR-1-3p	22	TGGAATGTAAAGAAGTATGGAG	mir-1	19	1	2	31
t0019127	22	58	TGCCATGTAAAGAAGTATGGAG	dme-miR-1-3p	22	TGGAATGTAAAGAAGTATGGAG	mir-1	20	2	0	38
t0019134	21	58	TAACCTGTAGATCCGAATTTG	dre-miR-10a	22	TACCCTGTAGATCCGAATTTGT	mir-10	20	1	1	36
t0019303	22	57	TGGAATGTAAAGAAGTACGGAG	dme-miR-1-3p	22	TGGAATGTAAAGAAGTATGGAG	mir-1	21	1	0	41
t0019482	21	56	TGCTATGTAAAGAAGTATGGA	dme-miR-1-3p	22	TGGAATGTAAAGAAGTATGGAG	mir-1	19	2	1	33
t0019639	22	56	TCACTGAGACCCTTACTTGTGA	mmu-miR-125b-5p	22	TCCCTGAGACCCTAACTTGTGA	mir-125	20	2	0	38
t0019676	23	56	TCAGGTACCTGAAGTAGCGCGTT	dme-miR-275-3p	23	TCAGGTACCTGAAGTAGCGCGCG	mir-275	21	2	0	40
t0019682	24	56	TGGAATGTAAAGAAGTATGGAGTT	dme-miR-1-3p	22	TGGAATGTAAAGAAGTATGGAG	mir-1	22	0	2	38
t0019843	20	55	TGGAATGTAAAGAAATATGG	dme-miR-1-3p	22	TGGAATGTAAAGAAGTATGGAG	mir-1	19	1	2	31
t0019866	21	55	TGGAATGGAAAGAAGTATGGA	dme-miR-1-3p	22	TGGAATGTAAAGAAGTATGGAG	mir-1	20	1	1	36
t0019911	23	55	GGGAATGTAAAGAAGTATGGAGA	dme-miR-1-3p	22	TGGAATGTAAAGAAGTATGGAG	mir-1	21	1	1	38
t0019923	19	55	TGAGATGTAAAGAAGTATG	crm-miR-1	20	TGGAATGTAAAGAAGTATGT	mir-1	17	2	1	29
t0019962	22	55	TAAGTACTAGCGCCGTAGGAGT	sko-miR-252a	23	CTAAGTACTAGTGCCGCAGGAGT	mir-252	20	2	1	35
t0020204	22	54	TGAGGTAGTAGGTTGTATAGTA	cel-let-7-5p	22	TGAGGTAGTAGGTTGTATAGTT	let-7	21	1	0	41
t0020301	21	54	TGATATGTAAAGAAGTATGGA	dme-miR-1-3p	22	TGGAATGTAAAGAAGTATGGAG	mir-1	19	2	1	33
t0020316	20	54	CTGAGGGCTGAGCCGGTCGG	bta-miR-2487	22	CTCTAAGGGCTGGGCCGGTCGG	undef	18	2	2	28
t0020338	22	54	TAAATGCATTATCTGGAATGGA	cte-miR-277a	22	TAAATGCATTATCTGGTATGTA	undef	20	2	0	38
t0020436	25	53	TCAGGTACCTGAAGTAGCGCGCTAT	dme-miR-275-3p	23	TCAGGTACCTGAAGTAGCGCGCG	mir-275	22	1	2	37
t0020462	23	53	TGCTGTAGTAGGTTGTATAGTTT	cel-let-7-5p	22	TGAGGTAGTAGGTTGTATAGTT	let-7	20	2	1	35
t0020501	21	53	TGAGGTAGTAGATTGTATAGT	hsa-let-7f-5p	22	TGAGGTAGTAGATTGTATAGTT	let-7	21	0	1	39
t0020608	23	53	TATCACAGCCACCTTTGATGAGC	isc-miR-2b	23	TATCACAGCCACCTTTGATGAGC	mir-2	23	0	0	46
t0020633	23	53	TAAGGCACGCGGTGAATGCCAAT	dme-miR-124-3p	23	TAAGGCACGCGGTGAATGCCAAG	mir-124	22	1	0	43
t0020699	20	53	TGTAGTCTGGCAGAAACGTC	isc-miR-5310	21	TGTAGTCTGGCAGAAACGTCG	undef	20	0	1	37
t0020764	22	52	TGAGGTAGTAGGTTGTATATTT	cel-let-7-5p	22	TGAGGTAGTAGGTTGTATAGTT	let-7	21	1	0	41
t0020948	19	52	TTTTGTTCGTTCGGCTCGA	mdo-miR-375	23	TTTTGTTCGTTCGGCTCGCGTGA	mir-375	19	0	4	26
t0020950	22	52	TGGAACGTAAAGAAGTATGGAG	dme-miR-1-3p	22	TGGAATGTAAAGAAGTATGGAG	mir-1	21	1	0	41
t0020972	22	52	TGGAAAGTAAAGAAGTATGGAG	dme-miR-1-3p	22	TGGAATGTAAAGAAGTATGGAG	mir-1	21	1	0	41
t0021072	22	51	TGGAATGTAAAGAAGTATGTAA	mmu-miR-1a-3p	22	TGGAATGTAAAGAAGTATGTAT	mir-1	21	1	0	41
t0021269	23	51	TGAGGTAGTAGATTGTATAGTTA	hsa-let-7f-5p	22	TGAGGTAGTAGATTGTATAGTT	let-7	22	0	1	41
t0021312	21	51	CTGTAGGTGGGGGGGTGGTGG	tca-miR-3897-3p	19	CGTGGTGGTGGGGGTGGGG	undef	18	0	4	24
t0021346	23	51	TATCACAGCCACCTTTGATGACC	isc-miR-2b	23	TATCACAGCCACCTTTGATGAGC	mir-2	22	1	0	43
t0021415	22	50	TGGAATGTAAAGAAGTATGCAG	dme-miR-1-3p	22	TGGAATGTAAAGAAGTATGGAG	mir-1	21	1	0	41
t0021714	21	50	TGTGATGTAAAGAAGTATGGA	dme-miR-1-3p	22	TGGAATGTAAAGAAGTATGGAG	mir-1	19	2	1	33
t0021764	21	50	AGCGAGGTATGGAGTTCTTAC	aae-miR-276*	21	AGCGAGGTATAGAGTTCCTAC	mir-276	19	2	0	36
t0021834	23	49	TGAGGTAGTAGGTTGTGTGGTTT	hsa-let-7b-5p	22	TGAGGTAGTAGGTTGTGTGGTT	let-7	22	0	1	41
t0021956	21	49	TGGAATGTAAAGAAGTATGGT	cin-miR-1-3p	22	TGGAATGTAAAGAAGTATGCGT	mir-1	21	0	1	39
t0022004	18	49	AACCCGTAGATCCGAACT	ola-miR-100	19	AACCCGTAGATCCGAACTT	mir-99	18	0	1	33
t0022018	20	49	TGAGGTAGTAGGTTGTATGG	ola-let-7c	21	TGAGGTAGTAGGTTGTATGGT	let-7	20	0	1	37
t0022090	20	49	TGGAGTGTAAAGAAGTATGG	dme-miR-1-3p	22	TGGAATGTAAAGAAGTATGGAG	mir-1	19	1	2	31
t0022195	22	48	AGGAATGTAAAGAAGTATGTAT	mmu-miR-1a-3p	22	TGGAATGTAAAGAAGTATGTAT	mir-1	21	1	0	41
t0022308	22	48	TCCGGCATGGTCTAGTGGTTAG	bta-miR-2476	20	CCCTGTGGTCTAGTGGTTAG	undef	18	2	2	28
t0022474	20	48	TGAAATGTAGAGAAGTATGG	dme-miR-1-3p	22	TGGAATGTAAAGAAGTATGGAG	mir-1	18	2	2	28
t0022540	21	48	TGGGAGTAGATGATGCATGTA	bta-miR-2450a	21	TGGGCAGTAGAGGTGCATGTG	mir-2450	18	2	2	28
t0022595	23	48	TGAGGTAGTAGGTTGTATGGTTA	hsa-let-7c	22	TGAGGTAGTAGGTTGTATGGTT	let-7	22	0	1	41
t0022788	22	47	TGGAATGTAGAGAAGTATGGAA	dme-miR-1-3p	22	TGGAATGTAAAGAAGTATGGAG	mir-1	20	2	0	38
t0022790	23	47	CTAAGTACTAGCGCCGTAGGAGT	sko-miR-252a	23	CTAAGTACTAGTGCCGCAGGAGT	mir-252	21	2	0	40
t0022847	22	47	TCGAATGTAAAGAAGTATGGAG	dme-miR-1-3p	22	TGGAATGTAAAGAAGTATGGAG	mir-1	21	1	0	41
t0022910	21	47	TGGAATGTAAAGAAGTATGAA	cel-miR-1-3p	21	TGGAATGTAAAGAAGTATGTA	mir-1	20	1	0	39
t0022989	21	47	TTTGATTGTTGCTCAGAAGGC	isc-miR-315	22	TTTTGATTGTTGCTCAGAAGGC	mir-315	21	0	1	39
t0023002	21	47	TGGAATATAAAGAAGTATGGA	dme-miR-1-3p	22	TGGAATGTAAAGAAGTATGGAG	mir-1	20	1	1	36
t0023066	23	46	TGAGGTAGTAGGTTGTATAGTTG	cel-let-7-5p	22	TGAGGTAGTAGGTTGTATAGTT	let-7	22	0	1	41
t0023167	22	46	TGTTGTAGTAGGTTGTATAGTT	cel-let-7-5p	22	TGAGGTAGTAGGTTGTATAGTT	let-7	20	2	0	38
t0023168	19	46	ATGGAATGTAAAGAAGTAT	crm-miR-1	20	TGGAATGTAAAGAAGTATGT	mir-1	18	0	3	27
t0023196	21	46	CAAATTCGGTTCTAGAGAGGT	dme-miR-10-3p	23	CAAATTCGGTTCTAGAGAGGTTT	mir-10	21	0	2	36
t0023244	22	46	TGGAATGTTAAGAAGTATGGAG	dme-miR-1-3p	22	TGGAATGTAAAGAAGTATGGAG	mir-1	21	1	0	41
t0023280	19	46	TGAATGTAAAGAAGTATGG	dme-miR-1-3p	22	TGGAATGTAAAGAAGTATGGAG	mir-1	19	0	3	29
t0023368	22	46	TGAGTAGATCCACACTCATCCA	lgi-miR-279	22	TGACTAGATCCACACTCATCCA	mir-279	21	1	0	41
t0023389	20	46	TGGAATGTAAAGAATTATGG	dme-miR-1-3p	22	TGGAATGTAAAGAAGTATGGAG	mir-1	19	1	2	31
t0023432	23	46	TATTGCACTCGTCCCGGCCTTTA	pma-miR-92a	22	TATTGCACTCGTCCCGGCCTTA	mir-25	22	0	1	41
t0023464	20	46	TGGAATGTAAATAAGTATGG	dme-miR-1-3p	22	TGGAATGTAAAGAAGTATGGAG	mir-1	19	1	2	31
t0023556	22	45	TGGAATGTAAAGAAGGATGGAG	dme-miR-1-3p	22	TGGAATGTAAAGAAGTATGGAG	mir-1	21	1	0	41
t0023728	19	45	AACCCGTAGATCCGAACTT	ola-miR-100	19	AACCCGTAGATCCGAACTT	mir-99	19	0	0	38
t0023857	24	45	TGAACACAGCTGGTGGTATATCAG	isc-miR-317	25	TGAACACAGCTGGTGGTATATCAGT	mir-317	24	0	1	45
t0023883	23	45	TGAGGTAGTAGGTTGTATAGTTC	cel-let-7-5p	22	TGAGGTAGTAGGTTGTATAGTT	let-7	22	0	1	41
t0023889	25	45	TCAGGTACCTGAAGTAGCGCGCGAT	dme-miR-275-3p	23	TCAGGTACCTGAAGTAGCGCGCG	mir-275	23	0	2	40
t0023967	22	44	TGAGATGTAAAGAAGTATGTAT	mmu-miR-1a-3p	22	TGGAATGTAAAGAAGTATGTAT	mir-1	20	2	0	38
t0024002	20	44	TGACATGTAAAGAAGTATGG	dme-miR-1-3p	22	TGGAATGTAAAGAAGTATGGAG	mir-1	18	2	2	28
t0024037	22	44	TCTGTGGTTATCTAGCTGTATG	xtr-miR-9	22	TCTTTGGTTATCTAGCTGTATG	mir-9	21	1	0	41
t0024120	22	44	TAGTAACTTCATACCATGCTCG	isc-miR-276	21	TAGGAACTTCATACCATGCTC	undef	20	1	1	36
t0024132	19	44	TGGCATGTAAAGAAGTATG	crm-miR-1	20	TGGAATGTAAAGAAGTATGT	mir-1	18	1	1	32
t0024259	20	44	TTGTTCGTTCGGCTCGAGTT	ame-miR-375	22	TTTGTTCGTTCGGCTCGAGTTA	mir-375	20	0	2	34
t0024319	19	44	TGCAATGTAAAGAAGTATG	crm-miR-1	20	TGGAATGTAAAGAAGTATGT	mir-1	18	1	1	32
t0024368	22	44	GTGGAATGTAAAGAAGTATGGA	dme-miR-1-3p	22	TGGAATGTAAAGAAGTATGGAG	mir-1	21	0	2	36
t0024444	22	43	TGAGGTAGTAGGTTGTGTAGTT	cel-let-7-5p	22	TGAGGTAGTAGGTTGTATAGTT	let-7	21	1	0	41
t0024463	22	43	TTGGGCTTGAAGATTAGCTTAG	isc-miR-5305	22	TTGGGCTTGAAGATTAGCTTAG	undef	22	0	0	44
t0024554	22	43	TGGAATGTAAAGGAGTATGGAG	dme-miR-1-3p	22	TGGAATGTAAAGAAGTATGGAG	mir-1	21	1	0	41
t0024578	22	43	TGGAATGTAAAGAAGTATCGAG	dme-miR-1-3p	22	TGGAATGTAAAGAAGTATGGAG	mir-1	21	1	0	41
t0024677	22	43	AACACGTAGATCCGAACTTGTG	hsa-miR-100-5p	22	AACCCGTAGATCCGAACTTGTG	mir-99	21	1	0	41
t0024761	22	43	TGGGATGTAAGGAAGTATGGAG	dme-miR-1-3p	22	TGGAATGTAAAGAAGTATGGAG	mir-1	20	2	0	38
t0024779	22	43	TGGGATGTAAAGAAGTATGTAT	mmu-miR-1a-3p	22	TGGAATGTAAAGAAGTATGTAT	mir-1	21	1	0	41
t0024997	24	42	TGTGCTCATTGGTCAGGCGGTAGA	mmu-miR-3070b-3p	22	TGGTGCTATGGTCAGGGGTAGA	mir-3070	21	0	4	30
t0025002	21	42	GTGAGCAAAGTTTCAGGTGTG	tca-miR-87a-3p	21	GTGAGCAAAGTTTCAGGTGTG	mir-87	21	0	0	42
t0025051	20	42	TGGGATGTAAGGAAGTATGG	mdo-miR-206	21	TGGAATGTAAGGAAGTGTGTG	mir-1	18	2	1	31
t0025066	18	42	TAGGAACTTCATACCATG	isc-miR-276	21	TAGGAACTTCATACCATGCTC	undef	18	0	3	27
t0025142	21	42	TGGAATGTGAAGAAGTATGGA	dme-miR-1-3p	22	TGGAATGTAAAGAAGTATGGAG	mir-1	20	1	1	36
t0025167	19	42	TGGCAGTGTGGTTAGCTGG	aga-miR-34	20	TGGCAGTGTGGTTAGCTGGT	mir-34	19	0	1	35
t0025322	22	42	TGAATAGATCCACACTCATCCA	lgi-miR-279	22	TGACTAGATCCACACTCATCCA	mir-279	21	1	0	41
t0025349	24	42	TAATACTGTCAGGTAAAGATGTCT	dme-miR-8-3p	23	TAATACTGTCAGGTAAAGATGTC	mir-8	23	0	1	43
t0025358	22	42	TGGGATGTAGAGAAGTATGGAG	dme-miR-1-3p	22	TGGAATGTAAAGAAGTATGGAG	mir-1	20	2	0	38
t0025377	23	42	AAATTCGGTTCTAGAGAGGTTTA	lmi-miR-10*	22	AAATTCGGTTCTAGAGAGGTTT	mir-10	22	0	1	41
t0025463	21	42	TGGAATGTAAAGAAGTATGGG	dme-miR-1-3p	22	TGGAATGTAAAGAAGTATGGAG	mir-1	21	0	1	39
t0025478	22	41	AAAGCGTAGATCCGAACTTGTG	hsa-miR-100-5p	22	AACCCGTAGATCCGAACTTGTG	mir-99	20	2	0	38
t0025535	25	41	TCAGGTACCTGAAGTAGCGCGCGGT	dme-miR-275-3p	23	TCAGGTACCTGAAGTAGCGCGCG	mir-275	23	0	2	40
t0025624	22	41	TGGAATGTAAAGAACTATGGAG	dme-miR-1-3p	22	TGGAATGTAAAGAAGTATGGAG	mir-1	21	1	0	41
t0025674	20	41	TCGAATGTAAAGAAGTATGG	dme-miR-1-3p	22	TGGAATGTAAAGAAGTATGGAG	mir-1	19	1	2	31
t0025677	22	41	TATCACAGCCACCTTTGATGAG	isc-miR-2b	23	TATCACAGCCACCTTTGATGAGC	mir-2	22	0	1	41
t0025787	23	41	TGACTAGATCCACACTCATCCAA	lgi-miR-279	22	TGACTAGATCCACACTCATCCA	mir-279	22	0	1	41
t0025981	22	41	TGGAATGTAAGGAAGTATGGAA	dme-miR-1-3p	22	TGGAATGTAAAGAAGTATGGAG	mir-1	20	2	0	38
t0026013	18	40	GTGCATTGTAGTTGCATT	mml-miR-33a	19	GTGCATTGTAGTTGCATTG	mir-33	18	0	1	33
t0026075	24	40	TACCCTGTAGAACCGGGCTTTTGA	dme-miR-993-5p	23	TACCCTGTAGTTCCGGGCTTTTG	mir-993	21	2	1	37
t0026123	20	40	TGGAATGTAGAAGTATGGAG	dme-miR-1-3p	22	TGGAATGTAAAGAAGTATGGAG	mir-1	20	0	2	34
t0026156	22	40	CGAGGTAGTAGGTTGTATAGTT	cel-let-7-5p	22	TGAGGTAGTAGGTTGTATAGTT	let-7	21	1	0	41
t0026188	24	40	AGTGAGGTAGTAGGTTGTATAGTT	cel-let-7-5p	22	TGAGGTAGTAGGTTGTATAGTT	let-7	22	0	2	38
t0026329	23	40	TGCATGGTTGGTGGGATCTTCTT	oan-miR-1421w	21	TGCATAGTGGGTGATCTTCTT	mir-1421	19	2	2	30
t0026339	23	40	TAACCTGTAGAACCGGGCTTTTG	bmo-miR-993a*	24	TCTACCCTGTAGATCCGGGCTTTT	mir-993	20	2	3	29
t0026482	25	40	TTAAGTAGTAGTGCCGCAGGTAAAT	cel-miR-252-5p	23	ATAAGTAGTAGTGCCGCAGGTAA	mir-252	22	1	2	37
t0026487	23	40	TCTTTGGTTATCTAGCTGTATGT	dme-miR-9a-5p	23	TCTTTGGTTATCTAGCTGTATGA	mir-9	22	1	0	43
t0026595	23	39	TTTTGATTGTTGCTCAGAAGGCA	isc-miR-315	22	TTTTGATTGTTGCTCAGAAGGC	mir-315	22	0	1	41
t0026655	24	39	TTTGTTCGTTCGGCTCGAGTTAAT	ame-miR-375	22	TTTGTTCGTTCGGCTCGAGTTA	mir-375	22	0	2	38
t0026745	22	39	CAAATTCGGTTCTAGAGAGGTT	dme-miR-10-3p	23	CAAATTCGGTTCTAGAGAGGTTT	mir-10	22	0	1	41
t0026748	22	39	TAAGGTAGTAGGTTGTATAGTT	cel-let-7-5p	22	TGAGGTAGTAGGTTGTATAGTT	let-7	21	1	0	41
t0026986	23	39	TACCCTGTAGATCCGAATTTGTA	hsa-miR-10a-5p	23	TACCCTGTAGATCCGAATTTGTG	mir-10	22	1	0	43
t0027018	21	39	TCAGGTACCTGAAGTAGCGCT	api-miR-275	21	TCAGGTACCTGAAGTAGCGCG	mir-275	20	1	0	39
t0027077	21	39	TTTATTCGTTCGGCTCGAGTT	ame-miR-375	22	TTTGTTCGTTCGGCTCGAGTTA	mir-375	20	1	1	36
t0027440	23	38	TTAGGATTGTTGCTCAGAAGGCG	isc-miR-315	22	TTTTGATTGTTGCTCAGAAGGC	mir-315	20	2	1	35
t0027460	24	38	TGGACGGAGAACTGATAAGGGCTT	mmu-miR-184-3p	22	TGGACGGAGAACTGATAAGGGT	mir-184	22	0	2	38
t0027467	23	38	AATTGCACTGGAAGAATTCACGG	aae-miR-263a	23	AATGGCACTGGAAGAATTCACGG	mir-263	22	1	0	43
t0027601	20	38	TGGAAGGTAAAGAAGTATGG	dme-miR-1-3p	22	TGGAATGTAAAGAAGTATGGAG	mir-1	19	1	2	31
t0027666	22	38	TGAGTTAGTAGGTTGTATAGTT	cel-let-7-5p	22	TGAGGTAGTAGGTTGTATAGTT	let-7	21	1	0	41
t0027690	22	38	TGGAATGTAAAGAAGAATGGAG	dme-miR-1-3p	22	TGGAATGTAAAGAAGTATGGAG	mir-1	21	1	0	41
t0027739	26	38	TGAGGATCCAAAGTAGCATCACTTTC	gga-miR-1750	22	TGAGGACCAAGTGCATCACTGC	undef	21	1	4	29
t0027765	20	38	TGAGGTAGTAGGTTGTATTT	cel-let-7-5p	22	TGAGGTAGTAGGTTGTATAGTT	let-7	20	0	2	34
t0027959	19	37	TCTGTGCTGTGGAGGTAAT	isc-miR-5308	23	TCTGTGCTGTGGAGGTAATATAT	undef	19	0	4	26
t0028022	22	37	TGCAAGACATGGGTAGTGAGAT	sme-miR-71c	22	TGAAAGACATGGGTAGTGAGAT	mir-71	21	1	0	41
t0028031	20	37	ATTGTACTTCATCAGGTGCT	tca-miR-305-5p	21	ATTGTACTTCATCAGGTGCTC	mir-305	20	0	1	37
t0028196	20	37	TGGAATGTAAAGAACTATGG	dme-miR-1-3p	22	TGGAATGTAAAGAAGTATGGAG	mir-1	19	1	2	31
t0028245	22	37	TGCAGCTTGGTAGGAAACATGG	hsa-miR-4660	23	TGCAGCTCTGGTGGAAAATGGAG	undef	20	0	5	25
t0028303	22	37	TCTGTGCTGTGGAGGTAATATA	isc-miR-5308	23	TCTGTGCTGTGGAGGTAATATAT	undef	22	0	1	41
t0028359	21	37	TGGGGTAGTAGGTTGTATAGT	dme-let-7-5p	21	TGAGGTAGTAGGTTGTATAGT	let-7	20	1	0	39
t0028431	22	36	TGGAATGTAAAGAGGTATGGAG	dme-miR-1-3p	22	TGGAATGTAAAGAAGTATGGAG	mir-1	21	1	0	41
t0028440	21	36	TGGAATGTAATAAGTATGGAG	dme-miR-1-3p	22	TGGAATGTAAAGAAGTATGGAG	mir-1	20	1	1	36
t0028525	23	36	TGAGGTAGTAGATTGTATAGTTT	hsa-let-7f-5p	22	TGAGGTAGTAGATTGTATAGTT	let-7	22	0	1	41
t0028585	21	36	TTTGGATTGTTGCTCAGAAGG	isc-miR-315	22	TTTTGATTGTTGCTCAGAAGGC	mir-315	20	1	1	36
t0028622	22	36	TGAGGTAGTAGTTTGTACAGTT	mmu-let-7g-5p	22	TGAGGTAGTAGTTTGTACAGTT	let-7	22	0	0	44
t0028644	22	36	TGGAATGTAAAGAAGTATGGCG	dme-miR-1-3p	22	TGGAATGTAAAGAAGTATGGAG	mir-1	21	1	0	41
t0028649	22	36	TAAGACTGTCAGGTAAAGATGT	cqu-miR-8	22	TAATACTGTCAGGTAAAGATGT	mir-8	21	1	0	41
t0028655	23	36	TGGAGTAGTAGGTTGTATAGTTT	cel-let-7-5p	22	TGAGGTAGTAGGTTGTATAGTT	let-7	20	2	1	35
t0028842	18	36	TGGGATGTAAAGAAGTAT	crm-miR-1	20	TGGAATGTAAAGAAGTATGT	mir-1	17	1	2	27
t0028860	23	36	TCTCTGTGCTGTGGAGGTAATAT	isc-miR-5308	23	TCTGTGCTGTGGAGGTAATATAT	undef	21	0	4	30
t0028864	23	36	AGATATGTTTGATATTCTTGGTT	bmo-miR-190	23	AGATATGTTTGATATTCTTGGTT	mir-190	23	0	0	46
t0028868	24	36	TAGGAACTTCATACCATGCTCGAA	isc-miR-276	21	TAGGAACTTCATACCATGCTC	undef	21	0	3	33
t0028882	21	36	TCAGGTACCTGAAGTAGCGCA	api-miR-275	21	TCAGGTACCTGAAGTAGCGCG	mir-275	20	1	0	39
t0028926	23	36	AATAGCACTGGAAGAATTCACGG	aae-miR-263a	23	AATGGCACTGGAAGAATTCACGG	mir-263	22	1	0	43
t0029036	22	36	TGGAATGTAAAGAAGTTTGGAG	dme-miR-1-3p	22	TGGAATGTAAAGAAGTATGGAG	mir-1	21	1	0	41
t0029102	20	35	TGGAATCTAAAGAAGTATGG	dme-miR-1-3p	22	TGGAATGTAAAGAAGTATGGAG	mir-1	19	1	2	31
t0029124	22	35	GGGAATGTAAAGAAGTATGTAT	mmu-miR-1a-3p	22	TGGAATGTAAAGAAGTATGTAT	mir-1	21	1	0	41
t0029276	24	35	TCAGGTACCTGAAGTAGCGCGCAT	dme-miR-275-3p	23	TCAGGTACCTGAAGTAGCGCGCG	mir-275	22	1	1	40
t0029288	22	35	TTGGGCTTGAAGATTGGCTTAG	isc-miR-5305	22	TTGGGCTTGAAGATTAGCTTAG	undef	21	1	0	41
t0029302	23	35	GTGAGGTAGTAGGTTGTATAGTT	cel-let-7-5p	22	TGAGGTAGTAGGTTGTATAGTT	let-7	22	0	1	41
t0029313	21	35	TGAGTATTACATCAGGTACTG	tca-miR-12-5p	21	TGAGTATTACATCAGGTACTG	mir-12	21	0	0	42
t0029319	22	35	TAAGAACTTCATACCATGCTCG	isc-miR-276	21	TAGGAACTTCATACCATGCTC	undef	20	1	1	36
t0029329	18	35	TGGAATGTAGAAGTATGG	dme-miR-1-3p	22	TGGAATGTAAAGAAGTATGGAG	mir-1	18	0	4	24
t0029363	24	35	CTCCCCTGTAGAACCGGGCTTTTG	bmo-miR-993a*	24	TCTACCCTGTAGATCCGGGCTTTT	mir-993	21	2	2	34
t0029414	24	35	TGAGTATTACATCAGGTACTGGTA	dme-miR-12-5p	23	TGAGTATTACATCAGGTACTGGT	mir-12	23	0	1	43
t0029425	24	35	TATCACAGCCACCTTTGATGACCC	isc-miR-2b	23	TATCACAGCCACCTTTGATGAGC	mir-2	22	1	1	40
t0029434	21	35	TGGAATTTAAAGAAGTATGGA	dme-miR-1-3p	22	TGGAATGTAAAGAAGTATGGAG	mir-1	20	1	1	36
t0029506	20	35	TGGAATGTAAAGAAGTATAG	dme-miR-1-3p	22	TGGAATGTAAAGAAGTATGGAG	mir-1	20	0	2	34
t0029514	24	35	TCAGGTACCTGAAGTAGCGCGCAA	dme-miR-275-3p	23	TCAGGTACCTGAAGTAGCGCGCG	mir-275	22	1	1	40
t0029577	20	35	TGGAATGTAAAGAAGCATGG	dme-miR-1-3p	22	TGGAATGTAAAGAAGTATGGAG	mir-1	19	1	2	31
t0029646	24	35	TTTGTTCGTTCGGCTCGAGTTAAA	ame-miR-375	22	TTTGTTCGTTCGGCTCGAGTTA	mir-375	22	0	2	38
t0029681	21	35	TAGAATGTAAAGAAGTATGGA	dme-miR-1-3p	22	TGGAATGTAAAGAAGTATGGAG	mir-1	20	1	1	36
t0029704	22	35	TACTCTGTAGATCCGAATTTGT	dre-miR-10a	22	TACCCTGTAGATCCGAATTTGT	mir-10	21	1	0	41
t0029731	20	35	TGGTGTGGAATCTGGGGCAG	hsa-miR-3934	22	TCAGGTGTGGAAACTGAGGCAG	undef	18	2	2	28
t0029764	22	35	TGGAATGTAAAGAAGTGTGGAG	dme-miR-1-3p	22	TGGAATGTAAAGAAGTATGGAG	mir-1	21	1	0	41
t0029927	23	34	TGGAATGTAAAGAAGTATGTATT	mmu-miR-1a-3p	22	TGGAATGTAAAGAAGTATGTAT	mir-1	22	0	1	41
t0030041	23	34	TGTTTTTACTGCGAAAGGACGAT	sja-miR-3485-3p	22	GTTTACTGACGAAAGGACGCAT	undef	20	0	5	25
t0030096	19	34	TGAGGTAGTAGGTTGTGTG	aca-let-7b	21	TGAGGTAGTAGGTTGTGTGGT	let-7	19	0	2	32
t0030168	22	34	GGAATGTAAAGAAGTATGGAGA	dme-miR-1-3p	22	TGGAATGTAAAGAAGTATGGAG	mir-1	21	0	2	36
t0030243	23	34	TAAATGCATTATCTGGAATGGAA	sme-miR-277c	22	TAAATGCATTATCTGGTATGAT	undef	20	2	1	35
t0030293	21	34	TGGAATTAAAGAAGTATGGAG	dme-miR-1-3p	22	TGGAATGTAAAGAAGTATGGAG	mir-1	21	0	1	39
t0030407	22	34	CAGGTACCTGAAGTAGCGCGCG	dme-miR-275-3p	23	TCAGGTACCTGAAGTAGCGCGCG	mir-275	22	0	1	41
t0030420	20	34	TGCAATGTAGAGAAGTATGG	dme-miR-1-3p	22	TGGAATGTAAAGAAGTATGGAG	mir-1	18	2	2	28
t0030504	20	34	TGCCATGTAAAGAAGTATGG	dme-miR-1-3p	22	TGGAATGTAAAGAAGTATGGAG	mir-1	18	2	2	28
t0030506	24	34	CCAGATCTAACTCTTCCAGCTCAA	cte-miR-750	23	CCAGATCTAACTCTTCCAGCTCA	mir-750	23	0	1	43
t0030508	22	34	TATCACAGCCACCTTTGATGAC	isc-miR-2b	23	TATCACAGCCACCTTTGATGAGC	mir-2	22	0	1	41
t0030525	25	34	TCAGGTACCTGAAGTAGCGCGCGAA	dme-miR-275-3p	23	TCAGGTACCTGAAGTAGCGCGCG	mir-275	23	0	2	40
t0030527	20	34	CTGTAGGTGGGGGGGTGGTG	tca-miR-3897-3p	19	CGTGGTGGTGGGGGTGGGG	undef	17	1	3	24
t0030570	25	34	TGGACTCTGCGGTAGGTCATGCTGA	cfa-miR-1842	21	TGGCTCTGCGAGGTCAGCTCA	mir-1842	20	1	4	27
t0030593	23	34	TTTTGATTGTTGCTCAGAAGGAG	isc-miR-315	22	TTTTGATTGTTGCTCAGAAGGC	mir-315	21	1	1	38
t0030611	21	34	GAAGCTCGTTTCTACAGGTAT	dpu-miR-993	23	GAAGCTCGTTTCTACAGGTATCT	mir-993	21	0	2	36
t0030641	23	33	TCCGGTACCTGAAGTAGCGCGCG	dme-miR-275-3p	23	TCAGGTACCTGAAGTAGCGCGCG	mir-275	22	1	0	43
t0030668	21	33	TAAGTTGAGTCGGTACGAATC	isc-miR-3931	23	TACTTTGAGTCGGTACGAATCCT	undef	19	2	2	30
t0030716	21	33	TGGAATGAAAAGAAGTATGGA	dme-miR-1-3p	22	TGGAATGTAAAGAAGTATGGAG	mir-1	20	1	1	36
t0030754	24	33	TTGTGCTCATTGGTCAGGCGGTAG	mmu-miR-3070b-3p	22	TGGTGCTATGGTCAGGGGTAGA	mir-3070	20	1	4	27
t0030783	22	33	TGGAATGTAAAGAAGTATGGTG	dme-miR-1-3p	22	TGGAATGTAAAGAAGTATGGAG	mir-1	21	1	0	41
t0030818	22	33	TCGGTGGGATTTTCGTCCGTCT	isc-miR-278	22	TCGGTGGGATTTTCGTCCGTTT	undef	21	1	0	41
t0030862	23	33	TGCGGTAGTAGGTTGTATAGTTA	cel-let-7-5p	22	TGAGGTAGTAGGTTGTATAGTT	let-7	21	1	1	38
t0030892	20	33	GTGAGCAAAGTTTCAGGTGT	cbr-miR-87	20	GTGAGCAAAGTTTCAGGTGT	mir-87	20	0	0	40
t0030967	22	33	TAAGTGGAATTTGTTTGGCGTG	dre-miR-430i	22	TAAGTGCTATTTGTTGGCGTAG	mir-430	19	2	2	30
t0031169	21	33	TTGATTGTTGCTCAGAAGGCG	isc-miR-315	22	TTTTGATTGTTGCTCAGAAGGC	mir-315	20	0	3	31
t0031303	21	33	TTGGTTCGTTCGGCTCGAGTT	ame-miR-375	22	TTTGTTCGTTCGGCTCGAGTTA	mir-375	20	1	1	36
t0031617	20	32	TGGAATGTAAAGAAGTACGG	pma-miR-1a	22	TGGAATGTAAAGAAGTACGTTG	mir-1	20	0	2	34
t0031711	22	32	TGAGGTAGTAGTTTGTATAGTT	dre-let-7g	22	TGAGGTAGTAGTTTGTATAGTT	let-7	22	0	0	44
t0032002	21	32	TGGCTAGATCCACACTCATCC	cte-miR-279	21	TGACTAGATCCACACTCATCC	mir-279	20	1	0	39
t0032010	26	32	TGTCAGGACGAACAAGAGAGATGTGA	bfl-miR-4872c	23	TGTCAGGACGACAAAAGCTCTGA	mir-4872	21	2	3	31
t0032096	22	32	TGAGGTAGTAGGTTATATAGTT	spu-let-7	22	TGAGGTAGTAGGTTATATAGTT	let-7	22	0	0	44
t0032162	18	32	TGACTAGATCCACACTCA	bmo-miR-279a	19	TGACTAGATCCACACTCAT	mir-279	18	0	1	33
t0032229	22	32	TGTAGTAGTAGGTTGTATAGTT	cel-let-7-5p	22	TGAGGTAGTAGGTTGTATAGTT	let-7	20	2	0	38
t0032275	22	32	TTAGGTAGTAGGTTGTATAGTT	cel-let-7-5p	22	TGAGGTAGTAGGTTGTATAGTT	let-7	21	1	0	41
t0032278	21	32	TGATGTAGTAGGTTGTATAGT	dme-let-7-5p	21	TGAGGTAGTAGGTTGTATAGT	let-7	20	1	0	39
t0032363	20	31	TGGAAAGTAAAGAAGTATGG	dme-miR-1-3p	22	TGGAATGTAAAGAAGTATGGAG	mir-1	19	1	2	31
t0032556	24	31	TGAGATCATTGTGAAAGCTGATTA	ame-bantam	23	TGAGATCATTGTGAAAGCTGATT	bantam	23	0	1	43
t0032620	22	31	TGAGGTAGTAGGTTGTATAATT	cel-let-7-5p	22	TGAGGTAGTAGGTTGTATAGTT	let-7	21	1	0	41
t0032737	23	31	TTACGTAGTAGTGCCGCAGGTAA	cel-miR-252-5p	23	ATAAGTAGTAGTGCCGCAGGTAA	mir-252	21	2	0	40
t0032911	22	31	TGGAATGTAAGGAAGTATGGAT	dme-miR-1-3p	22	TGGAATGTAAAGAAGTATGGAG	mir-1	20	2	0	38
t0033035	20	31	TGGAATGTAAAGATGTATGG	dme-miR-1-3p	22	TGGAATGTAAAGAAGTATGGAG	mir-1	19	1	2	31
t0033080	24	31	TTAAGTAGTAGTGCCGCAGGTATT	isc-miR-252b	22	TTAAGTAGTAGTGCCGCAGGTA	mir-252	22	0	2	38
t0033088	21	31	TACTTTGAGTCGGTGCGAATC	isc-miR-3931	23	TACTTTGAGTCGGTACGAATCCT	undef	20	1	2	33
t0033151	20	31	TGGAATGTAAAGAAGGATGG	dme-miR-1-3p	22	TGGAATGTAAAGAAGTATGGAG	mir-1	19	1	2	31
t0033157	23	31	TTTCGATTGTTGCTCAGAAGGCG	isc-miR-315	22	TTTTGATTGTTGCTCAGAAGGC	mir-315	21	1	1	38
t0033177	21	31	TGGAATCTAAAAATGTGTATC	rno-miR-1	22	TGGAATGTAAAGAAGTGTGTAT	mir-1	19	1	3	28
t0033204	19	31	TGAGGTAGTAGGTTGTATG	tca-let-7-5p	20	TGAGGTAGTAGGTTGTATAG	let-7	19	0	1	35
t0033235	22	31	TGTCGTAGTAGGTTGTATAGTT	cel-let-7-5p	22	TGAGGTAGTAGGTTGTATAGTT	let-7	20	2	0	38
t0033353	25	30	TGGACGGAGAACTGATAAGGGCTAT	mmu-miR-184-3p	22	TGGACGGAGAACTGATAAGGGT	mir-184	22	0	3	35
t0033384	19	30	TGGTATGTAAAGAAGTATG	crm-miR-1	20	TGGAATGTAAAGAAGTATGT	mir-1	18	1	1	32
t0033487	20	30	TAGCTTATCAGACTGATGTT	hsa-miR-21-5p	22	TAGCTTATCAGACTGATGTTGA	mir-21	20	0	2	34
t0033769	20	30	TGCGGTAGTAGGTTGTATAG	tca-let-7-5p	20	TGAGGTAGTAGGTTGTATAG	let-7	19	1	0	37
t0034003	24	30	TGGGATGTAAAGAAGTATGGAGAA	dme-miR-1-3p	22	TGGAATGTAAAGAAGTATGGAG	mir-1	21	1	2	35
t0034016	21	30	TGGAATGTAAAGAAATATGGA	dme-miR-1-3p	22	TGGAATGTAAAGAAGTATGGAG	mir-1	20	1	1	36
t0034050	21	30	ATGGAATGTAAGGAAGTATGG	mdo-miR-206	21	TGGAATGTAAGGAAGTGTGTG	mir-1	19	1	2	31
t0034169	20	30	TGGAATGTTAAGAAGTATGG	gga-miR-1b	21	TGGAATGTTAAGAAGTATGTA	mir-1	19	1	1	34
t0034240	25	30	CTACCCTGTAGAACCGGGCTTTTGA	dps-miR-993*	24	CTACCCTGTAGTTCCGGGCTTTTG	mir-993	22	2	1	39
t0034325	22	30	TAATGACTCTGTTGCTGGCATG	crm-miR-64a	22	TATGACACTGTTGCGTAGCATG	undef	19	2	2	30
t0034333	21	30	GTGCATTGTAGTTGCATTGCA	hsa-miR-33a-5p	21	GTGCATTGTAGTTGCATTGCA	mir-33	21	0	0	42
t0034521	18	29	CTAAGTACTAGCGCCGTA	tca-miR-252a-5p	20	CTAAGTACTAGTGCCGCAGG	mir-252	16	2	2	24
t0034567	18	29	TGAAATGTAAAGAAGTAT	crm-miR-1	20	TGGAATGTAAAGAAGTATGT	mir-1	17	1	2	27
t0034681	20	29	TGGAATGTAAAGAAGTATTG	odi-miR-1c	22	TGGAATGTAAAGAAGTATGTGA	mir-1	20	0	2	34
t0034779	23	29	TTAAGTAGTAGTGCCGCAGGTTT	isc-miR-252b	22	TTAAGTAGTAGTGCCGCAGGTA	mir-252	21	1	1	38
t0034904	22	29	TATCCTGTAGATCCGAATTTGT	dre-miR-10a	22	TACCCTGTAGATCCGAATTTGT	mir-10	21	1	0	41
t0035022	22	29	AACTTCGGTTCTAGAGAGGTTT	lmi-miR-10*	22	AAATTCGGTTCTAGAGAGGTTT	mir-10	21	1	0	41
t0035027	22	29	TGGAATGTAAAGTAGTATGGAG	dme-miR-1-3p	22	TGGAATGTAAAGAAGTATGGAG	mir-1	21	1	0	41
t0035035	26	29	TTTTGATTGTTGCTCAGAAGGCGTTT	isc-miR-315	22	TTTTGATTGTTGCTCAGAAGGC	mir-315	22	0	4	32
t0035100	23	29	AAGGGCACTGGAAGAATTCACGG	aae-miR-263a	23	AATGGCACTGGAAGAATTCACGG	mir-263	22	1	0	43
t0035156	22	29	TGAGGTAATAGGTTGTATAGTT	cel-let-7-5p	22	TGAGGTAGTAGGTTGTATAGTT	let-7	21	1	0	41
t0035203	20	29	TGGAATGTAAAGAAGTGTGG	mdo-miR-206	21	TGGAATGTAAGGAAGTGTGTG	mir-1	19	1	1	34
t0035253	23	29	TGGGATGTAAAGAAGTATGGAGT	dme-miR-1-3p	22	TGGAATGTAAAGAAGTATGGAG	mir-1	21	1	1	38
t0035307	20	29	TGGCAGTGTGGTTAGCTGGT	aga-miR-34	20	TGGCAGTGTGGTTAGCTGGT	mir-34	20	0	0	40
t0035444	22	28	TGGAATGTAAAGAAGTATAGAG	dme-miR-1-3p	22	TGGAATGTAAAGAAGTATGGAG	mir-1	21	1	0	41
t0035519	23	28	CTGAGGTAGTAGGTTGTATAGTT	cel-let-7-5p	22	TGAGGTAGTAGGTTGTATAGTT	let-7	22	0	1	41
t0035577	21	28	TGCCTAGATCCACACTCATCC	cte-miR-279	21	TGACTAGATCCACACTCATCC	mir-279	20	1	0	39
t0035610	22	28	TTTATTCGTTCGGCTCGAGTTA	ame-miR-375	22	TTTGTTCGTTCGGCTCGAGTTA	mir-375	21	1	0	41
t0035641	18	28	CCAGATCTAACTCTTCCA	ame-miR-750	22	CCAGATCTAACTCTTCCAGCTC	undef	18	0	4	24
t0035802	20	28	TCTGTGCTGTGGAGGTAATA	isc-miR-5308	23	TCTGTGCTGTGGAGGTAATATAT	undef	20	0	3	31
t0035889	20	28	TGTAATGTAGAGAAGTATGG	dme-miR-1-3p	22	TGGAATGTAAAGAAGTATGGAG	mir-1	18	2	2	28
t0035896	24	28	TGGAATGTAAAGAAGTATGGAGGA	dme-miR-1-3p	22	TGGAATGTAAAGAAGTATGGAG	mir-1	22	0	2	38
t0035994	20	28	TGGAATGTAAAGAAGTAAGG	dme-miR-1-3p	22	TGGAATGTAAAGAAGTATGGAG	mir-1	19	1	2	31
t0036070	23	28	AAATTCGGTTCTAGAGAGGTTTT	lmi-miR-10*	22	AAATTCGGTTCTAGAGAGGTTT	mir-10	22	0	1	41
t0036124	20	28	TGGAATGTAAAGAGGTATGG	dme-miR-1-3p	22	TGGAATGTAAAGAAGTATGGAG	mir-1	19	1	2	31
t0036177	22	28	AACGTCGGTTCTAGAGAGGTTT	lmi-miR-10*	22	AAATTCGGTTCTAGAGAGGTTT	mir-10	20	2	0	38
t0036331	23	28	TGCAGCTCGGTAGGAAACATGGT	hsa-miR-4660	23	TGCAGCTCTGGTGGAAAATGGAG	undef	20	1	4	27
t0036503	22	27	TGGAATGTAGAGAAGTATGGAT	dme-miR-1-3p	22	TGGAATGTAAAGAAGTATGGAG	mir-1	20	2	0	38
t0036525	22	27	TGAGGTAGTAGGTTGTGTGGTT	hsa-let-7b-5p	22	TGAGGTAGTAGGTTGTGTGGTT	let-7	22	0	0	44
t0036627	22	27	TTGTGATTGTTGCTCAGAAGGC	isc-miR-315	22	TTTTGATTGTTGCTCAGAAGGC	mir-315	21	1	0	41
t0036664	23	27	TGCGATGTAAAGAAGTATGGAGA	dme-miR-1-3p	22	TGGAATGTAAAGAAGTATGGAG	mir-1	20	2	1	35
t0036700	21	27	TGGATGTAAAGAAGTATGGAG	dme-miR-1-3p	22	TGGAATGTAAAGAAGTATGGAG	mir-1	21	0	1	39
t0036716	22	27	TGTTATGTAAAGAAGTATGGAG	dme-miR-1-3p	22	TGGAATGTAAAGAAGTATGGAG	mir-1	20	2	0	38
t0036769	26	27	AATGGCACTGGAAGAATTCACGGCTT	tca-miR-263a-5p	24	AATGGCACTGGAAGAATTCACGGG	mir-263	23	1	2	39
t0036783	18	27	TGAGATGTAAAGAAGTAT	crm-miR-1	20	TGGAATGTAAAGAAGTATGT	mir-1	16	2	2	24
t0036813	23	27	TGTCATGTAAAGAAGTATGGAGA	dme-miR-1-3p	22	TGGAATGTAAAGAAGTATGGAG	mir-1	20	2	1	35
t0036880	26	27	TTAAGTAGTAGTGCCGCAGGTAATTT	cel-miR-252-5p	23	ATAAGTAGTAGTGCCGCAGGTAA	mir-252	22	1	3	34
t0036899	23	27	TGGAATGTAGGGAAGTATGGAGA	dme-miR-1-3p	22	TGGAATGTAAAGAAGTATGGAG	mir-1	20	2	1	35
t0037009	25	27	TCTGTGCTGTGGAGGTAATATATTT	isc-miR-5308	23	TCTGTGCTGTGGAGGTAATATAT	undef	23	0	2	40
t0037013	22	27	TGAGGTAGTAGGTTGCATAGTT	cel-let-7-5p	22	TGAGGTAGTAGGTTGTATAGTT	let-7	21	1	0	41
t0037145	20	27	TGGAATGTAAGAAGTATGGA	dme-miR-1-3p	22	TGGAATGTAAAGAAGTATGGAG	mir-1	20	0	2	34
t0037187	22	27	TGGAAGACATGGGTAGTGAGAT	sme-miR-71c	22	TGAAAGACATGGGTAGTGAGAT	mir-71	21	1	0	41
t0037311	20	27	TGAGGTAGTAGGTTGTAGTT	cel-let-7-5p	22	TGAGGTAGTAGGTTGTATAGTT	let-7	20	0	2	34
t0037382	19	27	TCAGGTACCTGAAGTAGCA	aae-miR-275	20	TCAGGTACCTGAAGTAGCGC	mir-275	18	1	1	32
t0037499	21	27	TGGAGTGTAAAGAAGTATGGA	dme-miR-1-3p	22	TGGAATGTAAAGAAGTATGGAG	mir-1	20	1	1	36
t0037508	21	27	TTCTTCAAATTTCGGACTCGC	cfa-miR-676	21	CTCTTCAATCTCAGGACTCGC	mir-676	18	2	2	28
t0037512	22	27	CCTGGACGGAGAACTGATAAGG	bmo-miR-184	24	ACTGGACGGAGAACTGATAAGGGC	mir-184	21	1	2	35
t0037527	20	27	TAAGGCACGCGGTGAATGCC	mmu-miR-124-3p	20	TAAGGCACGCGGTGAATGCC	mir-124	20	0	0	40
t0037614	22	26	AACGCGTAGATCCGAACTTGTG	hsa-miR-100-5p	22	AACCCGTAGATCCGAACTTGTG	mir-99	21	1	0	41
t0037620	18	26	TAATACTGTCAGGTAAAG	cqu-miR-8	22	TAATACTGTCAGGTAAAGATGT	mir-8	18	0	4	24
t0037657	20	26	AAAAAATGGTCTGTCTGTCT	oan-miR-1422f*	20	AAAAAATGGTCATGACTGAT	mir-1422	17	2	2	26
t0037941	18	26	GTGAGTGTCGGTTTTCGC	dme-miR-3641-5p	20	GTGAGTGTCCTGTTTACAGC	undef	16	2	2	24
t0037989	23	26	TTTGTTCGTTCGGCTCGAGTTAG	ame-miR-375	22	TTTGTTCGTTCGGCTCGAGTTA	mir-375	22	0	1	41
t0038018	24	26	TCTTTGGTTATCTAGCTGTATGAT	sme-miR-9a	24	TCTTTGGTTTTCTAGCTGTATGAT	mir-9	23	1	0	45
t0038066	23	26	AGGAATGTAAAGAAGTATGGAGA	dme-miR-1-3p	22	TGGAATGTAAAGAAGTATGGAG	mir-1	21	1	1	38
t0038076	22	26	TTTAGTAGTAGTGCCGCAGGTA	isc-miR-252b	22	TTAAGTAGTAGTGCCGCAGGTA	mir-252	21	1	0	41
t0038092	21	26	TTTTTTCGTTCGGCTCGAGTT	ame-miR-375	22	TTTGTTCGTTCGGCTCGAGTTA	mir-375	20	1	1	36
t0038254	23	26	TGAGGGAGTAGGTTGTATAGTTT	cel-let-7-5p	22	TGAGGTAGTAGGTTGTATAGTT	let-7	21	1	1	38
t0038269	19	26	TACCTTGTAGATCCGAATT	dre-miR-10a	22	TACCCTGTAGATCCGAATTTGT	mir-10	18	1	3	26
t0038290	21	26	ACAGTAGTCTGCACATTGGTT	oan-miR-199	21	ACAGTAGTCTGCACATTGGTT	mir-199	21	0	0	42
t0038309	21	26	TTGAATGTAAAGAAGTATGGA	dme-miR-1-3p	22	TGGAATGTAAAGAAGTATGGAG	mir-1	20	1	1	36
t0038418	20	26	TGGCATGTAGAGAAGTATGG	dme-miR-1-3p	22	TGGAATGTAAAGAAGTATGGAG	mir-1	18	2	2	28
t0038433	22	26	TGGACGGAGAACTGATAAGGAA	mmu-miR-184-3p	22	TGGACGGAGAACTGATAAGGGT	mir-184	20	2	0	38
t0038552	21	26	TAGCCTGTAGATCCGAATTTG	dre-miR-10a	22	TACCCTGTAGATCCGAATTTGT	mir-10	20	1	1	36
t0038561	26	26	TGGCACCTGTAGGCTGCTGGCCGTTT	bfl-miR-34a	25	TGGCAGTGTGGATAGCTGGCCGTTT	mir-34	22	2	3	33
t0038707	20	26	TGGAACGTAAAGAAGTATGG	dme-miR-1-3p	22	TGGAATGTAAAGAAGTATGGAG	mir-1	19	1	2	31
t0038856	23	26	TGAGGTAGTAGGTTGTGTGGTTA	hsa-let-7b-5p	22	TGAGGTAGTAGGTTGTGTGGTT	let-7	22	0	1	41
t0038928	25	26	TGGAATGTAAAGAAGTATGGAGTTT	dme-miR-1-3p	22	TGGAATGTAAAGAAGTATGGAG	mir-1	22	0	3	35
t0039208	23	25	CTCCCTGAGACCCTTACTTGTGA	mmu-miR-125b-5p	22	TCCCTGAGACCCTAACTTGTGA	mir-125	21	1	1	38
t0039476	21	25	TAAATGCATTATCTGGAATGG	sme-miR-277c	22	TAAATGCATTATCTGGTATGAT	undef	19	2	1	33
t0039544	24	25	TGGCAGTGTGGTTAGCTGGTTGTT	dme-miR-34-5p	24	TGGCAGTGTGGTTAGCTGGTTGTG	mir-34	23	1	0	45
t0039729	23	25	TGCAAGACATGGGTAGTGAGATG	cte-miR-71	23	TGAAAGACATGGGTAGTGAGATG	mir-71	22	1	0	43
t0039787	19	25	TTGTGACCGTTACAATGGG	isc-miR-2001	23	TTGTGACCGTTACAATGGGCATG	undef	19	0	4	26
t0039872	20	25	GAATGTAAAGAAGTATGGAG	dme-miR-1-3p	22	TGGAATGTAAAGAAGTATGGAG	mir-1	20	0	2	34
t0039908	21	25	TGACATGTAAAGAAGTATGGA	dme-miR-1-3p	22	TGGAATGTAAAGAAGTATGGAG	mir-1	19	2	1	33
t0040019	22	25	TTGAATGTAAAGAAGTATGTAT	mmu-miR-1a-3p	22	TGGAATGTAAAGAAGTATGTAT	mir-1	21	1	0	41
t0040178	25	25	TGTTTTCTGTGTTGGCATGTTCGAT	mmu-miR-669e-5p	22	TGTCTTGTGTGTGCATGTTCAT	mir-467	20	2	3	29
t0040219	21	25	TTTGGCACTAGCACATTTTTG	mml-miR-96	22	TTTGGCACTAGCACATTTTTGC	mir-96	21	0	1	39
t0040264	23	25	TAAGACTGTCAGGTAAAGATGTC	dme-miR-8-3p	23	TAATACTGTCAGGTAAAGATGTC	mir-8	22	1	0	43
t0040549	24	24	TGAAAGACATGGGTAGTGAGATTT	spu-miR-71	23	TGAAAGACATGGGTAGTGAGATT	mir-71	23	0	1	43
t0040578	22	24	TGAAATGTAGAGAAGTATGGAG	dme-miR-1-3p	22	TGGAATGTAAAGAAGTATGGAG	mir-1	20	2	0	38
t0040619	19	24	GTGAGCAAAGTTTCAGGTG	cbr-miR-87	20	GTGAGCAAAGTTTCAGGTGT	mir-87	19	0	1	35
t0040801	25	24	GCAGATCTTGGTGGTAGTAGCAAAT	sha-miR-716b	25	AGATCTTGGTGGTAGTAGCAAATAT	mir-716	23	0	4	34
t0040867	22	24	ATTGTACTTCATCAGGTGCTCT	cqu-miR-305	22	ATTGTACTTCATCAGGTGCTCT	mir-305	22	0	0	44
t0040962	22	24	TGGCATGTAAAGAAGTATGTAT	mmu-miR-1a-3p	22	TGGAATGTAAAGAAGTATGTAT	mir-1	21	1	0	41
t0041023	26	24	TCAGGTACCTGAAGTAGCGCGCGGAT	dme-miR-275-3p	23	TCAGGTACCTGAAGTAGCGCGCG	mir-275	23	0	3	37
t0041406	20	24	TAATCTCATTTGGTATCTCT	isc-miR-5307	23	TAATCTCATTTGGTATCTCTGGG	undef	20	0	3	31
t0041461	22	24	TGAGGTAGTAGGTTGTACAGTT	cel-let-7-5p	22	TGAGGTAGTAGGTTGTATAGTT	let-7	21	1	0	41
t0041467	21	24	TGGAATGTAAAGAAGCATGGA	dme-miR-1-3p	22	TGGAATGTAAAGAAGTATGGAG	mir-1	20	1	1	36
t0041578	20	24	GGGAATGTAGAGAAGTATGG	dme-miR-1-3p	22	TGGAATGTAAAGAAGTATGGAG	mir-1	18	2	2	28
t0041705	23	24	TCCCTGAGACCCTTACTTGTGAT	ola-miR-125c	23	TCCCTGAGACCCTAACTTGTGAC	mir-125	21	2	0	40
t0041782	23	24	TGGGGTAGTAGGTTGTATAGTTA	cel-let-7-5p	22	TGAGGTAGTAGGTTGTATAGTT	let-7	21	1	1	38
t0041830	20	24	TTTTGTTCGTTCGGCTCGAG	mdo-miR-375	23	TTTTGTTCGTTCGGCTCGCGTGA	mir-375	19	1	3	28
t0041870	27	24	TGCAGGTAAATTGTGATCATCAAAGCG	dme-miR-971-5p	24	GCTGTAAATTGTAATCATCAAAGC	mir-971	22	2	3	33
t0042005	22	23	TGACTAGATCCACACTCATCCT	lgi-miR-279	22	TGACTAGATCCACACTCATCCA	mir-279	21	1	0	41
t0042109	25	23	TGGCTCTGAGGGCTGAGCCGGTCGG	bta-miR-2487	22	CTCTAAGGGCTGGGCCGGTCGG	undef	20	2	3	29
t0042149	22	23	TGAAATGTAAAGAAGTATGTAT	mmu-miR-1a-3p	22	TGGAATGTAAAGAAGTATGTAT	mir-1	21	1	0	41
t0042174	20	23	TGAAATGTAAGGAAGTATGG	mdo-miR-206	21	TGGAATGTAAGGAAGTGTGTG	mir-1	18	2	1	31
t0042178	22	23	AAGTTCGGTTCTAGAGAGGTTT	lmi-miR-10*	22	AAATTCGGTTCTAGAGAGGTTT	mir-10	21	1	0	41
t0042266	19	23	TTTTTTCGTTCGGCTCGAG	ame-miR-375	22	TTTGTTCGTTCGGCTCGAGTTA	mir-375	18	1	3	26
t0042338	20	23	TGCAATGTAAGGAAGTATGG	mdo-miR-206	21	TGGAATGTAAGGAAGTGTGTG	mir-1	18	2	1	31
t0042537	21	23	CTGGAATGTAAAGAAGTATGG	dme-miR-1-3p	22	TGGAATGTAAAGAAGTATGGAG	mir-1	20	0	3	31
t0042587	22	23	ACCCTGTAGAACCGGGCTTTTG	dme-miR-993-5p	23	TACCCTGTAGTTCCGGGCTTTTG	mir-993	20	2	1	35
t0042621	22	23	GAGGTAGTAGGTTGTATAGTTT	cel-let-7-5p	22	TGAGGTAGTAGGTTGTATAGTT	let-7	21	0	2	36
t0042790	23	23	AAGCCGTAGATCCGAACTTGTGA	bfl-miR-100	23	AACCCGTAGATCCGAACTTGTGT	mir-99	21	2	0	40
t0042813	25	23	AATGGCACTGGAAGAATTCACGGTT	tca-miR-263a-5p	24	AATGGCACTGGAAGAATTCACGGG	mir-263	23	1	1	42
t0042864	24	23	TGACTAGATCCACACTCATCCAAA	lgi-miR-279	22	TGACTAGATCCACACTCATCCA	mir-279	22	0	2	38
t0043103	22	23	TAGTGCACTCGTCCCGGCCTTT	odi-miR-92a	22	TATTGCACTCGTCCCGGCCTTG	undef	20	2	0	38
t0043198	19	23	TGTAATGTAAAGAAGTATG	crm-miR-1	20	TGGAATGTAAAGAAGTATGT	mir-1	18	1	1	32
t0043219	22	23	TGAGGTATTAGGTTGTATAGTT	cel-let-7-5p	22	TGAGGTAGTAGGTTGTATAGTT	let-7	21	1	0	41
t0043712	20	22	TGGTATGTAGAGAAGTATGG	cte-miR-1	22	TGGAATGTAAAGAAGTATGTAG	mir-1	18	2	2	28
t0043777	22	22	TGGAATGTACAGAAGTATGGAG	dme-miR-1-3p	22	TGGAATGTAAAGAAGTATGGAG	mir-1	21	1	0	41
t0043803	21	22	TGCTGTAGTAGGTTGTATAGT	dme-let-7-5p	21	TGAGGTAGTAGGTTGTATAGT	let-7	19	2	0	36
t0043935	23	22	TGAAAGACATGGGTAGTGAGATA	cte-miR-71	23	TGAAAGACATGGGTAGTGAGATG	mir-71	22	1	0	43
t0043944	21	22	TGGACGGAGAACTGATAAGGC	dme-miR-184-3p	22	TGGACGGAGAACTGATAAGGGC	mir-184	21	0	1	39
t0043954	20	22	TGGAATGTAAAGAAGAATGG	dme-miR-1-3p	22	TGGAATGTAAAGAAGTATGGAG	mir-1	19	1	2	31
t0044173	22	22	ATGGAATGTAGAGAAGTATGGA	dme-miR-1-3p	22	TGGAATGTAAAGAAGTATGGAG	mir-1	20	1	2	33
t0044180	26	22	TCAGGTACCTGAAGTAGCGCGCTTTT	dme-miR-275-3p	23	TCAGGTACCTGAAGTAGCGCGCG	mir-275	22	1	3	34
t0044323	19	22	TGGAATGTAGGGAAGTATG	crm-miR-1	20	TGGAATGTAAAGAAGTATGT	mir-1	17	2	1	29
t0044423	23	22	TGGACGGAGAACTGATAAGGGAT	mmu-miR-184-3p	22	TGGACGGAGAACTGATAAGGGT	mir-184	22	0	1	41
t0044584	22	22	AGTGAGGTAGTAGGTTGTATAG	tca-let-7-5p	20	TGAGGTAGTAGGTTGTATAG	let-7	20	0	2	34
t0044694	22	22	TGGAATGTAAACAAGTATGGAG	dme-miR-1-3p	22	TGGAATGTAAAGAAGTATGGAG	mir-1	21	1	0	41
t0044873	20	22	TGGAATGTAAAAAAGTATGG	dme-miR-1-3p	22	TGGAATGTAAAGAAGTATGGAG	mir-1	19	1	2	31
t0044925	21	22	TAGTAACTTCATACCATGCTC	isc-miR-276	21	TAGGAACTTCATACCATGCTC	undef	20	1	0	39
t0044927	24	22	TGCAAGTGGATGACGCATCTGTGC	hsa-miR-3681-5p	22	TAGTGGATGATGCACTCTGTGC	undef	20	1	4	27
t0044966	21	22	TGGGCTTGAAGATTGGCTTAG	isc-miR-5305	22	TTGGGCTTGAAGATTAGCTTAG	undef	20	1	1	36
t0045086	20	22	TGGGCTTGAAGATTGGCTTA	isc-miR-5305	22	TTGGGCTTGAAGATTAGCTTAG	undef	19	1	2	31
t0045169	25	22	TAATGCTCAATAAATTAGTTTGCGA	dme-miR-1007-3p	22	TAAGCTCAATTAACTGTTTGCA	undef	20	2	3	29
t0045619	23	21	CGGAATGTAAAGAAGTATGGAGA	dme-miR-1-3p	22	TGGAATGTAAAGAAGTATGGAG	mir-1	21	1	1	38
t0045676	21	21	TGGAACGTAAAGAAGTATGGA	dme-miR-1-3p	22	TGGAATGTAAAGAAGTATGGAG	mir-1	20	1	1	36
t0045744	20	21	TTTGATTGTTGCTCAGAAGG	isc-miR-315	22	TTTTGATTGTTGCTCAGAAGGC	mir-315	20	0	2	34
t0045893	20	21	TGAATGTAAAGAAGTATGGA	dme-miR-1-3p	22	TGGAATGTAAAGAAGTATGGAG	mir-1	20	0	2	34
t0045936	21	21	TGGACGGAGAACTGATAAGGT	mmu-miR-184-3p	22	TGGACGGAGAACTGATAAGGGT	mir-184	21	0	1	39
t0046035	21	21	TGGAATGTAAAGAACTATGGA	dme-miR-1-3p	22	TGGAATGTAAAGAAGTATGGAG	mir-1	20	1	1	36
t0046065	21	21	TGGAATGCAAAGAAGTATGGA	dme-miR-1-3p	22	TGGAATGTAAAGAAGTATGGAG	mir-1	20	1	1	36
t0046223	23	21	TTATGATTGTTGCTCAGAAGGCG	isc-miR-315	22	TTTTGATTGTTGCTCAGAAGGC	mir-315	21	1	1	38
t0046225	22	21	TCTGTGCTGTGGAGGTAATATT	isc-miR-5308	23	TCTGTGCTGTGGAGGTAATATAT	undef	22	0	1	41
t0046296	23	21	TGGAATGTAAAGAAGTATGGATA	dme-miR-1-3p	22	TGGAATGTAAAGAAGTATGGAG	mir-1	21	1	1	38
t0046308	20	21	AACACAACATCCGGACAAGC	isc-miR-5315	22	AACACAACATCCGGACAAGCAC	undef	20	0	2	34
t0046349	21	21	TAAGTACTAGCGCCGTAGGAG	aae-miR-252	21	TAAGTACTAGTGCCGCAGGAG	mir-252	19	2	0	36
t0046410	23	21	TGAGGGGCAGAGAGCGAGACTTT	hsa-miR-423-5p	23	TGAGGGGCAGAGAGCGAGACTTT	mir-423	23	0	0	46
t0046421	22	21	TGAGGTAGTATGTTGTATAGTT	cel-let-7-5p	22	TGAGGTAGTAGGTTGTATAGTT	let-7	21	1	0	41
t0046597	23	21	TTTAAGTAGTAGTGCCGCAGGTA	isc-miR-252b	22	TTAAGTAGTAGTGCCGCAGGTA	mir-252	22	0	1	41
t0046640	21	21	TAGCACCATTTGAATTCAGTT	isc-miR-285	22	TAGCACCATTTGAATTCAGTTC	mir-29	21	0	1	39
t0046667	22	21	CTACCCTGTAGAACCGGGCTTT	bmo-miR-993a*	24	TCTACCCTGTAGATCCGGGCTTTT	mir-993	21	1	2	35
t0046684	22	21	TGCAATGTAAGGAAGTATGGAG	dme-miR-1-3p	22	TGGAATGTAAAGAAGTATGGAG	mir-1	20	2	0	38
t0046689	19	21	CCCAGTGTTCGGACTACCT	aca-miR-199b-5p	21	CCCAGTGTTCGGACTACCTGT	mir-199	19	0	2	32
t0046739	23	21	AACACGTAGATCCGAACTTGTGA	bfl-miR-100	23	AACCCGTAGATCCGAACTTGTGT	mir-99	21	2	0	40
t0046759	19	21	CGTGGTGTTGAGCGTCGTG	cqu-miR-2941-1*	21	CGTGGTGTTTAGTCGTAGTGC	mir-2941	17	2	2	26
t0046761	24	21	GCAGATCTTGGTGGTAGTAGCAAA	sha-miR-716b	25	AGATCTTGGTGGTAGTAGCAAATAT	mir-716	22	0	5	29
t0046793	23	21	TGAAGTAGTAGGTTGTATAGTTT	cel-let-7-5p	22	TGAGGTAGTAGGTTGTATAGTT	let-7	21	1	1	38
t0046822	23	21	TAAGGCACGCGGTGAATGCCATT	dme-miR-124-3p	23	TAAGGCACGCGGTGAATGCCAAG	mir-124	21	2	0	40
t0046850	22	21	AGTGGAATGTAAAGAAGTATGG	dme-miR-1-3p	22	TGGAATGTAAAGAAGTATGGAG	mir-1	20	0	4	28
t0046872	23	21	TATCACAGCCAGCTTTGATGAGA	api-miR-2b	25	TATCACAGCCAGCTTTGTATGAGCA	mir-2	23	0	2	40
t0046894	19	21	CGCTGGTGCAGATCTTGGT	odi-miR-1491	22	ACCCTGAGTGCAGAATCTTGGT	undef	18	1	3	26
t0046982	19	21	TGGAATGTAGAAGTATGGA	dme-miR-1-3p	22	TGGAATGTAAAGAAGTATGGAG	mir-1	19	0	3	29
t0046985	24	21	TGCTGAAAGTGAGTGCTAGCGTGT	cte-miR-2690	23	TGTGAAAGTGAGGCCAGTGTGGT	undef	20	2	3	29
t0047005	21	21	CTAAGTACTAGCGCCGTAGGA	dme-miR-252-5p	22	CTAAGTACTAGTGCCGCAGGAG	mir-252	19	2	1	33
t0047064	20	21	TGGAATGTAAAGAAGTATGC	cin-miR-1-3p	22	TGGAATGTAAAGAAGTATGCGT	mir-1	20	0	2	34
t0047076	19	21	TCCCTGAGACCCTTACTTG	dre-miR-125a	22	TCCCTGAGACCCTTAACCTGTG	mir-125	19	0	3	29
t0047118	25	21	TGAGAGTAGATGATGCATGTACTTA	gga-miR-1799	21	TGAAGTGATGATGCCTGATTA	undef	20	1	4	27
t0047672	22	20	TGGAATGTAAAGAAGTAAGGAG	dme-miR-1-3p	22	TGGAATGTAAAGAAGTATGGAG	mir-1	21	1	0	41
t0047701	21	20	TGGAATGTTAAGAAGTATGGA	gga-miR-1b	21	TGGAATGTTAAGAAGTATGTA	mir-1	20	1	0	39
t0047971	22	20	TGACTAGATTCACACTCATCCA	lgi-miR-279	22	TGACTAGATCCACACTCATCCA	mir-279	21	1	0	41
t0047996	21	20	TTGGGCTTGAAGATTAGCTTA	isc-miR-5305	22	TTGGGCTTGAAGATTAGCTTAG	undef	21	0	1	39
t0048061	22	20	TAAGGCACTCGTCCCGGCCTTT	bma-miR-92	20	TATTGCACTCGTCCCGGCCT	mir-25	18	2	2	28
t0048073	22	20	TGGATTGTAAAGAAGTATGGAG	dme-miR-1-3p	22	TGGAATGTAAAGAAGTATGGAG	mir-1	21	1	0	41
t0048477	24	20	TGGAATGTAAAGAAGTATGGAGAC	dme-miR-1-3p	22	TGGAATGTAAAGAAGTATGGAG	mir-1	22	0	2	38
t0048506	19	20	TGGAATTAAAGAAGTATGG	dme-miR-1-3p	22	TGGAATGTAAAGAAGTATGGAG	mir-1	19	0	3	29
t0048517	19	20	GGGAATGTAAAGAAGTATG	crm-miR-1	20	TGGAATGTAAAGAAGTATGT	mir-1	18	1	1	32
t0048614	22	20	TCGCTGAGACCCTTACTTGTGA	mmu-miR-125b-5p	22	TCCCTGAGACCCTAACTTGTGA	mir-125	20	2	0	38
t0048734	21	20	TACACTGTAGATCCGAATTTG	dre-miR-10a	22	TACCCTGTAGATCCGAATTTGT	mir-10	20	1	1	36
t0048816	26	20	TTAAGTAGTAGTGCCGCAGGTAAATT	cel-miR-252-5p	23	ATAAGTAGTAGTGCCGCAGGTAA	mir-252	22	1	3	34
t0048947	18	20	TTGTTCGTTCGGCTCGAG	ame-miR-375	22	TTTGTTCGTTCGGCTCGAGTTA	mir-375	18	0	4	24
t0048989	18	20	ATTTTACTTCATCAGGTG	tca-miR-305-5p	21	ATTGTACTTCATCAGGTGCTC	mir-305	17	1	3	24
t0049037	21	20	TTGGGCTTGAAGATTGGCTTA	isc-miR-5305	22	TTGGGCTTGAAGATTAGCTTAG	undef	20	1	1	36
t0049124	23	20	GGAGGTAGTAGGTTGTATAGTTT	cel-let-7-5p	22	TGAGGTAGTAGGTTGTATAGTT	let-7	21	1	1	38
t0049478	25	19	TATTGCACTCGTCCCGGCCTTTTTT	odi-miR-92a	22	TATTGCACTCGTCCCGGCCTTG	undef	21	1	3	32
t0049628	24	19	TGGACTCTGCGGTAGGTCATGCTA	cfa-miR-1842	21	TGGCTCTGCGAGGTCAGCTCA	mir-1842	20	0	5	25
t0049793	20	19	TGACTAGATCCACACTCTCA	lgi-miR-279	22	TGACTAGATCCACACTCATCCA	mir-279	20	0	2	34
t0049831	25	19	TGATAGAACCGACACTCGACGCGTG	dpu-miR-279b	24	TGACTAGAACCCACACTCGTCCGG	undef	21	2	3	31
t0049950	23	19	TGGAAGACATGGGTAGTGAGATG	cte-miR-71	23	TGAAAGACATGGGTAGTGAGATG	mir-71	22	1	0	43
t0049957	21	19	TGGAGTAGTAGGTTGTATAGT	dme-let-7-5p	21	TGAGGTAGTAGGTTGTATAGT	let-7	19	2	0	36
t0050010	21	19	TGGAATCTAAAGAAGTATGGA	dme-miR-1-3p	22	TGGAATGTAAAGAAGTATGGAG	mir-1	20	1	1	36
t0050059	22	19	TTACGTAGTAGTGCCGCAGGTA	isc-miR-252b	22	TTAAGTAGTAGTGCCGCAGGTA	mir-252	21	1	0	41
t0050094	25	19	TGAAAGACATGGGTAGTGAGATGAT	cte-miR-71	23	TGAAAGACATGGGTAGTGAGATG	mir-71	23	0	2	40
t0050153	22	19	TGAGGTAGTAGGTCGTATAGTT	cel-let-7-5p	22	TGAGGTAGTAGGTTGTATAGTT	let-7	21	1	0	41
t0050199	23	19	TGAGATTCAACTCCTCCAACTTC	cte-miR-1175	23	TGAGATTCAACTCCTCCAACTGC	mir-1175	22	1	0	43
t0050209	24	19	AAGAGAGCAATCCGTGGACAGTAT	dme-miR-281-2-5p	22	AAGAGAGCTATCCGTCGACAGT	mir-46	20	2	2	32
t0050222	22	19	TTTTGATTGTTGCTCAGAAGGT	isc-miR-315	22	TTTTGATTGTTGCTCAGAAGGC	mir-315	21	1	0	41
t0050247	22	19	TAGAATGTAAAGAAGTATGTAT	mmu-miR-1a-3p	22	TGGAATGTAAAGAAGTATGTAT	mir-1	21	1	0	41
t0050401	18	19	TGGTATGTAAAGAAGTAT	crm-miR-1	20	TGGAATGTAAAGAAGTATGT	mir-1	17	1	2	27
t0050512	23	19	AAAGGCACTGGAAGAATTCACGG	aae-miR-263a	23	AATGGCACTGGAAGAATTCACGG	mir-263	22	1	0	43
t0050548	22	19	TTTAGATTGTTGCTCAGAAGGC	isc-miR-315	22	TTTTGATTGTTGCTCAGAAGGC	mir-315	21	1	0	41
t0050558	27	19	TCAGGTACCTGAAGTAGCGCGCGGAAT	dme-miR-275-3p	23	TCAGGTACCTGAAGTAGCGCGCG	mir-275	23	0	4	34
t0050595	23	19	AAATTCGGTTCTAGAGAGGTTTG	lmi-miR-10*	22	AAATTCGGTTCTAGAGAGGTTT	mir-10	22	0	1	41
t0050605	21	19	TCGGGTACCTGAAGTAGCGCG	api-miR-275	21	TCAGGTACCTGAAGTAGCGCG	mir-275	20	1	0	39
t0050654	22	19	GTAAGTAGTAGTGCCGCAGGTA	cte-miR-252b	22	CTAAGTAGTAGTGCCGCAGGTA	mir-252	21	1	0	41
t0050690	23	19	TGGAATGTGAAGAAGTATGGAGA	dme-miR-1-3p	22	TGGAATGTAAAGAAGTATGGAG	mir-1	21	1	1	38
t0050866	21	19	TTAGTTCGTTCGGCTCGAGTT	ame-miR-375	22	TTTGTTCGTTCGGCTCGAGTTA	mir-375	20	1	1	36
t0050889	24	19	CTGCCCTGTAGAACCGGGCTTTTG	bmo-miR-993a*	24	TCTACCCTGTAGATCCGGGCTTTT	mir-993	21	2	2	34
t0050916	22	19	TGGAATGTATAGAAGTATGGAG	dme-miR-1-3p	22	TGGAATGTAAAGAAGTATGGAG	mir-1	21	1	0	41
t0050922	21	19	TGAGATGAAGCACTGTAGCTC	mmu-miR-143-3p	21	TGAGATGAAGCACTGTAGCTC	mir-143	21	0	0	42
t0051056	21	19	TGGAATGTAAAGAAGTAAGGA	dme-miR-1-3p	22	TGGAATGTAAAGAAGTATGGAG	mir-1	20	1	1	36
t0051075	23	19	TGTGGTAGTAGGTTGTATAGTTT	cel-let-7-5p	22	TGAGGTAGTAGGTTGTATAGTT	let-7	21	1	1	38
t0051152	22	19	TTTGTTCGTTCGGCTCGAGTTT	ame-miR-375	22	TTTGTTCGTTCGGCTCGAGTTA	mir-375	21	1	0	41
t0051595	23	19	TCGGGTACCTGAAGTAGCGCGCG	dme-miR-275-3p	23	TCAGGTACCTGAAGTAGCGCGCG	mir-275	22	1	0	43
t0051622	20	19	TAATACTGTCAGGTAAAGAT	cqu-miR-8	22	TAATACTGTCAGGTAAAGATGT	mir-8	20	0	2	34
t0051636	23	19	TGCTATGTAAAGAAGTATGGAGA	dme-miR-1-3p	22	TGGAATGTAAAGAAGTATGGAG	mir-1	20	2	1	35
t0051673	22	19	AACACAACATCCGGACAAGCAT	isc-miR-5315	22	AACACAACATCCGGACAAGCAC	undef	21	1	0	41
t0051675	20	19	TGCTGTAGTAGGTTGTATAG	tca-let-7-5p	20	TGAGGTAGTAGGTTGTATAG	let-7	18	2	0	34
t0051790	22	18	TGAGGTAGTAGGCTGTATAGTT	cel-let-7-5p	22	TGAGGTAGTAGGTTGTATAGTT	let-7	21	1	0	41
t0051824	22	18	TGGAATGTGAGGAAGTATGGAG	dme-miR-1-3p	22	TGGAATGTAAAGAAGTATGGAG	mir-1	20	2	0	38
t0051887	21	18	TCCGGTACCTGAAGTAGCGCG	api-miR-275	21	TCAGGTACCTGAAGTAGCGCG	mir-275	20	1	0	39
t0052024	21	18	ACCACAGGGTAGAACCACGGA	cfa-miR-140	21	ACCACAGGGTAGAACCACGGA	mir-140	21	0	0	42
t0052188	23	18	ATAAAGCTAGGTTACCAAAGTTA	dpu-miR-79	23	ATAAAGCTAGGTTACCAAAGTTA	mir-9	23	0	0	46
t0052437	20	18	TGGAATGTAAAGAAGTTTGG	dme-miR-1-3p	22	TGGAATGTAAAGAAGTATGGAG	mir-1	19	1	2	31
t0052582	22	18	TGGAATGTAAAAAAGTATGGAG	dme-miR-1-3p	22	TGGAATGTAAAGAAGTATGGAG	mir-1	21	1	0	41
t0052754	20	18	TTAAGTAGTAGTGCCGCAGT	isc-miR-252b	22	TTAAGTAGTAGTGCCGCAGGTA	mir-252	20	0	2	34
t0052985	23	18	TGGAATGTAGAGAAGTATGGAAA	dme-miR-1-3p	22	TGGAATGTAAAGAAGTATGGAG	mir-1	20	2	1	35
t0053129	21	18	TTGTTCGTTCGGCTCGAGTTA	ame-miR-375	22	TTTGTTCGTTCGGCTCGAGTTA	mir-375	21	0	1	39
t0053159	25	18	TGAAAGACATGGGTAGTGAGATGAG	cte-miR-71	23	TGAAAGACATGGGTAGTGAGATG	mir-71	23	0	2	40
t0053245	19	18	TGGAATGTAAAGAAGTATA	cel-miR-1-3p	21	TGGAATGTAAAGAAGTATGTA	mir-1	19	0	2	32
t0053262	23	18	TCATGTACCTGAAGTAGCGCGCG	dme-miR-275-3p	23	TCAGGTACCTGAAGTAGCGCGCG	mir-275	22	1	0	43
t0053264	20	18	AGGAATGTAGAGAAGTATGG	dme-miR-1-3p	22	TGGAATGTAAAGAAGTATGGAG	mir-1	18	2	2	28
t0053269	22	18	AAGATCGGTTCTAGAGAGGTTT	lmi-miR-10*	22	AAATTCGGTTCTAGAGAGGTTT	mir-10	20	2	0	38
t0053281	20	18	ACAGACAGACAGACAGACAG	rno-miR-214	21	ACAGCAGGCACAGACAGGCAG	mir-214	18	1	3	26
t0053282	20	18	TGGTATGTAAGGAAGTATGG	mdo-miR-206	21	TGGAATGTAAGGAAGTGTGTG	mir-1	18	2	1	31
t0053477	24	18	CTAACCTGTAGAACCGGGCTTTTG	bmo-miR-993a*	24	TCTACCCTGTAGATCCGGGCTTTT	mir-993	21	2	2	34
t0053499	18	18	AGCGACGTTCGGGATCGC	gga-miR-1742	20	AATCGTCGTTCGGGATCCGC	undef	16	2	2	24
t0053568	23	18	TTGAGTAGTAGTGCCGCAGGTAT	isc-miR-252b	22	TTAAGTAGTAGTGCCGCAGGTA	mir-252	21	1	1	38
t0053921	23	18	TCTGTGCTGTGGAGGTAATATTT	isc-miR-5308	23	TCTGTGCTGTGGAGGTAATATAT	undef	22	1	0	43
t0053947	22	18	TATCGCACTCGTCCCGGCCTTT	odi-miR-92a	22	TATTGCACTCGTCCCGGCCTTG	undef	20	2	0	38
t0054054	21	18	TACCTTGTAGATCCGAATTTG	dre-miR-10a	22	TACCCTGTAGATCCGAATTTGT	mir-10	20	1	1	36
t0054140	20	18	TGGAATGTGGAGAAGTATGG	sja-miR-1	22	TGGAATGTGGCGAAGTATGGTC	undef	19	1	2	31
t0054285	21	17	TGGAATGTAAAGATGTATGGA	dme-miR-1-3p	22	TGGAATGTAAAGAAGTATGGAG	mir-1	20	1	1	36
t0054336	20	17	TGGAATGTAATGAAGTATGG	dme-miR-1-3p	22	TGGAATGTAAAGAAGTATGGAG	mir-1	19	1	2	31
t0054363	21	17	TGGAAGGTAAAGAAGTATGGA	dme-miR-1-3p	22	TGGAATGTAAAGAAGTATGGAG	mir-1	20	1	1	36
t0054403	19	17	TTGGGCTTGAAGATTAGCT	isc-miR-5305	22	TTGGGCTTGAAGATTAGCTTAG	undef	19	0	3	29
t0054468	20	17	ATGGAATGTAGAGAAGTATG	crm-miR-1	20	TGGAATGTAAAGAAGTATGT	mir-1	18	1	2	29
t0054476	23	17	TGGAATGGAAAGAAGTATGGAGA	dme-miR-1-3p	22	TGGAATGTAAAGAAGTATGGAG	mir-1	21	1	1	38
t0054485	23	17	TGGAAGACTAGTGATTTTGTTGT	dme-miR-7-5p	23	TGGAAGACTAGTGATTTTGTTGT	mir-7	23	0	0	46
t0054561	22	17	TGGAATGTAAAGAAGTATGGTT	pma-miR-1b	22	TGGAATGTAAAGAAGTATGGGT	mir-1	21	1	0	41
t0054636	21	17	TTTGTTCGTTCGGCTCGAGGT	ame-miR-375	22	TTTGTTCGTTCGGCTCGAGTTA	mir-375	20	1	1	36
t0054700	20	17	TGGAATGTGAGGAAGTATGG	mdo-miR-206	21	TGGAATGTAAGGAAGTGTGTG	mir-1	18	2	1	31
t0054790	23	17	GTTTGATTGTTGCTCAGAAGGCG	isc-miR-315	22	TTTTGATTGTTGCTCAGAAGGC	mir-315	21	1	1	38
t0054929	19	17	TTGGTCCCCTTCAACCAGC	gga-miR-133b	21	TTGGTCCCCTTCAACCAGCTA	mir-133	19	0	2	32
t0055064	25	17	TGAGGTAGTAGGTTGTATAGTTTAA	cel-let-7-5p	22	TGAGGTAGTAGGTTGTATAGTT	let-7	22	0	3	35
t0055073	24	17	TGCAATGTAAAGAAGTATGGAGAA	dme-miR-1-3p	22	TGGAATGTAAAGAAGTATGGAG	mir-1	21	1	2	35
t0055141	22	17	TGGCATGTAGAGAAGTATGGAG	dme-miR-1-3p	22	TGGAATGTAAAGAAGTATGGAG	mir-1	20	2	0	38
t0055290	20	17	TGGAATGTAAAGGAGTATGG	dme-miR-1-3p	22	TGGAATGTAAAGAAGTATGGAG	mir-1	19	1	2	31
t0055310	18	17	GGGAATGTAAAGAAGTAT	crm-miR-1	20	TGGAATGTAAAGAAGTATGT	mir-1	17	1	2	27
t0055490	26	17	GCAGATCTTGGTGGTAGTAGCAAATA	sha-miR-716b	25	AGATCTTGGTGGTAGTAGCAAATAT	mir-716	24	0	3	39
t0055551	25	17	TGAGGTAGTAGGTTGTATAGTTTAT	cel-let-7-5p	22	TGAGGTAGTAGGTTGTATAGTT	let-7	22	0	3	35
t0055695	20	17	TCTTTAGAACTGTCTTTAGT	sme-miR-124b*	23	TGCATTTACAACGTGTCTTTAGT	mir-124	19	1	3	28
t0055842	18	17	TTGGGCTTGAAGATTAGC	isc-miR-5305	22	TTGGGCTTGAAGATTAGCTTAG	undef	18	0	4	24
t0055870	19	17	TTTTGATTGTTGCTCAGAA	sko-miR-315	21	TTTTGATTGTTGCTCAGAAAG	mir-315	19	0	2	32
t0055878	22	17	CACAACCTCCTTGAGTGAGTGA	asu-miR-67	24	TCACAACCTCCTTGAGTGAGTTGA	mir-67	22	0	2	38
t0055901	23	17	TGCAGTAGTAGGTTGTATAGTTT	cel-let-7-5p	22	TGAGGTAGTAGGTTGTATAGTT	let-7	20	2	1	35
t0056011	18	17	TCTGTTCTGTTGGTTTTT	bta-miR-2371	20	TATAGTTTTGTGTGGTTTTT	undef	16	2	2	24
t0056133	22	17	TGAGGTAGAAGGTTGTATAGTT	cel-let-7-5p	22	TGAGGTAGTAGGTTGTATAGTT	let-7	21	1	0	41
t0056276	21	17	TGGAATGTAAAGAATTATGGA	dme-miR-1-3p	22	TGGAATGTAAAGAAGTATGGAG	mir-1	20	1	1	36
t0056363	24	17	TTTAAGTAGTAGTGCCGCAGGTAT	isc-miR-252b	22	TTAAGTAGTAGTGCCGCAGGTA	mir-252	22	0	2	38
t0056439	23	17	TCCTGTACCTGAAGTAGCGCGCG	dme-miR-275-3p	23	TCAGGTACCTGAAGTAGCGCGCG	mir-275	21	2	0	40
t0056523	23	17	CCTGGACGGAGAACTGATAAGGA	bmo-miR-184	24	ACTGGACGGAGAACTGATAAGGGC	mir-184	21	2	1	37
t0056900	21	17	TGGGATGTAGAGAAGTATGGA	dme-miR-1-3p	22	TGGAATGTAAAGAAGTATGGAG	mir-1	19	2	1	33
t0057008	23	17	TTTAGTAGTAGTGCCGCAGGTAA	cel-miR-252-5p	23	ATAAGTAGTAGTGCCGCAGGTAA	mir-252	21	2	0	40
t0057097	26	17	TGTAGTCTGGCAGAAACGTCGGTTTT	isc-miR-5310	21	TGTAGTCTGGCAGAAACGTCG	undef	21	0	5	27
t0057161	22	17	TGAACGGAGAACTGATAAGGGC	dme-miR-184-3p	22	TGGACGGAGAACTGATAAGGGC	mir-184	21	1	0	41
t0057235	22	17	TGGAATGTAAAGAAGTATGTAC	pma-miR-1c	22	TGGAATGTAAAGAAGTATGTAC	mir-1	22	0	0	44
t0057249	21	17	TCGAATGTAAAGAAGTATGGA	dme-miR-1-3p	22	TGGAATGTAAAGAAGTATGGAG	mir-1	20	1	1	36
t0057332	24	16	TCAGTAGTCTGGCACTAGTGGTGT	dre-miR-199*	22	TACAGTAGTCTGCACATTGGTT	mir-199	20	1	4	27
t0057408	21	16	TGGAAAGTAAAGAAGTATGGA	dme-miR-1-3p	22	TGGAATGTAAAGAAGTATGGAG	mir-1	20	1	1	36
t0057464	24	16	TCAGGTACCTGAAGTAGCGCGTTT	dme-miR-275-3p	23	TCAGGTACCTGAAGTAGCGCGCG	mir-275	21	2	1	37
t0057517	25	16	TGGCAGTGTGGTTAGCTGGTTGTTT	dme-miR-34-5p	24	TGGCAGTGTGGTTAGCTGGTTGTG	mir-34	23	1	1	42
t0058134	25	16	TGGAATGTAAAGAAGTATGGAGTAT	dme-miR-1-3p	22	TGGAATGTAAAGAAGTATGGAG	mir-1	22	0	3	35
t0058147	23	16	TGATATGTAAAGAAGTATGGAGA	dme-miR-1-3p	22	TGGAATGTAAAGAAGTATGGAG	mir-1	20	2	1	35
t0058186	21	16	AAAACAACATCCGGACAAGCA	isc-miR-5315	22	AACACAACATCCGGACAAGCAC	undef	20	1	1	36
t0058357	25	16	ACAGACAAACAGACAGACCAAAATT	mmu-miR-1192	22	AAACAAACAAACAGACCAAATT	undef	21	1	3	32
t0058442	19	16	TCCGGTACCTGAAGTAGCG	aae-miR-275	20	TCAGGTACCTGAAGTAGCGC	mir-275	18	1	1	32
t0058540	20	16	TGGAATGTAAACAAGTATGG	dme-miR-1-3p	22	TGGAATGTAAAGAAGTATGGAG	mir-1	19	1	2	31
t0058592	22	16	TGAGCATTGGTGAGACAATAGG	gga-miR-1688	23	TGAGCATGGTAGAGACAATGATG	undef	20	1	3	30
t0058744	24	16	TTTTGATTGTTGCTCAGAAGGCGA	isc-miR-315	22	TTTTGATTGTTGCTCAGAAGGC	mir-315	22	0	2	38
t0058962	23	16	TGCTGTAGTAGGTTGTATAGTTA	cel-let-7-5p	22	TGAGGTAGTAGGTTGTATAGTT	let-7	20	2	1	35
t0059003	24	16	AAACCGTAGATCCGAACTTGTGAA	bfl-miR-100	23	AACCCGTAGATCCGAACTTGTGT	mir-99	21	2	1	37
t0059103	26	16	TGCAGATCTTGGTGGTAGTAGCAAAT	sha-miR-716b	25	AGATCTTGGTGGTAGTAGCAAATAT	mir-716	23	0	5	31
t0059147	23	16	TTCAGTAGTAGTGCCGCAGGTAT	isc-miR-252b	22	TTAAGTAGTAGTGCCGCAGGTA	mir-252	21	1	1	38
t0059148	21	16	TACCCTGTAGAACCGGGCTTT	bmo-miR-993b*	23	TACCCTGTAGATCCGGGCTTTCG	mir-993	20	1	2	33
t0059174	22	16	TACAGTAGTCTGCACATTGGTT	dre-miR-199*	22	TACAGTAGTCTGCACATTGGTT	mir-199	22	0	0	44
t0059420	23	16	TCAGGTACCTGAAGGAGCGCGCG	dme-miR-275-3p	23	TCAGGTACCTGAAGTAGCGCGCG	mir-275	22	1	0	43
t0059529	19	16	TGGAATGTAATAAGTATGG	dme-miR-1-3p	22	TGGAATGTAAAGAAGTATGGAG	mir-1	18	1	3	26
t0059558	21	16	TGGAATGTAAATAAGTATGGA	dme-miR-1-3p	22	TGGAATGTAAAGAAGTATGGAG	mir-1	20	1	1	36
t0059587	23	16	TGAGGTGGTAGGTTGTATAGTTT	cel-let-7-5p	22	TGAGGTAGTAGGTTGTATAGTT	let-7	21	1	1	38
t0059633	23	16	TGTGATGTAAAGAAGTATGGAGA	dme-miR-1-3p	22	TGGAATGTAAAGAAGTATGGAG	mir-1	20	2	1	35
t0059756	22	16	TGGAATGTAATGAAGTATGGAG	dme-miR-1-3p	22	TGGAATGTAAAGAAGTATGGAG	mir-1	21	1	0	41
t0059767	21	16	TAGCTTATCAGACTGATGTTG	hsa-miR-21-5p	22	TAGCTTATCAGACTGATGTTGA	mir-21	21	0	1	39
t0059848	22	16	TGCAATGTAGAGAAGTATGGAG	dme-miR-1-3p	22	TGGAATGTAAAGAAGTATGGAG	mir-1	20	2	0	38
t0059859	24	16	TCCCTGAGACCCTTACTTGTGAAA	ola-miR-125c	23	TCCCTGAGACCCTAACTTGTGAC	mir-125	21	2	1	37
t0059886	21	16	CAATGCCCATGGAAACCCCGA	isc-miR-5309	22	CAATGCCCATGGAAACCCCGAA	undef	21	0	1	39
t0059914	22	16	TGGGATGTAAAGAAGTATGGAT	dme-miR-1-3p	22	TGGAATGTAAAGAAGTATGGAG	mir-1	20	2	0	38
t0060039	24	16	TGGAATGTAAAGAAGTATGGAGAG	dme-miR-1-3p	22	TGGAATGTAAAGAAGTATGGAG	mir-1	22	0	2	38
t0060069	23	16	TGATGTAGTAGGTTGTATAGTTA	cel-let-7-5p	22	TGAGGTAGTAGGTTGTATAGTT	let-7	21	1	1	38
t0060078	23	16	TTCTGATTGTTGCTCAGAAGGCG	isc-miR-315	22	TTTTGATTGTTGCTCAGAAGGC	mir-315	21	1	1	38
t0060199	18	16	ATTATACTTCATCAGGTG	tca-miR-305-5p	21	ATTGTACTTCATCAGGTGCTC	mir-305	17	1	3	24
t0060279	21	16	TCAGTGGTAGAGCATCGGACG	mmu-miR-1957	19	CAGTGGTAGAGCATATGAC	undef	17	2	2	26
t0060389	20	16	TGAGGTAGTAGGTTATAGTT	cel-let-7-5p	22	TGAGGTAGTAGGTTGTATAGTT	let-7	20	0	2	34
t0060503	22	15	TATAGCACTCGTCCCGGCCTTT	odi-miR-92a	22	TATTGCACTCGTCCCGGCCTTG	undef	20	2	0	38
t0060599	22	15	TGAGGTAGTTGGTTGTATAGTT	cel-let-7-5p	22	TGAGGTAGTAGGTTGTATAGTT	let-7	21	1	0	41
t0060609	20	15	GGGAATGTAAGGAAGTATGG	mdo-miR-206	21	TGGAATGTAAGGAAGTGTGTG	mir-1	18	2	1	31
t0060629	21	15	TGAGGGAGTAGGTTGTATAGT	dme-let-7-5p	21	TGAGGTAGTAGGTTGTATAGT	let-7	20	1	0	39
t0060650	22	15	AATCCGTAGATCCGAACTTGTG	hsa-miR-100-5p	22	AACCCGTAGATCCGAACTTGTG	mir-99	21	1	0	41
t0060713	21	15	TGGAATGTAAAGAAGTGTGGA	dme-miR-1-3p	22	TGGAATGTAAAGAAGTATGGAG	mir-1	20	1	1	36
t0060759	27	15	TCAAGATCCTCGTGTGCTGGTGGCGTC	bmo-miR-2842	24	TGAAGATCCTCGTACTGGTGGCGC	undef	22	2	3	33
t0060797	24	15	AAATTCGGTTCTAGAGAGGTTTGT	lmi-miR-10*	22	AAATTCGGTTCTAGAGAGGTTT	mir-10	22	0	2	38
t0060963	20	15	TGGAATAAAGAAGTATGGAG	dme-miR-1-3p	22	TGGAATGTAAAGAAGTATGGAG	mir-1	20	0	2	34
t0061117	22	15	TACGAACTTCATACCATGCTCG	isc-miR-276	21	TAGGAACTTCATACCATGCTC	undef	20	1	1	36
t0061138	22	15	TTCGTTGTCGTAGAAACCTGAA	aga-miR-981	20	TTCGTTGTCGACGAAACCTG	mir-981	18	2	2	28
t0061210	18	15	GAATGTAAAGAAGTATGG	dme-miR-1-3p	22	TGGAATGTAAAGAAGTATGGAG	mir-1	18	0	4	24
t0061415	24	15	GGCTCTGAGGGCTGAGCCGGTCGG	bta-miR-2487	22	CTCTAAGGGCTGGGCCGGTCGG	undef	20	2	2	32
t0061512	23	15	TGAGGTAGTAGGTTGTATAGTAA	cel-let-7-5p	22	TGAGGTAGTAGGTTGTATAGTT	let-7	21	1	1	38
t0061663	21	15	TAGAAACTTCATACCATGCTC	isc-miR-276	21	TAGGAACTTCATACCATGCTC	undef	20	1	0	39
t0061727	22	15	TGAGAGACATGGGTAGTGAGAT	sme-miR-71c	22	TGAAAGACATGGGTAGTGAGAT	mir-71	21	1	0	41
t0061949	21	15	TGGAATGTAAAGAAGAATGGA	dme-miR-1-3p	22	TGGAATGTAAAGAAGTATGGAG	mir-1	20	1	1	36
t0062135	25	15	TGAGGTAGTAGGTTGTATAGTTAAT	cel-let-7-5p	22	TGAGGTAGTAGGTTGTATAGTT	let-7	22	0	3	35
t0062411	22	15	TGAGGTAGTAGGTTCTATAGTT	cel-let-7-5p	22	TGAGGTAGTAGGTTGTATAGTT	let-7	21	1	0	41
t0062486	23	15	TTTTGTTCGTTCGGCTCGAGTTA	ame-miR-375	22	TTTGTTCGTTCGGCTCGAGTTA	mir-375	22	0	1	41
t0062604	25	15	TGGAATGTAAAGAAGTATGGAGTAA	dme-miR-1-3p	22	TGGAATGTAAAGAAGTATGGAG	mir-1	22	0	3	35
t0063426	23	15	TCTTTGCTGTGGAGGTAATATAT	isc-miR-5308	23	TCTGTGCTGTGGAGGTAATATAT	undef	22	1	0	43
t0063447	22	15	TGCAATGTAAAGAAGTATGTAT	mmu-miR-1a-3p	22	TGGAATGTAAAGAAGTATGTAT	mir-1	21	1	0	41
t0063461	22	15	TGGGCGGAGAACTGATAAGGGC	dme-miR-184-3p	22	TGGACGGAGAACTGATAAGGGC	mir-184	21	1	0	41
t0063572	22	15	TGAGGTAGCAGGTTGTATAGTT	cel-let-7-5p	22	TGAGGTAGTAGGTTGTATAGTT	let-7	21	1	0	41
t0063693	25	15	TTTTGATTGTTGCTCAGAAGGCGTT	isc-miR-315	22	TTTTGATTGTTGCTCAGAAGGC	mir-315	22	0	3	35
t0063714	18	15	TGAAAGACATGGGTAGTG	cbr-miR-71	19	TGAAAGACATGGGTAGTGA	mir-71	18	0	1	33
t0063801	18	15	TGTAATGTAAAGAAGTAT	crm-miR-1	20	TGGAATGTAAAGAAGTATGT	mir-1	17	1	2	27
t0063888	21	15	CGTATCCCACTTCTGACACCA	bta-miR-2478	20	GTATCCCACTTCTGACACCA	undef	20	0	1	37
t0063931	24	15	TGGAATGTAGAGAAGTATGGAGAT	dme-miR-1-3p	22	TGGAATGTAAAGAAGTATGGAG	mir-1	21	1	2	35
t0064006	23	15	CTGAAAGACATGGGTAGTGAGAT	sme-miR-71c	22	TGAAAGACATGGGTAGTGAGAT	mir-71	22	0	1	41
t0064395	20	14	TGGATTGTAAAGAAGTATGG	dme-miR-1-3p	22	TGGAATGTAAAGAAGTATGGAG	mir-1	19	1	2	31
t0064582	19	14	AGGAATGTAAAGAAGTATG	crm-miR-1	20	TGGAATGTAAAGAAGTATGT	mir-1	18	1	1	32
t0064583	22	14	GGGACGGAGAACTGATAAGGGC	dme-miR-184-3p	22	TGGACGGAGAACTGATAAGGGC	mir-184	21	1	0	41
t0064598	20	14	TGTTATGTAAAGAAGTATGG	dme-miR-1-3p	22	TGGAATGTAAAGAAGTATGGAG	mir-1	18	2	2	28
t0064698	20	14	TGGAATGTAAAGAAGTAGGG	dme-miR-1-3p	22	TGGAATGTAAAGAAGTATGGAG	mir-1	20	0	2	34
t0064835	22	14	ACCACAGGGTAGAACCACGGAC	dre-miR-140*	23	TACCACAGGGTAGAACCACGGAC	mir-140	22	0	1	41
t0064929	18	14	TTTGGATTGTTGCTCAGA	sko-miR-315	21	TTTTGATTGTTGCTCAGAAAG	mir-315	17	1	3	24
t0064992	23	14	TTTGGAACATCGGTCAGCGGAGC	rmi-miR-5324	24	TTCGAGAACATCGGCAGCTGACGC	undef	20	2	3	29
t0065016	22	14	TGGCATGTAAGGAAGTATGGAG	dme-miR-1-3p	22	TGGAATGTAAAGAAGTATGGAG	mir-1	20	2	0	38
t0065030	22	14	TGAGGTAGTAGGTTTTATAGTT	cel-let-7-5p	22	TGAGGTAGTAGGTTGTATAGTT	let-7	21	1	0	41
t0065056	20	14	TTGGGCTTGAAGATTGGCTT	isc-miR-5305	22	TTGGGCTTGAAGATTAGCTTAG	undef	19	1	2	31
t0065110	19	14	TTTATTCGTTCGGCTCGAG	ame-miR-375	22	TTTGTTCGTTCGGCTCGAGTTA	mir-375	18	1	3	26
t0065211	21	14	TGGAATGTAAAGGAGTATGGA	dme-miR-1-3p	22	TGGAATGTAAAGAAGTATGGAG	mir-1	20	1	1	36
t0065244	23	14	TGGAATGTAAAGAAGTATGTAGA	odi-miR-1c	22	TGGAATGTAAAGAAGTATGTGA	mir-1	22	0	1	41
t0065488	21	14	TCCCTGGTGGTCTAGTGGTTA	ssc-miR-2476	21	TCCCTGTGGTCTAGTGGTTAG	mir-2476	20	0	2	34
t0065519	21	14	AATGGCACTGGAAGAATTCAC	bmo-miR-263a	21	AATGGCACTGGAAGAATTCAC	mir-263	21	0	0	42
t0065675	24	14	CTAGCCTGTAGAACCGGGCTTTTG	bmo-miR-993a*	24	TCTACCCTGTAGATCCGGGCTTTT	mir-993	21	2	2	34
t0065716	21	14	TGCTTTCGGTGGTCTGTTCGT	gga-miR-1629	21	TGCTGTCGGTGGGTTTGTTCT	undef	18	2	2	28
t0065718	23	14	ATGGAATGTAAGGAAGTATGGAG	dme-miR-1-3p	22	TGGAATGTAAAGAAGTATGGAG	mir-1	21	1	1	38
t0065887	23	14	GTAAGTAGTAGTGCCGCAGGTAA	cel-miR-252-5p	23	ATAAGTAGTAGTGCCGCAGGTAA	mir-252	22	1	0	43
t0066167	21	14	TCTGAGGGCTGAGCCGGTCGG	bta-miR-2487	22	CTCTAAGGGCTGGGCCGGTCGG	undef	19	2	1	33
t0066234	18	14	TATTGCACTCGTCCCGGC	bma-miR-92	20	TATTGCACTCGTCCCGGCCT	mir-25	18	0	2	30
t0066253	20	14	TGGAATGTACAAGTATGGAG	dme-miR-1-3p	22	TGGAATGTAAAGAAGTATGGAG	mir-1	19	1	2	31
t0066523	21	14	TAAGAACTTCATACCATGCTC	isc-miR-276	21	TAGGAACTTCATACCATGCTC	undef	20	1	0	39
t0066623	21	14	TACCCTGTAGATCCGAATTGT	dre-miR-10a	22	TACCCTGTAGATCCGAATTTGT	mir-10	21	0	1	39
t0066655	24	14	TTTGTTCGTTCGGCTCGAGTTATT	ame-miR-375	22	TTTGTTCGTTCGGCTCGAGTTA	mir-375	22	0	2	38
t0066708	22	14	TTGGTTCGTTCGGCTCGAGTTA	ame-miR-375	22	TTTGTTCGTTCGGCTCGAGTTA	mir-375	21	1	0	41
t0066873	22	14	TGGAATGTAAGAAGTATGGAGA	dme-miR-1-3p	22	TGGAATGTAAAGAAGTATGGAG	mir-1	21	0	2	36
t0066989	21	14	TGGAATGTAAAGAAGTACGGA	dme-miR-1-3p	22	TGGAATGTAAAGAAGTATGGAG	mir-1	20	1	1	36
t0067223	22	14	TGAGGTAGTAGGTTGTTTAGTT	xtr-let-7e	22	TGAGGTAGTAGGTTGTTTAGTT	let-7	22	0	0	44
t0067333	20	14	TTGGGCTTGAAGATTAGCTT	isc-miR-5305	22	TTGGGCTTGAAGATTAGCTTAG	undef	20	0	2	34
t0067455	23	14	ATGGAATGTAAAGAAGTATGGAA	dme-miR-1-3p	22	TGGAATGTAAAGAAGTATGGAG	mir-1	21	1	1	38
t0067766	20	14	TGGAATGTATAGAAGTATGG	dme-miR-1-3p	22	TGGAATGTAAAGAAGTATGGAG	mir-1	19	1	2	31
t0067817	22	14	CAGATCTTGGTGGTAGTAGCAA	sha-miR-716b	25	AGATCTTGGTGGTAGTAGCAAATAT	mir-716	21	0	5	27
t0067869	21	14	TGAACACAGCTGGTGGTATAT	dme-miR-317-3p	24	TGAACACAGCTGGTGGTATCCAGT	mir-317	21	0	3	33
t0067888	22	14	TACCTTGTAGATCCGAATTTGT	dre-miR-10a	22	TACCCTGTAGATCCGAATTTGT	mir-10	21	1	0	41
t0067943	23	14	TGGAATATAAAGAAGTATGGAGA	dme-miR-1-3p	22	TGGAATGTAAAGAAGTATGGAG	mir-1	21	1	1	38
t0068295	26	13	TCAGGTACCTGAAGTAGCGCGCGAAT	dme-miR-275-3p	23	TCAGGTACCTGAAGTAGCGCGCG	mir-275	23	0	3	37
t0068372	24	13	TGTGCTCATTGGTCAGGCGGTAGT	mmu-miR-3070b-3p	22	TGGTGCTATGGTCAGGGGTAGA	mir-3070	20	1	4	27
t0068449	20	13	TGGAATGTGTAGAAGTATGG	egr-miR-1	20	TGGAATGTTGTGAAGTATGT	mir-1	18	1	2	29
t0068539	25	13	TAATACTGTCAGGTAAAGATGTCAA	dme-miR-8-3p	23	TAATACTGTCAGGTAAAGATGTC	mir-8	23	0	2	40
t0068561	22	13	TACGACTGTCAGGTAAAGATGT	cqu-miR-8	22	TAATACTGTCAGGTAAAGATGT	mir-8	20	2	0	38
t0068568	20	13	TGAGGTAGTAGGTTGTATAA	tca-let-7-5p	20	TGAGGTAGTAGGTTGTATAG	let-7	19	1	0	37
t0068780	22	13	TGATTAGATCCACACTCATCCA	lgi-miR-279	22	TGACTAGATCCACACTCATCCA	mir-279	21	1	0	41
t0068789	18	13	TGGCATGTAAAGAAGTAT	crm-miR-1	20	TGGAATGTAAAGAAGTATGT	mir-1	17	1	2	27
t0068840	21	13	TGGCTGAACGTTGTTATGCGT	isc-miR-5312	21	TGGCTGAACGTTGTTATGCGT	undef	21	0	0	42
t0068908	22	13	CTGGAAGATTGTAGGAACGGCG	cin-miR-4018a-5p	20	CGGAACATTGTTGGAACGGG	mir-4018	18	2	2	28
t0068994	26	13	TCAGGTACCTGAAGTAGCGCGCGATT	dme-miR-275-3p	23	TCAGGTACCTGAAGTAGCGCGCG	mir-275	23	0	3	37
t0069037	21	13	TGAAGTAGTAGGTTGTATAGT	dme-let-7-5p	21	TGAGGTAGTAGGTTGTATAGT	let-7	20	1	0	39
t0069165	22	13	TTAAGTAGTAGTGCCGCAGGGA	isc-miR-252b	22	TTAAGTAGTAGTGCCGCAGGTA	mir-252	21	1	0	41
t0069337	22	13	TGAAATGTAAGGAAGTATGGAG	dme-miR-1-3p	22	TGGAATGTAAAGAAGTATGGAG	mir-1	20	2	0	38
t0069505	22	13	TCTCTGAGACCCTTACTTGTGA	mmu-miR-125b-5p	22	TCCCTGAGACCCTAACTTGTGA	mir-125	20	2	0	38
t0069683	23	13	TCAGGTACCTGAAGTAGCGCTTT	api-miR-275	21	TCAGGTACCTGAAGTAGCGCG	mir-275	20	1	2	33
t0069700	19	13	TGCGGTAGTAGGTTGTATA	tca-let-7-5p	20	TGAGGTAGTAGGTTGTATAG	let-7	18	1	1	32
t0069726	23	13	TAGAATGTAAAGAAGTATGGAGA	dme-miR-1-3p	22	TGGAATGTAAAGAAGTATGGAG	mir-1	21	1	1	38
t0070056	21	13	TTTTGATTGTTGCTCAGAAGA	dme-miR-315-5p	22	TTTTGATTGTTGCTCAGAAAGC	mir-315	20	1	1	36
t0070073	21	13	TGAATAGATCCACACTCATCC	cte-miR-279	21	TGACTAGATCCACACTCATCC	mir-279	20	1	0	39
t0070081	23	13	TGAGGTAGTAGGTTGTGTAGTTT	cel-let-7-5p	22	TGAGGTAGTAGGTTGTATAGTT	let-7	21	1	1	38
t0070119	21	13	AAACCGTAGATCCGAACTTGT	mdo-miR-100	21	AACCCGTAGATCCGAACTTGT	mir-99	20	1	0	39
t0070174	23	13	TAATACTGTCAGGTAAAGATGTT	dme-miR-8-3p	23	TAATACTGTCAGGTAAAGATGTC	mir-8	22	1	0	43
t0070475	22	13	TATGAACTTCATACCATGCTCG	isc-miR-276	21	TAGGAACTTCATACCATGCTC	undef	20	1	1	36
t0070546	21	13	TGCCATGTAAAGAAGTATGGA	dme-miR-1-3p	22	TGGAATGTAAAGAAGTATGGAG	mir-1	19	2	1	33
t0070845	22	13	TGGAATGTGGAGAAGTATGGAG	dme-miR-1-3p	22	TGGAATGTAAAGAAGTATGGAG	mir-1	20	2	0	38
t0070850	21	13	TGAGGTAGTAGGTTGTATAGA	dme-let-7-5p	21	TGAGGTAGTAGGTTGTATAGT	let-7	20	1	0	39
t0070987	21	13	TGGGATGTAAGGAAGTATGGA	ssc-miR-206	22	TGGAATGTAAGGAAGTGTGTGA	mir-1	19	2	1	33
t0071073	18	13	TGCAATGTAAAGAAGTAT	crm-miR-1	20	TGGAATGTAAAGAAGTATGT	mir-1	17	1	2	27
t0071093	26	13	TCAGGTACCTGAAGTAGCGCGCGGAA	dme-miR-275-3p	23	TCAGGTACCTGAAGTAGCGCGCG	mir-275	23	0	3	37
t0071210	24	13	TGTAGTCTGGCAGAAACGTCGGTT	isc-miR-5310	21	TGTAGTCTGGCAGAAACGTCG	undef	21	0	3	33
t0071218	23	13	TCAGGTACCTGAGGTAGCGCGCG	dme-miR-275-3p	23	TCAGGTACCTGAAGTAGCGCGCG	mir-275	22	1	0	43
t0071254	25	13	TATTGCACTCGTCCCGGCCTTTAAT	pma-miR-92a	22	TATTGCACTCGTCCCGGCCTTA	mir-25	22	0	3	35
t0071399	24	13	TACCCTGTAGATCCGAATTTGTAA	hsa-miR-10a-5p	23	TACCCTGTAGATCCGAATTTGTG	mir-10	22	1	1	40
t0071524	22	13	GGGTGTGTAGCTCAGATGGTAG	cin-miR-4175-3p	19	GGTGTAGCTCCGATGGTAG	undef	18	1	3	26
t0071662	27	13	CACTGTACACTGATAGCGGTGAACGGA	cbr-miR-64	23	CATGACACTGAAGCGTGTACGGA	undef	22	1	4	31
t0071704	23	13	AAAGCGTAGATCCGAACTTGTGA	hsa-miR-100-5p	22	AACCCGTAGATCCGAACTTGTG	mir-99	20	2	1	35
t0071880	20	13	TGGAATGTAAAGAAGTATCG	cin-miR-1-3p	22	TGGAATGTAAAGAAGTATGCGT	mir-1	20	0	2	34
t0071941	23	13	ATTTGATTGTTGCTCAGAAGGCG	pma-miR-315	24	ATTTGATTGTTGCTCAGAAAGCCG	mir-315	22	1	1	40
t0071988	22	13	TACCCTGTAGATCCGAAATTGT	dre-miR-10a	22	TACCCTGTAGATCCGAATTTGT	mir-10	21	1	0	41
t0072349	22	13	TGCGGTAGTAGATTGTATAGTT	hsa-let-7f-5p	22	TGAGGTAGTAGATTGTATAGTT	let-7	21	1	0	41
t0072403	22	13	TGAGGTAGTAGGTTGTATAGCT	cel-let-7-5p	22	TGAGGTAGTAGGTTGTATAGTT	let-7	21	1	0	41
t0072540	24	13	TCAGGTACCTGAAGTAGCGCGCTA	dme-miR-275-3p	23	TCAGGTACCTGAAGTAGCGCGCG	mir-275	22	1	1	40
t0072670	23	13	CAGGTACCTGAAGTAGCGCGCGG	dme-miR-275-3p	23	TCAGGTACCTGAAGTAGCGCGCG	mir-275	22	0	2	38
t0072674	22	13	TTTTTTCGTTCGGCTCGAGTTA	ame-miR-375	22	TTTGTTCGTTCGGCTCGAGTTA	mir-375	21	1	0	41
t0072787	22	13	CGGAATGTAAAGAAGTATGTAT	mmu-miR-1a-3p	22	TGGAATGTAAAGAAGTATGTAT	mir-1	21	1	0	41
t0072852	22	13	TGGTATGTAAGGAAGTATGGAG	dme-miR-1-3p	22	TGGAATGTAAAGAAGTATGGAG	mir-1	20	2	0	38
t0072917	22	13	AAGGTCGGTTCTAGAGAGGTTT	lmi-miR-10*	22	AAATTCGGTTCTAGAGAGGTTT	mir-10	20	2	0	38
t0072940	18	13	ATGGTACTTCATCAGGTG	tca-miR-305-5p	21	ATTGTACTTCATCAGGTGCTC	mir-305	17	1	3	24
t0072969	21	12	GGGAATGTAGAGAAGTATGGA	dme-miR-1-3p	22	TGGAATGTAAAGAAGTATGGAG	mir-1	19	2	1	33
t0073059	21	12	CATCTTACCAGACAGCATTAG	dme-miR-8-5p	22	CATCTTACCGGGCAGCATTAGA	mir-8	19	2	1	33
t0073094	23	12	TTGAATGTAAAGAAGTATGGAGA	dme-miR-1-3p	22	TGGAATGTAAAGAAGTATGGAG	mir-1	21	1	1	38
t0073149	23	12	TCTATGGTTATCTAGCTGTATGA	dme-miR-9a-5p	23	TCTTTGGTTATCTAGCTGTATGA	mir-9	22	1	0	43
t0073198	20	12	TGGCATGTAAGGAAGTATGG	mdo-miR-206	21	TGGAATGTAAGGAAGTGTGTG	mir-1	18	2	1	31
t0073202	22	12	TAGACTGTAGATCCGAATTTGT	dre-miR-10a	22	TACCCTGTAGATCCGAATTTGT	mir-10	20	2	0	38
t0073212	22	12	TACTGCACTCGTCCCGGCCTTT	odi-miR-92a	22	TATTGCACTCGTCCCGGCCTTG	undef	20	2	0	38
t0073246	18	12	TTGGGACAAGTTTGGCAG	rmi-miR-5341	19	TGGGACGATAGTTTGGCAA	undef	16	1	3	22
t0073551	22	12	TGTAATGTAAAGAAGTATGTAT	mmu-miR-1a-3p	22	TGGAATGTAAAGAAGTATGTAT	mir-1	21	1	0	41
t0073877	23	12	TACGACTGTCAGGTAAAGATGTC	dme-miR-8-3p	23	TAATACTGTCAGGTAAAGATGTC	mir-8	21	2	0	40
t0073908	23	12	TTAGGTAGTAGTGCCGCAGGTAT	isc-miR-252b	22	TTAAGTAGTAGTGCCGCAGGTA	mir-252	21	1	1	38
t0074076	25	12	AAAGACAGACAGACAGACCAACATT	mmu-miR-1192	22	AAACAAACAAACAGACCAAATT	undef	20	2	3	29
t0074389	23	12	TGAGTATTACATCAGGTACTGGA	dme-miR-12-5p	23	TGAGTATTACATCAGGTACTGGT	mir-12	22	1	0	43
t0074423	23	12	TGACGTAGTAGGTTGTATAGTTT	cel-let-7-5p	22	TGAGGTAGTAGGTTGTATAGTT	let-7	21	1	1	38
t0074537	23	12	TGGAATGTAAATAAGTATGGAGA	dme-miR-1-3p	22	TGGAATGTAAAGAAGTATGGAG	mir-1	21	1	1	38
t0074660	22	12	TCAGGTACCTGAAGTAGCGCAA	api-miR-275	21	TCAGGTACCTGAAGTAGCGCG	mir-275	20	1	1	36
t0074793	23	12	GCAGGTACCTGAAGTAGCGCGCG	dme-miR-275-3p	23	TCAGGTACCTGAAGTAGCGCGCG	mir-275	22	1	0	43
t0074895	20	12	TCCGGTACCTGAAGTAGCGC	aae-miR-275	20	TCAGGTACCTGAAGTAGCGC	mir-275	19	1	0	37
t0075048	25	12	AGTGAGGTAGTAGGTTGTATAGTTT	cel-let-7-5p	22	TGAGGTAGTAGGTTGTATAGTT	let-7	22	0	3	35
t0075061	21	12	TTGTGATTGTTGCTCAGAAGG	isc-miR-315	22	TTTTGATTGTTGCTCAGAAGGC	mir-315	20	1	1	36
t0075130	21	12	TGGAATGTAAAGAAGTTGGAG	dme-miR-1-3p	22	TGGAATGTAAAGAAGTATGGAG	mir-1	21	0	1	39
t0075158	23	12	GTGAGCAAAGTTTCAGGTGTGTT	tca-miR-87b-3p	24	GTGAGCAAAGATTCAGGTGTGTTG	mir-87	22	1	1	40
t0075393	23	12	TTATGTAGTAGTGCCGCAGGTAA	cel-miR-252-5p	23	ATAAGTAGTAGTGCCGCAGGTAA	mir-252	21	2	0	40
t0075442	22	12	AGAGGTAGTAGATTGTATAGTT	hsa-let-7f-5p	22	TGAGGTAGTAGATTGTATAGTT	let-7	21	1	0	41
t0075475	21	12	GGCTCAGTGGTCTAGGGGTAT	hsa-miR-4448	20	GGCTCCTTGGTCTAGGGGTA	undef	18	2	1	31
t0075637	21	12	TGACGTAGTAGGTTGTATAGT	dme-let-7-5p	21	TGAGGTAGTAGGTTGTATAGT	let-7	20	1	0	39
t0075752	22	12	TGCGTTAGTAGGTTGTATAGTT	cel-let-7-5p	22	TGAGGTAGTAGGTTGTATAGTT	let-7	20	2	0	38
t0075754	23	12	TGGGATGTAAGGAAGTATGGAGA	dme-miR-1-3p	22	TGGAATGTAAAGAAGTATGGAG	mir-1	20	2	1	35
t0075881	25	12	TGTGGTAGAAGTGTGATATGTTGTT	cin-let-7b	22	TGAGGTAGTAGGTTATGTTGTT	let-7	20	2	3	29
t0075882	21	12	TTGTGACCGTTACAATGGGCA	isc-miR-2001	23	TTGTGACCGTTACAATGGGCATG	undef	21	0	2	36
t0075946	21	12	TGAGTAGATCCACACTCATCC	cte-miR-279	21	TGACTAGATCCACACTCATCC	mir-279	20	1	0	39
t0075972	23	12	TCTATGCTGTGGAGGTAATATAT	isc-miR-5308	23	TCTGTGCTGTGGAGGTAATATAT	undef	22	1	0	43
t0076028	21	12	TGAGGTAGTAGTTGTATAGTT	cel-let-7-5p	22	TGAGGTAGTAGGTTGTATAGTT	let-7	21	0	1	39
t0076041	24	12	TATCACAGCCAGCTTTGATGAGCA	api-miR-2b	25	TATCACAGCCAGCTTTGTATGAGCA	mir-2	24	0	1	45
t0076168	18	12	TGAGTATTACATCAGGTA	tca-miR-12-5p	21	TGAGTATTACATCAGGTACTG	mir-12	18	0	3	27
t0076338	22	12	TCCGATGTGGTCTAGTGGCTAG	ssc-miR-2476	21	TCCCTGTGGTCTAGTGGTTAG	mir-2476	19	2	1	33
t0076437	20	12	TAGAAACTTCATACCATGCT	isc-miR-276	21	TAGGAACTTCATACCATGCTC	undef	19	1	1	34
t0076466	22	12	TGCGGTAGTAGGTTGTATGGTT	hsa-let-7c	22	TGAGGTAGTAGGTTGTATGGTT	let-7	21	1	0	41
t0076565	23	12	TGAGGTAGTGGGTTGTATAGTTT	cel-let-7-5p	22	TGAGGTAGTAGGTTGTATAGTT	let-7	21	1	1	38
t0076663	22	12	TCCGTGAGACCCTTACTTGTGA	mmu-miR-125b-5p	22	TCCCTGAGACCCTAACTTGTGA	mir-125	20	2	0	38
t0076780	20	12	TGATGTAGTAGGTTGTATAG	tca-let-7-5p	20	TGAGGTAGTAGGTTGTATAG	let-7	19	1	0	37
t0076809	21	12	TGCCGTAGTAGGTTGTATAGT	dme-let-7-5p	21	TGAGGTAGTAGGTTGTATAGT	let-7	19	2	0	36
t0076840	21	12	TGGATTGTAAAGAAGTATGGA	dme-miR-1-3p	22	TGGAATGTAAAGAAGTATGGAG	mir-1	20	1	1	36
t0076859	21	12	TGGAATGTAAAGAAGTATTGA	odi-miR-1c	22	TGGAATGTAAAGAAGTATGTGA	mir-1	21	0	1	39
t0076868	22	12	TGAGCGGAGAACTGATAAGGGC	dme-miR-184-3p	22	TGGACGGAGAACTGATAAGGGC	mir-184	20	2	0	38
t0077088	24	12	TTCAGTAGTAGTGCCGCAGGTAAT	cel-miR-252-5p	23	ATAAGTAGTAGTGCCGCAGGTAA	mir-252	21	2	1	37
t0077101	23	12	TGAAATGTAAAGAAGTATGGAGT	dme-miR-1-3p	22	TGGAATGTAAAGAAGTATGGAG	mir-1	21	1	1	38
t0077206	22	12	TGGCAGTGTGGTTAGCTGGTTT	cte-miR-34	23	TGGCAGTGTGGTTAGCTGGTTGT	mir-34	22	0	1	41
t0077299	20	12	TCGGGTACCTGAAGTAGCGC	aae-miR-275	20	TCAGGTACCTGAAGTAGCGC	mir-275	19	1	0	37
t0077378	24	12	CTCGGGAGGAGGGGGTGAGGAGGG	gga-miR-1770	22	CTGCGGGGGAGGAGGGAGGGGG	undef	20	1	4	27
t0077520	21	12	ATGAAATGTAAAGAAGTATGG	dme-miR-1-3p	22	TGGAATGTAAAGAAGTATGGAG	mir-1	19	1	3	28
t0077546	25	12	TGGACGGAGAACTGATAAGGGCTTT	mmu-miR-184-3p	22	TGGACGGAGAACTGATAAGGGT	mir-184	22	0	3	35
t0077579	20	12	TGGAATGTACAGAAGTATGG	dme-miR-1-3p	22	TGGAATGTAAAGAAGTATGGAG	mir-1	19	1	2	31
t0077985	22	12	AACCCTGTAGATCCGAATTTGT	spu-miR-10	23	AACCCTGTAGATCCGAATTTGTG	mir-10	22	0	1	41
t0078081	21	12	TCCCATATGGTCTAGCGGTTA	ssc-miR-2476	21	TCCCTGTGGTCTAGTGGTTAG	mir-2476	18	2	2	28
t0078144	25	12	AATGGCACTGGAAGAATTCACGGAA	tca-miR-263a-5p	24	AATGGCACTGGAAGAATTCACGGG	mir-263	23	1	1	42
t0078296	20	12	TAGTAACTTCATACCATGCT	isc-miR-276	21	TAGGAACTTCATACCATGCTC	undef	19	1	1	34
t0078314	22	12	TCAGGTAGTAGGTTGTATAGTT	cel-let-7-5p	22	TGAGGTAGTAGGTTGTATAGTT	let-7	21	1	0	41
t0078451	22	12	TCAGGTACCTGAAGGAGCGCGC	dme-miR-275-3p	23	TCAGGTACCTGAAGTAGCGCGCG	mir-275	21	1	1	38
t0078606	23	11	TTAATTAGTAGTGCCGCAGGTAA	cel-miR-252-5p	23	ATAAGTAGTAGTGCCGCAGGTAA	mir-252	21	2	0	40
t0078625	23	11	TGCAATGTAAAGAAGTATGGAGT	dme-miR-1-3p	22	TGGAATGTAAAGAAGTATGGAG	mir-1	21	1	1	38
t0078751	18	11	TACGTATACTGAAGGTAT	dps-miR-iab-8	22	TTACGTATACTGAAGGTATACC	mir-iab-8	18	0	4	24
t0078810	21	11	TTTCTTCGTTCGGCTCGAGTT	ame-miR-375	22	TTTGTTCGTTCGGCTCGAGTTA	mir-375	20	1	1	36
t0078893	24	11	TGGCATGTAAAGAAGTATGGAGAA	dme-miR-1-3p	22	TGGAATGTAAAGAAGTATGGAG	mir-1	21	1	2	35
t0078903	23	11	TCTTGATTGTTGCTCAGAAGGCG	isc-miR-315	22	TTTTGATTGTTGCTCAGAAGGC	mir-315	21	1	1	38
t0078981	22	11	TGAGGTAGTAGGTTGTATACTT	cel-let-7-5p	22	TGAGGTAGTAGGTTGTATAGTT	let-7	21	1	0	41
t0079115	22	11	CTGGAATGTAAAGAAGTATGGA	dme-miR-1-3p	22	TGGAATGTAAAGAAGTATGGAG	mir-1	21	0	2	36
t0079145	23	11	TGGACGGAGAACTGATAAGGGTT	mmu-miR-184-3p	22	TGGACGGAGAACTGATAAGGGT	mir-184	22	0	1	41
t0079238	22	11	TGAGTTAGTAGGTGGTATAGTT	cel-let-7-5p	22	TGAGGTAGTAGGTTGTATAGTT	let-7	20	2	0	38
t0079301	22	11	AAAACAACATCCGGACAAGCAC	isc-miR-5315	22	AACACAACATCCGGACAAGCAC	undef	21	1	0	41
t0079328	20	11	CAGGTACCTGAAGTAGCGCG	api-miR-275	21	TCAGGTACCTGAAGTAGCGCG	mir-275	20	0	1	37
t0079406	20	11	TATTGCACTTGTCCCGGCCT	mmu-miR-92a-3p	21	TATTGCACTTGTCCCGGCCTG	mir-25	20	0	1	37
t0079517	22	11	TAGGAACTTCATACCATGCTCA	isc-miR-276	21	TAGGAACTTCATACCATGCTC	undef	21	0	1	39
t0079603	26	11	TCTGTGCTGTGGAGGTAATATATTTT	isc-miR-5308	23	TCTGTGCTGTGGAGGTAATATAT	undef	23	0	3	37
t0079771	22	11	TCCGGTACCTGAAGTAGCGCGC	dme-miR-275-3p	23	TCAGGTACCTGAAGTAGCGCGCG	mir-275	21	1	1	38
t0079788	19	11	TTAAGTAGTAGTGCCGCAT	isc-miR-252b	22	TTAAGTAGTAGTGCCGCAGGTA	mir-252	19	0	3	29
t0079896	22	11	TGAGGTACTAGGTTGTATAGTT	cel-let-7-5p	22	TGAGGTAGTAGGTTGTATAGTT	let-7	21	1	0	41
t0079921	19	11	TGGATGTAAAGAAGTATGG	dme-miR-1-3p	22	TGGAATGTAAAGAAGTATGGAG	mir-1	19	0	3	29
t0079952	19	11	TGAGGTAGGTTGTATAGTT	cel-let-7-5p	22	TGAGGTAGTAGGTTGTATAGTT	let-7	19	0	3	29
t0080117	19	11	AAATTCGGTTCTAGAGAGG	lmi-miR-10*	22	AAATTCGGTTCTAGAGAGGTTT	mir-10	19	0	3	29
t0080147	22	11	GGACTGCCCATGATACTGGCGA	hsa-miR-1288	21	TGGACTGCCCTGATCTGGAGA	mir-1288	19	1	3	28
t0080158	20	11	TGAGATGAAGCACTGTAGCT	ola-miR-143	20	TGAGATGAAGCACTGTAGCT	mir-143	20	0	0	40
t0080274	22	11	TGGAGTAGTAGGTTGTATGGTT	hsa-let-7c	22	TGAGGTAGTAGGTTGTATGGTT	let-7	20	2	0	38
t0080654	22	11	TGAGGTAGTAGGTTGTATAGTC	cel-let-7-5p	22	TGAGGTAGTAGGTTGTATAGTT	let-7	21	1	0	41
t0080849	23	11	TACCCTGTAGATCCGAATTTGTT	hsa-miR-10a-5p	23	TACCCTGTAGATCCGAATTTGTG	mir-10	22	1	0	43
t0080860	23	11	TGGAGTAGTAGGTTGTATAGTTA	cel-let-7-5p	22	TGAGGTAGTAGGTTGTATAGTT	let-7	20	2	1	35
t0080931	22	11	TGGAATGTAAAGACGTATGGAG	dme-miR-1-3p	22	TGGAATGTAAAGAAGTATGGAG	mir-1	21	1	0	41
t0080995	22	11	TCCATGAGACCCTTACTTGTGA	mmu-miR-125b-5p	22	TCCCTGAGACCCTAACTTGTGA	mir-125	20	2	0	38
t0080999	21	11	AGATATGTTTGATATTCTTGG	tca-miR-190-5p	21	AGATATGTTTGATATTCTTGG	mir-190	21	0	0	42
t0081047	20	11	TGGAATGTAAAGAAGTCTGG	dme-miR-1-3p	22	TGGAATGTAAAGAAGTATGGAG	mir-1	19	1	2	31
t0081237	22	11	TAGGAACTTCATACTATGCTCG	isc-miR-276	21	TAGGAACTTCATACCATGCTC	undef	20	1	1	36
t0081293	21	11	TGGAATGTAAAGAAGTATGCA	cel-miR-1-3p	21	TGGAATGTAAAGAAGTATGTA	mir-1	20	1	0	39
t0081361	21	11	ATGTAATGTAAAGAAGTATGG	dme-miR-1-3p	22	TGGAATGTAAAGAAGTATGGAG	mir-1	19	1	3	28
t0081421	23	11	TGAGGAAGTAGGTTGTATAGTTT	cel-let-7-5p	22	TGAGGTAGTAGGTTGTATAGTT	let-7	21	1	1	38
t0081788	22	11	TAATACTGTCAGGGAAAGATGT	cqu-miR-8	22	TAATACTGTCAGGTAAAGATGT	mir-8	21	1	0	41
t0081868	23	11	AGAGGTAGTAGGTTGTATAGTTT	hsa-let-7d-5p	22	AGAGGTAGTAGGTTGCATAGTT	let-7	21	1	1	38
t0081903	23	11	TTAAGTAGTAGGGCCGCAGGTAA	cel-miR-252-5p	23	ATAAGTAGTAGTGCCGCAGGTAA	mir-252	21	2	0	40
t0082045	26	11	AATGGCACTGGAAGAATTCACGGTTT	tca-miR-263a-5p	24	AATGGCACTGGAAGAATTCACGGG	mir-263	23	1	2	39
t0082116	23	11	TCGTTGGTTATCTAGCTGTATGA	dme-miR-9a-5p	23	TCTTTGGTTATCTAGCTGTATGA	mir-9	22	1	0	43
t0082208	24	11	TGCGGTAGTAGGTTGTATAGTTAA	cel-let-7-5p	22	TGAGGTAGTAGGTTGTATAGTT	let-7	21	1	2	35
t0082309	22	11	TGGGGTGTAAAGAAGTATGGAG	dme-miR-1-3p	22	TGGAATGTAAAGAAGTATGGAG	mir-1	20	2	0	38
t0082489	18	11	AGGAATGTAAAGAAGTAT	crm-miR-1	20	TGGAATGTAAAGAAGTATGT	mir-1	17	1	2	27
t0082522	20	11	GAGGTAGTAGGTTGTATAGT	dme-let-7-5p	21	TGAGGTAGTAGGTTGTATAGT	let-7	20	0	1	37
t0082536	21	11	TGGAATGTAAAGAGGTATGGA	dme-miR-1-3p	22	TGGAATGTAAAGAAGTATGGAG	mir-1	20	1	1	36
t0082662	19	11	TGTCATGTAAAGAAGTATG	crm-miR-1	20	TGGAATGTAAAGAAGTATGT	mir-1	17	2	1	29
t0082760	22	11	TGGAATGTAAAGCAGTATGGAG	dme-miR-1-3p	22	TGGAATGTAAAGAAGTATGGAG	mir-1	21	1	0	41
t0082784	22	11	TGGAATGTTAAGAAGTATGTAT	mmu-miR-1a-3p	22	TGGAATGTAAAGAAGTATGTAT	mir-1	21	1	0	41
t0083008	20	11	TCAGGTACCTGAAGTAGCAA	aae-miR-275	20	TCAGGTACCTGAAGTAGCGC	mir-275	18	2	0	34
t0083097	22	11	GGGAATGTAGAGAAGTATGGAG	dme-miR-1-3p	22	TGGAATGTAAAGAAGTATGGAG	mir-1	20	2	0	38
t0083130	24	11	TTAAGTAGTAGTGCCGCAGGTATA	cel-miR-252-5p	23	ATAAGTAGTAGTGCCGCAGGTAA	mir-252	22	1	1	40
t0083361	20	11	TCAGGTACCTGAAGTAGCGT	aae-miR-275	20	TCAGGTACCTGAAGTAGCGC	mir-275	19	1	0	37
t0083499	22	11	TGTAATGTAAGGAAGTATGGAG	dme-miR-1-3p	22	TGGAATGTAAAGAAGTATGGAG	mir-1	20	2	0	38
t0083553	21	11	TGGTGTAGTAGGTTGTATAGT	dme-let-7-5p	21	TGAGGTAGTAGGTTGTATAGT	let-7	19	2	0	36
t0083567	22	11	ATGGAATGTAAAGAAGTATGGT	cin-miR-1-3p	22	TGGAATGTAAAGAAGTATGCGT	mir-1	21	0	2	36
t0083624	22	11	TGAACACAGCTGGTGGTATATC	isc-miR-317	25	TGAACACAGCTGGTGGTATATCAGT	mir-317	22	0	3	35
t0083684	23	11	TTTTTTTCCTCTGTCGATGTATT	dps-miR-2561	23	TGTTTTTTCCTTCTGTGAGTTTT	undef	20	1	4	27
t0084288	23	11	TGGAATGTAGAGAAGTATGGAGC	dme-miR-1-3p	22	TGGAATGTAAAGAAGTATGGAG	mir-1	21	1	1	38
t0084449	20	11	TTTATCAGGTTGTATTCGTT	ssc-miR-374b-3p	22	CTTATCAGGTTGTATTATCATT	mir-374	18	2	2	28
t0084637	23	11	TTGTGACCGTTACAATGGGCATA	isc-miR-2001	23	TTGTGACCGTTACAATGGGCATG	undef	22	1	0	43
t0084831	23	11	AGAGTATCACGTGACGCTCCTTT	isc-miR-5306	22	AGAGTATCACGTGACGCTCCTT	undef	22	0	1	41
t0084881	23	11	TAATACTGTCAGGGAAAGATGTC	dme-miR-8-3p	23	TAATACTGTCAGGTAAAGATGTC	mir-8	22	1	0	43
t0084957	23	11	TGGAATGTAAAGAAGTATGGATT	dme-miR-1-3p	22	TGGAATGTAAAGAAGTATGGAG	mir-1	21	1	1	38
t0085087	25	11	CCAGATCTAACTCTTCCAGCTCATT	cte-miR-750	23	CCAGATCTAACTCTTCCAGCTCA	mir-750	23	0	2	40
t0085118	20	10	TAATGTAAAGAAGTATGGAG	dme-miR-1-3p	22	TGGAATGTAAAGAAGTATGGAG	mir-1	20	0	2	34
t0085164	21	10	TGGAATGTAAAGAGTATGGAG	dme-miR-1-3p	22	TGGAATGTAAAGAAGTATGGAG	mir-1	21	0	1	39
t0085290	19	10	TGGGGTAGTAGGTTGTATA	tca-let-7-5p	20	TGAGGTAGTAGGTTGTATAG	let-7	18	1	1	32
t0085598	20	10	TGAAGTAGTAGGTTGTATAG	tca-let-7-5p	20	TGAGGTAGTAGGTTGTATAG	let-7	19	1	0	37
t0085852	22	10	AGATATGTTTGATATTCTTGGT	bmo-miR-190	23	AGATATGTTTGATATTCTTGGTT	mir-190	22	0	1	41
t0086000	18	10	CAATGCCCATGGAAACCC	isc-miR-5309	22	CAATGCCCATGGAAACCCCGAA	undef	18	0	4	24
t0086071	19	10	CGATGTGGTCTTCAGCGAG	hsa-miR-4302	18	CCAGTGTGGCTCAGCGAG	undef	16	1	3	22
t0086185	23	10	TAGCCTGTAGAACCGGGCTTTTG	bmo-miR-993a*	24	TCTACCCTGTAGATCCGGGCTTTT	mir-993	20	2	3	29
t0086544	22	10	TGGTATGTAGAGAAGTATGGAG	dme-miR-1-3p	22	TGGAATGTAAAGAAGTATGGAG	mir-1	20	2	0	38
t0086556	21	10	TACCACAGGGTAGAACCACGG	mmu-miR-140-3p	21	TACCACAGGGTAGAACCACGG	mir-140	21	0	0	42
t0086767	23	10	TGGAATGAAAAGAAGTATGGAGA	dme-miR-1-3p	22	TGGAATGTAAAGAAGTATGGAG	mir-1	21	1	1	38
t0086855	19	10	TGGGATGTAGAGAAGTATG	crm-miR-1	20	TGGAATGTAAAGAAGTATGT	mir-1	17	2	1	29
t0086917	22	10	TGAGATGTAAAGAAGTATGGAT	odi-miR-1c	22	TGGAATGTAAAGAAGTATGTGA	mir-1	19	2	2	30
t0086920	23	10	TTTTGATTGTTGCTCAGAAGGTG	isc-miR-315	22	TTTTGATTGTTGCTCAGAAGGC	mir-315	21	1	1	38
t0087229	26	10	TGGACGGAGAACTGATAAGGGCTTTT	mmu-miR-184-3p	22	TGGACGGAGAACTGATAAGGGT	mir-184	22	0	4	32
t0087234	23	10	TGGTGTAGTAGGTTGTATAGTTT	cel-let-7-5p	22	TGAGGTAGTAGGTTGTATAGTT	let-7	20	2	1	35
t0087452	21	10	TGGAATGTAAAGAAGTATCGA	dme-miR-1-3p	22	TGGAATGTAAAGAAGTATGGAG	mir-1	20	1	1	36
t0087602	22	10	TGACTAGATCCACACTCATTCA	dme-miR-279-3p	22	TGACTAGATCCACACTCATTAA	mir-279	21	1	0	41
t0087619	22	10	TGAGATTCAACTCCTCCAACTT	bmo-miR-1175-3p	24	TGAGATTCAACTCCTCCAACTTAA	mir-1175	22	0	2	38
t0087642	22	10	TCGGGTACCTGAAGTAGCGCGC	dme-miR-275-3p	23	TCAGGTACCTGAAGTAGCGCGCG	mir-275	21	1	1	38
t0087773	25	10	TGAGCATTGGTGAGACAATAGGATA	gga-miR-1688	23	TGAGCATGGTAGAGACAATGATG	undef	21	1	4	29
t0087851	21	10	TGCAGTAGTAGGTTGTATAGT	dme-let-7-5p	21	TGAGGTAGTAGGTTGTATAGT	let-7	19	2	0	36
t0088033	23	10	ATGTAATGTAAAGAAGTATGGAG	dme-miR-1-3p	22	TGGAATGTAAAGAAGTATGGAG	mir-1	21	1	1	38
t0088087	20	10	GCCTCTTGGGTCGGTCTGCT	bta-miR-2290	20	GCCTCTGGTGGTCGGTTTGT	undef	17	2	2	26
t0088159	21	10	TGGAATGTAAAGAAGGATGGA	dme-miR-1-3p	22	TGGAATGTAAAGAAGTATGGAG	mir-1	20	1	1	36
t0088183	24	10	TGTAATGTAAAGAAGTATGGAGAA	dme-miR-1-3p	22	TGGAATGTAAAGAAGTATGGAG	mir-1	21	1	2	35
t0088219	25	10	TCAGGTACCTGAAGTAGCGCGCATT	dme-miR-275-3p	23	TCAGGTACCTGAAGTAGCGCGCG	mir-275	22	1	2	37
t0088227	21	10	TTTGTTCGTTCGGCTCGGGTT	dre-miR-375	22	TTTGTTCGTTCGGCTCGCGTTA	mir-375	20	1	1	36
t0088256	19	10	TGCGATGTAAAGAAGTATG	crm-miR-1	20	TGGAATGTAAAGAAGTATGT	mir-1	17	2	1	29
t0088339	20	10	GTGGAATGTAAAGAAGTATG	crm-miR-1	20	TGGAATGTAAAGAAGTATGT	mir-1	19	0	2	32
t0088429	22	10	TGAAAGACATGGGTAGTGAGAA	sme-miR-71c	22	TGAAAGACATGGGTAGTGAGAT	mir-71	21	1	0	41
t0088525	20	10	TGGAATGTAGAGAAGTATGA	cel-miR-1-3p	21	TGGAATGTAAAGAAGTATGTA	mir-1	19	1	1	34
t0088570	22	10	TGGAATGTGTAGAAGTATGGAG	dme-miR-1-3p	22	TGGAATGTAAAGAAGTATGGAG	mir-1	20	2	0	38
t0088580	22	10	TACTACTGTCAGGTAAAGATGT	cqu-miR-8	22	TAATACTGTCAGGTAAAGATGT	mir-8	21	1	0	41
t0088583	22	10	TGGAATGTAAAGAAGTCTGGAG	dme-miR-1-3p	22	TGGAATGTAAAGAAGTATGGAG	mir-1	21	1	0	41
t0088606	22	10	GACCCTGTAGATCCGAATTTGT	dre-miR-10a	22	TACCCTGTAGATCCGAATTTGT	mir-10	21	1	0	41
t0088746	22	10	TGGAATGTAAGGAAGTGTGTGG	mmu-miR-206-3p	22	TGGAATGTAAGGAAGTGTGTGG	mir-1	22	0	0	44
t0088756	24	10	CAAATTCGGTTCTAGAGAGGTTTT	dme-miR-10-3p	23	CAAATTCGGTTCTAGAGAGGTTT	mir-10	23	0	1	43
t0088767	23	10	TTAAGTAGTAGTGCCGCAGGGAA	cel-miR-252-5p	23	ATAAGTAGTAGTGCCGCAGGTAA	mir-252	21	2	0	40
t0088778	22	10	TGGAATGTAACGAAGTATGGAG	dme-miR-1-3p	22	TGGAATGTAAAGAAGTATGGAG	mir-1	21	1	0	41
t0088839	21	10	GACTAGATCCACACTCATCCA	lgi-miR-279	22	TGACTAGATCCACACTCATCCA	mir-279	21	0	1	39
t0088929	25	10	TGGACGGAGAACTGATAAGGGCATT	mmu-miR-184-3p	22	TGGACGGAGAACTGATAAGGGT	mir-184	22	0	3	35
t0089094	22	10	TGGAATGTAAAGAAGTAGGGAG	dme-miR-1-3p	22	TGGAATGTAAAGAAGTATGGAG	mir-1	21	1	0	41
t0089179	20	10	TGGAATTAAAGAAGTATGGA	dme-miR-1-3p	22	TGGAATGTAAAGAAGTATGGAG	mir-1	20	0	2	34
t0089378	25	10	GGCTCTGAGGGCTGAGCCGGTCGGG	bta-miR-2487	22	CTCTAAGGGCTGGGCCGGTCGG	undef	20	2	3	29
t0089526	21	10	AGGAATGTAGAGAAGTATGGA	dme-miR-1-3p	22	TGGAATGTAAAGAAGTATGGAG	mir-1	19	2	1	33
t0089528	22	10	TGGAATGTAAAGAAGGATGTAT	mmu-miR-1a-3p	22	TGGAATGTAAAGAAGTATGTAT	mir-1	21	1	0	41
t0089890	22	10	TGACTAGATCCATACTCATCCA	lgi-miR-279	22	TGACTAGATCCACACTCATCCA	mir-279	21	1	0	41
t0089955	21	10	TGGAATGTAATGAAGTATGGA	dme-miR-1-3p	22	TGGAATGTAAAGAAGTATGGAG	mir-1	20	1	1	36
t0090026	21	10	ATAGAATGTAAAGAAGTATGG	dme-miR-1-3p	22	TGGAATGTAAAGAAGTATGGAG	mir-1	19	1	3	28
t0090076	25	10	TCAGGTACCTGAAGTAGCGCGCAAT	dme-miR-275-3p	23	TCAGGTACCTGAAGTAGCGCGCG	mir-275	22	1	2	37
t0090108	22	10	TCGTTGGTTATCTAGCTGTATG	xtr-miR-9	22	TCTTTGGTTATCTAGCTGTATG	mir-9	21	1	0	41
t0090217	22	10	TGAAAGACATGGGGAGTGAGAT	sme-miR-71c	22	TGAAAGACATGGGTAGTGAGAT	mir-71	21	1	0	41
t0090221	19	10	TAACCTGTAGATCCGAATT	dre-miR-10a	22	TACCCTGTAGATCCGAATTTGT	mir-10	18	1	3	26
t0090323	24	10	CTACCCTGTAGAACCGGGCTTTTT	bmo-miR-993a*	24	TCTACCCTGTAGATCCGGGCTTTT	mir-993	22	1	2	37
t0090366	22	10	GGGAATGTAAGGAAGTATGGAG	dme-miR-1-3p	22	TGGAATGTAAAGAAGTATGGAG	mir-1	20	2	0	38
t0090403	25	10	TATCACAGCCACCTTTGATGACCCT	aae-miR-2b	24	TATCACAGCCAGCTTTGATGAGCT	mir-2	22	2	1	39
t0090423	22	10	TGAGGTAGTAGGATGTATAGTT	cel-let-7-5p	22	TGAGGTAGTAGGTTGTATAGTT	let-7	21	1	0	41
t0090656	22	10	TGGTATGTAAAGAAGTATGTAT	mmu-miR-1a-3p	22	TGGAATGTAAAGAAGTATGTAT	mir-1	21	1	0	41
t0090675	22	10	TGAGGTAGTAGGTTGAATAGTT	cel-let-7-5p	22	TGAGGTAGTAGGTTGTATAGTT	let-7	21	1	0	41
t0090729	26	10	TGGAATGTAAAGAAGTATGGAGAAAA	dme-miR-1-3p	22	TGGAATGTAAAGAAGTATGGAG	mir-1	22	0	4	32
t0090843	25	10	TGGCAGTGTGGTTAGCTGGTTGTAA	dme-miR-34-5p	24	TGGCAGTGTGGTTAGCTGGTTGTG	mir-34	23	1	1	42
t0090849	21	10	TTATTGCTTGAGAATACACGT	ame-miR-137	22	TTATTGCTTGAGAATACACGTA	mir-137	21	0	1	39
t0091197	19	10	GGAATGTAGAGAAGTATGG	dme-miR-1-3p	22	TGGAATGTAAAGAAGTATGGAG	mir-1	18	1	3	26
t0091248	23	10	TGGAATGTAAAGAAGTATGGGGA	dme-miR-1-3p	22	TGGAATGTAAAGAAGTATGGAG	mir-1	21	1	1	38
t0091422	22	10	AAATTCGGTTCTAGAGAGGGTT	lmi-miR-10*	22	AAATTCGGTTCTAGAGAGGTTT	mir-10	21	1	0	41
t0091432	21	10	TGGCATGTAGAGAAGTATGGA	dme-miR-1-3p	22	TGGAATGTAAAGAAGTATGGAG	mir-1	19	2	1	33
t0091502	19	10	TGGCATGTAGAGAAGTATG	crm-miR-1	20	TGGAATGTAAAGAAGTATGT	mir-1	17	2	1	29
t0091707	20	10	CTAAGTACTAGCGCCGTAGG	spu-miR-252a	22	CTAAGTACTAGTGCCGTAGGTT	mir-252	19	1	2	31
t0091720	21	10	TGAAATGTAGAGAAGTATGGA	dme-miR-1-3p	22	TGGAATGTAAAGAAGTATGGAG	mir-1	19	2	1	33
t0091874	22	10	TAATCTGTAGATCCGAATTTGT	dre-miR-10a	22	TACCCTGTAGATCCGAATTTGT	mir-10	20	2	0	38
t0091891	23	10	AAACCGTAGATCCGAACTTGTGT	bfl-miR-100	23	AACCCGTAGATCCGAACTTGTGT	mir-99	22	1	0	43
t0091952	20	10	TGGAATGGAGAGAAGTATGG	dme-miR-1-3p	22	TGGAATGTAAAGAAGTATGGAG	mir-1	18	2	2	28
t0092168	22	10	ATGGAATGTAAGGAAGTATGGA	dme-miR-1-3p	22	TGGAATGTAAAGAAGTATGGAG	mir-1	20	1	2	33
t0092682	22	10	TGGAATGTAAGGAAGTATGTAG	cte-miR-1	22	TGGAATGTAAAGAAGTATGTAG	mir-1	21	1	0	41
t0092809	25	10	TCTCTGTGCTGTGGAGGTAATATAT	isc-miR-5308	23	TCTGTGCTGTGGAGGTAATATAT	undef	23	0	2	40
t0092988	19	9	GGGATGTAAAGAAGTATGG	dme-miR-1-3p	22	TGGAATGTAAAGAAGTATGGAG	mir-1	18	1	3	26
t0093368	25	9	TCTTTGGTTATCTAGCTGTATGAAA	dme-miR-9a-5p	23	TCTTTGGTTATCTAGCTGTATGA	mir-9	23	0	2	40
t0093477	22	9	TGGAATGTAAGGAAGTATGGAC	dme-miR-1-3p	22	TGGAATGTAAAGAAGTATGGAG	mir-1	20	2	0	38
t0093534	22	9	TAGCAACTTCATACCATGCTCG	isc-miR-276	21	TAGGAACTTCATACCATGCTC	undef	20	1	1	36
t0093658	22	9	TTAAGTAGTAGTGCCGCAGGAA	isc-miR-252b	22	TTAAGTAGTAGTGCCGCAGGTA	mir-252	21	1	0	41
t0093991	24	9	TGAGGTAGTAGGTTGTGTGGTTAA	hsa-let-7b-5p	22	TGAGGTAGTAGGTTGTGTGGTT	let-7	22	0	2	38
t0094010	23	9	CCTGAAAGACATGGGTAGTGAGA	sme-miR-71c	22	TGAAAGACATGGGTAGTGAGAT	mir-71	21	0	3	33
t0094102	22	9	TGAGGTAGTAGGTTGTATGGTA	hsa-let-7c	22	TGAGGTAGTAGGTTGTATGGTT	let-7	21	1	0	41
t0094136	22	9	AATTTCGGTTCTAGAGAGGTTT	lmi-miR-10*	22	AAATTCGGTTCTAGAGAGGTTT	mir-10	21	1	0	41
t0094184	22	9	TGGAAGTAGATGATGCATGTTA	gga-miR-1799	21	TGAAGTGATGATGCCTGATTA	undef	19	1	3	28
t0094377	24	9	AAGAGAGCAATCCGTGGACAGTTT	dme-miR-281-2-5p	22	AAGAGAGCTATCCGTCGACAGT	mir-46	20	2	2	32
t0094662	22	9	TAGCACCATCTGAAATCGGTTA	hsa-miR-29a-3p	22	TAGCACCATCTGAAATCGGTTA	mir-29	22	0	0	44
t0094895	18	9	TACCCTGTAGATCCGAAT	sha-miR-10a	18	TACCCTGTAGATCCGAAT	mir-10	18	0	0	36
t0095035	24	9	TGGAATGTAAAGAAGTATGGAGCA	dme-miR-1-3p	22	TGGAATGTAAAGAAGTATGGAG	mir-1	22	0	2	38
t0095231	24	9	TGAGGTAGTAGGTTGTGTGGTTTT	hsa-let-7b-5p	22	TGAGGTAGTAGGTTGTGTGGTT	let-7	22	0	2	38
t0095335	19	9	TCTAAGGGCTGAGCCGGTC	bta-miR-2487	22	CTCTAAGGGCTGGGCCGGTCGG	undef	18	1	3	26
t0095511	25	9	TTAAGTAGTAGTGCCGCAGGTATAA	cel-miR-252-5p	23	ATAAGTAGTAGTGCCGCAGGTAA	mir-252	22	1	2	37
t0095528	26	9	AACCCGTAGATCCGAACTTGTGAAAA	tca-miR-100-5p	24	AACCCGTAGATCCGAACTTGTGGG	mir-99	22	2	2	36
t0095555	23	9	TGGAATGTAGAGAAGTATGGAGG	dme-miR-1-3p	22	TGGAATGTAAAGAAGTATGGAG	mir-1	21	1	1	38
t0095680	21	9	TGGAATGTAAAGAAGTATAGA	dme-miR-1-3p	22	TGGAATGTAAAGAAGTATGGAG	mir-1	20	1	1	36
t0095682	23	9	GAGAGTATCACGTGACGCTCCTT	isc-miR-5306	22	AGAGTATCACGTGACGCTCCTT	undef	22	0	1	41
t0095784	22	9	CAGACCTTTCCAGAACGACTGC	rmi-miR-5319	22	CAGGCCTTTCCAGAATGACTGC	undef	20	2	0	38
t0095835	21	9	ATGCAATGTAAAGAAGTATGG	dme-miR-1-3p	22	TGGAATGTAAAGAAGTATGGAG	mir-1	19	1	3	28
t0095839	22	9	GGGGATGTAGCTCAGATGGTAG	cin-miR-4175-3p	19	GGTGTAGCTCCGATGGTAG	undef	18	1	3	26
t0095873	27	9	TCAGGTACCTGAAGTAGCGCGCGTTTT	dme-miR-275-3p	23	TCAGGTACCTGAAGTAGCGCGCG	mir-275	23	0	4	34
t0095966	20	9	TGGAATGTAAAGAAGTGGAG	dme-miR-1-3p	22	TGGAATGTAAAGAAGTATGGAG	mir-1	20	0	2	34
t0096014	23	9	TGGAATGTAAGGAAGTATGGAAA	dme-miR-1-3p	22	TGGAATGTAAAGAAGTATGGAG	mir-1	20	2	1	35
t0096047	20	9	GTGCATTGTAGTTGCATTGC	gga-miR-33	20	GTGCATTGTAGTTGCATTGC	mir-33	20	0	0	40
t0096115	21	9	TATGGCACTCGTCCCGGCCTT	odi-miR-92a	22	TATTGCACTCGTCCCGGCCTTG	undef	20	1	1	36
t0096171	21	9	TAGGTAGTAGGTTGTATAGTT	cel-let-7-5p	22	TGAGGTAGTAGGTTGTATAGTT	let-7	21	0	1	39
t0096493	19	9	TTGGTTCGTTCGGCTCGAG	ame-miR-375	22	TTTGTTCGTTCGGCTCGAGTTA	mir-375	18	1	3	26
t0096688	23	9	TACTACTGTCAGGTAAAGATGTC	dme-miR-8-3p	23	TAATACTGTCAGGTAAAGATGTC	mir-8	22	1	0	43
t0096734	20	9	TGGGTATTACATCAGGTACT	tca-miR-12-5p	21	TGAGTATTACATCAGGTACTG	mir-12	19	1	1	34
t0096736	24	9	AACACGTAGATCCGAACTTGTGAA	bfl-miR-100	23	AACCCGTAGATCCGAACTTGTGT	mir-99	21	2	1	37
t0096773	18	9	TTTGTTCGTTCGGCTTGA	hsa-miR-375	22	TTTGTTCGTTCGGCTCGCGTGA	mir-375	18	0	4	24
t0096802	22	9	TGAGATCATTGTGAAAGCTGAA	ame-bantam	23	TGAGATCATTGTGAAAGCTGATT	bantam	21	1	1	38
t0096918	25	9	TGGACGGAGAACTGATAAGGGCAAT	mmu-miR-184-3p	22	TGGACGGAGAACTGATAAGGGT	mir-184	22	0	3	35
t0096982	20	9	TGGAATGTAACGAAGTATGG	dme-miR-1-3p	22	TGGAATGTAAAGAAGTATGGAG	mir-1	19	1	2	31
t0097019	26	9	AATGGCACTGGAAGAATTCACGGCAT	tca-miR-263a-5p	24	AATGGCACTGGAAGAATTCACGGG	mir-263	23	1	2	39
t0097132	23	9	TGGAATGTAAAGAAGTATGTATA	mmu-miR-1a-3p	22	TGGAATGTAAAGAAGTATGTAT	mir-1	22	0	1	41
t0097147	22	9	TTATGTAGTAGTGCCGCAGGTA	isc-miR-252b	22	TTAAGTAGTAGTGCCGCAGGTA	mir-252	21	1	0	41
t0097153	23	9	TGGAATGTAAAGATGTATGGAGA	dme-miR-1-3p	22	TGGAATGTAAAGAAGTATGGAG	mir-1	21	1	1	38
t0097261	22	9	TGGCTGAACGTTGTTATGCGTG	isc-miR-5312	21	TGGCTGAACGTTGTTATGCGT	undef	21	0	1	39
t0097354	25	9	TCACAGGAGGTTAAACATTCGCAAT	cbr-miR-36	22	TCACCGGGTGAAAATTCGCAAT	mir-36	20	2	3	29
t0097641	19	9	TCGTCGTTTGGTTAGGTCG	cin-miR-4153-3p	18	ATCGCGTTTGGTTACGTC	undef	16	1	3	22
t0097713	21	9	TAGCAACTTCATACCATGCTC	isc-miR-276	21	TAGGAACTTCATACCATGCTC	undef	20	1	0	39
t0097725	22	9	TTTGGATTGTTGCTCAGAAGGA	isc-miR-315	22	TTTTGATTGTTGCTCAGAAGGC	mir-315	20	2	0	38
t0097828	22	9	GTGAAATGTTTAGGACCACTTG	gga-miR-203	22	GTGAAATGTTTAGGACCACTTG	mir-203	22	0	0	44
t0097926	20	9	GGAGGTAGTAGGTTGTATAG	tca-let-7-5p	20	TGAGGTAGTAGGTTGTATAG	let-7	19	1	0	37
t0098102	22	9	TTCTGTAGTAGTGCCGCAGGTA	isc-miR-252b	22	TTAAGTAGTAGTGCCGCAGGTA	mir-252	20	2	0	38
t0098460	22	9	TGTCTAGATCCACACTCATCCA	lgi-miR-279	22	TGACTAGATCCACACTCATCCA	mir-279	21	1	0	41
t0098491	23	9	TGGCATGTAAAGAAGTATGGAGT	dme-miR-1-3p	22	TGGAATGTAAAGAAGTATGGAG	mir-1	21	1	1	38
t0098515	20	9	TACCAGGCCATAGCTAGTCC	crm-miR-77	21	TTCATCAGGCCATAGCTGTCC	mir-77	18	1	3	26
t0098646	20	9	TCTTTGGTTATCTAGCTGTA	aca-miR-9	20	TCTTTGGTTATCTAGCTGTA	mir-9	20	0	0	40
t0098694	22	9	GGAATGTAAAGAAGTATGGAGT	dme-miR-1-3p	22	TGGAATGTAAAGAAGTATGGAG	mir-1	21	0	2	36
t0098840	20	9	TGGAATTTAGAGAAGTATGG	dme-miR-1-3p	22	TGGAATGTAAAGAAGTATGGAG	mir-1	18	2	2	28
t0098872	22	9	TGCGATGTAAAGAAGTATGTAT	mmu-miR-1a-3p	22	TGGAATGTAAAGAAGTATGTAT	mir-1	20	2	0	38
t0098996	22	9	ACAGTAGTCTGCACATTGGTTA	mmu-miR-199a-3p	22	ACAGTAGTCTGCACATTGGTTA	mir-199	22	0	0	44
t0099310	23	9	TGAGAGACATGGGTAGTGAGATG	cte-miR-71	23	TGAAAGACATGGGTAGTGAGATG	mir-71	22	1	0	43
t0099486	23	9	TGGGATGTAGAGAAGTATGGAGA	dme-miR-1-3p	22	TGGAATGTAAAGAAGTATGGAG	mir-1	20	2	1	35
t0099546	22	9	TTAAGTAGTAGGGCCGCAGGTA	isc-miR-252b	22	TTAAGTAGTAGTGCCGCAGGTA	mir-252	21	1	0	41
t0099689	23	9	AATCGCACTGGAAGAATTCACGG	aae-miR-263a	23	AATGGCACTGGAAGAATTCACGG	mir-263	22	1	0	43
t0099792	19	9	TATCACAGCCACCTTTGAT	isc-miR-2b	23	TATCACAGCCACCTTTGATGAGC	mir-2	19	0	4	26
t0100117	19	9	TTGAATGTAAAGAAGTATG	crm-miR-1	20	TGGAATGTAAAGAAGTATGT	mir-1	18	1	1	32
t0100140	25	9	AGATATGTTTGATATTCTTGGTTTT	ame-miR-190	26	AGATATGTTTGATATTCTTGGTTGTT	mir-190	25	0	1	47
t0100234	23	9	TGCCGTAGTAGGTTGTATAGTTT	cel-let-7-5p	22	TGAGGTAGTAGGTTGTATAGTT	let-7	20	2	1	35
t0100381	22	9	AAGACAACATCCGGACAAGCAC	isc-miR-5315	22	AACACAACATCCGGACAAGCAC	undef	21	1	0	41
t0100390	22	9	CCTGAAAGACATGGGTAGTGAG	sme-miR-71c	22	TGAAAGACATGGGTAGTGAGAT	mir-71	20	0	4	28
t0100687	23	9	AATGGCACTGGAAGAATTCACGA	aae-miR-263a	23	AATGGCACTGGAAGAATTCACGG	mir-263	22	1	0	43
t0101017	23	9	AACGCGTAGATCCGAACTTGTGA	bfl-miR-100	23	AACCCGTAGATCCGAACTTGTGT	mir-99	21	2	0	40
t0101112	20	9	TCATGTACCTGAAGTAGCGC	aae-miR-275	20	TCAGGTACCTGAAGTAGCGC	mir-275	19	1	0	37
t0101116	22	9	GAGGTAGTAGGTTGTATAGTTA	cel-let-7-5p	22	TGAGGTAGTAGGTTGTATAGTT	let-7	21	0	2	36
t0101117	20	9	TGGGGTAGTAGGTTGTATAG	tca-let-7-5p	20	TGAGGTAGTAGGTTGTATAG	let-7	19	1	0	37
t0101398	22	9	TCCCATATGGTCTAGCGGTTAG	ssc-miR-2476	21	TCCCTGTGGTCTAGTGGTTAG	mir-2476	19	2	1	33
t0101476	23	9	TGGAAGGTAAAGAAGTATGGAGA	dme-miR-1-3p	22	TGGAATGTAAAGAAGTATGGAG	mir-1	21	1	1	38
t0101712	22	9	GAGGTAGTAGGTTGTATAGTTC	cel-let-7-5p	22	TGAGGTAGTAGGTTGTATAGTT	let-7	21	0	2	36
t0101759	21	9	TGTAATGTAGAGAAGTATGGA	dme-miR-1-3p	22	TGGAATGTAAAGAAGTATGGAG	mir-1	19	2	1	33
t0101797	25	9	TTAAGTAGTAGTGCCGCAGGTAAAA	cel-miR-252-5p	23	ATAAGTAGTAGTGCCGCAGGTAA	mir-252	22	1	2	37
t0101887	23	9	TGGAATGTAAAGAAGTACGGAGA	dme-miR-1-3p	22	TGGAATGTAAAGAAGTATGGAG	mir-1	21	1	1	38
t0101959	21	9	TTCAGTAGTAGTGCCGCAGGT	isc-miR-252b	22	TTAAGTAGTAGTGCCGCAGGTA	mir-252	20	1	1	36
t0101970	23	9	TGGAATGTAAAGAAGTATGGTGA	odi-miR-1c	22	TGGAATGTAAAGAAGTATGTGA	mir-1	22	0	1	41
t0101977	21	9	TAAAGCTAGGTTACCAAAGTT	dpu-miR-79	23	ATAAAGCTAGGTTACCAAAGTTA	mir-9	21	0	2	36
t0101998	20	9	TGGAATGTAAAGTAGTATGG	dme-miR-1-3p	22	TGGAATGTAAAGAAGTATGGAG	mir-1	19	1	2	31
t0102044	21	9	TCATGTACCTGAAGTAGCGCG	api-miR-275	21	TCAGGTACCTGAAGTAGCGCG	mir-275	20	1	0	39
t0102073	20	9	TCAGGTACCTGAAGTAGCGA	aae-miR-275	20	TCAGGTACCTGAAGTAGCGC	mir-275	19	1	0	37
t0102275	23	9	TACACTGTAGAACCGGGCTTTTG	bmo-miR-993a*	24	TCTACCCTGTAGATCCGGGCTTTT	mir-993	20	2	3	29
t0102383	21	9	TACGCTGTAGATCCGAATTTG	dre-miR-10a	22	TACCCTGTAGATCCGAATTTGT	mir-10	20	1	1	36
t0102508	23	9	TCAAGTACCTGAAGTAGCGCGCG	dme-miR-275-3p	23	TCAGGTACCTGAAGTAGCGCGCG	mir-275	22	1	0	43
t0102576	21	9	TCAGTAGTCTGCACATTGGTT	dre-miR-199*	22	TACAGTAGTCTGCACATTGGTT	mir-199	21	0	1	39
t0102913	19	8	TCGGTTCATTGTGTGCAGT	tca-miR-3879-5p	19	TGGGTTATTGTGTGCCGGT	undef	16	2	2	24
t0102915	19	8	TGAAATGTAGAGAAGTATG	crm-miR-1	20	TGGAATGTAAAGAAGTATGT	mir-1	17	2	1	29
t0103087	21	8	TAAGCTGTAGATCCGAATTTG	dre-miR-10a	22	TACCCTGTAGATCCGAATTTGT	mir-10	19	2	1	33
t0103299	21	8	TGTGGTAGTAGGTTGTATAGT	dme-let-7-5p	21	TGAGGTAGTAGGTTGTATAGT	let-7	20	1	0	39
t0103498	18	8	AAATTCGGTTCTAGAGAG	lmi-miR-10*	22	AAATTCGGTTCTAGAGAGGTTT	mir-10	18	0	4	24
t0103500	22	8	TCGTATCCGGCTCGACGGACCA	bmo-miR-2779	20	ATATCCGGCTCGAAGGACCA	undef	18	2	2	28
t0103538	22	8	TTTCTTCGTTCGGCTCGAGTTA	ame-miR-375	22	TTTGTTCGTTCGGCTCGAGTTA	mir-375	21	1	0	41
t0103562	22	8	CTCTGAGGGCTGAGCCGGTCGG	bta-miR-2487	22	CTCTAAGGGCTGGGCCGGTCGG	undef	20	2	0	38
t0103654	23	8	TGGAATGTAAAGAAGTATCGAGA	dme-miR-1-3p	22	TGGAATGTAAAGAAGTATGGAG	mir-1	21	1	1	38
t0103820	23	8	TTCGGATTGTTGCTCAGAAGGCG	isc-miR-315	22	TTTTGATTGTTGCTCAGAAGGC	mir-315	20	2	1	35
t0103984	21	8	TTTCGATTGTTGCTCAGAAGG	isc-miR-315	22	TTTTGATTGTTGCTCAGAAGGC	mir-315	20	1	1	36
t0104154	21	8	TGGAATGTGAGGAAGTATGGA	dme-miR-1-3p	22	TGGAATGTAAAGAAGTATGGAG	mir-1	19	2	1	33
t0104211	23	8	TGAGGTAGGAGGTTGTATAGTTT	hsa-let-7e-5p	22	TGAGGTAGGAGGTTGTATAGTT	let-7	22	0	1	41
t0104399	23	8	AACCCGTAGATCCGAACTTGTGG	tca-miR-100-5p	24	AACCCGTAGATCCGAACTTGTGGG	mir-99	23	0	1	43
t0104442	22	8	TGGAATGTAGAGAAGTATGTAG	cte-miR-1	22	TGGAATGTAAAGAAGTATGTAG	mir-1	21	1	0	41
t0104625	20	8	TGGGCTTGAAGATTAGCTTA	isc-miR-5305	22	TTGGGCTTGAAGATTAGCTTAG	undef	20	0	2	34
t0104626	21	8	AAGCCGTAGATCCGAACTTGT	mdo-miR-100	21	AACCCGTAGATCCGAACTTGT	mir-99	20	1	0	39
t0104641	25	8	TCAGGTACCTGAAGTAGCGCGCGTA	dme-miR-275-3p	23	TCAGGTACCTGAAGTAGCGCGCG	mir-275	23	0	2	40
t0104831	19	8	TTGTTCGTTCGGCTCGAGT	ame-miR-375	22	TTTGTTCGTTCGGCTCGAGTTA	mir-375	19	0	3	29
t0104882	20	8	TGGAATGTAATAAGTATGGA	dme-miR-1-3p	22	TGGAATGTAAAGAAGTATGGAG	mir-1	19	1	2	31
t0105050	22	8	TCGAATCCCACTTCTGACACCA	mmu-miR-3968	21	CGAATCCCACTCCAGACACCA	undef	19	2	1	33
t0105188	25	8	TGAGGTAGTAGGTTGTATAGTTAAA	cel-let-7-5p	22	TGAGGTAGTAGGTTGTATAGTT	let-7	22	0	3	35
t0105263	23	8	ATAAGTAGTAGTGCCGCAGGTAA	cel-miR-252-5p	23	ATAAGTAGTAGTGCCGCAGGTAA	mir-252	23	0	0	46
t0105405	23	8	TCAGTGCTGTGGAGGTAATATAT	isc-miR-5308	23	TCTGTGCTGTGGAGGTAATATAT	undef	22	1	0	43
t0105417	22	8	TTAAGGAGTAGTGCCGCAGGTA	isc-miR-252b	22	TTAAGTAGTAGTGCCGCAGGTA	mir-252	21	1	0	41
t0105455	21	8	GGGATGTAAAGAAGTATGGAG	dme-miR-1-3p	22	TGGAATGTAAAGAAGTATGGAG	mir-1	20	1	1	36
t0105572	23	8	TCAGGTACCTGAAGTAGCGCGAT	dme-miR-275-3p	23	TCAGGTACCTGAAGTAGCGCGCG	mir-275	21	2	0	40
t0105779	22	8	CCCGCCGCTTGGACTGGGATCG	isc-miR-5311	22	AGCCCGCCGCTTGGACTGGGAT	undef	20	0	4	28
t0105792	20	8	TGTGGTAGTAGGTTGTATAG	tca-let-7-5p	20	TGAGGTAGTAGGTTGTATAG	let-7	19	1	0	37
t0105928	22	8	TAGTACTGTCAGGTAAAGATGT	cqu-miR-8	22	TAATACTGTCAGGTAAAGATGT	mir-8	21	1	0	41
t0106645	24	8	TCTGTGCTGTGGAGGTAATATTTT	isc-miR-5308	23	TCTGTGCTGTGGAGGTAATATAT	undef	22	1	1	40
t0106888	22	8	TAGGCTGTAGATCCGAATTTGT	dre-miR-10a	22	TACCCTGTAGATCCGAATTTGT	mir-10	20	2	0	38
t0106944	24	8	TGGAATGTAAAGAAGTATGGACAA	dme-miR-1-3p	22	TGGAATGTAAAGAAGTATGGAG	mir-1	21	1	2	35
t0107274	22	8	TGGGCTTGAAGATTGGCTTAGA	isc-miR-5305	22	TTGGGCTTGAAGATTAGCTTAG	undef	20	1	2	33
t0107376	23	8	CTGGACGGAGAACTGATAAGGGC	bmo-miR-184	24	ACTGGACGGAGAACTGATAAGGGC	mir-184	23	0	1	43
t0107561	23	8	TCTGGTACCTGAAGTAGCGCGCG	dme-miR-275-3p	23	TCAGGTACCTGAAGTAGCGCGCG	mir-275	22	1	0	43
t0107962	18	8	TAATGTAAAGAAGTATGG	dme-miR-1-3p	22	TGGAATGTAAAGAAGTATGGAG	mir-1	18	0	4	24
t0108031	19	8	TTTCTTCGTTCGGCTCGAG	ame-miR-375	22	TTTGTTCGTTCGGCTCGAGTTA	mir-375	18	1	3	26
t0108092	24	8	CTTTTGATTGTTGCTCAGAAGGCG	isc-miR-315	22	TTTTGATTGTTGCTCAGAAGGC	mir-315	22	0	2	38
t0108134	24	8	TGGAATGTAGAGAAGTATGGAGTA	dme-miR-1-3p	22	TGGAATGTAAAGAAGTATGGAG	mir-1	21	1	2	35
t0108258	19	8	GAATGTAAAGAAGTATGGA	dme-miR-1-3p	22	TGGAATGTAAAGAAGTATGGAG	mir-1	19	0	3	29
t0108379	25	8	TGAGGTAGTAGGTTGTATAGTTATT	cel-let-7-5p	22	TGAGGTAGTAGGTTGTATAGTT	let-7	22	0	3	35
t0108424	21	8	TGGAATGTAAGGAAGTGTGTG	mdo-miR-206	21	TGGAATGTAAGGAAGTGTGTG	mir-1	21	0	0	42
t0108541	22	8	TGAGATAGTAGGTTGTATAGTT	cel-let-7-5p	22	TGAGGTAGTAGGTTGTATAGTT	let-7	21	1	0	41
t0108615	19	8	TGTGATGTAAAGAAGTATG	crm-miR-1	20	TGGAATGTAAAGAAGTATGT	mir-1	17	2	1	29
t0108641	24	8	TATCACAGCCACCTTTGATGACCA	isc-miR-2b	23	TATCACAGCCACCTTTGATGAGC	mir-2	22	1	1	40
t0108716	19	8	TGAGGTAGTAGGTTGTATT	dme-let-7-5p	21	TGAGGTAGTAGGTTGTATAGT	let-7	19	0	2	32
t0108850	19	8	CTGCACCGGGACTGGGCGA	hsa-miR-3130-3p	21	GCTGCACCGGAGACTGGGTAA	mir-3130	17	2	2	26
t0109011	22	8	GGACTAGATCCACACTCATCCA	lgi-miR-279	22	TGACTAGATCCACACTCATCCA	mir-279	21	1	0	41
t0109054	23	8	TCAGTGGTTATCTAGCTGTATGA	dme-miR-9a-5p	23	TCTTTGGTTATCTAGCTGTATGA	mir-9	21	2	0	40
t0109229	24	8	TGGAATGTAAGGAAGTATGGAGAT	dme-miR-1-3p	22	TGGAATGTAAAGAAGTATGGAG	mir-1	21	1	2	35
t0109237	20	8	TCAGGGACCTGAAGTAGCGC	aae-miR-275	20	TCAGGTACCTGAAGTAGCGC	mir-275	19	1	0	37
t0109271	22	8	TGGAATGGAAAGAAGTATGTAT	mmu-miR-1a-3p	22	TGGAATGTAAAGAAGTATGTAT	mir-1	21	1	0	41
t0109392	19	8	CAATGCCCATGGAAACCCC	isc-miR-5309	22	CAATGCCCATGGAAACCCCGAA	undef	19	0	3	29
t0109536	18	8	TAAATGCATTATCTGGAA	sme-miR-277c	22	TAAATGCATTATCTGGTATGAT	undef	18	0	4	24
t0109541	24	8	ATGGAATGTAAAGAAGTATGGAGT	dme-miR-1-3p	22	TGGAATGTAAAGAAGTATGGAG	mir-1	22	0	2	38
t0109659	24	8	GGGAATGTAAAGAAGTATGGAGAA	dme-miR-1-3p	22	TGGAATGTAAAGAAGTATGGAG	mir-1	21	1	2	35
t0109680	21	8	TGGAATGTATAGAAGTATGGA	dme-miR-1-3p	22	TGGAATGTAAAGAAGTATGGAG	mir-1	20	1	1	36
t0109869	26	8	TTGCAACATTGTGCGGCTAGCGGATT	dme-miR-4987-5p	23	TTGCAACAGCGTGCGGCACGATT	undef	21	2	3	31
t0109947	23	8	TGGAATGTAAAGAAGTATGAAGA	dme-miR-1-3p	22	TGGAATGTAAAGAAGTATGGAG	mir-1	21	1	1	38
t0110044	27	8	TTAAGTAGTAGTGCCGCAGGTAATTTT	cel-miR-252-5p	23	ATAAGTAGTAGTGCCGCAGGTAA	mir-252	22	1	4	31
t0110068	24	8	TGACTAGATCCACACTCATCCATT	lgi-miR-279	22	TGACTAGATCCACACTCATCCA	mir-279	22	0	2	38
t0110072	23	8	TGGAATGTAAAGAAGCATGGAGA	dme-miR-1-3p	22	TGGAATGTAAAGAAGTATGGAG	mir-1	21	1	1	38
t0110081	21	8	TGATGTGGTAGAGGTTTTCTC	sko-miR-4842	22	TAGTATGTTGTAAGGTTTTCTC	undef	19	1	3	28
t0110221	23	8	TCGTGTACCTGAAGTAGCGCGCG	dme-miR-275-3p	23	TCAGGTACCTGAAGTAGCGCGCG	mir-275	21	2	0	40
t0110322	23	8	TGAAGTAGTAGGTTGTATAGTTA	cel-let-7-5p	22	TGAGGTAGTAGGTTGTATAGTT	let-7	21	1	1	38
t0110367	22	8	TAATGCACTCGTCCCGGCCTTT	odi-miR-92a	22	TATTGCACTCGTCCCGGCCTTG	undef	20	2	0	38
t0110376	21	8	TTTTGTTCGTTCGGCTCGAGT	mdo-miR-375	23	TTTTGTTCGTTCGGCTCGCGTGA	mir-375	20	1	2	33
t0110406	23	8	ATGGAATGTAGAGAAGTATGGAG	dme-miR-1-3p	22	TGGAATGTAAAGAAGTATGGAG	mir-1	21	1	1	38
t0111032	23	8	TGGTATGTAAAGAAGTATGGAGT	dme-miR-1-3p	22	TGGAATGTAAAGAAGTATGGAG	mir-1	21	1	1	38
t0111186	26	8	TGGAGAACTCTTGAGGAACGTGGCAT	bta-miR-2460	22	TGGAGCTCTTGAGGCCTGGCAT	undef	21	1	4	29
t0111351	22	8	CTCTGTGCTGTGGAGGTAATAT	isc-miR-5308	23	TCTGTGCTGTGGAGGTAATATAT	undef	21	0	3	33
t0111594	23	8	TGGAATGTAAGGAAGTATGGAGC	dme-miR-1-3p	22	TGGAATGTAAAGAAGTATGGAG	mir-1	21	1	1	38
t0111639	19	8	TGGAATTTAAAGAAGTATG	crm-miR-1	20	TGGAATGTAAAGAAGTATGT	mir-1	18	1	1	32
t0111915	19	8	TGGAATGTAAATAAGTATG	crm-miR-1	20	TGGAATGTAAAGAAGTATGT	mir-1	18	1	1	32
t0112209	20	8	AGGAATGTAAGGAAGTATGG	mdo-miR-206	21	TGGAATGTAAGGAAGTGTGTG	mir-1	18	2	1	31
t0112282	22	8	TACGGCACGCGGTGAATGCCAA	dre-miR-124	22	TAAGGCACGCGGTGAATGCCAA	mir-124	21	1	0	41
t0112533	22	8	TATTGCACTCGTCCCGGCCTTA	pma-miR-92a	22	TATTGCACTCGTCCCGGCCTTA	mir-25	22	0	0	44
t0112658	22	8	TTGGGACCGTTACAATGGGCAT	isc-miR-2001	23	TTGTGACCGTTACAATGGGCATG	undef	21	1	1	38
t0112659	22	8	TGAGGTAGTAGGTGGTATAGTT	cel-let-7-5p	22	TGAGGTAGTAGGTTGTATAGTT	let-7	21	1	0	41
t0112665	19	8	TCGGGTACCTGAAGTAGCG	aae-miR-275	20	TCAGGTACCTGAAGTAGCGC	mir-275	18	1	1	32
t0112756	22	8	TCTCACTACCTTGTCTTTGTTG	tca-miR-71-3p	22	TCTCACTACCTTGTCTTTCATG	mir-71	20	2	0	38
t0113139	22	8	TAATACTGTCAGGTAAAGATGA	cqu-miR-8	22	TAATACTGTCAGGTAAAGATGT	mir-8	21	1	0	41
t0113226	25	8	TATTGCACTCGTCCCGGCCTTTATT	pma-miR-92a	22	TATTGCACTCGTCCCGGCCTTA	mir-25	22	0	3	35
t0113322	25	8	TGGGGATTTTCAACGACGGTATGAG	bmo-miR-2788	22	TGGGGTTTCAAAGCGGTATGTG	mir-2788	20	2	3	29
t0113384	22	8	TGCACGGAGAACTGATAAGGGC	dme-miR-184-3p	22	TGGACGGAGAACTGATAAGGGC	mir-184	21	1	0	41
t0113416	25	8	TGTAAGTGGATGATGCATGTACTTA	gga-miR-1799	21	TGAAGTGATGATGCCTGATTA	undef	20	1	4	27
t0113683	23	8	TTAAGTAGTAGTGCCGCAGGTAG	isc-miR-252b	22	TTAAGTAGTAGTGCCGCAGGTA	mir-252	22	0	1	41
t0113722	23	8	GCTCTGAGGGCTGAGCCGGTCGG	bta-miR-2487	22	CTCTAAGGGCTGGGCCGGTCGG	undef	20	2	1	35
t0114001	19	8	ACAGCTACTGTGATCCTGG	mmu-miR-101c	19	ACAGTACTGTGATAACTGA	undef	16	2	2	24
t0114052	20	8	AAAGTCGGTTCTAGAGAGGT	lmi-miR-10*	22	AAATTCGGTTCTAGAGAGGTTT	mir-10	19	1	2	31
t0114068	20	8	TTTGTTCGTTCGGCTCGAGG	hsa-miR-375	22	TTTGTTCGTTCGGCTCGCGTGA	mir-375	19	1	2	31
t0114071	22	8	TCTATGGTTATCTAGCTGTATG	xtr-miR-9	22	TCTTTGGTTATCTAGCTGTATG	mir-9	21	1	0	41
t0114305	23	8	TGGAATGTAAGGAAGTATGGAGG	dme-miR-1-3p	22	TGGAATGTAAAGAAGTATGGAG	mir-1	21	1	1	38
t0114377	24	8	TGAGATGTAAAGAAGTATGGAGAA	dme-miR-1-3p	22	TGGAATGTAAAGAAGTATGGAG	mir-1	20	2	2	32
t0114543	23	8	TGGAATGTAAAGAAGTATTGAGA	dme-miR-1-3p	22	TGGAATGTAAAGAAGTATGGAG	mir-1	21	1	1	38
t0114626	22	8	AGAGGTAGTAGGTTGCATAGTT	hsa-let-7d-5p	22	AGAGGTAGTAGGTTGCATAGTT	let-7	22	0	0	44
t0114632	21	8	TGCAATGTAGAGAAGTATGGA	dme-miR-1-3p	22	TGGAATGTAAAGAAGTATGGAG	mir-1	19	2	1	33
t0114722	19	8	TGCAATGTAGAGAAGTATG	crm-miR-1	20	TGGAATGTAAAGAAGTATGT	mir-1	17	2	1	29
t0114814	21	8	TCACTGAGACCCTTACTTGTG	mmu-miR-125b-5p	22	TCCCTGAGACCCTAACTTGTGA	mir-125	19	2	1	33
t0114915	19	8	TGGAATGTAAAGTATGGAG	dme-miR-1-3p	22	TGGAATGTAAAGAAGTATGGAG	mir-1	19	0	3	29
t0114951	22	8	TGGGGTAGTAGGTTGTATGGTT	hsa-let-7c	22	TGAGGTAGTAGGTTGTATGGTT	let-7	21	1	0	41
t0115093	20	7	TGAGGTAGTAGGTTGTATAT	dme-let-7-5p	21	TGAGGTAGTAGGTTGTATAGT	let-7	20	0	1	37
t0115242	20	7	TGTAATGTAAGGAAGTATGG	mdo-miR-206	21	TGGAATGTAAGGAAGTGTGTG	mir-1	18	2	1	31
t0115317	26	7	TGAGGTAGTAGGTTGTATAGTTTTTT	cel-let-7-5p	22	TGAGGTAGTAGGTTGTATAGTT	let-7	22	0	4	32
t0115449	23	7	AACTCGTAGATCCGAACTTGTGA	bfl-miR-100	23	AACCCGTAGATCCGAACTTGTGT	mir-99	21	2	0	40
t0115628	23	7	CTTTGATTGTTGCTCAGAAGGCG	isc-miR-315	22	TTTTGATTGTTGCTCAGAAGGC	mir-315	21	1	1	38
t0115645	21	7	TGGAATGTAGAAGTATGGAGA	dme-miR-1-3p	22	TGGAATGTAAAGAAGTATGGAG	mir-1	20	0	3	31
t0116478	23	7	TCGGTGCTGTGGAGGTAATATAT	isc-miR-5308	23	TCTGTGCTGTGGAGGTAATATAT	undef	22	1	0	43
t0116511	22	7	TTGTTCGTTCGGCTCGAGTTAA	ame-miR-375	22	TTTGTTCGTTCGGCTCGAGTTA	mir-375	21	0	2	36
t0116593	22	7	AACACAACATCCGGACAAGCAA	isc-miR-5315	22	AACACAACATCCGGACAAGCAC	undef	21	1	0	41
t0116670	24	7	AGGAATGTAAAGAAGTATGGAGAA	dme-miR-1-3p	22	TGGAATGTAAAGAAGTATGGAG	mir-1	21	1	2	35
t0116850	25	7	TGTAAGTAGATGATGCATGTACTTA	gga-miR-1799	21	TGAAGTGATGATGCCTGATTA	undef	20	1	4	27
t0116893	22	7	TGGGATGTAAAGAAGTATGCAG	dme-miR-1-3p	22	TGGAATGTAAAGAAGTATGGAG	mir-1	20	2	0	38
t0116961	23	7	TCGAGTACCTGAAGTAGCGCGCG	dme-miR-275-3p	23	TCAGGTACCTGAAGTAGCGCGCG	mir-275	21	2	0	40
t0117083	22	7	TGAAGTGTAAAGAAGTATGGAG	dme-miR-1-3p	22	TGGAATGTAAAGAAGTATGGAG	mir-1	20	2	0	38
t0117092	22	7	TACCCTGTAGATCCGAATTTGA	dre-miR-10a	22	TACCCTGTAGATCCGAATTTGT	mir-10	21	1	0	41
t0117136	23	7	AGGCAGTGTAGTTAGCTGATTGC	mmu-miR-34c-5p	23	AGGCAGTGTAGTTAGCTGATTGC	mir-34	23	0	0	46
t0117216	26	7	TCAGGTACCTGAAGTAGCGCGCGTAT	dme-miR-275-3p	23	TCAGGTACCTGAAGTAGCGCGCG	mir-275	23	0	3	37
t0117258	18	7	TGGAATATAAAGAAGTAT	crm-miR-1	20	TGGAATGTAAAGAAGTATGT	mir-1	17	1	2	27
t0117379	20	7	TATTTTTTTCGTTTGTGTCT	bta-miR-2421	20	TATTTTTTTGTTTCGTGTTT	undef	18	1	2	29
t0117504	22	7	TGCGGTAGTAGGTGGTATAGTT	cel-let-7-5p	22	TGAGGTAGTAGGTTGTATAGTT	let-7	20	2	0	38
t0117539	19	7	TGCCATGTAAAGAAGTATG	crm-miR-1	20	TGGAATGTAAAGAAGTATGT	mir-1	17	2	1	29
t0117556	23	7	TGAGATGTAAAGAAGTATGGAGT	dme-miR-1-3p	22	TGGAATGTAAAGAAGTATGGAG	mir-1	20	2	1	35
t0117827	24	7	TATCACAGCCAGCTTTGATGAGCT	aae-miR-2b	24	TATCACAGCCAGCTTTGATGAGCT	mir-2	24	0	0	48
t0117927	25	7	TCGGGTTGCCAGACAAAGTTAGGAT	oan-miR-429*	21	TCTTACCAGACAAAGTTAGAT	mir-8	20	1	4	27
t0118091	22	7	TGGAATGGAAGGAAGTATGGAG	dme-miR-1-3p	22	TGGAATGTAAAGAAGTATGGAG	mir-1	20	2	0	38
t0118307	24	7	ACAGACAGGCTGACAGACAGACAG	rno-miR-214	21	ACAGCAGGCACAGACAGGCAG	mir-214	20	1	3	30
t0118355	20	7	TAAGAACTTCATACCATGCT	isc-miR-276	21	TAGGAACTTCATACCATGCTC	undef	19	1	1	34
t0118403	19	7	TTGGGCTTGAAGATTGGCT	isc-miR-5305	22	TTGGGCTTGAAGATTAGCTTAG	undef	18	1	3	26
t0118428	21	7	TGGTATGTAGAGAAGTATGGA	dme-miR-1-3p	22	TGGAATGTAAAGAAGTATGGAG	mir-1	19	2	1	33
t0118625	23	7	TGGAATGTAAAGAAGGATGGAGA	dme-miR-1-3p	22	TGGAATGTAAAGAAGTATGGAG	mir-1	21	1	1	38
t0118700	25	7	TGCAAGTAGATGATGCATGTACTTA	gga-miR-1799	21	TGAAGTGATGATGCCTGATTA	undef	20	1	4	27
t0118745	21	7	TTAAGACTTGCAGTGATGTTT	hsa-miR-499a-5p	21	TTAAGACTTGCAGTGATGTTT	mir-499	21	0	0	42
t0118763	22	7	TGGTATGTAAAGAAGTATGGAT	mmu-miR-1a-3p	22	TGGAATGTAAAGAAGTATGTAT	mir-1	20	2	0	38
t0118994	21	7	TGGAATGTAAAAAAGTATGGA	dme-miR-1-3p	22	TGGAATGTAAAGAAGTATGGAG	mir-1	20	1	1	36
t0119083	18	7	TGTGATGTAAAGAAGTAT	crm-miR-1	20	TGGAATGTAAAGAAGTATGT	mir-1	16	2	2	24
t0119092	24	7	TGGAATGTAAAGAAGTATGGAAAA	dme-miR-1-3p	22	TGGAATGTAAAGAAGTATGGAG	mir-1	21	1	2	35
t0119095	24	7	TGGTATGTAAAGAAGTATGGAGAA	dme-miR-1-3p	22	TGGAATGTAAAGAAGTATGGAG	mir-1	21	1	2	35
t0119128	24	7	TGGAATGTAAAGAAGTATGGAGCT	dme-miR-1-3p	22	TGGAATGTAAAGAAGTATGGAG	mir-1	22	0	2	38
t0119218	22	7	TGAGGGAGTAGATTGTATAGTT	hsa-let-7f-5p	22	TGAGGTAGTAGATTGTATAGTT	let-7	21	1	0	41
t0119267	22	7	TGAGGTAGTCGGTTGTATAGTT	cel-let-7-5p	22	TGAGGTAGTAGGTTGTATAGTT	let-7	21	1	0	41
t0119316	21	7	CCCGATCTAACTCTTCCAGCT	ame-miR-750	22	CCAGATCTAACTCTTCCAGCTC	undef	20	1	1	36
t0119357	22	7	TGAGGTAGTAGGTTGTATTGTT	cel-let-7-5p	22	TGAGGTAGTAGGTTGTATAGTT	let-7	21	1	0	41
t0119458	20	7	TGGAATGTGGGGAAGTATGG	sja-miR-1	22	TGGAATGTGGCGAAGTATGGTC	undef	19	1	2	31
t0119471	22	7	GTTTGATTGTTGCTCAGAAGGC	isc-miR-315	22	TTTTGATTGTTGCTCAGAAGGC	mir-315	21	1	0	41
t0119635	20	7	TGAGGTAGTAGTTTGTGCTG	gga-let-7i	21	TGAGGTAGTAGTTTGTGCTGT	let-7	20	0	1	37
t0119844	23	7	ATTAAGTAGTAGTGCCGCAGGTA	isc-miR-252b	22	TTAAGTAGTAGTGCCGCAGGTA	mir-252	22	0	1	41
t0119881	22	7	TTCGGTAGTAGTGCCGCAGGTA	isc-miR-252b	22	TTAAGTAGTAGTGCCGCAGGTA	mir-252	20	2	0	38
t0120131	22	7	ACCACAGGGTAGAACCACGGAA	cfa-miR-140	21	ACCACAGGGTAGAACCACGGA	mir-140	21	0	1	39
t0120346	22	7	TGTAATGTAGAGAAGTATGGAG	dme-miR-1-3p	22	TGGAATGTAAAGAAGTATGGAG	mir-1	20	2	0	38
t0120746	19	7	TGCTGTAGTAGGTTGTATA	tca-let-7-5p	20	TGAGGTAGTAGGTTGTATAG	let-7	17	2	1	29
t0121078	22	7	TGGAGTGTAAAGATGTATGGAG	dme-miR-1-3p	22	TGGAATGTAAAGAAGTATGGAG	mir-1	20	2	0	38
t0121118	24	7	TTAAGTAGTAGTGCCGCAGGTTAA	cel-miR-252-5p	23	ATAAGTAGTAGTGCCGCAGGTAA	mir-252	22	1	1	40
t0121149	22	7	TGAATGTAAAGAAGTATGGAGA	dme-miR-1-3p	22	TGGAATGTAAAGAAGTATGGAG	mir-1	21	0	2	36
t0121385	24	7	TTGAGTAGTAGTGCCGCAGGTAAT	cel-miR-252-5p	23	ATAAGTAGTAGTGCCGCAGGTAA	mir-252	21	2	1	37
t0121454	21	7	TGAAATGTAAGGAAGTATGGA	dme-miR-1-3p	22	TGGAATGTAAAGAAGTATGGAG	mir-1	19	2	1	33
t0121591	21	7	GGAGGTAGTAGGTTGTATAGT	dme-let-7-5p	21	TGAGGTAGTAGGTTGTATAGT	let-7	20	1	0	39
t0121620	22	7	TGGCATGTAAAGAAGTATGGAT	dme-miR-1-3p	22	TGGAATGTAAAGAAGTATGGAG	mir-1	20	2	0	38
t0121808	23	7	TTTTGATTGTTGCTCAGAAAGCG	cte-miR-315	23	TTTTGATTGTTGCTCAGAAAGCC	mir-315	22	1	0	43
t0121861	21	7	TTCGTTCGTTCGGCTCGAGTT	ame-miR-375	22	TTTGTTCGTTCGGCTCGAGTTA	mir-375	20	1	1	36
t0122225	21	7	TCGAGTACCTGAAGTAGCGCG	api-miR-275	21	TCAGGTACCTGAAGTAGCGCG	mir-275	19	2	0	36
t0122247	22	7	CTAAGTAGTAGTGCCGCAGGTA	cte-miR-252b	22	CTAAGTAGTAGTGCCGCAGGTA	mir-252	22	0	0	44
t0122338	19	7	TGGAAGGTAAAGAAGTATG	crm-miR-1	20	TGGAATGTAAAGAAGTATGT	mir-1	18	1	1	32
t0122417	19	7	TGGAATGTAAAAAGTATGG	dme-miR-1-3p	22	TGGAATGTAAAGAAGTATGGAG	mir-1	19	0	3	29
t0122568	20	7	TTAAGTAGTAGTGCCGCAGA	isc-miR-252b	22	TTAAGTAGTAGTGCCGCAGGTA	mir-252	20	0	2	34
t0122597	25	7	ATGGAATGTAAAGAAGTATGGAGAA	dme-miR-1-3p	22	TGGAATGTAAAGAAGTATGGAG	mir-1	22	0	3	35
t0122675	22	7	ATGGAATGTAAAGAAGTATGGC	dme-miR-1-3p	22	TGGAATGTAAAGAAGTATGGAG	mir-1	20	1	2	33
t0122741	22	7	AACCCTTAGATCCGAACTTGTG	hsa-miR-100-5p	22	AACCCGTAGATCCGAACTTGTG	mir-99	21	1	0	41
t0122871	20	7	TCTGAGGGCTGGGCCGGTCG	bta-miR-2487	22	CTCTAAGGGCTGGGCCGGTCGG	undef	19	1	2	31
t0122947	21	7	TACAGTACTGTGATAACTGAA	hsa-miR-101-3p	21	TACAGTACTGTGATAACTGAA	mir-101	21	0	0	42
t0123026	24	7	TCCGGTACCTGAAGTAGCGCGCGT	dme-miR-275-3p	23	TCAGGTACCTGAAGTAGCGCGCG	mir-275	22	1	1	40
t0123099	21	7	TACGAACTTCATACCATGCTC	isc-miR-276	21	TAGGAACTTCATACCATGCTC	undef	20	1	0	39
t0123143	23	7	TTTTGATTGTTGCTCAGAAGGCC	cte-miR-315	23	TTTTGATTGTTGCTCAGAAAGCC	mir-315	22	1	0	43
t0123200	23	7	TCAGGTACCTGAAGTAGCGCGAA	dme-miR-275-3p	23	TCAGGTACCTGAAGTAGCGCGCG	mir-275	21	2	0	40
t0123456	23	7	TGGAATGTAAAGGAGTATGGAGA	dme-miR-1-3p	22	TGGAATGTAAAGAAGTATGGAG	mir-1	21	1	1	38
t0123470	22	7	TGCTGTAGTAGATTGTATAGTT	hsa-let-7f-5p	22	TGAGGTAGTAGATTGTATAGTT	let-7	20	2	0	38
t0123806	22	7	TACCCTGTAGATCCAAATTTGT	dre-miR-10a	22	TACCCTGTAGATCCGAATTTGT	mir-10	21	1	0	41
t0124162	22	7	AAGACGTAGATCCGAACTTGTG	hsa-miR-100-5p	22	AACCCGTAGATCCGAACTTGTG	mir-99	20	2	0	38
t0124269	25	7	AATGGCACTGGAAGAATTCACGGAT	tca-miR-263a-5p	24	AATGGCACTGGAAGAATTCACGGG	mir-263	23	1	1	42
t0124401	24	7	TAGGAACTTCATACCATGCTCGAT	dme-miR-276a-3p	22	TAGGAACTTCATACCGTGCTCT	mir-276	21	1	2	35
t0124422	24	7	TCTAGCTAGCCTCGACGACAGACC	ptr-miR-339	22	TGAGCGCCTCGACGACAGAGCC	mir-339	20	1	4	27
t0124930	18	7	TGAGGTAGTAGGTTGTGT	dme-let-7-5p	21	TGAGGTAGTAGGTTGTATAGT	let-7	18	0	3	27
t0124955	18	7	TGTAGTCTGGCAGAAACG	isc-miR-5310	21	TGTAGTCTGGCAGAAACGTCG	undef	18	0	3	27
t0124988	23	7	GGGAATGTAAAGAAGTATGGAGT	dme-miR-1-3p	22	TGGAATGTAAAGAAGTATGGAG	mir-1	21	1	1	38
t0125276	22	7	TAGGAACTTCATACCATGCTCT	dme-miR-276a-3p	22	TAGGAACTTCATACCGTGCTCT	mir-276	21	1	0	41
t0125309	21	7	TGGAATGTAAAGTAGTATGGA	dme-miR-1-3p	22	TGGAATGTAAAGAAGTATGGAG	mir-1	20	1	1	36
t0125399	22	7	TTGAGGTAGTAGGTTGTATAGT	dme-let-7-5p	21	TGAGGTAGTAGGTTGTATAGT	let-7	21	0	1	39
t0125579	22	7	TTTCGATTGTTGCTCAGAAGGC	isc-miR-315	22	TTTTGATTGTTGCTCAGAAGGC	mir-315	21	1	0	41
t0125662	24	7	AAGCCGTAGATCCGAACTTGTGAA	bfl-miR-100	23	AACCCGTAGATCCGAACTTGTGT	mir-99	21	2	1	37
t0126105	22	7	TGGGTTAGTAGGTTGTATAGTT	cel-let-7-5p	22	TGAGGTAGTAGGTTGTATAGTT	let-7	20	2	0	38
t0126141	21	7	TCCTGTACCTGAAGTAGCGCG	api-miR-275	21	TCAGGTACCTGAAGTAGCGCG	mir-275	19	2	0	36
t0126203	22	7	ATAAGTAGTAGTGCCGCAGGTA	cel-miR-252-5p	23	ATAAGTAGTAGTGCCGCAGGTAA	mir-252	22	0	1	41
t0126658	27	7	TTAAGTAGTAGTGCCGCAGGTAAATTT	cel-miR-252-5p	23	ATAAGTAGTAGTGCCGCAGGTAA	mir-252	22	1	4	31
t0126659	18	7	TGGAATAAAGAAGTATGG	dme-miR-1-3p	22	TGGAATGTAAAGAAGTATGGAG	mir-1	18	0	4	24
t0126665	21	7	TTGGGCTTGGAGATTGGCTTA	isc-miR-5305	22	TTGGGCTTGAAGATTAGCTTAG	undef	19	2	1	33
t0126710	23	7	AATCCGTAGATCCGAACTTGTGA	bfl-miR-100	23	AACCCGTAGATCCGAACTTGTGT	mir-99	21	2	0	40
t0126911	23	7	CAATGCCCATGGAAACCCCGAAT	isc-miR-5309	22	CAATGCCCATGGAAACCCCGAA	undef	22	0	1	41
t0126964	21	7	TGTTATGTAAAGAAGTATGGA	dme-miR-1-3p	22	TGGAATGTAAAGAAGTATGGAG	mir-1	19	2	1	33
t0126997	24	7	TAAGGCACGCGGTGAATGCCAATT	dme-miR-124-3p	23	TAAGGCACGCGGTGAATGCCAAG	mir-124	22	1	1	40
t0127006	20	7	TGCGTATTACATCAGGTACT	tca-miR-12-5p	21	TGAGTATTACATCAGGTACTG	mir-12	19	1	1	34
t0127041	25	7	TGGACGGAGAACTGATAAGGGCTAA	mmu-miR-184-3p	22	TGGACGGAGAACTGATAAGGGT	mir-184	22	0	3	35
t0127213	22	7	TGCAGCTCGGTAGGAAACATGG	hsa-miR-4660	23	TGCAGCTCTGGTGGAAAATGGAG	undef	20	0	5	25
t0127815	23	7	TGCACACAGCTGGTGGTATATCA	isc-miR-317	25	TGAACACAGCTGGTGGTATATCAGT	mir-317	22	1	2	37
t0128221	22	7	TTAGTTCGTTCGGCTCGAGTTA	ame-miR-375	22	TTTGTTCGTTCGGCTCGAGTTA	mir-375	21	1	0	41
t0128281	22	7	TGAGGTCGTAGGTTGTATAGTT	cel-let-7-5p	22	TGAGGTAGTAGGTTGTATAGTT	let-7	21	1	0	41
t0128786	19	7	TGAGGTAGTAGATTGTATA	hsa-let-7f-5p	22	TGAGGTAGTAGATTGTATAGTT	let-7	19	0	3	29
t0128982	18	7	TGTGTGTTAGTTTGTGTG	mmu-miR-466i-5p	20	TGTGTGTGTGTGTGTGTGTG	mir-467	16	2	2	24
t0128986	23	7	TGAGGCAGTAGGTTGTATAGTTT	cel-let-7-5p	22	TGAGGTAGTAGGTTGTATAGTT	let-7	21	1	1	38
t0128995	19	7	TGGAATGTAAAGAGTATGG	dme-miR-1-3p	22	TGGAATGTAAAGAAGTATGGAG	mir-1	19	0	3	29
t0129129	22	7	TCACGTACCTGAAGTAGCGCGC	dme-miR-275-3p	23	TCAGGTACCTGAAGTAGCGCGCG	mir-275	21	1	1	38
t0129376	23	7	TGAGGGAACTCGACGGTGCGGAG	bta-miR-2422	22	TTGAGGGGACTGAGGTGCGGAG	undef	20	1	3	30
t0129654	24	7	TGGCAGTGTGGTTAGCTGGTTGTA	dme-miR-34-5p	24	TGGCAGTGTGGTTAGCTGGTTGTG	mir-34	23	1	0	45
t0129655	22	7	ATGACTAGATCCACACTCATCC	cte-miR-279	21	TGACTAGATCCACACTCATCC	mir-279	21	0	1	39
t0129731	22	7	TGATTGTCCAAACGCAGTTCTT	dre-miR-219	22	TGATTGTCCAAACGCAATTCTT	mir-219	21	1	0	41
t0129866	22	7	TACGATTGATCGTTGTAAAGGC	cin-miR-4054-5p	20	TATGATTGATGTTTAATGGC	undef	18	2	2	28
t0129889	20	7	TGGATGTAAAGAAGTATGGA	dme-miR-1-3p	22	TGGAATGTAAAGAAGTATGGAG	mir-1	20	0	2	34
t0130097	22	7	TGAGGTAGTAGGGTGTATAGTT	cel-let-7-5p	22	TGAGGTAGTAGGTTGTATAGTT	let-7	21	1	0	41
t0130118	22	7	TCTGAGGGCTGAGCCGGTCGGG	bta-miR-2487	22	CTCTAAGGGCTGGGCCGGTCGG	undef	19	2	2	30
t0130381	21	7	TACGTTGAGTCGGTACGAATC	isc-miR-3931	23	TACTTTGAGTCGGTACGAATCCT	undef	20	1	2	33
t0130590	24	7	TATTTAGAGCCATTTGACGAGTGT	aae-miR-13	23	TATCACAGCCATTTTGACGAGTT	mir-2	20	2	3	29
t0130722	18	7	TGGACGGAGAACTGATAA	aga-miR-184	21	TGGACGGAGAACTGATAAGGG	mir-184	18	0	3	27
t0130986	21	6	CGAATCCCACTTCTGACACCA	mmu-miR-3968	21	CGAATCCCACTCCAGACACCA	undef	19	2	0	36
t0131063	22	6	TCAGGTACCTGAAGTAGCGCTT	api-miR-275	21	TCAGGTACCTGAAGTAGCGCG	mir-275	20	1	1	36
t0131074	21	6	TAGCTCAGTCGGTAGAGCATG	mmu-miR-5112	19	TAGCTCAGCGGGAGAGCAC	undef	17	2	2	26
t0131268	22	6	TGACTAGATCTACACTCATCCA	lgi-miR-279	22	TGACTAGATCCACACTCATCCA	mir-279	21	1	0	41
t0131371	25	6	CCTACCCTGTAGAACCGGGCTTTTG	bmo-miR-993a*	24	TCTACCCTGTAGATCCGGGCTTTT	mir-993	22	2	1	39
t0131528	23	6	TATTGCACTCGTCCCGGCCTTAA	pma-miR-92a	22	TATTGCACTCGTCCCGGCCTTA	mir-25	22	0	1	41
t0131539	22	6	TGAGGTAGTAAGTTGTATAGTT	cel-let-7-5p	22	TGAGGTAGTAGGTTGTATAGTT	let-7	21	1	0	41
t0131574	22	6	TTCTGATTGTTGCTCAGAAGGC	isc-miR-315	22	TTTTGATTGTTGCTCAGAAGGC	mir-315	21	1	0	41
t0131656	23	6	TAGTACTGTCAGGTAAAGATGTC	dme-miR-8-3p	23	TAATACTGTCAGGTAAAGATGTC	mir-8	22	1	0	43
t0131937	25	6	TATTGCACTCGTCCCGGCCTTTAAA	pma-miR-92a	22	TATTGCACTCGTCCCGGCCTTA	mir-25	22	0	3	35
t0131963	23	6	TGGAATGTAAAGAAGTATGGAAT	dme-miR-1-3p	22	TGGAATGTAAAGAAGTATGGAG	mir-1	21	1	1	38
t0132176	23	6	AAGCCGTAGATCCGAACTTGTGT	bfl-miR-100	23	AACCCGTAGATCCGAACTTGTGT	mir-99	22	1	0	43
t0132272	22	6	TGTAGTCTGGCAGAAACGTCGG	isc-miR-5310	21	TGTAGTCTGGCAGAAACGTCG	undef	21	0	1	39
t0132323	22	6	TTCAAGTAATCCAGGATAGGCT	hsa-miR-26a-5p	22	TTCAAGTAATCCAGGATAGGCT	mir-26	22	0	0	44
t0132358	23	6	TTAGGTAGTAGGTTGTATAGTTT	cel-let-7-5p	22	TGAGGTAGTAGGTTGTATAGTT	let-7	21	1	1	38
t0132624	22	6	TATACTGTAGATCCGAATTTGT	dre-miR-10a	22	TACCCTGTAGATCCGAATTTGT	mir-10	20	2	0	38
t0132742	22	6	TTAAGTAGTAGTGCCGCAGGCA	isc-miR-252b	22	TTAAGTAGTAGTGCCGCAGGTA	mir-252	21	1	0	41
t0132818	19	6	CTATGTGGTCTTCAGCGAG	hsa-miR-4302	18	CCAGTGTGGCTCAGCGAG	undef	16	1	3	22
t0132866	20	6	GTATCCGGCTCGACGGACCA	bmo-miR-2779	20	ATATCCGGCTCGAAGGACCA	undef	18	2	0	34
t0133320	21	6	GGACTAGATCCACACTCATCC	cte-miR-279	21	TGACTAGATCCACACTCATCC	mir-279	20	1	0	39
t0133525	27	6	TCAGGTACCTGAAGTAGCGCGCGGATT	dme-miR-275-3p	23	TCAGGTACCTGAAGTAGCGCGCG	mir-275	23	0	4	34
t0133530	21	6	GGCCCGTTGGTCTAGGGGTAT	hsa-miR-4448	20	GGCTCCTTGGTCTAGGGGTA	undef	18	2	1	31
t0133713	24	6	TGGAATGTAAAGAAGTATGGATAA	dme-miR-1-3p	22	TGGAATGTAAAGAAGTATGGAG	mir-1	21	1	2	35
t0133807	20	6	TGGGATGTAAAGAAGTATGA	cel-miR-1-3p	21	TGGAATGTAAAGAAGTATGTA	mir-1	19	1	1	34
t0133961	25	6	GGGTCTGTAGCTCAGTTGGTTAGAG	mmu-miR-5106	23	AGGTCTGTAGCTCAGTTGGCAGA	undef	21	2	2	34
t0134123	22	6	TTACTAGATCCACACTCATCCA	lgi-miR-279	22	TGACTAGATCCACACTCATCCA	mir-279	21	1	0	41
t0134165	22	6	TATTGCACTCGTCTCGGCCTTT	odi-miR-92a	22	TATTGCACTCGTCCCGGCCTTG	undef	20	2	0	38
t0134243	24	6	TGGAATGTAGGGAAGTATGGAGAA	dme-miR-1-3p	22	TGGAATGTAAAGAAGTATGGAG	mir-1	20	2	2	32
t0134318	25	6	TTAAGTAGTAGTGCCGCAGGTATAT	cel-miR-252-5p	23	ATAAGTAGTAGTGCCGCAGGTAA	mir-252	22	1	2	37
t0134363	22	6	TATAGATGATGTCTTCATGATG	isc-miR-5314	23	TATAGATGATGTCTTCATGATGC	undef	22	0	1	41
t0134403	20	6	TTTGGCACTAGCACATTTTT	mml-miR-96	22	TTTGGCACTAGCACATTTTTGC	mir-96	20	0	2	34
t0134450	19	6	GGAATGTAAGGAAGTATGG	mdo-miR-206	21	TGGAATGTAAGGAAGTGTGTG	mir-1	18	1	2	29
t0134885	23	6	TGCAGTAGTAGGTTGTATAGTTA	cel-let-7-5p	22	TGAGGTAGTAGGTTGTATAGTT	let-7	20	2	1	35
t0134978	22	6	GTGAGGTAGTAGGTTGTATAGT	dme-let-7-5p	21	TGAGGTAGTAGGTTGTATAGT	let-7	21	0	1	39
t0135005	24	6	TGCTGTAGTAGGTTGTATAGTTAA	cel-let-7-5p	22	TGAGGTAGTAGGTTGTATAGTT	let-7	20	2	2	32
t0135076	23	6	ATGAAATGTAAAGAAGTATGGAG	dme-miR-1-3p	22	TGGAATGTAAAGAAGTATGGAG	mir-1	21	1	1	38
t0135203	22	6	GTGCATTGTAGTTGCATTGCAA	bfl-miR-33	22	GTGCATTGTAGTTGCATTGCAT	mir-33	21	1	0	41
t0135220	25	6	AATGGCACTGGAAGAATTCACGGTA	tca-miR-263a-5p	24	AATGGCACTGGAAGAATTCACGGG	mir-263	23	1	1	42
t0135384	22	6	TATTGCACTCGTCTTGGCCTTT	bma-miR-92	20	TATTGCACTCGTCCCGGCCT	mir-25	18	2	2	28
t0135542	19	6	GAAGCTCGTTTCTACAGGT	dpu-miR-993	23	GAAGCTCGTTTCTACAGGTATCT	mir-993	19	0	4	26
t0135576	24	6	TGAGGTAGTAGGTTGTATGGTTAA	hsa-let-7c	22	TGAGGTAGTAGGTTGTATGGTT	let-7	22	0	2	38
t0135601	24	6	TGAAATGTAAAGAAGTATGGAGAA	dme-miR-1-3p	22	TGGAATGTAAAGAAGTATGGAG	mir-1	21	1	2	35
t0135668	25	6	TATTGCACTCGTCCCGGCCTTTTAT	pma-miR-92a	22	TATTGCACTCGTCCCGGCCTTA	mir-25	22	0	3	35
t0135737	25	6	TGGAATGTAAAGAAGTATGGAGATT	dme-miR-1-3p	22	TGGAATGTAAAGAAGTATGGAG	mir-1	22	0	3	35
t0135746	20	6	AGGCAGTGTTGTAGTAGATG	cin-miR-34	22	AGGCAGTGTAGTTAGCTAGTTG	mir-34	18	2	2	28
t0135923	24	6	CTGGAATGTAAAGAAGTATGGAGA	dme-miR-1-3p	22	TGGAATGTAAAGAAGTATGGAG	mir-1	22	0	2	38
t0135939	21	6	TGAGGTAGTAGGTTTATAGTT	cel-let-7-5p	22	TGAGGTAGTAGGTTGTATAGTT	let-7	21	0	1	39
t0135998	22	6	TGCTTAGATCCACACTCATCCA	lgi-miR-279	22	TGACTAGATCCACACTCATCCA	mir-279	20	2	0	38
t0136170	24	6	TCGGGTACCTGAAGTAGCGCGCGG	dme-miR-275-3p	23	TCAGGTACCTGAAGTAGCGCGCG	mir-275	22	1	1	40
t0136190	19	6	TGGAATGTGAAGAAGTATG	crm-miR-1	20	TGGAATGTAAAGAAGTATGT	mir-1	18	1	1	32
t0136513	22	6	TGGGATGTAAAGAAGTATGGAA	dme-miR-1-3p	22	TGGAATGTAAAGAAGTATGGAG	mir-1	20	2	0	38
t0136547	25	6	TGGAATGTAGAGAAGTATGGAGAAA	dme-miR-1-3p	22	TGGAATGTAAAGAAGTATGGAG	mir-1	21	1	3	32
t0136573	19	6	ATTATGAGACTGACGCGCT	oan-miR-1357	19	ATTATGAGATCTGAGGGCC	undef	16	2	2	24
t0136797	25	6	CACTAGACGATGTCGAGCAGCTGGA	mmu-miR-28-3p	22	CACTAGATTGTGAGCTGCTGGA	mir-28	20	2	3	29
t0136807	19	6	TGGAATGTAAAGAAGTATT	crm-miR-1	20	TGGAATGTAAAGAAGTATGT	mir-1	19	0	1	35
t0136921	24	6	CTTCCCTGTAGAACCGGGCTTTTG	bmo-miR-993a*	24	TCTACCCTGTAGATCCGGGCTTTT	mir-993	21	2	2	34
t0136992	20	6	AGGTAGTAGGTTGTATAGTT	cel-let-7-5p	22	TGAGGTAGTAGGTTGTATAGTT	let-7	20	0	2	34
t0137101	22	6	TGAGGTAGTAGTTTGTGCTGTT	mmu-let-7i-5p	22	TGAGGTAGTAGTTTGTGCTGTT	let-7	22	0	0	44
t0137221	24	6	TGGGGTAGTAGGTTGTATAGTTTT	cel-let-7-5p	22	TGAGGTAGTAGGTTGTATAGTT	let-7	21	1	2	35
t0137303	23	6	CCCGATCTAACTCTTCCAGCTCA	cte-miR-750	23	CCAGATCTAACTCTTCCAGCTCA	mir-750	22	1	0	43
t0137419	19	6	TCCTGTACCTGAAGTAGCG	aae-miR-275	20	TCAGGTACCTGAAGTAGCGC	mir-275	17	2	1	29
t0137701	20	6	TGCAATCTAAAAATGTGTAT	rno-miR-1	22	TGGAATGTAAAGAAGTGTGTAT	mir-1	18	2	2	28
t0137919	22	6	TGAGGTAGTAGGTAGTATAGTT	cel-let-7-5p	22	TGAGGTAGTAGGTTGTATAGTT	let-7	21	1	0	41
t0137989	23	6	CCTGGACGGAGAACTGATAAGGT	bmo-miR-184	24	ACTGGACGGAGAACTGATAAGGGC	mir-184	21	2	1	37
t0138117	24	6	TGGACGGAGAACTGATAAGGGAAA	mmu-miR-184-3p	22	TGGACGGAGAACTGATAAGGGT	mir-184	21	1	2	35
t0138216	20	6	CGGAATGTAGAGAAGTATGG	dme-miR-1-3p	22	TGGAATGTAAAGAAGTATGGAG	mir-1	18	2	2	28
t0138299	19	6	TAAGAACTTCATACCATGC	isc-miR-276	21	TAGGAACTTCATACCATGCTC	undef	18	1	2	29
t0138319	21	6	TTAAGTAGTAGTGCCGCAGTT	isc-miR-252b	22	TTAAGTAGTAGTGCCGCAGGTA	mir-252	20	1	1	36
t0138491	22	6	GAGATCATTGTGAAAGCTGATT	ame-bantam	23	TGAGATCATTGTGAAAGCTGATT	bantam	22	0	1	41
t0138589	20	6	GGGGTGTAGCTCAGATGGTA	cin-miR-4175-3p	19	GGTGTAGCTCCGATGGTAG	undef	17	1	3	24
t0138616	23	6	TTGAGATTGTTGCTCAGAAGGCG	isc-miR-315	22	TTTTGATTGTTGCTCAGAAGGC	mir-315	20	2	1	35
t0138699	22	6	TTATGATTGTTGCTCAGAAGGC	isc-miR-315	22	TTTTGATTGTTGCTCAGAAGGC	mir-315	21	1	0	41
t0138705	22	6	AAGCATGGATTGTGATGTAGCA	sme-miR-753c	20	AAGCTTGGATTGTGATCTCA	mir-753	18	2	2	28
t0138722	20	6	TGATTTCAGTGCGTCCATCT	sja-miR-3493	21	TGGATTTCAGTAGCATCCACT	undef	18	1	3	26
t0138793	22	6	TTAAGTAGTAGTGCCGTAGGTA	isc-miR-252b	22	TTAAGTAGTAGTGCCGCAGGTA	mir-252	21	1	0	41
t0138866	25	6	TGAAAGACATGGGTAGTGAGATGAA	cte-miR-71	23	TGAAAGACATGGGTAGTGAGATG	mir-71	23	0	2	40
t0138953	24	6	TTAGGTAGTAGTGCCGCAGGTAAT	cel-miR-252-5p	23	ATAAGTAGTAGTGCCGCAGGTAA	mir-252	21	2	1	37
t0139084	21	6	TGGAATGTAAAGAAGTATGGC	dme-miR-1-3p	22	TGGAATGTAAAGAAGTATGGAG	mir-1	20	1	1	36
t0139137	23	6	TGAGGTAGTAGTTTGTGCTGTTT	mmu-let-7i-5p	22	TGAGGTAGTAGTTTGTGCTGTT	let-7	22	0	1	41
t0139197	21	6	TTGGAATGTAAAGAAGTATGG	dme-miR-1-3p	22	TGGAATGTAAAGAAGTATGGAG	mir-1	20	0	3	31
t0139245	22	6	TATGATCTGAAGTTGACTTTCT	dps-miR-2513b	22	TATGGTCTGAAGTTGCTTTACA	mir-2513	19	2	2	30
t0139511	25	6	TAGGTGTTGTAATGTGGTCATGGTT	cte-miR-2696	21	TGGGTTTGTAATGTGGTCATG	undef	20	1	4	27
t0139693	25	6	ACAGACAGACAGACAGACCAAAATT	mmu-miR-1192	22	AAACAAACAAACAGACCAAATT	undef	20	2	3	29
t0139710	25	6	TGGAATGTAAAGAAGTATGGAGAAC	dme-miR-1-3p	22	TGGAATGTAAAGAAGTATGGAG	mir-1	22	0	3	35
t0139870	20	6	TGGAATGTAAAGACGTATGG	dme-miR-1-3p	22	TGGAATGTAAAGAAGTATGGAG	mir-1	19	1	2	31
t0140012	23	6	TGGTGTAGTAGGTTGTATAGTTA	cel-let-7-5p	22	TGAGGTAGTAGGTTGTATAGTT	let-7	20	2	1	35
t0140234	20	6	AAACCGTAGATCCGAACTTG	mdo-miR-100	21	AACCCGTAGATCCGAACTTGT	mir-99	19	1	1	34
t0140257	21	6	ATTGTACTTCATCAGGTGCTC	tca-miR-305-5p	21	ATTGTACTTCATCAGGTGCTC	mir-305	21	0	0	42
t0140260	19	6	TGGAATGTAAAGAAGTTGG	dme-miR-1-3p	22	TGGAATGTAAAGAAGTATGGAG	mir-1	19	0	3	29
t0140340	23	6	AATGTCACTGGAAGAATTCACGG	aae-miR-263a	23	AATGGCACTGGAAGAATTCACGG	mir-263	22	1	0	43
t0140358	18	6	TACGGCACGCGGTGAATG	aae-miR-124	19	TAAGGCACGCGGTGAATGC	mir-124	17	1	1	30
t0140411	21	6	TGGCGTAGTAGGTTGTATAGT	dme-let-7-5p	21	TGAGGTAGTAGGTTGTATAGT	let-7	19	2	0	36
t0140593	22	6	TGGAATGTAGAGAAGTATGTAT	mmu-miR-1a-3p	22	TGGAATGTAAAGAAGTATGTAT	mir-1	21	1	0	41
t0140779	22	6	TATTGCACTCGTCCTGGCCTTT	odi-miR-92a	22	TATTGCACTCGTCCCGGCCTTG	undef	20	2	0	38
t0140897	19	6	TAGTAACTTCATACCATGC	isc-miR-276	21	TAGGAACTTCATACCATGCTC	undef	18	1	2	29
t0141091	20	6	CCTGAGACCCTTACTTGTGA	mmu-miR-125b-5p	22	TCCCTGAGACCCTAACTTGTGA	mir-125	19	1	2	31
t0141157	23	6	ACCCTGTAGAACCGGGCTTTTGT	dme-miR-993-5p	23	TACCCTGTAGTTCCGGGCTTTTG	mir-993	20	2	2	32
t0141425	23	6	TTTTGATTGTTGCTGAGAAGGCG	isc-miR-315	22	TTTTGATTGTTGCTCAGAAGGC	mir-315	21	1	1	38
t0141511	24	6	AATGGAATGTAAAGAAGTATGGAG	dme-miR-1-3p	22	TGGAATGTAAAGAAGTATGGAG	mir-1	22	0	2	38
t0141549	23	6	TCTGTGCTGTGGAGGTAATATAA	isc-miR-5308	23	TCTGTGCTGTGGAGGTAATATAT	undef	22	1	0	43
t0141644	21	6	AAAGTCGGTTCTAGAGAGGTT	lmi-miR-10*	22	AAATTCGGTTCTAGAGAGGTTT	mir-10	20	1	1	36
t0141838	23	6	TTCTGTAGTAGTGCCGCAGGTAA	isc-miR-252b	22	TTAAGTAGTAGTGCCGCAGGTA	mir-252	20	2	1	35
t0141981	23	6	TGGAAGTGTGGTTAGCTGGTTGT	cte-miR-34	23	TGGCAGTGTGGTTAGCTGGTTGT	mir-34	22	1	0	43
t0142240	23	6	TTCGGTAGTAGTGCCGCAGGTAA	isc-miR-252b	22	TTAAGTAGTAGTGCCGCAGGTA	mir-252	20	2	1	35
t0142254	23	6	TAGCACCATTTGAATTCAGTTCT	isc-miR-285	22	TAGCACCATTTGAATTCAGTTC	mir-29	22	0	1	41
t0142267	24	6	CTCTGTGCTGTGGAGGTAATATAT	isc-miR-5308	23	TCTGTGCTGTGGAGGTAATATAT	undef	23	0	1	43
t0142299	26	6	TGGAATGAGTTAAGAAGTCGGTGATT	odi-miR-1a	22	TGGAATGTTGAGAAGTGTGATT	undef	21	1	4	29
t0142341	21	6	CGTATCCGGCTCGACGGACCA	bmo-miR-2779	20	ATATCCGGCTCGAAGGACCA	undef	18	2	1	31
t0142441	22	6	TTTTGGTTATCTAGCTGTATGA	dme-miR-9a-5p	23	TCTTTGGTTATCTAGCTGTATGA	mir-9	22	0	1	41
t0142480	23	6	TGGAGTGTAAAGAAGTATGGAGA	dme-miR-1-3p	22	TGGAATGTAAAGAAGTATGGAG	mir-1	21	1	1	38
t0142502	22	6	GACCCGTAGATCCGAACTTGTG	nve-miR-100	22	GACCCGTAGATCCGAACTTGTG	mir-99	22	0	0	44
t0142515	20	6	TGCAGTAGTAGGTTGTATAG	tca-let-7-5p	20	TGAGGTAGTAGGTTGTATAG	let-7	18	2	0	34
t0142554	22	6	TGATGTAGTAGATTGTATAGTT	hsa-let-7f-5p	22	TGAGGTAGTAGATTGTATAGTT	let-7	21	1	0	41
t0142593	23	6	TTTGGCACTAGCACATTTTTGTT	hsa-miR-96-5p	23	TTTGGCACTAGCACATTTTTGCT	mir-96	22	1	0	43
t0142930	23	6	TTCGGATCCCACTTCTGACACCA	bta-miR-2478	20	GTATCCCACTTCTGACACCA	undef	19	1	3	28
t0143030	22	6	TGAGGTAGTAGATTGAATAGTT	gga-let-7k	22	TGAGGTAGTAGATTGAATAGTT	let-7	22	0	0	44
t0143242	22	6	TGAGGTAGTAGGTTGTATCGTT	cel-let-7-5p	22	TGAGGTAGTAGGTTGTATAGTT	let-7	21	1	0	41
t0143246	22	6	TGATTTAGTAGGTTGTATAGTT	cel-let-7-5p	22	TGAGGTAGTAGGTTGTATAGTT	let-7	20	2	0	38
t0143385	23	6	TGTTGATTGTTGCTCAGAAGGCG	isc-miR-315	22	TTTTGATTGTTGCTCAGAAGGC	mir-315	21	1	1	38
t0143553	18	6	GGAATGTAAAGAAGTATG	crm-miR-1	20	TGGAATGTAAAGAAGTATGT	mir-1	18	0	2	30
t0143794	21	6	TGAGGTAGTGGGTTGTATAGT	dme-let-7-5p	21	TGAGGTAGTAGGTTGTATAGT	let-7	20	1	0	39
t0143800	20	6	TGGCTAGATCCACACTCATC	cte-miR-279	21	TGACTAGATCCACACTCATCC	mir-279	19	1	1	34
t0143816	21	6	TTGAGTAGTAGTGCCGCAGGT	isc-miR-252b	22	TTAAGTAGTAGTGCCGCAGGTA	mir-252	20	1	1	36
t0143887	20	6	TGAGGTAGTAGGTTGTGTGG	aca-let-7b	21	TGAGGTAGTAGGTTGTGTGGT	let-7	20	0	1	37
t0143927	22	6	TGACTAGATCCACATTCATCCA	lgi-miR-279	22	TGACTAGATCCACACTCATCCA	mir-279	21	1	0	41
t0143944	19	6	TGATATGTAAAGAAGTATG	crm-miR-1	20	TGGAATGTAAAGAAGTATGT	mir-1	17	2	1	29
t0143947	23	6	TTCGTATCCCACTTCTGACACCA	bta-miR-2478	20	GTATCCCACTTCTGACACCA	undef	20	0	3	31
t0144026	22	6	TTTTGATCGTTGCTCAGAAGGC	isc-miR-315	22	TTTTGATTGTTGCTCAGAAGGC	mir-315	21	1	0	41
t0144144	23	6	TGAGGTAGTAGGTTGTATAATTT	cel-let-7-5p	22	TGAGGTAGTAGGTTGTATAGTT	let-7	21	1	1	38
t0144365	23	6	TTGTGCGTGTGACAGCGGCTATT	lmi-miR-210	23	CTTGTGCGTGTGACAGCGGCTAT	mir-210	22	0	2	38
t0144451	25	6	TGAGTATTACATCAGGTACTGGTAT	dme-miR-12-5p	23	TGAGTATTACATCAGGTACTGGT	mir-12	23	0	2	40
t0144466	20	6	TACCACAGGGTAGAACCACG	mmu-miR-140-3p	21	TACCACAGGGTAGAACCACGG	mir-140	20	0	1	37
t0144494	19	6	TGGAATGGAAAGAAGTATG	crm-miR-1	20	TGGAATGTAAAGAAGTATGT	mir-1	18	1	1	32
t0144595	19	6	TGGAATATAAAGAAGTATG	crm-miR-1	20	TGGAATGTAAAGAAGTATGT	mir-1	18	1	1	32
t0144617	23	6	TTAAGTAGTAGTGCCGCAGGTTA	isc-miR-252b	22	TTAAGTAGTAGTGCCGCAGGTA	mir-252	22	0	1	41
t0144636	19	6	CGGAATGTAAAGAAGTATG	crm-miR-1	20	TGGAATGTAAAGAAGTATGT	mir-1	18	1	1	32
t0144895	20	6	ACTTTGAGTCGGTACGAATC	isc-miR-3931	23	TACTTTGAGTCGGTACGAATCCT	undef	20	0	3	31
t0145003	19	6	TCTGAGGGCTGGGCCGGTC	bta-miR-2487	22	CTCTAAGGGCTGGGCCGGTCGG	undef	18	1	3	26
t0145150	18	6	TGTCATGTAAAGAAGTAT	crm-miR-1	20	TGGAATGTAAAGAAGTATGT	mir-1	16	2	2	24
t0145193	27	6	TGCAGATCTTGGTGGTAGTAGCAAATA	sha-miR-716b	25	AGATCTTGGTGGTAGTAGCAAATAT	mir-716	24	0	4	36
t0145290	26	6	TGGACGGAGAACTGATAAGGGCTATT	mmu-miR-184-3p	22	TGGACGGAGAACTGATAAGGGT	mir-184	22	0	4	32
t0145492	18	6	TGGAATGTACAAGTATGG	crm-miR-1	20	TGGAATGTAAAGAAGTATGT	mir-1	16	2	2	24
t0145654	20	6	TGCCTAGATCCACACTCATC	cte-miR-279	21	TGACTAGATCCACACTCATCC	mir-279	19	1	1	34
t0145664	22	6	AAGGAACTTCATACCATGCTCG	isc-miR-276	21	TAGGAACTTCATACCATGCTC	undef	20	1	1	36
t0145772	25	6	TGTAGTCTGGCAGAAACGTCGGTTA	isc-miR-5310	21	TGTAGTCTGGCAGAAACGTCG	undef	21	0	4	30
t0145806	20	6	TGGGGTGTAAAGAAGTATGG	dme-miR-1-3p	22	TGGAATGTAAAGAAGTATGGAG	mir-1	18	2	2	28
t0145840	18	6	ATCCGGCTCGACGGACCA	bmo-miR-2779	20	ATATCCGGCTCGAAGGACCA	undef	17	1	2	27
t0145963	18	6	TACTTGTAGATCCGAATT	sha-miR-10a	18	TACCCTGTAGATCCGAAT	mir-10	16	1	2	25
t0146353	20	6	TGGAATGTAGAGAAGTATGT	crm-miR-1	20	TGGAATGTAAAGAAGTATGT	mir-1	19	1	0	37
t0146377	25	6	AACCCGTAGATCCGAACTTGTGAAC	tca-miR-100-5p	24	AACCCGTAGATCCGAACTTGTGGG	mir-99	22	2	1	39
t0146389	23	6	TCAGGGACCTGAAGTAGCGCGCG	dme-miR-275-3p	23	TCAGGTACCTGAAGTAGCGCGCG	mir-275	22	1	0	43
t0146756	24	6	TGAAAGACATGGGTAGTGAGATAT	spu-miR-71	23	TGAAAGACATGGGTAGTGAGATT	mir-71	23	0	1	43
t0146882	26	6	TATTGCACTCGTCCCGGCCTTTTTTT	odi-miR-92a	22	TATTGCACTCGTCCCGGCCTTG	undef	21	1	4	29
t0147043	20	6	AAGAGAGCAATCCGTGGACA	dme-miR-281-2-5p	22	AAGAGAGCTATCCGTCGACAGT	mir-46	18	2	2	28
t0147060	24	6	TAATACTGTCAGGTAAAGATGTAA	dme-miR-8-3p	23	TAATACTGTCAGGTAAAGATGTC	mir-8	22	1	1	40
t0147262	22	6	TGCAATGTAAAGAAGTATGGAT	dme-miR-1-3p	22	TGGAATGTAAAGAAGTATGGAG	mir-1	20	2	0	38
t0147548	21	6	TCCACAGGGTAGAACCACGGA	bta-miR-140	22	TACCACAGGGTAGAACCACGGA	mir-140	21	0	1	39
t0147549	24	6	ATTGTACTTCATCAGGTGCTCTGG	aae-miR-305	24	ATTGTACTTCATCAGGTGCTCTGG	mir-305	24	0	0	48
t0148567	21	6	TTAGGTAGTAGTGCCGCAGGT	isc-miR-252b	22	TTAAGTAGTAGTGCCGCAGGTA	mir-252	20	1	1	36
t0148676	22	6	GGAGGTAGTAGATTGTATAGTT	hsa-let-7f-5p	22	TGAGGTAGTAGATTGTATAGTT	let-7	21	1	0	41
t0148862	23	6	TGGAATGTAAAGAAGTATGGACA	dme-miR-1-3p	22	TGGAATGTAAAGAAGTATGGAG	mir-1	21	1	1	38
t0148943	20	6	TAGCAACTTCATACCATGCT	isc-miR-276	21	TAGGAACTTCATACCATGCTC	undef	19	1	1	34
t0148987	24	6	TTGTGATTGTTGCTCAGAAGGCGT	isc-miR-315	22	TTTTGATTGTTGCTCAGAAGGC	mir-315	21	1	2	35
t0149023	22	6	TGGGATGTAAAGATGTATGGAG	dme-miR-1-3p	22	TGGAATGTAAAGAAGTATGGAG	mir-1	20	2	0	38
t0149141	23	6	TGGAATCTAAAGAAGTATGGAGA	dme-miR-1-3p	22	TGGAATGTAAAGAAGTATGGAG	mir-1	21	1	1	38
t0149464	22	6	TGGAGTAGTAGATTGTATAGTT	hsa-let-7f-5p	22	TGAGGTAGTAGATTGTATAGTT	let-7	20	2	0	38
t0149502	25	6	TTAAGTAGTAGTGCCGCAGGTATTT	isc-miR-252b	22	TTAAGTAGTAGTGCCGCAGGTA	mir-252	22	0	3	35
t0149526	18	6	TGCTATGTAAAGAAGTAT	crm-miR-1	20	TGGAATGTAAAGAAGTATGT	mir-1	16	2	2	24
t0149549	23	6	TGAGGGAGTAGGTTGTATAGTTA	cel-let-7-5p	22	TGAGGTAGTAGGTTGTATAGTT	let-7	21	1	1	38
t0149588	21	6	TGGGCGGAGAACTGATAAGGG	aga-miR-184	21	TGGACGGAGAACTGATAAGGG	mir-184	20	1	0	39
t0149604	23	6	TTGGAATGTAAAGAAGTATGGAG	dme-miR-1-3p	22	TGGAATGTAAAGAAGTATGGAG	mir-1	22	0	1	41
t0149712	20	6	CATCTTACCAGACAGCATTA	dme-miR-8-5p	22	CATCTTACCGGGCAGCATTAGA	mir-8	18	2	2	28
t0149718	23	6	AGCAGCATTGTACAGGGCTATCA	hsa-miR-107	23	AGCAGCATTGTACAGGGCTATCA	mir-103	23	0	0	46
t0149726	20	6	TGGGATGTAAAGAAGTATGT	crm-miR-1	20	TGGAATGTAAAGAAGTATGT	mir-1	19	1	0	37
t0149740	22	6	ATGAAATGTAAAGAAGTATGGA	dme-miR-1-3p	22	TGGAATGTAAAGAAGTATGGAG	mir-1	20	1	2	33
t0149774	24	6	TATGTGTGCCTTTTACCACGTTTT	tca-miR-3813-5p	23	TATTCTGCTCTTTTCGACGTTTT	undef	20	2	3	29
t0149839	20	6	AAGCTCGTAGTTGGATCTCA	sme-miR-753c	20	AAGCTTGGATTGTGATCTCA	mir-753	17	2	2	26
t0150073	18	6	TGAGGTAGTAGTTTGTGC	ssc-let-7i	19	TGAGGTAGTAGTTTGTGCT	let-7	18	0	1	33
t0150170	24	6	TGAGGTAGTAGGTTGTGTGGTTAT	hsa-let-7b-5p	22	TGAGGTAGTAGGTTGTGTGGTT	let-7	22	0	2	38
t0150432	23	6	TTAAGGAGTAGTGCCGCAGGTAA	cel-miR-252-5p	23	ATAAGTAGTAGTGCCGCAGGTAA	mir-252	21	2	0	40
t0150468	21	6	TCGGTGGGATTTTCGTCCGTC	isc-miR-278	22	TCGGTGGGATTTTCGTCCGTTT	undef	20	1	1	36
t0150710	22	6	TACGGCACTCGTCCCGGCCTTT	bma-miR-92	20	TATTGCACTCGTCCCGGCCT	mir-25	18	2	2	28
t0150734	19	6	TCTGTGGTTATCTAGCTGT	aca-miR-9	20	TCTTTGGTTATCTAGCTGTA	mir-9	18	1	1	32
t0150749	23	6	GGAGGTAGTAGGTTGTATAGTTA	cel-let-7-5p	22	TGAGGTAGTAGGTTGTATAGTT	let-7	21	1	1	38
t0151178	21	6	AACACGTAGATCCGAACTTGT	mdo-miR-100	21	AACCCGTAGATCCGAACTTGT	mir-99	20	1	0	39
t0151302	24	6	TCTCTGTGCTGTGGAGGTAATATA	isc-miR-5308	23	TCTGTGCTGTGGAGGTAATATAT	undef	22	0	3	35
t0151362	19	6	TGGAATGTAAAGAGGTATG	crm-miR-1	20	TGGAATGTAAAGAAGTATGT	mir-1	18	1	1	32
t0151515	23	6	CATCTTACCAGACAGCATTAGAA	dme-miR-8-5p	22	CATCTTACCGGGCAGCATTAGA	mir-8	20	2	1	35
t0151534	26	6	TGTGAAGAGTGAGGCCCAGCGTTGAT	cte-miR-2690	23	TGTGAAAGTGAGGCCAGTGTGGT	undef	21	2	3	31
t0151735	22	6	TGGACTGTAAAGAAGTATGGAG	dme-miR-1-3p	22	TGGAATGTAAAGAAGTATGGAG	mir-1	21	1	0	41
t0151762	23	6	TGTAATGTAAAGAAGTATGGAGT	dme-miR-1-3p	22	TGGAATGTAAAGAAGTATGGAG	mir-1	21	1	1	38
t0151822	18	6	GTGAGCAAAGTTTCAGGT	cbr-miR-87	20	GTGAGCAAAGTTTCAGGTGT	mir-87	18	0	2	30
t0151897	22	6	TTTGTTCGTTCGGCTCGAGGTA	ame-miR-375	22	TTTGTTCGTTCGGCTCGAGTTA	mir-375	21	1	0	41
t0152014	24	6	TCTCTGTGCTGTGGAGGTAATATT	isc-miR-5308	23	TCTGTGCTGTGGAGGTAATATAT	undef	22	0	3	35
t0152148	19	6	TGGATTGTAAAGAAGTATG	crm-miR-1	20	TGGAATGTAAAGAAGTATGT	mir-1	18	1	1	32
t0152248	19	6	TAATACTGTCAGGTAAAGA	cqu-miR-8	22	TAATACTGTCAGGTAAAGATGT	mir-8	19	0	3	29
t0152785	18	5	TCGGTGGGATTTTCGTCC	isc-miR-278	22	TCGGTGGGATTTTCGTCCGTTT	undef	18	0	4	24
t0152826	21	5	GTGAGGTAGTAGGTTGTATAG	tca-let-7-5p	20	TGAGGTAGTAGGTTGTATAG	let-7	20	0	1	37
t0153028	26	5	TAATACTGTCAGGTAAAGATGTCTTT	dme-miR-8-3p	23	TAATACTGTCAGGTAAAGATGTC	mir-8	23	0	3	37
t0153060	26	5	TCAGGTACCTGAAGTAGCGCGCTTAT	dme-miR-275-3p	23	TCAGGTACCTGAAGTAGCGCGCG	mir-275	22	1	3	34
t0153073	21	5	ATCGAATGTAAAGAAGTATGG	dme-miR-1-3p	22	TGGAATGTAAAGAAGTATGGAG	mir-1	19	1	3	28
t0153193	21	5	TTGAGTGATGAGAACCATGGA	gga-miR-3538	21	GTTCGGTGATGAAACCATGGA	mir-3538	18	2	2	28
t0153294	21	5	CTCCCTGAGACCCTTACTTGT	mmu-miR-125b-5p	22	TCCCTGAGACCCTAACTTGTGA	mir-125	19	1	3	28
t0153358	22	5	TGGATAGATCCACACTCATCCA	lgi-miR-279	22	TGACTAGATCCACACTCATCCA	mir-279	20	2	0	38
t0153418	22	5	TGAGGTAGTAGCTTGTATAGTT	cel-let-7-5p	22	TGAGGTAGTAGGTTGTATAGTT	let-7	21	1	0	41
t0153469	20	5	TGGAATGTAGAGAAATATGG	dme-miR-1-3p	22	TGGAATGTAAAGAAGTATGGAG	mir-1	18	2	2	28
t0153511	23	5	TAATACTGTCAGGTAAAGATGTA	dme-miR-8-3p	23	TAATACTGTCAGGTAAAGATGTC	mir-8	22	1	0	43
t0153542	23	5	TTAAGTAGTAGTGCCGTAGGTAA	cel-miR-252-5p	23	ATAAGTAGTAGTGCCGCAGGTAA	mir-252	21	2	0	40
t0153656	19	5	AAGAGAGCAATCCGTGGAC	aae-miR-281	19	AAGAGAGCTATCCGTCGAC	mir-46	17	2	0	32
t0153775	20	5	TGAGGGAGTAGGTTGTATAG	tca-let-7-5p	20	TGAGGTAGTAGGTTGTATAG	let-7	19	1	0	37
t0153983	22	5	TGAGGTAGTAGGTTGTATAGAA	cel-let-7-5p	22	TGAGGTAGTAGGTTGTATAGTT	let-7	20	2	0	38
t0154009	21	5	TGAGGTAGTAGGTTGTAGTTT	hsa-let-7c	22	TGAGGTAGTAGGTTGTATGGTT	let-7	20	1	1	36
t0154020	20	5	TAGAATGTAGAGAAGTATGG	dme-miR-1-3p	22	TGGAATGTAAAGAAGTATGGAG	mir-1	18	2	2	28
t0154119	23	5	TGCCAGTGTGGTTAGCTGGTTGT	cte-miR-34	23	TGGCAGTGTGGTTAGCTGGTTGT	mir-34	22	1	0	43
t0154237	22	5	TGAGTTAGTAGGTCGTATAGTT	cel-let-7-5p	22	TGAGGTAGTAGGTTGTATAGTT	let-7	20	2	0	38
t0154351	23	5	TGCGATCATTGTGAAAGCTGATT	ame-bantam	23	TGAGATCATTGTGAAAGCTGATT	bantam	22	1	0	43
t0154364	23	5	CCATATCTAACTCTTCCAGCTCA	cte-miR-750	23	CCAGATCTAACTCTTCCAGCTCA	mir-750	22	1	0	43
t0154402	22	5	TCAGGTACCTGAAGTAGCGCTA	api-miR-275	21	TCAGGTACCTGAAGTAGCGCG	mir-275	20	1	1	36
t0154549	26	5	CTACCCTGTAGAACCGGGCTTTTGTT	dps-miR-993*	24	CTACCCTGTAGTTCCGGGCTTTTG	mir-993	22	2	2	36
t0154634	22	5	AGGAATGTAAAGAAGTATGGAA	dme-miR-1-3p	22	TGGAATGTAAAGAAGTATGGAG	mir-1	20	2	0	38
t0154695	20	5	GAGCAGCAAGGACTGGACGC	mmu-miR-1907	22	GAGCAGCAGAGGATCTGGAGGT	undef	18	2	2	28
t0154889	22	5	TGAGGTAGTAGATTGTATGGTT	pma-let-7c	22	TGAGGTAGTAGATTGTATGGTT	let-7	22	0	0	44
t0154971	21	5	CAGGTACCTGAAGTAGCGCGC	dme-miR-275-3p	23	TCAGGTACCTGAAGTAGCGCGCG	mir-275	21	0	2	36
t0154983	25	5	CTCTGAGGGCTGAGCCGGTCGGGCT	bta-miR-2487	22	CTCTAAGGGCTGGGCCGGTCGG	undef	20	2	3	29
t0155014	23	5	TAAGGCACGCGGTGAATGCCAAA	dme-miR-124-3p	23	TAAGGCACGCGGTGAATGCCAAG	mir-124	22	1	0	43
t0155029	20	5	TGGGATGTAAAGAAGTATGC	cin-miR-1-3p	22	TGGAATGTAAAGAAGTATGCGT	mir-1	19	1	2	31
t0155461	22	5	TGTGGTAGTAGGTTGTATGGTT	hsa-let-7c	22	TGAGGTAGTAGGTTGTATGGTT	let-7	21	1	0	41
t0155473	25	5	CCAGATCTAACTCTTCCAGCTCAAA	cte-miR-750	23	CCAGATCTAACTCTTCCAGCTCA	mir-750	23	0	2	40
t0155502	23	5	TGAGGTAGGAGGTTGTATAGTTA	hsa-let-7e-5p	22	TGAGGTAGGAGGTTGTATAGTT	let-7	22	0	1	41
t0155537	22	5	TCAGGTACCTGAGGTAGCGCGC	dme-miR-275-3p	23	TCAGGTACCTGAAGTAGCGCGCG	mir-275	21	1	1	38
t0155599	20	5	TGGAGTAGTAGGTTGTATAG	tca-let-7-5p	20	TGAGGTAGTAGGTTGTATAG	let-7	18	2	0	34
t0155649	21	5	TTTGGTCGTTCGGCTCGAGTT	ame-miR-375	22	TTTGTTCGTTCGGCTCGAGTTA	mir-375	20	1	1	36
t0155774	23	5	TGGACACCATAGACTTGCAGTAT	oan-miR-1421h	21	TGGTCACCTGACTTGCAGTGT	mir-1421	19	2	2	30
t0155867	23	5	TCCGATGTGGTCTAGTGGCTAGG	ssc-miR-2476	21	TCCCTGTGGTCTAGTGGTTAG	mir-2476	19	2	2	30
t0155873	24	5	GGGTCTGTAGCTCAGTTGGTTAGA	mmu-miR-5106	23	AGGTCTGTAGCTCAGTTGGCAGA	undef	21	2	1	37
t0155886	22	5	TTAGGATTGTTGCTCAGAAGGC	isc-miR-315	22	TTTTGATTGTTGCTCAGAAGGC	mir-315	20	2	0	38
t0155900	21	5	ACACTGTAGATCCGAATTTGT	dps-miR-10	21	ACCCTGTAGATCCGAATTTGT	mir-10	20	1	0	39
t0156339	23	5	TGAGCACAGCTGGTGGTATATCA	isc-miR-317	25	TGAACACAGCTGGTGGTATATCAGT	mir-317	22	1	2	37
t0156386	25	5	TGAAAGTAGATGATGCATGTACTTA	gga-miR-1799	21	TGAAGTGATGATGCCTGATTA	undef	20	1	4	27
t0156399	22	5	TACTAACTTCATACCATGCTCG	isc-miR-276	21	TAGGAACTTCATACCATGCTC	undef	19	2	1	33
t0156561	23	5	TGACATGTAAAGAAGTATGGAGA	dme-miR-1-3p	22	TGGAATGTAAAGAAGTATGGAG	mir-1	20	2	1	35
t0156629	19	5	TTTGTTCGTTCGGCTCGGG	hsa-miR-375	22	TTTGTTCGTTCGGCTCGCGTGA	mir-375	19	0	3	29
t0156704	21	5	TGACTAGATCCACATTCATCC	cte-miR-279	21	TGACTAGATCCACACTCATCC	mir-279	20	1	0	39
t0156874	22	5	TGGCCGGAGAACTGATAAGGGC	dme-miR-184-3p	22	TGGACGGAGAACTGATAAGGGC	mir-184	21	1	0	41
t0157045	24	5	AACCCGTAGATCCGAACTTGTGTT	asu-miR-100a	24	AACCCGTAGATCCGAACTTGTGTT	mir-99	24	0	0	48
t0157109	22	5	TAAGTTGAGTCGGTACGAATCC	isc-miR-3931	23	TACTTTGAGTCGGTACGAATCCT	undef	20	2	1	35
t0157138	21	5	TATCCTGTAGATCCGAATTTG	dre-miR-10a	22	TACCCTGTAGATCCGAATTTGT	mir-10	20	1	1	36
t0157318	23	5	TTTTGATTGTTGTTCAGAAGGCG	isc-miR-315	22	TTTTGATTGTTGCTCAGAAGGC	mir-315	21	1	1	38
t0157540	22	5	TGAGGTAGTAGGTTGTATAGTG	cel-let-7-5p	22	TGAGGTAGTAGGTTGTATAGTT	let-7	21	1	0	41
t0157674	21	5	TCAGGAACCTGAAGTAGCGCG	api-miR-275	21	TCAGGTACCTGAAGTAGCGCG	mir-275	20	1	0	39
t0157706	23	5	TAGGAACTTCATACCATGCTCAA	isc-miR-276	21	TAGGAACTTCATACCATGCTC	undef	21	0	2	36
t0157800	21	5	TGACTAGATCCACACTCATCA	lgi-miR-279	22	TGACTAGATCCACACTCATCCA	mir-279	21	0	1	39
t0157884	22	5	TATGGAATGTAAAGAAGTATGG	dme-miR-1-3p	22	TGGAATGTAAAGAAGTATGGAG	mir-1	20	0	4	28
t0158020	22	5	TGATGTAGTAGGTTGTATGGTT	hsa-let-7c	22	TGAGGTAGTAGGTTGTATGGTT	let-7	21	1	0	41
t0158112	25	5	ATTGTACTTCATCAGGTGCTCTGGA	aae-miR-305	24	ATTGTACTTCATCAGGTGCTCTGG	mir-305	24	0	1	45
t0158139	22	5	TCCTGTACCTGAAGTAGCGCGC	dme-miR-275-3p	23	TCAGGTACCTGAAGTAGCGCGCG	mir-275	20	2	1	35
t0158262	19	5	AATGGCACTGGAAGAATTC	bmo-miR-263a	21	AATGGCACTGGAAGAATTCAC	mir-263	19	0	2	32
t0158321	22	5	TACCCGGTAGATCCGAATTTGT	dre-miR-10a	22	TACCCTGTAGATCCGAATTTGT	mir-10	21	1	0	41
t0158495	21	5	TGAGGTAGTAGGTTGTGTAGT	dme-let-7-5p	21	TGAGGTAGTAGGTTGTATAGT	let-7	20	1	0	39
t0158534	23	5	TCGAATGTAAAGAAGTATGGAGA	dme-miR-1-3p	22	TGGAATGTAAAGAAGTATGGAG	mir-1	21	1	1	38
t0158593	20	5	TGGAATATAGAGAAGTATGG	dme-miR-1-3p	22	TGGAATGTAAAGAAGTATGGAG	mir-1	18	2	2	28
t0158610	19	5	GAGGTAGTAGGTTGTATAG	tca-let-7-5p	20	TGAGGTAGTAGGTTGTATAG	let-7	19	0	1	35
t0158666	20	5	TTAGGTAGTAGTGCCGCAGG	isc-miR-252b	22	TTAAGTAGTAGTGCCGCAGGTA	mir-252	19	1	2	31
t0158668	24	5	TTCAGGTACAGATGGGAGTTTGTG	gga-miR-1712	22	TTCAGTTATCAGTGGAGTTTGG	undef	20	1	4	27
t0158907	23	5	TTTCAATGAAGTGTCATGTCCAT	age-miR-513c	22	TTCTCAAGAAGGTGTCATTCAT	mir-506	20	0	5	25
t0158947	18	5	TGGAATGTAGGGAAGTAT	crm-miR-1	20	TGGAATGTAAAGAAGTATGT	mir-1	16	2	2	24
t0158988	25	5	TAATACTGTCAGGTAAAGATGTCAT	dme-miR-8-3p	23	TAATACTGTCAGGTAAAGATGTC	mir-8	23	0	2	40
t0159028	18	5	TGGAATGTAAAGAAGGAT	mmu-miR-1a-3p	22	TGGAATGTAAAGAAGTATGTAT	mir-1	18	0	4	24
t0159036	23	5	CTTGAAAACTCGTATGCCTGAAG	mmu-miR-694	19	CTGAAAATGTTGCCTGAAG	undef	19	0	4	26
t0159211	25	5	TGGAATGTAAGGAAGTATGGAGAAA	dme-miR-1-3p	22	TGGAATGTAAAGAAGTATGGAG	mir-1	21	1	3	32
t0159239	22	5	TGGAAGACTAGTGATTTTGTTG	gga-miR-7	22	TGGAAGACTAGTGATTTTGTTG	mir-7	22	0	0	44
t0159407	18	5	CGGAATGTAAAGAAGTAT	crm-miR-1	20	TGGAATGTAAAGAAGTATGT	mir-1	17	1	2	27
t0159439	21	5	TGACTAGATTCACACTCATCC	cte-miR-279	21	TGACTAGATCCACACTCATCC	mir-279	20	1	0	39
t0159595	22	5	TGAGGTAGTAGGTTGTATAGGT	cel-let-7-5p	22	TGAGGTAGTAGGTTGTATAGTT	let-7	21	1	0	41
t0159763	23	5	CAAGTTCGGTTCTAGAGAGGTTT	dme-miR-10-3p	23	CAAATTCGGTTCTAGAGAGGTTT	mir-10	22	1	0	43
t0159820	21	5	TCTTGAGACCCTTACTTGTGA	mmu-miR-125b-5p	22	TCCCTGAGACCCTAACTTGTGA	mir-125	19	2	1	33
t0160412	23	5	TGAAAGACATGGGAAGTGAGATG	cte-miR-71	23	TGAAAGACATGGGTAGTGAGATG	mir-71	22	1	0	43
t0160510	18	5	TGGAATGTAAAGAAGTGG	dme-miR-1-3p	22	TGGAATGTAAAGAAGTATGGAG	mir-1	18	0	4	24
t0160535	21	5	TTTTGATTTGCTCAGAAGGCG	isc-miR-315	22	TTTTGATTGTTGCTCAGAAGGC	mir-315	20	0	3	31
t0160653	20	5	CAATGCCCATGGAAACCCCG	isc-miR-5309	22	CAATGCCCATGGAAACCCCGAA	undef	20	0	2	34
t0160807	24	5	TCGAAGCACGATGACGTGCTCTTC	hsa-miR-196b-3p	22	TCGACAGCACGACACTGCCTTC	mir-196	20	1	4	27
t0160919	19	5	CTAAGTACTAGCGCCGTAG	spu-miR-252a	22	CTAAGTACTAGTGCCGTAGGTT	mir-252	18	1	3	26
t0160956	21	5	TGATTAGATCCACACTCATCC	cte-miR-279	21	TGACTAGATCCACACTCATCC	mir-279	20	1	0	39
t0161203	20	5	TCTGGTACCTGAAGTAGCGC	aae-miR-275	20	TCAGGTACCTGAAGTAGCGC	mir-275	19	1	0	37
t0161486	22	5	TGAGGTAGTAGATTGTATAGTA	hsa-let-7f-5p	22	TGAGGTAGTAGATTGTATAGTT	let-7	21	1	0	41
t0161601	21	5	GAGTTAGTAGGTTGTATAGTT	cel-let-7-5p	22	TGAGGTAGTAGGTTGTATAGTT	let-7	20	1	1	36
t0161703	24	5	TCCGGTACCTGAAGTAGCGCGCGA	dme-miR-275-3p	23	TCAGGTACCTGAAGTAGCGCGCG	mir-275	22	1	1	40
t0161745	23	5	TATCACAGCCAGCTTTGATGAGT	lgi-miR-2c	23	TATCACAGCCAGCTTTGATGAGT	mir-2	23	0	0	46
t0161756	23	5	TCCCATATGGTCTAGCGGTTAGG	ssc-miR-2476	21	TCCCTGTGGTCTAGTGGTTAG	mir-2476	19	2	2	30
t0162083	21	5	CCCTATCTAACTCTTCCAGCT	ame-miR-750	22	CCAGATCTAACTCTTCCAGCTC	undef	19	2	1	33
t0162168	24	5	TTAAGTAGTAGTGCCGCAGGTAAG	cel-miR-252-5p	23	ATAAGTAGTAGTGCCGCAGGTAA	mir-252	22	1	1	40
t0162193	22	5	TGCAGTGTAAAGAAGTATGGAG	dme-miR-1-3p	22	TGGAATGTAAAGAAGTATGGAG	mir-1	20	2	0	38
t0162210	22	5	GGGAATGTAAAGAAGTATGGAT	dme-miR-1-3p	22	TGGAATGTAAAGAAGTATGGAG	mir-1	20	2	0	38
t0162422	19	5	TACTGAGTTGGAGGCTGAA	hsa-miR-378b	19	ACTGGACTTGGAGGCAGAA	undef	16	2	2	24
t0162465	22	5	TTAAGTAGTAGTGCTGCAGGTA	isc-miR-252b	22	TTAAGTAGTAGTGCCGCAGGTA	mir-252	21	1	0	41
t0162767	22	5	AAAGCAACATCCGGACAAGCAC	isc-miR-5315	22	AACACAACATCCGGACAAGCAC	undef	20	2	0	38
t0162778	21	5	TACTCTGTAGATCCGAATTTG	dre-miR-10a	22	TACCCTGTAGATCCGAATTTGT	mir-10	20	1	1	36
t0163062	22	5	AACTCGTAGATCCGAACTTGTG	hsa-miR-100-5p	22	AACCCGTAGATCCGAACTTGTG	mir-99	21	1	0	41
t0163223	22	5	TTGAATGTAAGGAAGTATGGAG	dme-miR-1-3p	22	TGGAATGTAAAGAAGTATGGAG	mir-1	20	2	0	38
t0163293	18	5	TGATATGTAAAGAAGTAT	crm-miR-1	20	TGGAATGTAAAGAAGTATGT	mir-1	16	2	2	24
t0163323	26	5	TGTAGATGTGACAGACAGTGGAGACA	dps-miR-989	22	TGTGATGTGACGTAGTGGAACA	mir-989	21	1	4	29
t0163522	22	5	ACCCTGAGACCCTTACTTGTGA	mmu-miR-125b-5p	22	TCCCTGAGACCCTAACTTGTGA	mir-125	20	2	0	38
t0163931	24	5	TGAGGTAGTAGGTTGTATAGTTTC	cel-let-7-5p	22	TGAGGTAGTAGGTTGTATAGTT	let-7	22	0	2	38
t0164400	23	5	TTTTGATGGTTGCTCAGAAGGCG	isc-miR-315	22	TTTTGATTGTTGCTCAGAAGGC	mir-315	21	1	1	38
t0164436	20	5	AAGCCGTAGATCCGAACTTG	mdo-miR-100	21	AACCCGTAGATCCGAACTTGT	mir-99	19	1	1	34
t0164553	22	5	TGACTAGATCCACATCCATCCA	lgi-miR-279	22	TGACTAGATCCACACTCATCCA	mir-279	20	2	0	38
t0164779	22	5	GGAGGTGTAGCTCAGATGGTAG	cin-miR-4175-3p	19	GGTGTAGCTCCGATGGTAG	undef	18	1	3	26
t0165167	19	5	TGTAGTAGGTTGTATAGTT	cel-let-7-5p	22	TGAGGTAGTAGGTTGTATAGTT	let-7	19	0	3	29
t0165203	24	5	TGAGCATTGGTGAGACAATAGGAT	gga-miR-1688	23	TGAGCATGGTAGAGACAATGATG	undef	21	0	5	27
t0165263	23	5	CCAGATCTAACTCTTCCAGCTCT	cte-miR-750	23	CCAGATCTAACTCTTCCAGCTCA	mir-750	22	1	0	43
t0165290	21	5	TATGAACTTCATACCATGCTC	isc-miR-276	21	TAGGAACTTCATACCATGCTC	undef	20	1	0	39
t0165391	20	5	TGGACTGTAAAGAAGTATGG	dme-miR-1-3p	22	TGGAATGTAAAGAAGTATGGAG	mir-1	19	1	2	31
t0165588	23	5	TCACTGAGACCCTTACTTGTGAA	mmu-miR-125b-5p	22	TCCCTGAGACCCTAACTTGTGA	mir-125	20	2	1	35
t0165837	19	5	TGAATGTAGAGAAGTATGG	dme-miR-1-3p	22	TGGAATGTAAAGAAGTATGGAG	mir-1	18	1	3	26
t0165928	25	5	TAATACTGTCAGGTAAAGATGTCTT	dme-miR-8-3p	23	TAATACTGTCAGGTAAAGATGTC	mir-8	23	0	2	40
t0165935	20	5	TGGAATGTAAAGAAGTTGGA	dme-miR-1-3p	22	TGGAATGTAAAGAAGTATGGAG	mir-1	20	0	2	34
t0166009	22	5	ATAAAGCTAGGTTACCAAAGTT	dpu-miR-79	23	ATAAAGCTAGGTTACCAAAGTTA	mir-9	22	0	1	41
t0166014	18	5	TCGAATGTAAAGAAGTAT	crm-miR-1	20	TGGAATGTAAAGAAGTATGT	mir-1	17	1	2	27
t0166121	20	5	CCGTCAAAGGGGCTGCGAAA	api-miR-2c	21	CCGTCAAAGCGGGCTGTCGTA	mir-2	18	1	3	26
t0166125	22	5	TGAAATGGAAAGAAGTATGGAG	dme-miR-1-3p	22	TGGAATGTAAAGAAGTATGGAG	mir-1	20	2	0	38
t0166172	23	5	TGGCAGTGTAGTTAGCTGATTGC	mmu-miR-34c-5p	23	AGGCAGTGTAGTTAGCTGATTGC	mir-34	22	1	0	43
t0166236	23	5	TGAAATGTAAGGAAGTATGGAGA	dme-miR-1-3p	22	TGGAATGTAAAGAAGTATGGAG	mir-1	20	2	1	35
t0166239	19	5	TGCTATGTAAAGAAGTATG	crm-miR-1	20	TGGAATGTAAAGAAGTATGT	mir-1	17	2	1	29
t0166575	21	5	TCAGGTACCTGAGGTAGCGCG	api-miR-275	21	TCAGGTACCTGAAGTAGCGCG	mir-275	20	1	0	39
t0166683	22	5	TAACACTGTCAGGTAAAGATGT	cqu-miR-8	22	TAATACTGTCAGGTAAAGATGT	mir-8	21	1	0	41
t0166696	20	5	TGGAATGTAAAGATATGGAG	dme-miR-1-3p	22	TGGAATGTAAAGAAGTATGGAG	mir-1	20	0	2	34
t0166702	18	5	TGGAGTGTAAAGAAGTAT	crm-miR-1	20	TGGAATGTAAAGAAGTATGT	mir-1	17	1	2	27
t0166725	22	5	ATCTTGGTGGTAGTAGCAAATA	sha-miR-716b	25	AGATCTTGGTGGTAGTAGCAAATAT	mir-716	22	0	3	35
t0166751	19	5	ATTGAATGATTTAGTGAGG	cin-miR-4206-3p	18	ATTGAATAGTTTAGTGAG	undef	16	2	1	27
t0166798	21	5	TGAGCGGAGAACTGATAAGGG	aga-miR-184	21	TGGACGGAGAACTGATAAGGG	mir-184	19	2	0	36
t0166836	18	5	ATTCTACTTCATCAGGTG	tca-miR-305-5p	21	ATTGTACTTCATCAGGTGCTC	mir-305	17	1	3	24
t0166900	25	5	TTTGTTCGTTCGGCTCGAGTTAAAA	ame-miR-375	22	TTTGTTCGTTCGGCTCGAGTTA	mir-375	22	0	3	35
t0167071	20	5	TACCTTGTAGATCCGAATTT	dre-miR-10a	22	TACCCTGTAGATCCGAATTTGT	mir-10	19	1	2	31
t0167153	20	5	TGGAATGAAGAGAAGTATGG	dme-miR-1-3p	22	TGGAATGTAAAGAAGTATGGAG	mir-1	18	2	2	28
t0167284	23	5	TTTTGATCGTTGCTCAGAAGGCG	isc-miR-315	22	TTTTGATTGTTGCTCAGAAGGC	mir-315	21	1	1	38
t0167288	23	5	TGTTGTAGTAGGTTGTATAGTTT	cel-let-7-5p	22	TGAGGTAGTAGGTTGTATAGTT	let-7	20	2	1	35
t0167484	23	5	TGGCGTAGTAGGTTGTATAGTTT	cel-let-7-5p	22	TGAGGTAGTAGGTTGTATAGTT	let-7	20	2	1	35
t0167651	18	5	TTGGTCCCCTTCAACCAG	sha-miR-133a	19	TTTGGTCCCCTTCAACCAG	mir-133	18	0	1	33
t0167758	18	5	TGGAATGTAAAAGTATGG	dme-miR-1-3p	22	TGGAATGTAAAGAAGTATGGAG	mir-1	18	0	4	24
t0167762	22	5	AACCCGTAGATCCGAACTTGTT	bfl-miR-100	23	AACCCGTAGATCCGAACTTGTGT	mir-99	22	0	1	41
t0167817	22	5	ATGTAATGTAAAGAAGTATGGA	dme-miR-1-3p	22	TGGAATGTAAAGAAGTATGGAG	mir-1	20	1	2	33
t0167880	21	5	TGGAAGACATGGGTAGTGAGA	sme-miR-71c	22	TGAAAGACATGGGTAGTGAGAT	mir-71	20	1	1	36
t0168152	23	5	TGTAGTAGTAGGTTGTATAGTTT	cel-let-7-5p	22	TGAGGTAGTAGGTTGTATAGTT	let-7	20	2	1	35
t0168198	23	5	TTTTGATTGTTGCTAAGAAGGCG	isc-miR-315	22	TTTTGATTGTTGCTCAGAAGGC	mir-315	21	1	1	38
t0168465	23	5	TTAAGATTGTTGCTCAGAAGGCG	isc-miR-315	22	TTTTGATTGTTGCTCAGAAGGC	mir-315	20	2	1	35
t0168487	23	5	TGCGATGTAAAGAAGTATGGAGT	dme-miR-1-3p	22	TGGAATGTAAAGAAGTATGGAG	mir-1	20	2	1	35
t0168510	19	5	TGCCTAGATCCACACTCAT	bmo-miR-279a	19	TGACTAGATCCACACTCAT	mir-279	18	1	0	35
t0168635	25	5	TGGAAGTAGATGATGCATGAACTTA	gga-miR-1799	21	TGAAGTGATGATGCCTGATTA	undef	20	1	4	27
t0168924	20	5	TGAGGTTAGGTTGTATAGTT	cel-let-7-5p	22	TGAGGTAGTAGGTTGTATAGTT	let-7	20	0	2	34
t0169049	22	5	TAGCAGCACGTAAATACTGGCG	hsa-miR-16-5p	22	TAGCAGCACGTAAATATTGGCG	mir-15	21	1	0	41
t0169069	19	5	TTGACTCTCTAATTCGCAG	dme-miR-1005-3p	21	TCTGGAATCTTTAATTCGCAG	mir-1005	17	2	2	26
t0169153	20	5	TTTATTCGTTCGGCTCGAGT	ame-miR-375	22	TTTGTTCGTTCGGCTCGAGTTA	mir-375	19	1	2	31
t0169201	22	5	GGGAGTGTAGCTCAGATGGTAG	cin-miR-4175-3p	19	GGTGTAGCTCCGATGGTAG	undef	18	1	3	26
t0169264	22	5	AAACCGTTACCATTACTGAGTT	hsa-miR-451a	22	AAACCGTTACCATTACTGAGTT	mir-451	22	0	0	44
t0169389	21	5	CGGAATGTAGAGAAGTATGGA	dme-miR-1-3p	22	TGGAATGTAAAGAAGTATGGAG	mir-1	19	2	1	33
t0169506	23	5	TTGGGACCGTTACAATGGGCATT	isc-miR-2001	23	TTGTGACCGTTACAATGGGCATG	undef	21	2	0	40
t0169573	27	5	TCAGGTACCTGAAGTAGCGCGCTTTTT	dme-miR-275-3p	23	TCAGGTACCTGAAGTAGCGCGCG	mir-275	22	1	4	31
t0169576	25	5	TAACAAGCTGTTACAATGAGATGAT	oan-miR-1327	22	TAAAAGGCTGTTAAATGATGAT	undef	20	2	3	29
t0169634	25	5	TAATCTCATTTGGTATCTCTGGGAA	isc-miR-5307	23	TAATCTCATTTGGTATCTCTGGG	undef	23	0	2	40
t0169913	22	5	TATCACAGCCAGCTTTGATGAA	api-miR-2b	25	TATCACAGCCAGCTTTGTATGAGCA	mir-2	22	0	3	35
t0170079	23	5	AACACAACATCCGGACAAGCACA	isc-miR-5315	22	AACACAACATCCGGACAAGCAC	undef	22	0	1	41
t0170090	20	5	TGGAATGTAGAGATGTATGG	dme-miR-1-3p	22	TGGAATGTAAAGAAGTATGGAG	mir-1	18	2	2	28
t0170225	22	5	TGAGGGGCAGAGAGCGAGACTT	hsa-miR-423-5p	23	TGAGGGGCAGAGAGCGAGACTTT	mir-423	22	0	1	41
t0170260	21	5	TACTGTTGTTTTGTGTCTTGG	hma-miR-3004	21	AACTATTTGTTTTGGTCTTGG	undef	18	2	2	28
t0170370	22	5	TGGAAGTGGATGATGCATGTTA	gga-miR-1799	21	TGAAGTGATGATGCCTGATTA	undef	19	1	3	28
t0170464	22	5	TGAAATGTAAAGAAGTATGGAT	dme-miR-1-3p	22	TGGAATGTAAAGAAGTATGGAG	mir-1	20	2	0	38
t0170667	21	5	TGGTATGTAAGGAAGTATGGA	ssc-miR-206	22	TGGAATGTAAGGAAGTGTGTGA	mir-1	19	2	1	33
t0170669	22	5	AGGACGGAGAACTGATAAGGGC	bmo-miR-184	24	ACTGGACGGAGAACTGATAAGGGC	mir-184	22	0	2	38
t0170736	22	5	TGTACGGAGAACTGATAAGGGC	dme-miR-184-3p	22	TGGACGGAGAACTGATAAGGGC	mir-184	21	1	0	41
t0170779	24	5	TGAGGTAGTAGATTGTATAGTTAA	hsa-let-7f-5p	22	TGAGGTAGTAGATTGTATAGTT	let-7	22	0	2	38
t0170820	18	5	TCCGGTACCTGAAGTAGC	aae-miR-275	20	TCAGGTACCTGAAGTAGCGC	mir-275	17	1	2	27
t0170843	22	5	TGCAGGAGTAGGTTGTATAGTT	cel-let-7-5p	22	TGAGGTAGTAGGTTGTATAGTT	let-7	21	0	2	36
t0170904	20	5	TCGAGTACCTGAAGTAGCGC	aae-miR-275	20	TCAGGTACCTGAAGTAGCGC	mir-275	18	2	0	34
t0171045	20	5	TCAGTGGTAGAGCATCGGAC	mmu-miR-1957	19	CAGTGGTAGAGCATATGAC	undef	17	2	1	29
t0171140	23	5	AAGAGAGCAATCCGTGGACAGTA	dme-miR-281-2-5p	22	AAGAGAGCTATCCGTCGACAGT	mir-46	20	2	1	35
t0171195	18	5	AACACAACATCCGGACAA	isc-miR-5315	22	AACACAACATCCGGACAAGCAC	undef	18	0	4	24
t0171221	20	5	TGGAGTGTAAAGATGTATGG	dme-miR-1-3p	22	TGGAATGTAAAGAAGTATGGAG	mir-1	18	2	2	28
t0171305	22	5	TTTTTGGTTATCTAGCTGTATG	xtr-miR-9	22	TCTTTGGTTATCTAGCTGTATG	mir-9	21	1	0	41
t0171406	23	5	TGAGGTAGTAGGTTGTGTGGTAA	hsa-let-7b-5p	22	TGAGGTAGTAGGTTGTGTGGTT	let-7	21	1	1	38
t0171472	20	5	TGGAATGTAAAGCAGTATGG	dme-miR-1-3p	22	TGGAATGTAAAGAAGTATGGAG	mir-1	19	1	2	31
t0171656	24	5	TGCGGTAGTAGGTTGTATAGTTTT	cel-let-7-5p	22	TGAGGTAGTAGGTTGTATAGTT	let-7	21	1	2	35
t0171725	23	5	TTTTGATTGTTGCTCAGAATGCG	cte-miR-315	23	TTTTGATTGTTGCTCAGAAAGCC	mir-315	21	2	0	40
t0171877	24	5	TCAGGTACCTGAAGTAGCGCGCGC	dme-miR-275-3p	23	TCAGGTACCTGAAGTAGCGCGCG	mir-275	23	0	1	43
t0172034	18	5	TGGAATGTATAAGTATGG	crm-miR-1	20	TGGAATGTAAAGAAGTATGT	mir-1	16	2	2	24
t0172367	20	5	TGGAATGGAAGGAAGTATGG	mdo-miR-206	21	TGGAATGTAAGGAAGTGTGTG	mir-1	18	2	1	31
t0172425	20	5	TACTTGTAGATCCGAATTTG	dre-miR-10a	22	TACCCTGTAGATCCGAATTTGT	mir-10	19	1	2	31
t0172559	22	5	TCGAATGTAAAGAAGTATGTAT	mmu-miR-1a-3p	22	TGGAATGTAAAGAAGTATGTAT	mir-1	21	1	0	41
t0172636	27	5	TCAGGTACCTGAAGTAGCGCGCGTTAT	dme-miR-275-3p	23	TCAGGTACCTGAAGTAGCGCGCG	mir-275	23	0	4	34
t0172694	23	5	AACGGCACTGGAAGAATTCACGG	aae-miR-263a	23	AATGGCACTGGAAGAATTCACGG	mir-263	22	1	0	43
t0172827	21	5	CCATATCTAACTCTTCCAGCT	ame-miR-750	22	CCAGATCTAACTCTTCCAGCTC	undef	20	1	1	36
t0172853	22	5	TACCCTGTAGATCCGAATTTGG	hsa-miR-10a-5p	23	TACCCTGTAGATCCGAATTTGTG	mir-10	22	0	1	41
t0172858	22	5	TGTCATGTAAAGAAGTATGTAT	mmu-miR-1a-3p	22	TGGAATGTAAAGAAGTATGTAT	mir-1	20	2	0	38
t0172878	20	5	TTGTGACCGTTACAATGGGC	isc-miR-2001	23	TTGTGACCGTTACAATGGGCATG	undef	20	0	3	31
t0172934	20	5	TGGAATCTAAAAATGTGTAT	rno-miR-1	22	TGGAATGTAAAGAAGTGTGTAT	mir-1	19	1	2	31
t0173136	20	5	TTGGGCTTGGAGATTGGCTT	isc-miR-5305	22	TTGGGCTTGAAGATTAGCTTAG	undef	18	2	2	28
t0173513	23	5	TGGAATGTAAAGAGGTATGGAGA	dme-miR-1-3p	22	TGGAATGTAAAGAAGTATGGAG	mir-1	21	1	1	38
t0173540	19	5	CCCGATCTAACTCTTCCAG	ame-miR-750	22	CCAGATCTAACTCTTCCAGCTC	undef	18	1	3	26
t0173665	20	5	CGAGGTAGTAGGTTGTATAG	tca-let-7-5p	20	TGAGGTAGTAGGTTGTATAG	let-7	19	1	0	37
t0173734	20	5	ATGCAAACGCTGGGCGATGG	mmu-miR-1931	22	ATGCAAGGGCTGGTGCGATGGC	undef	18	2	2	28
t0173741	24	5	TGAGGTAGTAGGTTGTATGGTTAT	hsa-let-7c	22	TGAGGTAGTAGGTTGTATGGTT	let-7	22	0	2	38
t0173792	21	5	CAGTCGGTAGAGCATGAGACT	mmu-miR-1957	19	CAGTGGTAGAGCATATGAC	undef	17	2	2	26
t0173802	21	5	TGAGGTAGTAGGTTGTGTGGT	aca-let-7b	21	TGAGGTAGTAGGTTGTGTGGT	let-7	21	0	0	42
t0173858	20	5	TACTTTGAGTCGGTACGAAA	isc-miR-3931	23	TACTTTGAGTCGGTACGAATCCT	undef	19	1	3	28
t0173978	23	5	GCGAATTCCATGGACGTGCAAGT	hsa-miR-4663	24	AGCTGAGCTCCATGGACGTGCAGT	undef	20	2	3	29
t0174088	18	5	TCTGTGGTTATCTAGCTG	aca-miR-9	20	TCTTTGGTTATCTAGCTGTA	mir-9	17	1	2	27
t0174174	25	5	TCAGGTACCTGAAGTAGCGCGCTAA	dme-miR-275-3p	23	TCAGGTACCTGAAGTAGCGCGCG	mir-275	22	1	2	37
t0174361	24	5	TCATGTACCTGAAGTAGCGCGCGT	dme-miR-275-3p	23	TCAGGTACCTGAAGTAGCGCGCG	mir-275	22	1	1	40
t0174478	23	5	GCTGTGCTGTGGAGGTAATATAT	isc-miR-5308	23	TCTGTGCTGTGGAGGTAATATAT	undef	22	1	0	43
t0174884	20	5	TGGAATGTAAAGAAGTCGAG	dme-miR-1-3p	22	TGGAATGTAAAGAAGTATGGAG	mir-1	19	1	2	31
t0174977	22	5	AGACTAGATCCACACTCATCCA	lgi-miR-279	22	TGACTAGATCCACACTCATCCA	mir-279	21	1	0	41
t0175080	22	5	TTTCGTAGTAGTGCCGCAGGTA	isc-miR-252b	22	TTAAGTAGTAGTGCCGCAGGTA	mir-252	20	2	0	38
[truncated: 8,858 more rows]
