# Supplementary material for: Lipopolysaccharide-Induced Differential Expression of miRNAs in Male and Female Rhipicephalus haemaphysaloides Ticks
Source: PLoS One. 2015 Oct 2;10(10):e0139241. doi: 10.1371/journal.pone.0139241 (PMC4592253; doi:10.1371/journal.pone.0139241)
Supplement: S5 Table — (XLSX) [file pone.0139241.s005.xlsx]

## Sheet: Sheet1
LPS-injected female	miRNA name	Total count	miRNA reference sequence	PBS-injected female	miRNA name	Total count	miRNA reference sequence	LPS-injected male	miRNA name	Total count	miRNA reference sequence	PBS-injected male	miRNA name	Total count	miRNA reference sequence
samples				samples				samples				samples
	bantam	3266	TGAGATCATTGTGAAAGCTGATT		miR-1-3p	1815506	TGGAATGTAAAGAAGTATGGAG		miR-1-3p	922275	TGGAATGTAAAGAAGTATGGAG		miR-1-3p	1270989	TGGAATGTAAAGAAGTATGGAG
	bantam*	6729	CTGGTTTTCACAATGATCGACCA		let-7-5p	399115	TGAGGTAGTAGGTTGTATAGTT		bantam	1879	TGAGATCATTGTGAAAGCTGATT		bantam	3262	TGAGATCATTGTGAAAGCTGATT
	bantam-3p	6	TGAGATCATTTTGAAAGCTGATT		bantam	3077	TGAGATCATTGTGAAAGCTGATT		bantam*	1	TGAGATCATTCTGAAAGCTGA		bantam*	162	CTGGTTTTCACAATGATCGACCA
	bantam-5p	38	CTGGTTTTCACAATGATCGTGCAG		bantam*	2	TGAGATCATTATGAAAGCTGA		bantam-3p	3	TGAGATATGTTTGAAACGTCGGAT		bantam-3p	7	TGAGATATGTTTGAAACGTCGGAT
	bantam-b	30	TGTGATCCACTGCGAAACTGCT		bantam-3p	2	TGAGATCATTTTGAAAGCTGATT		bantam-5p	36	CTGGTTTTCACAATGATTCCAG		bantam-5p	4818	CTGGTTTTCACAATGATCGACCAG
	let-7	125	TGAGGTAGTAGGTTATATAGTT		bantam-5p	8018	CTGGTTTTCACAATGATCGACCAG		bantam-b	1	TGAGATCACTGTGAAAGCTGAT		bantam-a	8	TGAGATCATTGAAAGCTG
	let-7-5p	533310	TGAGGTAGTAGGTTGTATAGTT		bantam-b	22	TGGAGACACTGCGAAGGGCTGCAT		let-7	43	TGAGGTAGTAGGTTATATAGTT		bantam-b	38	TGTGATCCACTGCGAAACAGCTGAC
	let-7a	4	AGGTGAATGTTGGATGACT		let-7	93	TGAGGTAGTAGGTTATATAGTT		let-7-5p	149810	TGAGGTAGTAGGTTGTATAGTT		let-7	47	TGAGGTAGTAGGTTATATAGTT
	let-7b	112	TGAGGTAGTAGGTTGTGTGGT		let-7b	198	TGAGGTAGTAGGTTGTGTT		let-7a	480	TGAGGAAGAGGTTATGAT		let-7-5p	206372	TGAGGTAGTAGGTTGTATAGTT
	let-7b-5p	114	TGAGGTAGTAGGTTGTGTGGTT		let-7b-5p	110	TGAGGTAGTAGGTTGTGTGGTT		let-7a-2-3p	3	TCTGTACAGACTGCGTAGCATTTCC		let-7a	146	TGAGGTAGTAGGTTGCAT
	let-7c	553	TGAGGTAGTAGGTTGTATGGTT		let-7c	453	TGAGGTAGTAGGTTGTATGGTT		let-7b	214	TGAGGTAGTAGGTTGTGTG		let-7a-2-3p	2	TCTGTACAGACTGCGTAGCATTTCC
	let-7d	82	TGAGGTAGTAGGTTGTAAAGTT		let-7d	58	TGAGGTAGTAGGTTGTAAAGTT		let-7b*	1	CTATAATCTCTGCCTTGCCATC		let-7b	366	TGAGGTAGTAGGTTGTGTG
	let-7d*	4	CCATACAACTGCTAGCATTTCT		let-7d-5p	1057	AGAGGTAGTAGGTTGTATAGTT		let-7b-5p	172	TGAGGTAGTAGGTTGTGTGGTTT		let-7b-5p	282	TGAGGTAGTAGGTTGTGTGGTT
	let-7d-5p	1310	AGAGGTAGTAGGTTGTATAGTT		let-7e	41	TGAGGTAGTAGGTTGTTTAGTT		let-7c	1302	TGAGGTAGTAGGTTGTATGGTT		let-7c	2436	TGAGGTAGTAGGTTGTATGGTT
	let-7e	82	TGAGGTAGTAGGTTGTTTAGTT		let-7e-5p	10	TGAGGTAGGAGGTTGTATAGTT		let-7d	460	AGAGGTAGTAGGTTGTATAGT		let-7d	26	TGAGGTAGTAGGTTGTAAAGTT
	let-7e-5p	21	TGAGGTAGGAGGTTGTATAGTT		let-7f-5p	264	TGAGGTAGTAGATTGTATAGTT		let-7d-5p	525	AGAGGTAGTAGGTTGTATAGTT		let-7d*	2	CTATACAACCTGCTGCCTTTCT
	let-7f-5p	230	TGAGGTAGTAGATTGTATAGTT		let-7g	171	TGAGGTAGTAGTTTGTATAGTT		let-7e	21	TGAGGTAGTAGGTTGTTTAGTT		let-7d-5p	729	AGAGGTAGTAGGTTGTATAGTT
	let-7g	196	TGAGGTAGTAGTTTGTATAGTT		let-7g-5p	15	TGAGGTAGTAGTTTGTACAGTT		let-7e-5p	156	TGAGGTAGGAGGTTGTATAGTT		let-7e	20	TGAGGTAGTAGGTTGTTTAGTT
	let-7g-5p	14	TGAGGTAGTAGTTTGTACAGTT		let-7h	75	TGAAGTATAAGTTGGTGATGTT		let-7f-5p	1080	TGAGGTAGTAGATTGTATAGTT		let-7e-5p	259	TGAGGTAGGAGGTTGTATAGTT
	let-7h	1	TGAGGTAGTAAGTTGTGTTGTT		let-7i	18	TGAGGTAGTAGTTTGTGCTGT		let-7g	45	TGAGGTAGTAGTTTGTATAGTT		let-7f-1*	599	TATACAATCTGGTGCTTC
	let-7i	25	TGAGGTAGTAGTTTGTGCTGT		let-7i-5p	18	TGAGGTAGTAGTTTGTGCTGTT		let-7g-5p	50	TGAGGTAGTAGTTTGTACAGTT		let-7f-5p	1734	TGAGGTAGTAGATTGTATAGTT
	let-7i-5p	28	TGAGGTAGTAGTTTGTGCTGTT		let-7j	19	TGAGGTAGTAGGCATAGTT		let-7h	21	TGAAGTATAAGTTGGTGATGTT		let-7g	78	TGAGGTAGTAGTTTGTATAGTT
	let-7j	8	TGAGGTAGATTTTTGTGCATGTAAT		let-7k	6	TGAGGTAGTAGATTGAATAGTT		let-7i	130	TGAGGTAGTAGTTTGTGCT		let-7g-5p	101	TGAGGTAGTAGTTTGTACAGTT
	let-7k	5	TGAGGTAGTAGATTGAATAGTT		lin-4	12	TCCCTGAGACCCTCTTGA		let-7i-5p	105	TGAGGTAGTAGTTTGTGCTGTT		let-7h	29	TGAAGTATAAGTTGGTGATGTT
	lin-4	2	TCCCTGAGACCCCTTTGTGA		lsy-6	63	TTTTGTAGACGACGCCTTGCG		let-7j	7	TGAGGTAGTAGGTAGCATAGTT		let-7i	194	TGAGGTAGTAGTTTGTGCT
	lsy-6	72	TTTTGTAGACGACGCCTTGCG		miR-1	1711451	TGGAATGTAAAGAAGTATG		let-7k	14	TGAGGTAGTAGATTGAATAGTT		let-7i-5p	144	TGAGGTAGTAGTTTGTGCTGTTT
	miR-1	2248147	TGGAATGTAAAGAAGTATG		miR-10	38886	ACCCTGTAGATCCGAATTTGT		lsy-6	37	TCTCTTGTAGAGGACGTCATTCCG		let-7j	27	TGAGGTAGTAGGCATAGTT
	miR-10	44692	ACCCTGTAGATCCGAATTTGT		miR-10*	13959	AAATTCGGTTCTAGAGAGGTTT		miR-1	875771	TGGAATGTAAAGAAGTATG		let-7k	29	TGAGGTAGTAGATTGAATAGTT
	miR-10*	16110	AAATTCGGTTCTAGAGAGGTTT		miR-100	22985	AACCCGTAGATCCGAACTTGTGA		miR-10	14613	ACCCTGTAGATCCGAATTTGT		lin-4-5p	12	TCCCTGAGATCCTTACTTGT
	miR-100	22776	AACCCGTAGATCCGAACTTGTGA		miR-100-5p	24197	AACCCGTAGATCCGAACTTGTG		miR-10*	3949	AAATTCGGTTCTAGAGAGGTTT		lsy-6	110	TTTTGTAGACGACGCCTTGCG
	miR-1000	399	ATATTGTCCGGTCTCATTGCAGTTA		miR-100a	21359	AACCCGTAGATCCGAACTTGTGAT		miR-100	8540	AACCCGTAGATCCGAACTTGTGA		miR-1	1207947	TGGAATGTAAAGAAGTATG
	miR-100-5p	23999	AACCCGTAGATCCGAACTTGTG		miR-100c	5	ACCAGTAGAACTGAAGATGTG		miR-100*	6	CAAGCTTGTCGTCTCTGCT		miR-10	13773	ACCCTGTAGATCCGAATTTGT
	miR-1006-5p	18	TGATTTGTGAAATCTGAAATGCGAAAAC		miR-101	9	GTACAGTACTGTGATAACTGAA		miR-1004-3p	441	TCTCACATCACTTCCCTTAGACGAT		miR-10*	6037	AAATTCGGTTCTAGAGAGGTTT
	miR-100a	21050	AACCCGTAGATCCGAACTTGTGAT		miR-1013	1	AAAAAGTTGCCGAAATCGCCG		miR-1005-3p	9691	TTGACTCTCTAATTCGCAG		miR-100	10958	AACCCGTAGATCCGAACTTGTGA
	miR-101	1	GTACCGTACTGTGATAACTGAA		miR-101-3p	8	TACAGTACTGTGATAACTGAA		miR-100-5p	9560	AACCCGTAGATCCGAACTTGTG		miR-1000-5p	22	ATATTTCTTTCGTCACAGC
	miR-101-3p	5	TACAGTACTGTGATAACTGAA		miR-101a-3p	9	GTACAGTACTGTGATAACTGA		miR-1007-3p	25	TAATGCTCAATAAATTAGTTTGCGA		miR-1004-3p	603	TCTCACATCACTTCCCTTAGACGAT
	miR-101a	5	TACAGTACTGTGATAACTGAAC		miR-1022-5p	1	TAAGATCACTTGTAGGACGTGCATC		miR-100a	5871	AACCCGTAGATCCGAACTTGTGTT		miR-1005-3p	9304	TTGACTCTCTAATTCGCAG
	miR-101a-3p	6	GTACAGTACTGTGATAACTG		miR-103	1	CAAGCAGATTGTCACCGGGCTATG		miR-101	34	TACAGTACTGTGATAACT		miR-100-5p	12149	AACCCGTAGATCCGAACTTGTG
	miR-101b	1	ACAGTACCTGTGAAAGCCTGAA		miR-103a-3p	15	AGCAGCATTGTACAGGGCTATGA		miR-101-3p	23	TACAGTACTGTGATAACTGAA		miR-1007-3p	37	TAATGCTCAATAAATTAGTTTGCGA
	miR-101c	5	ACAGTGTGTGATAAATGAG		miR-10-3p	13825	CAAATTCGGTTCTAGAGAGGTTT		miR-101a-3p	16	GTACAGTACTGTGATAGCT		miR-100a	7812	AACCCGTAGATCCGAACTTGTGTT
	miR-103a-3p	11	AGCAGCATTGTACAGGGCTATGA		miR-10-5p	38471	ACCCTGTAGATCCGAATTTGTT		miR-101b	85	TACAGTACTGTGATAGCT		miR-100b	7	AACCCGTAGATTCGAACTTG
	miR-10-3p	15923	CAAATTCGGTTCTAGAGAGGTTT		miR-107	15	AGCAGCATTGTACAGGGCTAT		miR-101b-5p	34	TCAGTGAACATGGTACGCGGGCGT		miR-100c	7	GACCAGTAGAACTGAAGATGTG
	miR-105-3p	1	AGGGAGTTTGAGCATGATGTA		miR-107b	2	AGCAGCATTGTACAGGGCTTT		miR-101c	19	ACAGCTACTGTGATCCTGG		miR-100d	17	AACCCGTATTGTCTGGGGTGT
	miR-10-5p	44185	ACCCTGTAGATCCGAATTTGTT		miR-10a	39412	TACCCTGTAGATCCGAATTTGT		miR-1022-5p	8	AAGACTCACTTCGTAAGGACGCCATC		miR-101	56	TACAGTACTGTGATAACT
	miR-107	16	AGCAGCATTGTACAGGGCTAT		miR-10a-5p	38705	TACCCTGTAGATCCGAATTTGTA		miR-103	12	AGCAGCATTGTACAGGGCTATG		miR-101-2*	1	TCGGTTATCATGGTACCGGTGT
	miR-10a	45273	TACCCTGTAGATCCGAATTTGT		miR-10b	8	TACCCTGTAGACCCGAATTTGT		miR-103a-3p	9	AGCAGCATTGTACAGGGCTATGA		miR-101-3p	26	TACAGTACTGTGATAACTGAA
	miR-10a-5p	44489	TACCCTGTAGATCCGAATTTGTA		miR-10b-5p	3	TACCCTGTAGAACCAGGCTTTTG		miR-10-3p	3656	CAAATTCGGTTCTAGAGAGGTTT		miR-1016-5p	33	AAGAATAGACGGATGTGA
	miR-10b	8	TACCCTGTAGACCCGAATTTGT		miR-10c	15	TACCCTGTAGATCCGGATTTGT		miR-105-3p	3	AAGGATTGTTTGTAAGCATGTGTA		miR-101a-3p	36	GTACAGTACTGTGATAACT
	miR-10b-5p	4	ACCCTGTAGAACCGAATTTGTG		miR-10d	18	TTCACTGTATGAACTAGGCTTGC		miR-10-5p	14510	ACCCTGTAGATCCGAATTTGTT		miR-101b	312	TGCGACTGTGATGGCTGAA
	miR-10c	16	TACCCTGTAGATCCGGATTTGT		miR-10d*	1	CAGATTCGGTTTTAGGGGAGTA		miR-106a	1	TAAAGTGCTTACAGTGCAGGT		miR-101b*	1	TCGCGTTCTTTCCTGGTACCGATGC
	miR-10d	24	TTCACTGTATGAACTAGGCTTGCTC		miR-11-5p	20	CAAGAACTCACTTGTGACGCCG		miR-106b-3p	1	CCGTACTGTGGGTACTTGCTGCTAA		miR-101b-3p	1	TTACAGTACTTGATAACT
	miR-11*	6	AGAATTCCTGGCTGTGACGTGG		miR-1175	788	TGAGATTCAACTCCTCCAACTTC		miR-107	17	AGCAGCATTGTACAGGGCTATCA		miR-101c	17	ACAGCTACTGTGATCCTGG
	miR-1175	643	TGAGATTCAACTCCTCCAACTTC		miR-1175*	2	TGAGATTCAACTCCCTCAACTTCT		miR-10a	15777	TACCCTGTAGATCCGAATTTGT		miR-1020-5p	1	GTAAGTGTACACAATGATCT
	miR-1175-3p	657	TGAGATTCAACTCCTCCAACTTCT		miR-1175-3p	805	TGAGATTCAACTCCTCCAACTTCT		miR-10a-5p	14517	TACCCTGTAGATCCGAATTTGTA		miR-103	10	TGCAGCATTGTACAGGGCTATG
	miR-1192	65	TAGACAAACAGACAGACCAAAATTT		miR-1192	128	ACAGACAGACAGACAGACCAAAATT		miR-10b	1544	ATACCCTGTAGAACCGGGCTTTTGT		miR-103a-3p	14	AGCAGCATTGTACAGGGCTATGA
	miR-1193-5p	1	TTGTAGGACACGGTGACGTAGA		miR-1193-5p	3	TTGTAGGACACGGTGACGTAGA		miR-10b-5p	7	TACGCTGTAGAGCCGAATTGG		miR-10-3p	5565	CAAATTCGGTTCTAGAGAGGTTT
	miR-1199-3p	1	TGCACGTGCAGGTGCTGCAGTCGGC		miR-12	943	GAGTATTACATCAGGTACTGAA		miR-10c	36	GACCCTGTAGAACCGGGCTTTTG		miR-105-3p	2	ACGGATGTTTGAGCAGCGCATT
	miR-1199-5p	35	TCGAGTCCAGGTCGCGGA		miR-1205	9	TCTGAGGTGTTTGCTTTGATGG		miR-10d	5	TTCACTGTATGAACTAGGCTTGCTC		miR-10-5p	13649	ACCCTGTAGATCCGAATTTGTT
	miR-12	1179	TGAGTATTACATCAGGTACTGA		miR-122	50	TGGAGTGTGACAATGGTGTTTGT		miR-10d*	6	GCAGTCGGTTTTAGGGGTGTA		miR-106b-3p	1	CCGCACTGCGGGACTTGCTGGA
	miR-1207-5p	3	TTGCACGGAGCTGGGAGGGCG		miR-1224-5p	134	GTGAGGACGTCGGCAATGG		miR-11*	9	GGAGGAACTCCGGCTGTACT		miR-107	31	AGCAGCATTGTACAGGGCTAT
	miR-122	43	TGGAGTGTGACAATGGTGTTTGT		miR-122-5p	54	TGGAGTGTGACAATGGTGTTTG		miR-1175	134	TGAGATTCAACTCCTCCAACTTC		miR-10a	14799	TACCCTGTAGATCCGAATTTGT
	miR-122*	1	AACGCCATCATCCAAACTCA		miR-1231-5p	4	TCTGCTGGTAGAGCTGCAGGCAGA		miR-1175-3p	146	TGAGATTCAACTCCTCCAACTTCT		miR-10a*	4	GAATCGTATCAGGGGAGTA
	miR-1224-5p	2	GTGGGGATGGCGAGGTGGACG		miR-124	1322	TAAGGCACGCGGTGAATGCCAA		miR-1183	20	CACGAAGTGAATGATGAGAGTGGGCA		miR-10a-5p	13645	TACCCTGTAGATCCGAATTTGTA
	miR-122-5p	52	TGGAGTGTGACAATGGTGTTTG		miR-124*	2	CGTGTTCACGGGAGCCTGGA		miR-1186	5	GAGGCTGGAATTTCAAGGCTG		miR-10b	8	TACCCTGTAGAACCGAATTTGT
	miR-1238	11	ATTCTGTCTGTCTGCCAC		miR-124-3p	934	TAAGGCACGCGGTGAATGCCAAT		miR-1188-5p	29	TGTTGAGATTGGCCAGGA		miR-10b-5p	1	TACCCTGTAGAACCCGGCTTTTG
	miR-124	1058	TAAGGCACGCGGTGAATGCCAA		miR-124a	50	TAAGGCACGCGGTGAATGCTAAT		miR-1192	1882	ACAGACAAACAGACAGACCAAAATT		miR-10c	31	CTGACCTGTAGAACCGGGCTTTTG
	miR-124-3p	1290	TAAGGCACGCGGTGAATGCCA		miR-125	20	CCCCTGAGACCCTTACTTGTGA		miR-1193-5p	7	GGGTAGAGCGGTGACGATAGCA		miR-10d	8	TTCACTGTATGAACTAGGCTTGCTC
	miR-1246	2	AAATGGATTTTTGGAGCCGGGA		miR-1250	9	ATGGTGTTGGATGGGCCTTTT		miR-1197-3p	3	AGCACACATGGTTCTTCT		miR-11*	5	GGATGAACTCCGGCTGTACTC
	miR-124a	1032	TTAAGGCACGCGGTGAATGCCAA		miR-125a	10242	TCCCTGAGACCCTTACTT		miR-12	17	TGCGTATTACATCAGGTACTGA		miR-1175	209	TGAGATTCAACTCCTCCAACTTC
	miR-124b	3	TAAGGCACTCGGTGAATGC		miR-125a-5p	28	TCCCTGAGACCCTTACTTGA		miR-1205	1	GTCTGCAGGGCTTACTTTGTAG		miR-1175-3p	229	TGAGATTCAACTCCTCCAACTTCT
	miR-124e*	30	GCCAGTCTCAGTTCGGATCGT		miR-125b-5p	10408	TCCCTGAGACCCTTACTTGTGA		miR-1206	63	GTTCAAGTAGAGGTTTAAGAC		miR-1187	1	TATGCGTGTGTGTATGTGTAGTA
	miR-125	16	CCCCTGAGACCCTTACTTGTGA		miR-125c	10120	TCCCTGAGACCCTTACTTGTGAA		miR-1207-5p	15	TGGGCAGGGGAGGAGGGAGGGA		miR-1192	1945	ACAGACAAACAGACAGACCAAAATT
	miR-1253	39	AGGGGAGAAGATCGCTGA		miR-12-5p	5476	TGAGTATTACATCAGGTACTGGT		miR-1227	341	GGGGGCGGGAGGTGGTGG		miR-1193-3p	1	AGGATCACCCGTTTGGACTTCA
	miR-1255a	267	TAGGATCAGCAAGAAAGGTAGTT		miR-1260a	48	CGAATCCCACCGCTGCCACCA		miR-1231	1	CTGTACTGGGCGGAGCAGCTGT		miR-1196-3p	26	TTGGTTTTTTTTTTATTTC
	miR-125a	9960	TCCCTGAGACCCTTACTT		miR-1261	11	TGTGGATAAGGCTGCTGGCT		miR-124	986	TAAGGCACGCGGTGAATGCCAA		miR-1199-5p	171	TCTGAGCCGGTCGGGCTG
	miR-125a-5p	28	TCCCTGAGACCCTTACTTGA		miR-1268b	26	CTGGGTGGTGGTGGTGGGT		miR-124-1*	11	GTATTTATTGTGCACTGG		miR-12	163	TGAGTATTACATCAGGTACA
	miR-125b-5p	10097	TCCCTGAGACCCTTACTTGTGA		miR-126b	27	TCGTACCGCGTAGTTATAGTGC		miR-1243	4	AACTGATCAATGTAGAAGTG		miR-1207-5p	6	AGGCAGGGACGCGGGAGGG
	miR-125c	9823	TCCCTGAGACCCTTACTTGTGAA		miR-127-5p	6	ATGAAGCTCAGCAGAGGCTCTGGCT		miR-124-3p	1018	TAAGGCACGCGGTGAATGCCA		miR-1224-5p	8	TGTGAGGACTCGGCGACGTAG
	miR-12-5p	6526	TGAGTATTACATCAGGTACTGGT		miR-128	17	TCACAGTGAACCGGTCTCTT		miR-1244	8	AAGGAGTGTTTGTAGAGTGGTT		miR-1231	14	GTTCTGGGCGGAGAGGTG
	miR-1260a	60	ATCCCACCGCTGCCACCA		miR-128-3p	18	TCACAGTGAACCGGTCTCTTT		miR-124-5p	160	CGTTGTCACAGCGGACGCCTT		miR-124	843	TAAGGCACGCGGTGAATGCCAA
	miR-1260b	7	CGAATCCCACCGCTGCCACCAT		miR-1286	193	TGCAGGACCAGAAGAGGCAGCCACT		miR-1246	11	ATGGATATTTGGAGCAGGT		miR-124-3p	692	TAAGGCACGCGGTGAATGCCAAT
	miR-1261	12	ATGGATAAGGCGTTGGTCTCC		miR-1287	8031	TCGGGATAGCAGTAGGTTTGAGTC		miR-124a	4	TAAGGCACGCGGGGAATGCT		miR-1246	18	AGTGGTATTTTTGGACAGT
	miR-1265	3	GCAGAATTGTGGTCATGTGTTGCT		miR-1290	3520	TGGATTTGTTGGACAGCAA		miR-124b	3	TAAGGCACGCGGTGACTG		miR-1247-3p	2	CGGGAACGTACGAGGCATGGTGC
	miR-1268	1	CTGGGCGTGGTGCGGTTGGCG		miR-1302e	22	TTTCGGATATACTTATACTAAAGT		miR-124b*	7500	TCTTTAGAACTGTCTTTAGT		miR-124a	194	TAAGGCACGCGGTGAATGCT
	miR-1268a	11	CCGGGCTGGGGTGGGGAG		miR-1306	154	TGGCGTGGCTCTGTGGTAGA		miR-124e*	12	GCCAGTCTCAGTTCGGATCGT		miR-124b	192	TAAGGCACGCGGTGAATGCGAT
	miR-1269a	1	CTGAGACTGAGCCGATCGCTGCTG		miR-1306-3p	1652	AGGATTGGCTCTGATGGCTG		miR-125	1	CCGACTGAGACCCTTACTTGTGA		miR-124b*	6752	TCTTTAGAACTGTCTTTAGT
	miR-126b	29	TCGTACCGCGTAGTTATAGTGCAC		miR-1307-3p	1	AACTCGTCTAGTGGTGTCGGTCGTG		miR-1250	4	AGGTGCTGTAGTGTGGCCTGTT		miR-124e*	31	GCCAGTCTCAGTTCGGATCGT
	miR-128	13	TCACAGTGAACCGGTCTCTTTT		miR-130a	1	CAGTGCAATATTAAAAGGGCAT		miR-1252	10	AATAAGGAAGTGAATGCATTTA		miR-1253	48	AAGAAGAAGATCCGCCGCT
	miR-128-3p	16	TCACAGTGAACCGGTCTCTTT		miR-130b	1	CAGTGCAATAATGAAAGGGC		miR-1254	3	GAGTTGGAGGCTGGAGACTGCAGCT		miR-125a	5263	TCCCTGAGACCCTTACTTG
	miR-1286	204	TGCAGGACCAGAAGAGGCAGCCACT		miR-1322	12	TGACCTGACTGCTGCTGATGCT		miR-1255a	1	AGGCATTGAGCAAAGAAAAGTT		miR-125a-5p	66	TCCCTGAGACCCTTACTTGA
	miR-1290	28	TGGATTTTGTGGATATCGGAGA		miR-1323	1	AAAACTGAGGGCCATTGTCT		miR-125-5p	1	TCCCTGAGACCCTTACTACTG		miR-125b-2-3p	5	ACAAGTCAGGCTCTTGGG
	miR-1302e	30	TCGGATATACTTATACTAAAG		miR-133	2337	TTGGTCCCCTTCAACCAGCTG		miR-125a	3690	TCCCTGAGACCCTTACTTG		miR-125b-5p	5626	TCCCTGAGACCCTTACTTGTGA
	miR-1306-3p	23	ACGTTGGGCACTAGGTGTG		miR-133-3p	2404	TTGGTCCCCTTCAACCAGCTGT		miR-125a-5p	2	TCCCTGAGACCTTTACTTGTGA		miR-125c	5190	TCCCTGAGACCCTTACTTGTGAA
	miR-1307-3p	1	AGTCGGCGTGGCGACGTCGTCGGTG		miR-133a	2350	TTGGTCCCCTTCAACCAG		miR-125b-5p	3933	TCCCTGAGACCCTTACTTGTGA		miR-12-5p	2718	TGAGTATTACATCAGGTACT
	miR-1307-5p	44	TCGATGGACCTCAAGACCGGCT		miR-133a-3p	2335	TTTGGTCCCCTTCAACCAGCTG		miR-125c	3637	TCCCTGAGACCCTTACTTGTGAA		miR-126	11098	TCGTACCGTTAGTAGTATGATGCGCC
	miR-130a	2	AGCATCTCTTCGACTTGTGCT		miR-133b	2339	TTGGTCCCCTTCAACCAGCT		miR-12-5p	1753	TGAGTATTACATCAGGTACT		miR-1260a	27	CGTATCCCACCGCTGCCACCA
	miR-130a-3p	1	CAGTGCAATGTTAAAAGGGCCT		miR-133b-5p	61	TGGCTGCTAATGGGAATG		miR-126	13347	TCGTACCGTTAGTAGTATGATGCGCC		miR-1260b	157	ATCCCACCCTCGTCGCCAT
	miR-130b	2	CAGTGCAATAATGAAAGGG		miR-133c	283	TTGGTCCCCTTCAACCAGCTGC		miR-1260a	19	CGTATCCCACCGCTGCCACCA		miR-1261	88	GTGGTTAAGGCTTTGGATTG
	miR-1321	6	CAGTGCAGGGTGAATCTGAT		miR-134	110	TGTGACGTGGTAGGACCAGACGG		miR-1261	16	ATGCAAAGGCTTGTGGTT		miR-126-3p	95	TCGTACCGTTAGTAGTATGATGCG
	miR-1322	3	CGACCTGCTGCTACTGATGCT		miR-1342	17	AACTGGGTTTGATCTTGGCTC		miR-1266	2	GCTAGGGGTGTAGAACAGGCT		miR-126-5p	2	CATTATTACTTTTGGTACGCG
	miR-1327	18	TAACAAGCTGTTACAATGAGAT		miR-1345	2	GCGCGAGTGATCGGACGTG		miR-1268a	2	CGGGGTCGGGTGGTGGGGGA		miR-1268	3	CGGGCAGTGATGTGGTGGGCGT
	miR-1328	4	GAGAGAAGACCACTGAGAACT		miR-1354	1	GCATGTGATGATGAACTGAAG		miR-1268b	1	CGGGCGGGTGGTGGAGCGGGG		miR-1268b	4	CTGGGTGGTGGTGGTGGGTA
	miR-133	1388	TTGGTCCCCTTCAACCAGCTG		miR-1357	75	GATTATGAGATCTGAGGGCG		miR-1269a	18	CTGAGACTGAGCCGATCGCTGCTG		miR-126b	24	TCGTACCGCGTAGTTATAGTGC
	miR-1331	4	TGGGGTGGAGGATGGCTGTCGTG		miR-1366	3	TCTATAGACTCGCTCTGCTAGGTG		miR-126b	20	TCGTACCGCGTAGTTATAGTGC		miR-127	1	ACGGATCCGTCTGAGCTTGGCTAA
	miR-133-3p	1407	TTGGTCCCCTTCAACCAGCTGT		miR-137	15	TTATTGCTTGAGAATACACGT		miR-1273f	1	CGAGAGGGTAGGTGTGCAGTG		miR-1270	19	GTGGAGATATGGAGAGAGCGGTG
	miR-1335	5	GGTTGAGGGTCGGGCTCCT		miR-1382	2	GCTGTTGAGGTCGTGCAGGGC		miR-127-3p	7	TCGGATCCGTCTGAGCTTGGCT		miR-1273e	1	TTCGCTCTGAGTCCAGGAAGTGGA
	miR-133a	1391	TTGGTCCCCTTCAACCAG		miR-1386	2	TTCATCCTGGCAGGCTCGCCA		miR-1277-5p	7	ATATATATATATTGTAGCGTAG		miR-1273g-5p	4	GGTGGTGTGATCGGCTGCAGAAG
	miR-133a-3p	1380	TTTGGTCCCCTTCAACCAGCTG		miR-139	1	TTACAGGCACGTGGCACCAGT		miR-1278	45	TAGTACTGTCGCTATCGCT		miR-127-3p	4	TCGGATCCGTCTGAGCTTGGCTA
	miR-133b	1387	TTGGTCCCCTTCAACCAGCT		miR-13a	6	TATCACAGCCACTTTTGATGA		miR-128	1	TCAGAGTGAACCGGTCTCTTTT		miR-127-5p	16	TATGAAGCTCAGCAGAGGCTCTGGAT
	miR-133c	9	TTGGTCCCCTTCAACCGGCT		miR-13a-3p	4	TATCACAGCCATTTTGATGACCC		miR-128*	38	GGCGATTGGGACGGCCGGAGAG		miR-1276	553	TAAAGAAGACCCTGTGGAGCT
	miR-1346	14	GTGGGATTGGTGGGTTGGGG		miR-13a-5p	741	CCGTCAAAGGGTCTGCGAAATG		miR-128-3p	5	TCACAGTGAACCGGTCTCTTT		miR-1279	3	TCACATATATGCTTCTTTCT
	miR-1349	1	GCTGGGCGTGAGCGAGACGGA		miR-13b-2-5p	2505	GACGTGAACAATGAATGTGAGCTTG		miR-1286	102	TGCAGGACCAGAAGAGGCAGCCACT		miR-128	9	TCACAGTGAACCGGTCTCTTTT
	miR-1354	4	GCATGTGATGATGAACTGAAG		miR-140	39	TACCACAGGGTAGAACCACGGA		miR-1288	68	GGACTGCCCATGATACTGGCGA		miR-128-3p	11	TCACAGTGAACCGGTCTCTTT
	miR-1357	80	AGATTATGAGATCTGAGGGCG		miR-140*	33	ACCACAGGGTAGAACCACGGAC		miR-1289	8	TGAGACGTCCAGGAATTGCATCT		miR-1284	3	TCTGCACAGTACGTTCGGCTGTTTC
	miR-135b	22	TTGTGCTTTTTTTTCCAC		miR-140-3p	38	TACCACAGGGTAGAACCACGG		miR-1290	1214	TCGGATTTTTCAATCAAGA		miR-1285	47	CTGGACAACAGCGAGACCCGTG
	miR-1369	4	TGGGTGCGGAGGGAGAGGTTG		miR-141	1	TAACACTGTCTGGTAACGATGCA		miR-129-2-3p	1	AAGCCCTTACCCCAAAAAGCAT		miR-1285-3p	21	GTGGGCAACAAGTGCGACCT
	miR-137	24	TTATTGCTTGAGAATACACGT		miR-1418*	7	TCCGTTCCGGGGTCGACGTC		miR-129-5p	287	CTTTTTGTCGGTAAGGGCTGC		miR-1288	68	GGACTGCCCATGATACTGGCGA
	miR-1386	12	CGAATCCTGGCAGGCTCGCCA		miR-1419c*	5	GAGTATCGTTACCCAGCACCTC		miR-1297	1	TTTCAGGTAATAGGTCAGGTG		miR-1289	1	GGAGTTCTAGGAATGTGCATTTT
	miR-139*	1	TGAGAACCGGCCTCTGTTGGAAAT		miR-142	2	TCCATAAAGTAGAAAGCACT		miR-1299	18	TTCTGAATTTGTGTGAAG		miR-129	4	CTTTTTGCTGGTCGGGCTACT
	miR-1390	1	TGATACAGGATTTCGAGTTTTGCAT		miR-1420d	1	AAAATGTACCAAGGTTGGATGA		miR-13	11	TATTTAGAGCCATTTGACGAGTGT		miR-1290	1533	TCGGATTTTTCAATCAAGA
	miR-1392	236	CTGTTTCATCAGTGTAGAAAATGGG		miR-1421af*	46	TGCATAGTGTAACTTCTCT		miR-1304-5p	9	TTTGTAGGCTAAAGGTGAGATGT		miR-129-5p	1	CTTTTTGCGGTCTGGGCTTTC
	miR-13a-5p	870	CCGTCAAAGGGGTTGCGAAATG		miR-1421ai	11	GCAGGTAGAGTGTAGTGCAGT		miR-1306-3p	265	AACGTCGGTCTGGGTGGTG		miR-1297	291	TTCAGCAGGTAATTCGGTG
	miR-13b*	1	TGGTAAAAAGGGCTTGTCGTAG		miR-1421ai*	2	TTGCATCAGTGCGGGACCTCA		miR-1307-3p	5	TTGGCGTCGGCGTCGGTCGTG		miR-1299	5	TCTGGAATTCTTGAGAAGG
	miR-13b-2-5p	2539	GACGTGAACAATGAATGTGAGCTTG		miR-1421h	3381	TGGACACCATAGACTTGCAGTAT		miR-1307-5p	7	AGATCGTGACCTCGACCGGCT		miR-13	10	TATTTAGAGCCATTTGACGAGTGT
	miR-1-3p	2379799	TGGAATGTAAAGAAGTATGGAG		miR-1422b	2	AAAAAATCTTGTGGGGATCTGT		miR-130a	1	CAGGGCAATATTAAAAGGGCATA		miR-13*	2	TAGTATAAATGGTTCGTGCTTG
	miR-140	43	ACCACAGGGTAGAACCACGGA		miR-1422f*	1	AAAAAATGGGATCGACTGT		miR-130b	1	CAGTGCAATAATGAAAGGGCGT		miR-1302e	3	TCGGATATACTTATACTAAAGT
	miR-140*	32	TACCACAGGGTAGAACCACGGAC		miR-1422j*	13	TCAACCAGAAGTAGAGATTTTCTG		miR-1322	4	GACGATGCTGTTGATTGCCTG		miR-1305	2	TTTTGAACTCTACTGTGGAAGA
	miR-1402	11	GAAGCGAGAAGGTGGACTG		miR-143	5	TGAGATGAAGCACTGTAGCT		miR-1325	2	TGCGAGAGTCTTCTGGCCTGGCGG		miR-1306	94	TGGAGTGGCTCTGTGGTAGAAT
	miR-140-3p	40	TACCACAGGGTAGAACCACGG		miR-143-3p	3	TGAGATGAAGCACTGTAGCTC		miR-1326	1	TAGTGAAAGAATTAGATCTCGTTC		miR-1306-3p	166	ACGTCGGTCTGGGTGGTG
	miR-1408	3	CGAGGAGGGAGGGTGGATG		miR-1434	2	AAGAAATCTTAGGTCCGAGTG		miR-1327	7	TAACAAGCTGTTACAATGAGATGAT		miR-1307-3p	6	CTATGCGTGGCGTCGGCGTG
	miR-1412	6	CTGGGTGAGGATGGGCGGG		miR-143-5p	7	GGTGCAGTGCTGCATCTCT		miR-1329	291	TATAGTTCAGGTTACGGTG		miR-1307-5p	7	TCGAGGACCTCGGCCAGCT
	miR-142	3	TCCATAAGGTAGACAAGGACTC		miR-145	3	GTCCAGTTTTCCCAGGAATCCC		miR-133	469	TTGGTCCCCTTCAACCAGCTG		miR-130a	2	TATCTTTTTCACTTGTGCT
	miR-1421e*	1	GCAGAGGTCACTGTCATACCTGCCGT		miR-145-5p	3	GTCCAGTTTTCCCAGGAATCCCT		miR-1330	17	TACGATTGCATGGACCCATT		miR-130b	2	CAGTGCAATAATGAAAGGGCGTT
	miR-1421h	4070	TGGACACCATAGACTTGCAGTAT		miR-146a	4	TGAGAACTGAATTCCATAGATGG		miR-133-3p	490	TTGGTCCCCTTCAACCAGCTGT		miR-130c	18	CAGTGCAATATTAAAAGG
	miR-1421i-2*	2	AGCCACGAAGTGTACACCTCC		miR-146b	4	TGAGAACTGAATTCCATAGGCGTT		miR-1335	3	GAGACTGAGGTGTGCCCCT		miR-1322	2531	GATGCTCGCAGCTGATGACT
	miR-1421t*	2	CGCTGCATCACGTGGACCGTCTCC		miR-146c	28	TGGAACTAATCCCATGGACGG		miR-133-5p	620	AGCGGTTGAACATGGGTCAGT		miR-1327	11	TAACAAGCTGTTACAATGAGATGAT
	miR-1422f*	11	AAACAAATGGTCTGACGGAG		miR-1478	3	TGGTAACTGTATTAGAGCAGGCTG		miR-133a	473	TTGGTCCCCTTCAACCAG		miR-1328	10	GAGGAGCACAATGAGAAC
	miR-142b	1	CATAAAGTAGAAAGCACTACTAA		miR-148	20	TCAGTGCATTACAGAACT		miR-133a-3p	468	TTTGGTCCCCTTCAACCAGCTG		miR-133	917	TTGGTCCCCTTCAACCAGCTG
	miR-143	15	TGAGATCGAAGCCCGGCTAGCTCAG		miR-148a*	35	AAAGTTCTTTGACCCGGACGT		miR-133b	468	TTGGTCCCCTTCAACCAGCT		miR-133-3p	958	TTGGTCCCCTTCAACCAGCTGT
	miR-143-3p	3	TGAGATGAAGCACTGTAGCTC		miR-148a-3p	4	TCAGTGCACTACAGAACTTTG		miR-133b*	1	GCTGGGTCAAACGGAAGAATT		miR-1335	1	GGTTGAGGGTCGGGCTCCT
	miR-1434	5	GCTTGCGTGATGATAGAAAGTT		miR-148b-3p	3	TCAGTGCATCACAGAACTTGGT		miR-133b-5p	33	TGCTCAAGATGGTGAATG		miR-1339	4	AGACTGCAAGAGAAGTTTTCGCT
	miR-144-3p	4	TACAGTATAGATGATGTAC		miR-1491	392	CCGCTGGTGCAGATCTTGGT		miR-133c	1	TTGGTCCCCTTCAACCGGCTG		miR-1339*	5	TGAAATACCATTTTGCATTCAGCC
	miR-145	3	GTCCAGTTTTCCCAGGAATCCC		miR-1494	9	AAGCAGATAAGGACAGTGGTTTTGTG		miR-134	56	TGTGAACTCGTTCGACAGAGTGG		miR-133a	926	TTGGTCCCCTTCAACCAG
	miR-1451*	1	CGTAGACTCGGCTATGAGAGAGGC		miR-1497a	1722	TGTGGAAGAACGGCACGGTGGTGCAT		miR-1342	9	ATATTGGGATTGTCTTGGCAC		miR-133a*	6	AGCTGGTAAAATGGAACCAAAT
	miR-145-5p	3	GTCCAGTTTTCCCAGGAATCCCT		miR-1501	1	ACGCTCTGTACTGCAAAAGGCTCC		miR-1343*	2	CCGGCTGGGAGACGTTCCTCT		miR-133a-3p	917	TTTGGTCCCCTTCAACCAGCTG
	miR-1469	1	TCGCACAGATGGTCGGAATTCC		miR-1502a-5p	2	TTCGAACTTTCTCGGATAG		miR-1344	3	TGAATGTGGCAAATGAGTTCTGTG		miR-133b	920	TTGGTCCCCTTCAACCAGCT
	miR-146a	2	TGAGAACTGAATTCCATAGATGG		miR-152-3p	352	TCAGTGCATGACAGAACT		miR-1345	14	GCAGACTGGAGCAGTACGTG		miR-133b-3p	293	TTTGGTCCCCTTCAACCAGCTA
	miR-146b	13	AGGAAATGGTTTCGTGGACT		miR-152-5p	656	TGCTTCTGTGATGCACTCGATCT		miR-1354	32	CCTGTGAATGGGCGGCTT		miR-133c	6	TTGGTCCCCTTCAACCGGCT
	miR-1478	4	TGGTAACTGTATTAGAGCAGGCTGAG		miR-152a	192	TATTCATGCAGAACTTGA		miR-1354*	7	GTTGCAGAGACCGTAGCGCGC		miR-134	37	TGTGAACTCGTTCGACAGAGTGG
	miR-148	30	TCAGTGCATTACAGAACT		miR-153	12	TTGCATAGTCACAAAAGTGATGG		miR-1357	189	ATTATGAGACTGACGCGCT		miR-1346	1	TGTGGGTTGAGGGGGGGGG
	miR-148a*	41	AAAGTTCTTTGACCCGGACGT		miR-153b	8	TGTCCATACGATCACAAAATTGAGC		miR-1367*	29	GTGGTAGAGGTAGATCCGG		miR-1347	5	ACAAATGAAACAGATTGGATGA
	miR-1490b	7	GGCAGTGAGTTGAACGCGGTGT		miR-1541	49	TGGATGTGCTCGTTGGGATCGG		miR-1369	2	TGGGAGTGAGGAGTGGAGAG		miR-1348	10	AAGCGGAGAGGAACAGGGCTG
	miR-1491	273	GCCGCTGGTGCAGATCTTGGT		miR-1543	1	TTTGTCCTTGAGTTCTGGGTGCACA		miR-137	11	TTATTGCTTGAGAATACACGT		miR-1354	1	GCATGTGATGATGAACTGAAG
	miR-1494	3	AAGCAGATAAGGACAGTGGTTTTGT		miR-155	1	TCAATGACTGATCTTGATGGGGTG		miR-1375	427	TGCTTCCTGTTGGTTCATGCT		miR-1354*	4	GTTGCAGAGACCGTAGCGCGCC
	miR-1497a	6	TTGAAAAAACATGCAGGTCGCTGGAT		miR-1558	6	CTGCTGTGAATGAGGCACTG		miR-1375*	8	AGGACAGCAGCAAGAAGAG		miR-1356	1	ACCCAGGGAGTCTGACTGCGG
	miR-1503	2	CAAAAAGATCTTGTTGGCAA		miR-1584	300	TTGTGGGCTTGGCTGGGTGA		miR-1377	3	AAATAAGTGCTGTAATAAGGAA		miR-1357	252	ATTATGAGACTGACGCGCT
	miR-152-5p	896	TGCTTCTGTGATGCACTCGATCT		miR-1587	49	TTGGGCTTGGCTGGGTTT		miR-1382	691	GCACCGTGACGTGCAGGGC		miR-1358	19	ACTGATTTGTTTGGAGAG
	miR-152a	82	TAAGTGCATGAAGACTATGA		miR-1597	15	TGAGAACGCCTGCAAGCATGTCAT		miR-1388	106	ATCGTCAGGTTCGTCGGCATG		miR-135b	188	ACGGCTTGCATCCTTTTGA
	miR-153	12	TTGCATAGTCACAAAAGTGATG		miR-15b	6	TAGCAGCACATCATGGTTT		miR-1388-3p	6	AATCAGGTTCGTCATGCAC		miR-135b*	1	TGTAGGGCTAAAGCCATGAACGG
	miR-153-5p	1	TTATTTGTGACCTTGCAGCT		miR-15b-5p	4	TAGCAGCACATCATGGTTTAC		miR-138b	3	GCTGGATGTTGTGACATGCCCA		miR-1362	1	ACCCGCCAACCGGACCACGA
	miR-153c	30	TTGAATGCAGTCACAAAAATGTC		miR-1-5p	1	CCGTGCTTCCTTACTTCCCATA		miR-139	6	TATACTAGTGCATGTTTCT		miR-1369	18	ATGGGAGGGAGGGAGAGGA
	miR-1541	1	TGGTGGTGTAGTTTGGATGTTGGC		miR-16	10	TAGCAGCACGTAAATACTGGCGT		miR-1390	233	TAACGAGTCGAGTAGTGCAT		miR-137	12	TTATTGCTTGAGAATACACGT
	miR-15-5p	1	AAGCAGCAGCACAAAACTAATGC		miR-1603	29	AGGGCTGATTTGGTGTGTC		miR-1392*	1	CTTTTGCACCTGTTGGACATGC		miR-137-3p	11	TATGCTCTGAGAATCAACGTAG
	miR-1560*	1015	CGGCGCGTAGAGAAGGCGCT		miR-1610	8	TGGCTGTGGTGGAGATGGGCGT		miR-1393	3	TCACACATCCTTGCAGCCCACT		miR-1375	430	TGCTTCCTGTTGGTTCATGCT
	miR-1562*	8	TGTGGCCCGGAAGTGCAGTGCA		miR-1611	2	GTAGGGCTTGCAGGTCTGGTGGC		miR-1396	12	TCTGTTGTGAGTGTTTCGGTGT		miR-1375*	1	AGGGAGCGCAGTAAGAACAGAG
	miR-1575	35	CGGCGTTCGTAGGAGCAGG		miR-1640	9	TTGTTAGCTGAGGGCCTCGCGGCCC		miR-13a-3p	1	TATCACAGCCTTTTGATGAGCT		miR-1376	24	TAGAATGTTGGGCTAGTTGG
	miR-1584	321	TTGTGGGCTTGGCTGGGTGA		miR-1645	64	TTGCTGAAGTACTCTCAAA		miR-13a-5p	4	CTCCTCAATGGGTGTCGAATTG		miR-138	7	AGCTGGTGTTGTGAATCA
	miR-1597	1	TGTAGGATGCTCTGAAAGCATGGA		miR-1649	2	TCCTGCAGAACGGAGCGGATGG		miR-13b*	26	TGGTAAAAATGGTGATGATCGTGA		miR-1382	686	GCACCGTGACGTGCAGGGC
	miR-15a	1	TAGCAGCACATAATGGTTT		miR-1651*	3	TTGCTTTTGTTGACATTGCTG		miR-140	102	ACCACAGGGTAGAACCACGGA		miR-138-2-3p	1	GCATATTTCACGACGTAGGGTT
	miR-15a-3p	173	GAGGCATACTGTGCGCCATCA		miR-16-5p	11	TAGCAGCACGTAAATACTGGCG		miR-140*	65	ACCACAGGGTAGAACCACGGAC		miR-1386	4	CGTATCCTGGCAGGCTCGCCA
	miR-15b	1	TAGCAGCACATCATGGTTT		miR-1665	14	TCAGGACTCAGGAGCGCAATGCAGC		miR-1400	1	CATCCCACTCTCAACACCA		miR-139	1	TGAACGAGGACCTGTTGGAA
	miR-15c	1	AAGCAGCGCGTCATGGTTTTCA		miR-1667	8	TAAACACGATGTAGGTCATTTCCC		miR-1402	83	TGCGGAGAAGGTGGTACAGT		miR-1392	12	CGCTCGTCAGGGAAAATGG
	miR-1-5p	6	CCGTGCTTCCTTACTTCCCATA		miR-1678	12	TGTTGAGCAAAGACCGAAGGGCAT		miR-140-3p	89	TACCACAGGGTAGAACCACGG		miR-1396	13	TCTGTTGTGAGTGTTTCGGTGT
	miR-16	14	TAGCAGCACGTAAATACTGGCGT		miR-1682	152	CGGGTAGATGGAGCTAGGCG		miR-1407	1	AAGCACAGCTGACTTGGAAAA		miR-1399	119	TGAATTGATTTGATTTCGGG
	miR-16*	5	TGCAGTATTTCGGCTAGCTCGCT		miR-1687	2	AAGGAAATGAGCCAGCTGGAGC		miR-1408	6	CTGGAGGTGGGGGGGTGGTG		miR-13a-3p	1	TATCACAGCCTTTGATGAGC
	miR-1600	11	TGGCGACTACAGAGGGCA		miR-1692	25	TGTAGCTCAGATGGTAGAGCGC		miR-141	35	AACACGTCGGACAAGATGG		miR-13a-5p	3	CTTTAAAAGGGTTGTGAATG
	miR-1610	3	TTGGCTGTGGTGTAACGGGCG		miR-1694	21	TGGAAGACAAGGCTGCGGAGCGGAG		miR-1412	124	CTGGTTGCGGAGGGCGAAGG		miR-13b*	23	TGGTAAAAATGGTGATGATCGTGA
	miR-1612	9	TGAAGGAAACGGAGACTGACATGTGG		miR-1695	3	GTAGGCATCGGTTTGGTCATTGGAGC		miR-1414	156	TGGGGTACACGCTGGGTTGGC		miR-13b-2-5p	196	GACGTGAACAATGAATGTGAGCTTG
	miR-16-1-3p	22	CCAGTCTTGACTGCTGCTGCA		miR-1699	482	CCGAGGGAAATGTAGCAGGGCAA		miR-1418*	151	CGGTCCGGGGTTCGGGCC		miR-140	122	ACCACAGGGTAGAACCACGGA
	miR-16-2-3p	1	CCAATATACTGTTGACTGCATTTAG		miR-16b	1	TAGCAGGACGTAAATATTGGAG		miR-1419c*	2	TAGCATAATCGTCACCCAGCACCACC		miR-140*	82	ACCACAGGGTAGAACCACGGAC
	miR-1626*	7	TTTCCGCATGGCATCTTTCTTGGCT		miR-16c	1	TAGCAGCACGTAAATACTGGAG		miR-1419e	2	ATGCTGAAGAACGTCATCATCG		miR-1400	2	CATCCATACATCCATCCATCCA
	miR-1627*	1	GAAGTGACATGTGAATGTGATG		miR-1700	2	CTGAGAGGGATGAGGATGGACG		miR-1419e*	10	CGTGTCAGCAGCCGAGCACCA		miR-1403	3	GCGCAGGTGTGAACATCGGTC
	miR-1636	2	TGCTGGAATGGTCGGGGCTG		miR-1705	2	AGAGTCTGGAAGTCGCACATAACT		miR-1419g*	239	TGATGTGATCATCAGTACT		miR-140-3p	103	TACCACAGGGTAGAACCACGG
	miR-1638	1	GTAGTTCGTACGGTGTTTGTTT		miR-1712	39	TTCAGGTACAGATGGGAGTTTGTG		miR-142	7	CACAGTAACAGTAGAAAGCATCATA		miR-1406	5	ATTTGGTGACAAGAGAGAC
	miR-1653	724	CAGGAACGTAGTACTTGCATGCAGG		miR-1721	2	AGAATGGTGTTGGTCATGGTG		miR-1420b	1	AAAAGTGACACCTGACTTGATTGCA		miR-141	80	AACACGTCGGACAAGATGG
	miR-1654	24	TTGCGATGGAGGGACGGAG		miR-1724	1	TGTGACATTGGCTGCGTCTGCG		miR-1420b*	1	ATCACAATCGGGAGCAATGT		miR-141*	123	ATGTTGTATATAGTGTTG
	miR-16-5p	15	TAGCAGCACGTAAATACTGGCG		miR-17-3p	407	TCTGCGAGTAGAAGAGCCACTTGTA		miR-1421ai*	571	TGTCATCATGCGTGAACT		miR-1410	4	CAGACGGAGTCGCGAGTGA
	miR-1683	27	TCTGTGACAGTCAAGCAGTCTCTG		miR-1743	5	TGGAATGCAGGCAAGATCACCC		miR-1421h	1233	TGGACACCATAGACTTGCAGTAT		miR-1411	11	TGAAATGAAATGAAGAACT
	miR-1687	9	GAGGAAATGAGCCAGCTGGAG		miR-1750	322	TGAGGATCCAAAGTAGCATCACTTTC		miR-1421l	16	GAAAGCTGGTCCACTTGAGTTGCGT		miR-1412	2	GTGGGTGACGAGGGCCACGG
	miR-1690*	1	TCAGAAGCAACGGAGCACTGCTG		miR-1752	29	TTCGTTGGAGTAGAAGAGGCG		miR-1421t	1	AACAATGTTGATGTGGTGCAGT		miR-1418*	3	TCCGGTCTGGCGGCTCCTAGCC
	miR-1692	30	TGTAGCTCAGATGGTAGAGCGC		miR-1759	18	TAGAGTACGAGGAGGAGCAGGCTGT		miR-1421w	157	TGCATGGTTGGTGGGATCTTCTT		miR-1419g	1270	ATTACTGCTGACGATGTCATCTCGA
	miR-1694	19	TGGAAGACAAGGCTGCGGAGCGGA		miR-1766	1	GCAGCATGATTGAAACACTGA		miR-1421z	1	AGGCAGGTCCGTGTTGTGAG		miR-142	5	CCCGTACATGTAGAAAGCAC
	miR-1699	463	CCGAGGGAAATGTAGCAGGGCAA		miR-1767	4	GACGAGGACGAACAGCAGCTG		miR-1422f*	1763	AAAAAATGGTCTGTCTGTCT		miR-1421ac	3	ATGGAGGACAATTTGGTGCAGCT
	miR-16c	2	TAGCAGACGCTCAGAACTGGAA		miR-1770	308	CTCGGGAGGAGGGGGTGAGGAGGG		miR-1422g	5	ATATGCGTGACGAGTTTTTCT		miR-1421ag*	7	AAGTGGACACGTCGTCAGT
	miR-1701	21	GGCTGGTTGGTGTAGTTGGTTT		miR-1777	177	GGTGGGCGGTGGGTGGCGGCTG		miR-1422h	10	AAATCGTAGTCATGATGAC		miR-1421ai*	630	TGTCATCATGCGTGAACT
	miR-1705	5	AATTGTAGACAGCACATGCT		miR-1777b	2	AGGGGCGGCTGTGGGGGCGGGG		miR-1422j	1	AAACTGCCATCGGATTGACT		miR-1421h	260	TGGACACCATAGACTTGCAGTAT
	miR-1709	2	TGGGAATGATGGAGATGCAAGCTGACT		miR-1780	417	TTCTGCAGCACTGCATCATCCTACTC		miR-142-5p	65	CATAAAGTAGAAAGCACT		miR-1421m	40	GGACTGGTCGTCGTTCATGCAGA
	miR-1712	21	TTCAGGTACAGATGGGAGTTTGTG		miR-1796	1	GAACTACTCAAGAGAGGGCTA		miR-142b	1	TATAAAGTAGAAAGCACTACTA		miR-1421v*	59	TGCGTACATCACGTATGATCGTCTC
	miR-1719	25	AAAGATGAATGGTTGCTAGACG		miR-1798	28	TGCTTTCAGAATGTAGCGGT		miR-143	39	TGAGATGAAGCACTGTAGCT		miR-1421w	130	TGCATGGTTGGTGGGATCTTCTT
	miR-1721	4	AGAATGGTGTTGGTCATGGTG		miR-1799	28	TGGAAGTAGATGATGCATGTACTTA		miR-143-3p	42	TGAGATGAAGCACTGTAGCTC		miR-1421w*	3	TGGAGGACGACTTCATGCC
	miR-1735	6	AGGGACTTTGGCAGCAGCTG		miR-17a*	11	TACTGTAGTTCAAGCACTTGTAAGC		miR-1434	68	AAAGAAATGTACAGGTCTCGAGG		miR-1422f*	1970	AAAAAATGGTCTGTCTGTCT
	miR-17-3p	91	CTGCACGAAGGCACTTGGAG		miR-1804	1	TCAGAAGTTTGTGAAGAGGTGCTGC		miR-143-5p	5	GGTGCAGTGCTGCATCTCT		miR-1422l	5	TTTCATTAAGCGTTTTCT
	miR-1744*	24	ATGCTTGTTGAACCAAAAGGA		miR-1805	174	TGTATGCGAACACTAGACAGCT		miR-144	44	TGACAGTAGATGATGCATGTACTTA		miR-142-3p	1	TGTAGTGTTTCCTACTTTATG
	miR-1750	360	TGAGGATCCAAAGTAGCATCACTTTC		miR-1805-3p	191	TGTATGCGAACACTAGACAGCTTCC		miR-144-3p	2	GTACAGTACAGTATGTACT		miR-142-5p	8	CATAAAGAAGGAAGCCTC
	miR-1764*	1	GCGCTGGCAGCAGCGAGGCTG		miR-1813	11	TTCTGTAGCGCTGCAAGCAGCG		miR-145	3	GTCCAGTTTTCCCAGGAATCCC		miR-142b	1	TGACTGAAAGTAGAAAGCACTGCTA
	miR-1765	8	CGGTGACGCGGCCACTCGCTG		miR-1819-3p	2	TGGAATGTTGAGTTGTATGGAG		miR-145-5p	2	GTCCAGTTTTCCCAGGAATCCCT		miR-143	43	TGAGATGAAGCACTGTAGCT
	miR-1766	1	CGCAGATGATAGCAAAACTGA		miR-181a	5	AACATTCAACGCTGTCGGTGAGTT		miR-1464	275	TGCTGTTGCAGGCCGCCTAACGTA		miR-143-3p	49	TGAGATGAAGCACTGTAGCTC
	miR-1767	115	AGGGTGGTAGTAACAGCAGCT		miR-181a*	1	AAAATCAGACGTTGACTGTACC		miR-146b	6	TGAGAACTGAATTCCATAGGCTTT		miR-143-5p	5	TGTGCAGTGCTGCATCTCT
	miR-1770	209	CTCGGGAGGAGGGGGTGAGGAGGG		miR-181b	3	AACATTCATTGCTGTCGGTGGGTT		miR-146b-5p	3	TGAAAGAACTGACATTTCGATAGGCT		miR-144	61	TGACAGTAGATGATGCATGTACTTA
	miR-1772	2	TTTGTTTGTTCGGTGGTCAG		miR-181b-3p	7	TCACTGAACAGCTGAACTGCA		miR-1472	3	TAGCAGTAAGAAGATTTAGTGATGCC		miR-144*	5	GGATATCATCGTATACTG
	miR-1775	14	TCGGCTTGAAGCAAGAAGATTCTGA		miR-181b-5p	1	AACATTCATTGCTGTCGGTGGGA		miR-1478	24	TGGAACTGGATTGAGCCAGGCGA		miR-144-3p	3	TACAGTATAGATGATGTAC
	miR-1777	116	TGGGCGGTGGGTGGCGGCTG		miR-181d-5p	86	AAAGTCATTGTTCGGTGGAGTT		miR-147b	1	GTGTGCCGAGAATGACGTCTGATA		miR-145	3	GTCCAGTTTTCCCAGGAAA
	miR-1777a	1	TGGGGGGGCGGCGGGCGGTG		miR-182	5	TTTGAGCGAATGGTAGAGACTCTACAC		miR-148*	2	TAAGTTCTGTGCATTAGACT		miR-145*	3	TTTCCTGGAAATACTGTTCTA
	miR-1780	383	TTCTGCAGCACTGCATCATCCTACTC		miR-1820-5p	12	TTTTGAATTTGTCGATGATGTTCCG		miR-148a*	33	AAAGTTCTTTGACCCGGACGT		miR-145-5p	4	GTCCAGTTTTCCCAGGAATCCCT
	miR-1788-3p	18	GCAGCGAAAGCGAGTCTG		miR-182-5p	6	TTTGAGCGAATGGTAGAGACTCTACACA		miR-148a-3p	29	TCAGTGCACTACAGAACT		miR-1458	1	TTCCTTGATGCTGATGACTGAA
	miR-1798*	1	AACGTCGAACACTGTAGAAAAA		miR-183	3	AATGGCACTGGCAGAATTCACGG		miR-1491	589	CGCTGGTGCAGATCTTGGT		miR-14-5p	1	GGGGCAGAAGGGGACTCAGCT
	miR-1799	24	TGGAAGTAGATGATGCATGTACTTA		miR-1832b-3p	1	AGTAACGGCAGAGCGATCGGTGAT		miR-149-3p	682	GAGGGACGGACGGGGGCTTTC		miR-1464	234	TGCTGTTGCAGGCCGCCTAACGTA
	miR-1813	3	TCTGTGGCTGCAAGTTGGGAG		miR-183-5p	20	TATGAGCACTGGATCGGATTCACCT		miR-1494	3	AAGCAGATAAGGACAGTGGTTTTGT		miR-146b	9	CGAGAACTGAATATCGCAGTAGTGC
	miR-181a	3	AACATTCAACGCTGTCGGTGAGTTT		miR-1837	12	TCCAGAGGGTACTCGCGACGATCGT		miR-1497b	2	TTGAAGGAACTGCAGTGTGCGTGTGC		miR-146b-5p	5	TGAAAGAACTGACATTTCGATAGGCT
	miR-181b	12	AACATTCATTGCTGTCGGT		miR-184	28826	TGGACGGAGAACTGATAAGGG		miR-1497e	10	TTGAAAGTTCAGGTGGTGGTTAA		miR-1472	19	TGCCGCAGTAGATGATTTTGTGCC
	miR-181b*	7	CCATGGAGACTGAGATGCACAT		miR-184*	1207	CCTTATCATTCGGCTGTCCAGA		miR-1497f	80	TTGAAGATTGCTGGTGGAAGGAGA		miR-1478	19	TGGAACTGGATTGAGACAGGCGA
	miR-181b-3p	9	TCACTGAACAGCTGAACTGCAA		miR-1840	5	TCAGCGTGACGGGACTCGACG		miR-1497h	72	TTGAAAATTGCAGAGATAGGGAC		miR-147b	1	GTGTCGGAAGTGCTTTTCGGT
	miR-181d-5p	68	AAAGTCATTGTTCGGTGGAGTT		miR-1841	119	CAGAGGAAATGGACGGCAGC		miR-1502b-5p	10	AAGAACTTTACCACGCAAACGG		miR-1484	6	TGAAATTCGGTAGTTTGGTCGCAT
	miR-1822	4	GCGCTGCCGCTTGAAGGACTG		miR-184-3p	27225	TGGACGGAGAACTGATAAGGGC		miR-1502c-3p	3	AGGGTTTGGTCATGGAGTTCGG		miR-1489	22	TGGCGTAAACCACGGATTGCTCGTC
	miR-182-3p	3	GATGTGCTGTATCTTGTCCGAC		miR-1844	25	AGGACTGATGCGGACGGGCCTGAAG		miR-150-5p	2	TCTCCCAACCCTTGTACCAGTG		miR-148a*	29	AAAGTTCTTTGACCCGGACGT
	miR-182-5p	1	TTTGAGCGAATGGTAGAGACTCTACACA		miR-184b	3173	TGGACGGAGAACTGATAAGGA		miR-151-3p	1	CTCGACTGGGCTCCTCTCGAGG		miR-148a-3p	3	TCAGTGCACTACAGAACTTTGT
	miR-183	7	AATGGCACTGGCAGAATTCACGG		miR-185-5p	6	TGGAGAGAAAGGCAGTTCCTGA		miR-151a-3p	1	CTAGAGCTGAAGCCATTAGG		miR-1491	426	CGCTGGTGCAGATCTTGGT
	miR-183-5p	35	TATGAGCACTGGATCGGATTCACCT		miR-187	1	TCAAGGTCTTGTTTGCAGCC		miR-152	4	TCAGTGCATGACAGAACTTGGT		miR-1493	96	CAGAACTTCTGAACTGTTGGC
	miR-1839	2	AAGGGCATAGAAGAACAGGCTTG		miR-187*	1	GCATACAACAAGAACATGGGCGG		miR-152-5p	180	TGCTTCTGTGATGCACTCGATCT		miR-1494	11	AAGCAGATAAGGACAGTGGTTTTGTG
	miR-184	35734	TGGACGGAGAACTGATAAGGG		miR-190	262	AGATATGTTTGATATTCTTGGTT		miR-153	5	TTGCATAGTCACAAAAGTGA		miR-1497f	63	TTGAAAATTGCAGAGATAGGG
	miR-1841	145	CAGAGGAAATGGACGGCAGC		miR-190-3p	15	CCAGGAGTCAGACATATTC		miR-153c	4	TGTGCATATGCCACAAAAATGTCG		miR-1497h	62	TTGAAAATTGCAGAGATAGGGAC
	miR-184-3p	33774	TGGACGGAGAACTGATAAGGGC		miR-190-5p	253	AGATATGTTTGATATTCTTGG		miR-15-3p	1	ACTCGGTTTCTGTGAGTGCT		miR-1502b-5p	13	AAGAACTTTACCACGCAAACGG
	miR-1844	21	AGGACTGATGCGGACGGGCCTGAAG		miR-1907	76	GAGCAGCAAGGACTGGACGC		miR-1554	10	GCAGGTGAAGAGGTCGTTGCG		miR-1505	3	AGAGACTGAACTGGCGCCTGATA
	miR-184b	3696	TGGACGGAGAACTGATAAGGA		miR-191	11	CAACGGAATCCCAAAAGCAGCT		miR-1558	9	CTGCTGTAGAAGGGGGCTTG		miR-152	1	TCCGTGCATGACAGAACTTGGT
	miR-185*	2	TTTCCTCCGGTACACTTCTCA		miR-191*	166	GCTCGTAGTTGGATCTCAGTT		miR-1563	9	GCACAGATGGACGCACTGAAAT		miR-153	17	TTGCATAGTCACAAAAGTGA
	miR-185-5p	22	TGGAGAGAAAGGCAGTTCCTGA		miR-191-5p	10	CAACGGAATCCCAAAAGCAGCTG		miR-1568	11	GACATAGATCTGTAGGAAG		miR-153*	7	TTCATGTTTTGTTTCTATGCAACTG
	miR-18c	1	TAAGGTGCATCTTGTGTAGTTAG		miR-192	35	ATGACCTATGAATTGACAGCC		miR-1572	9	TAACCTGACACCACAGGGCAGCTGC		miR-153c	5	TTGAATGCAGTCACAAAAATGTC
	miR-190	259	AGATATGTTTGATATTCTTGGTT		miR-192-5p	1	CTGCCCTATGAATTGACAGCCCTT		miR-1575	6	TGGCCACTGTAGGAGCAGG		miR-15-3p	2	CTGGTTTCTGTAAGTCCTACTT
	miR-190-5p	250	AGATATGTTTGATATTCTTGG		miR-193*	1	TGTGGTCTTGCGGGCGATGAGG		miR-1577	6	CTAGTGGTGGAAGTAGAGAA		miR-1540	6	GTGCATTCCATGAGCGCATGCT
	miR-1906	10	TGCAGAAGCCTGAGAGTCACGGCCT		miR-193b	1	AACTGGCCCGCAAAGTCCCGCT		miR-1582	96	ATATAGACCAGAACACAG		miR-1551*	1	TCGGCGTTTGTGTTGCGGCTTTTCT
	miR-1907	75	GAGCAGCAAGGACTGGACGC		miR-1957	84	TCAGTCGGTAGAGCATGAGAC		miR-1584	146	TTGTGGGCTTGGCTGGGTGA		miR-1553	340	TGTGATCGGGTGGAACAGTGATGGT
	miR-190b	2	TGCTGTGTTTGAGTTTTTGGTGAC		miR-1958	30	TACGGAAAGTAGAAGAGTAGGT		miR-1587	5	GGGCTCGGGCTGGGTTCGGTCA		miR-1554	37	GCAGGTAGATGAGGCTTTTCT
	miR-191	8	CAACGGAATCCCAAAAGCAGCT		miR-1960	24	CCAGGGTTGTTGAAGAGGGC		miR-1591	672	CAGGACTGTGGCCATGGAAGTCGGA		miR-1556	2	TGCAGGCTGTGGAGAGGCATGTGT
	miR-191*	192	GCTCGTAGTTGGATCTCAGTT		miR-1961	4	TGAGGTAGTTGTATAGTTAA		miR-1594	8	TGTTGGGATTGGTTGGGGT		miR-1557	30	CCCGTCGGCTGTCGGTGG
	miR-1912-3p	5	CACGAACATGCAGTCAGAACA		miR-1962	9	AGAGGTTGGCAACAGGGACACA		miR-1596*	1	ACAGGTGGCCGTCGTGAATG		miR-1558	1	ACAGCTGTGATGGCGAGCTTG
	miR-191-5p	5	CAACGGAATCCCAAAAGCAGCTGA		miR-196b-3p	58	TCACAGACACGACACATGCACTCC		miR-1597	666	TTAGGACTCTGCATAAGCATGCCA		miR-1559	76	TTCGATGACTTTGGTATACTTCTCC
	miR-192	25	ATGACCTATGAATTGACAGCC		miR-196c	3	TAGGTAGTTTGATGTTGTTGGG		miR-15a	3	TAGCAGCACATAATGGTTT		miR-1560	1	GCGTCTCTGGCCGCCGCCGTTC
	miR-192-5p	1	GTGACCTATGAATTGACAGCCA		miR-1982.2-3p	1	TCACCCTACGTTGTCCACACAG		miR-15a-5p	2	TAGCATGGTCCATAATGCGTTTGTG		miR-1562	19	TGACTGTGAGACTGGAGGGGCTGC
	miR-193a	9	GAGAACTTTGTCACGGCCAGTT		miR-1982-5p	1	TTGGGAGGTTCTTGGGGATGTG		miR-15b	1	TAGCAGCACAACATGGTTTGT		miR-1567	11	CGACTGTTCTGGCTGCATGTTC
	miR-194a	4	TGTAACAGACAACTCGCAGTGAG		miR-199	9	ACAGTAGTCTGCACATTGGTT		miR-1-5p	1	CCGTGCTTCCTTACTTCCCATA		miR-1568	6	GCTCATAGATCTGCGGGAG
	miR-1955-3p	50	GAGATTGCAATGCTGGGCCAG		miR-199*	5	TACAGTAGTCTGCACATTGGTTT		miR-16	8	TAGCAGCACGTAAATACTGGCGT		miR-1572	18	GAACTCTGACACAGGTGCTGC
	miR-1957	78	CAGTCGGTAGAGCATGAGACT		miR-1993	51	AATTATGCTTGTGTTCGCGGGG		miR-16*	58	TGCACAGATTTCGTCGCTGACTGCTG		miR-1575	1	CGGCAGTCACAGTAGGAGCATG
	miR-1958	32	TACGGAAAGTAGAAGAGTAGGT		miR-199a-3p	7	ACAGTAGTCTGCACATTGGTTA		miR-1600	6	TCGCGACCACAGAGGGCC		miR-1580	1	CGACTTCTCGTTGTGACCTGGCGTT
	miR-196b	26	TGAGGTTAGTTTTTAGGTTGTCTGG		miR-199a-5p	1	CCCAGTGTTCAGACTACCTGTTC		miR-1602	8	TGGAGCGACTGCATCACCCCATG		miR-1582	4	AAAATGAGATGCCAGAACATAG
	miR-196b-3p	1	TCGACAGTAGACAGTGTCCTTC		miR-1a	378	TGGAATGTAAAGAAGTACGG		miR-1609	8	AGGCTGATCTGTGCGGTTTT		miR-1584	113	TTGTGGGCTTGGCTGGGTGA
	miR-1971	1	GTAAAGGCTGGGATGCGAAGA		miR-1a-3p	3974	TGGAATGTAAAGAAGTATGTAT		miR-1610	9	TGCTTGTGGTGGCAATGGGG		miR-1586	5	TTAGTCAGCTTGGAGTGAGGTGGCA
	miR-1981-5p	1	GTAAGGTTGGGCTTACGTGTGC		miR-1b	252	TGGAATGTTAAGAAGTATGGA		miR-1611	19	GAGGGCCGCAGCGGTGTGC		miR-1587	6	GGGCTCGGGCTGGGTTCGGTCA
	miR-199	6	ACAGTAGTCTGCACATTGGTT		miR-1c	4307	TGGAATGTAAAGAAGTATGTAGA		miR-1612	8	GAAGGAAACGGAGACTGACATGTGG		miR-1589	8	TTCCTCTTGCTGATCGTCTTTT
	miR-199*	428	TACTGTAGTTCTCCACATTG		miR-2001	1978	TTGTGACCGTTACAATGGGCAT		miR-1623	29	ACAGGCACTGCAGGCAGT		miR-1594	2	GGTGGGGTTGGGGATTGGGGTT
	miR-1992	1	TCAGGAGTGTGTTGACCACTGATGTTT		miR-200a	1	TAACACTGTCTGGTAACGATGTT		miR-1627*	3	GCAACGTGACTTGTGGTTGTGG		miR-1597	29364	TTAGGACTCTGCACAAGCATGCCA
	miR-1993	56	AATTATGCTTGTGTTCGCGG		miR-2013	38	AGCCAGCATAGTGCATGGTGGTCGG		miR-1629	18	TGCTTTCGGTGGTCTGTTCGT		miR-1599	4	TGAGCGAGGAAAAAAAAAAGAA
	miR-1996b	3	ATCAGAGAGGTCAGCATCTGG		miR-2014	65	TGCCACCAAGTCCGACTGCA		miR-1631	2	AAAACTGGACGTGGGACGGGTC		miR-15a	2	TAGCAGCACATCATGAATTGT
	miR-199a*	1	TAGTAGTCTGCAAATTGGTTA		miR-202*	30	AGAGGCGTAGTCGATGGGAAA		miR-1638	4	GTAGTTTGTGATGGTTGCGTTT		miR-15a-5p	1	TAGCATGGTCCATAATGCGTTTGTG
	miR-199a-3p	6	ACAGTAGTCTGCACATTGGTTA		miR-202-3p	3	AGAGGTATAGCGGCTGGAC		miR-1643	2	AAAAGTCTGGCTGGGTGGAAGA		miR-15b	3	TAGCAGCACATCATGGTTT
	miR-19b	59	TGCTGAATTGCATGCAAAACTGATG		miR-2035	2	ACAGGTCGTCACAAGGGAG		miR-1644	11	TCTGGTGGAGGACTGTGCT		miR-1-5p	5	CCGTGCTTCCTTACTTCCCATA
	miR-1a	525	TGGAATGTAAAGAAGTACGG		miR-203b	1	TGAAATGTTCAGGACCACTTG		miR-1649	7	TCCTGCAGAACTTCGCGGCTCG		miR-16	2	TAGCAGCACGTAAATATTGGTG
	miR-1a-3p	5667	TGGAATGTAAAGAAGTATGTAT		miR-2047*	524	TACAGAATCTGCTCGGCGCATTTC		miR-1649*	7	ATCGATGTGCACTCTGCAGGCA		miR-16*	33	ACAAATATATTGTGCTCT
	miR-1b	295	TGGAATGTTAAGAAGTATGGA		miR-2049*	135	GTTCCAGTGCTGCATTTACA		miR-1653	8	CGGAGCTCGTGCGCATGCAG		miR-1603	15	AGTGGTTGTTTGTTTTTT
	miR-1c	1384	TGGAATGTAAAGAAGTATTGA		miR-206	49603	TGGAATGTAAGGAAGTATGG		miR-1654	7	TTGCTGGTGGAAGGAGAAG		miR-1610	9	TTGGCTGTGGTGTAACGGGC
	miR-2001	2010	TTGTGACCGTTACAATGGGCAT		miR-206-3p	125	TGGAATGTAAGGAAGTGTGTGG		miR-1655	15	TCAGTCTGGTCGTTTGGTAAATGCT		miR-1611	22	AGGAGGGCCGCAGCGGTGTGC
	miR-200a*	3	ATACTGACTAGAGCAGTGCTG		miR-2066	31	AAGCTGCAGTGTAGAAGTGGTA		miR-16-5p	9	TAGCAGCACGTAAATACTGGCG		miR-1614*	5	AGGAAAGGAACTGCCAGCAGAA
	miR-200b*	791	CACGGTCTTACGTGGGCAGCACTGG		miR-21	7	TAGCTTATCAGACTGGTGTTG		miR-1663	1	TGGCATCCAGGACAGCGAAGTGC		miR-1621	5	ACCACGGCCTCGGTGAGCAC
	miR-200b-3p	3	TGAAGTAACTCCTGGTGATGATGA		miR-21*	1	TACAACAGTCGGTAGGCTGTCT		miR-1665	62	TCAGGACTCAGGAGCGCAATGCAGC		miR-1629	18	TGCTTTCGGTGGTCTGTTCGT
	miR-201	1	TCACTGCAGTAAGGACATTTTC		miR-210	72	TTGTGCGTGTGACAGCGGCTAT		miR-1669	6191	GTGCGACTGCAGAGCAGGCATA		miR-1630	2	AAAAAGGAAACTGTAGCGAAA
	miR-2012	314	TAGTACTCGCTTGGAGATTG		miR-210-3p	70	TTGTGCGTGTGACAGCGGCTA		miR-1670	70	TGGGACGTAGCTCAGATGG		miR-1631	18	AAAGGCGACGTCGGGACGTTC
	miR-2014	67	TGCCACCAAGTCCGACTGCA		miR-210b	27	TGTGTGTCAAGAGGCGAGCAGCTGC		miR-1671	34	GTGACGACTGTTGAGGCTGGCAA		miR-1636	1	CTGCATGTAGATGGCGGGGCG
	miR-203	4	GTGAAATGTTTAGGACCACTTG		miR-2110	1	TGGGGAAACGGACCAGCTGCAGTGA		miR-1682	1	TATGGTCAGACTGTGATGCTGAGGG		miR-1638	6	GTATGTTATGTCGTTGTTTTTT
	miR-203-3p	1	TGAAATGTTTAGGACCACTAGT		miR-2115-5p	6	GGCTTCCATGACTCTGATCGTCGA		miR-1683	98	TCTGTGACAGTCAAGCAGTCTCTG		miR-1639	1	TGATGTGCAAGGTAGGATGGGTT
	miR-203b	5	GTGAAATGTTCAGGACCACT		miR-212	5	TAAAGTGTACAGTCATAGGGT		miR-1687	1	TGGAGGAAATGAGACAGGTGA		miR-1641	2	TTTGAGCGAGTAATGACTGTCAGGG
	miR-2047*	454	TACAGAATCTGCTCGGCGCAT		miR-2126	1005	AGCCGCGACGAGTAGGAGA		miR-1688	102	TGAGCATTGGTGAGACAATAGG		miR-1642	5	TAGAGGACTTGTAAGTTTGTGGTG
	miR-2049*	116	GTTCCAGTGCTGCATTTACA		miR-2127	1	CGGGAGGAAGGGAGGGAGGGC		miR-1692	29	TGTAGCTCAGATGGTAGAGCGC		miR-1644	5	TGCTTTGTGCAGGGCTTTCT
	miR-205	3	TCCTTCATTCCACCGGAGTCT		miR-2137	17	GCCGATGGGAGCCCCGGGA		miR-1694	92	ATGGAAGACAAGGCTGCGGAGCGGA		miR-1648*	3	TGGGCAGTGGAGCGGACTGTCA
	miR-206	64188	TGGAATGTAAGGAAGTATGG		miR-214	564	ACAGACAGACAGACAGACAG		miR-1699	188	CCGAGGGAAATGTAGCAGGGCAA		miR-1649*	4	CTCCTGCACTCTGAAAGGCAA
	miR-206-3p	287	TGGAATGTAAGGAAGTGTGTGG		miR-214-3p	3	CACAGCAGGACAGACGGAAGT		miR-16c	9	TAGCAGCACGTAAATACTG		miR-1653	622	CAGGAACGTAGTACTTGCATGCAGG
	miR-2064	399	AAGCAGTCCACTGTGCAATGTT		miR-2147a	74	CGGAAGACCGGACTGCGAC		miR-1701	970	TGCTGTAGTAGGTTGTTT		miR-1654	11	TTGCTGGTGGAAGGAGAAG
	miR-2072	375	TGCAACATCTCGTGACACACT		miR-215	37	ATGACCTATGAATTGACAGCCA		miR-1704	11	ACAGCAGATTGTTAGGCAC		miR-1659	11	AGGCAGAATGTAGGAAGTCCCAT
	miR-21	8	TAGCTTATCAGACTGGTGTTGG		miR-21-5p	8	TAGCTTATCAGACTGATGTTG		miR-1709	30	TGGAATGATGAGTAGCCACTGACGG		miR-1662	1	TTGACACTCATGCATACTTGGTCTA
	miR-21*	1	CAACATAGTCCGGTAGGCAGT		miR-2162-5p	9	ATGAGATTGTGCATATGGACA		miR-1712	17	TTCAGGTACAGATGGGAGTTTGTG		miR-1664*	2	GCAGACAGGTCGAGAGAACGG
	miR-210	55	TTGTGCGTGTGACAGCGGCTAT		miR-2164-5p	4	TTAGATTTAGTTTCACGTTAGAGAA		miR-1718	1	ACTGAGCACATGAGGAACGAG		miR-1668*	5	ATGGTCTGGGAGCACGGCACTG
	miR-210-3p	53	TTGTGCGTGTGACAGCGGCTA		miR-216b	68	AAATTGTGGGCAAATGTG		miR-1719	3	TAAAGATGAGAGTTGTGATC		miR-1669	1572	TGCTGGGCTGATGAGCAGGCACA
	miR-210-5p	35	CAGTCGCTGGCCATGTCACAAGAT		miR-216b-3p	1	GCAACTTACCTGTCGGATTCTT		miR-1724	1	TGCTGTGACATTGGCTGCGTCTGCGG		miR-1673	16	TTGGTGTGAAGTGAAGTCAGAGG
	miR-210b	20	TGTGTGTCAAGAGGCGAGCAGCTGC		miR-217	263	TAATGACAATTAGGAACTGCATAGG		miR-1739	3	CACAGGACAGTAGCAGGCCAG		miR-1676	1127	AAGCGAAGTTGTGGCTGGGAATT
	miR-2126	999	AGCCGCGACGAGTAGGAGA		miR-2180	14	ATGGAATGTGATAGACGTGTTT		miR-17-3p	10	ACTGCGGTGAAGGCTACTTTTA		miR-1683	102	TCTGTGACAGTCAAGCAGTCTCT
	miR-2127	1	CGCGGAGGGGCAGGGACGGGGG		miR-2184	9	AAGCTGTTAGGTTTATGTGCT		miR-1742	313	AGCGACGTTCGGGATCGC		miR-1687	4	GACGGAAATGAGCCAGTAG
	miR-2136	11	CTTGGTGTTGCTGAAGATGGG		miR-2185	5	CGCAGTGCAGGACTCCCGGCC		miR-1744*	6	ATGCTTGTTGAACCAAAAGGA		miR-1688	103	TGAGCATTGGTGAGACAATAGG
	miR-2137	1	GAAGCCGGCGGGAGCCCCGGGGAG		miR-218a-1*	4	AAAAATGGACTTCCGTCAGCAC		miR-1746	410	TCTCGAGCTGTTGGTCCCAAGGAT		miR-1689	22	CCGGTGTGTGGACAGCGTTGA
	miR-215	30	ATGACCTATGAATTGACAGCCA		miR-219	60	TGATTGTCCAAACGCAGTTCTT		miR-1749	19	AGAAAAGGAACTTGAACGGCTT		miR-1690*	217	TCAAGAAGCAAAGGGCACTGT
	miR-2159-5p	4	GCGCTGTGTCTTTGAGTAGC		miR-219*	2	GCCATTTTTGTTGGACATCT		miR-1750	89	TGAGGATCCAAAGTAGCATCACTTTC		miR-1692	24	TGTAGCTCAGATGGTAGAGCGC
	miR-21-5p	12	TAGCTTATCAGACTGATGTTGA		miR-219-1*	27	AGAACTGTGTCTGGACATCAGG		miR-1752	29	TTCGTTGGAGTAGAAGAGGCG		miR-1694	64	TGGAAGACAAGGCTGCGGAGCGGAG
	miR-2160	39	TGGCAGTTTATGTGTAGAACACATG		miR-219-3p	36	AGAACTGTGTCTGGACATCA		miR-1755	20881	TCTGTACGAATGGCTTGGCTTG		miR-1697	4	CCTCATGGACTGTGTGCATG
	miR-217	420	TAATGACAATTAGGAACTGCATAGG		miR-219-5p	32	TGATTGTCCAAACGCAGTTCTTG		miR-17-5p	1	CAAAGTGCTTACAGTGCAGGTAG		miR-1698	10	CGAGGGTGACGGCAATCCCGTG
	miR-218*	1	AGACATGCTTTCTGCTCAAGCA		miR-22	2	AAGCTGCTCAATGAAGGGCTGG		miR-1767	3	AGAGGAGGGAGAACGAGCAGCT		miR-1699	211	CCGAGGGAAATGTAGCAGGGCAA
	miR-2185	19	CGCGGTGCAGGACTCCCGGCTT		miR-2203	2	ATCACAGGTCGTTAGTTAAGTTC		miR-1768	4	GAGCAGAAGGATTGAAGTGCTGA		miR-16b	3	TAGCAGCACGTAAATACTGGC
	miR-219	54	TGATTGTCCAAACGCAGTTCTT		miR-2208b-5p	1	AATGGAGCCGGATCGATATCC		miR-1770	55	CTCGGGAGGAGGGGGTGAGGAGGG		miR-16b*	4	TCCAGTGATGTGCTTTGTGACTTT
	miR-2191	14	CACACCTACGATTCCCTTGGCA		miR-2209a-3p	1	ATAGATCGCGGTTACATTACAT		miR-1777	77	TGGGCGGTGGGTGGCGGCTG		miR-16c	1	TAGCAGCACGTAAATACTGGAG
	miR-219-1*	35	AGAACTGTGTCTGGACATCAGG		miR-221	3	AGCTACATTGTCTGCTGGGTTT		miR-1777b	1	GGGGAGCGGCGGGGGTGGGGGG		miR-1700	283	ATAGATGGATGGATGGAC
	miR-219-1-3p	9	GTGTTGAGTCGGACGTCGCG		miR-221*	1	TACTGGCATACAATGTAGATTTC		miR-1779	375	AGACGTAGACGGAACACTGGG		miR-1701	8	GGACGGTTGTTGTGTTGTTT
	miR-219-5p	25	TGATTGTCCAAACGCAGTTCTTG		miR-2211-3p	49	GCTGGTAGAATTCGTAGAGGAAAA		miR-1783	29	TGCTCTGAACTAGACTGAGAGGCGCCA		miR-1705	1	AATCTGGATGTGCACACTTGCT
	miR-22	2	AAGCTGCTCAATGAAGGGCTG		miR-222	3	TGCTACATCTGGCTACTGGGTCTC		miR-1784	1	AGACTTACTACTGGGAGCAGAATT		miR-1712	11	TTCAGGTACAGATGGGAGTTTGTG
	miR-2201	9	TACTGACGAAGATGGAGCAT		miR-2220-3p	14	TCAATTGTTTGGGGTTCAG		miR-1786	5	ATTCTTTTCTCGCGTTTCT		miR-1719	23	AGAAGATGATGATGATGATGATG
	miR-221	5	AGCTACATTGTCTGCTGGGTTT		miR-2226	1	AATGACACACGAAGAATTCAAG		miR-1788	18	ACAGGAGCTAAAGAAAGAC		miR-1721	6	AGAATGGTGTTGGTCATGGTG
	miR-2211-3p	157	TCAGGGTAGAATTTATGCATGGAGAGA		miR-2227	6	TGGCAGTGCTGAATGACGTCTG		miR-1789	8	TTCTTGGTGTACTTGCGGATGAATGT		miR-1737	3	AAGCATCTGCTGCGCTCGG
	miR-2212-5p	3	TGGACATGCAAGGCTGACGTTTG		miR-223-3p	1	TGTCAGTTTGTCAAATACCCCAT		miR-1790	7	AGGGATGGGGCGGTGGGGGA		miR-17-3p	110	TCTGCGAGTAGAAGAGCCACTTGTA
	miR-221-3p	6	AGCTACATTGTCTGCTGGGTTTC		miR-2238a	21	AATGATGATCAGTGGGCGAAG		miR-1791	6	GCGAAGTGACTGATGGGCT		miR-1742	322	AGCGACGTTCGGGATCGC
	miR-2219-3p	4	CTGACGTAGATGGCGAAGGAAAGCG		miR-22-3p	2	AAGCTGCCAGTTGAAGAACTGT		miR-1799	9569	TGGAAGTAGATGATGCATGTACTTA		miR-1746	465	TCTCGATCTGTTGGTCCCATGGAT
	miR-222	7	AGCTACATCTGGCTACTGGGTCTC		miR-2264	225	TATCGAAGCGCACAGACTGGCGACT		miR-17a*	10	TACTGTAGTTCAAGCACTTGTAAGCT		miR-1749	14	AGAAAAGGAACTTGAACGGCTT
	miR-2222	7	TTCACAAGTCACTAGTCCAGCAC		miR-2270	4	AATGGAGACGATTGAAGGTGAT		miR-1801	14	CCCGGCATCTGTCATGTCCT		miR-1749*	108	TTGGCTCGTTCCCATGTCG
	miR-2226	102	TAATGTCACACGAAGAACGGCAAG		miR-2276	108	TTCGTGCAAGTCGTCGGAGCCGAGG		miR-1813	7	TTCTGGGGCTGCAGAAGGAG		miR-1750	88	TGAGGATCCAAAGTAGCATCACTTTC
	miR-222b	2	TGCTACATCTGATTACTGGGTCA		miR-228	3	AATGGCACTAGAAGAATTCACGG		miR-1814a	3	AGGATTTTTGGTTCTGTTTCGT		miR-1755	21611	TCTGTACGAATGGCTTGGCTTG
	miR-223-3p	3	TGTCAGTTTGTCAAATACCCCAA		miR-2282-3p	2	ACCGGGTGGCTAAAAATTGAAT		miR-1814c	3	GTGGTTGTGTGGGTTTGTTTTG		miR-1765	11	CGGCGACGCGGCCACTCGCTG
	miR-2238a	17	AATAAGATCAAGCGCGAG		miR-2284b	3	AAAGGTTCGTTTGGTTTTTTG		miR-181a	6	TACATTCAACGCTGTCGGTGA		miR-1767	30	AGGCGAGGAGGACTGCAT
	miR-2256	12	TGTGGTTTGTAGTGCAAGACTG		miR-228-5p	1	AATGGCACTGGATGAATTCACGG		miR-181a-2-3p	1	ACACACTACCGTTGACTGTTGC		miR-1770	40	CTCGGGAGGAGGGGGTGAGGAGGG
	miR-2284i	92	CAGAAGTTGTTTGGTGTCT		miR-2286	1	GCAAGCACGGCGGAACAATGGT		miR-181a-5p	9	AACATTCAACGCTGTCGGTAT		miR-1772	7	TCGTTGATCTGTTCGGTGAACGCAT
	miR-2284p	1	TGAAGCTTGTTCGGTGAATTTT		miR-2290	12947	CCTCTGACTGGTAGGTTTGT		miR-181b	4	AACATTCATTGCTGTCGGTGGGTT		miR-1772*	30	CGCTGCCTGCGTAGAACGGTTG
	miR-228-5p	1	AATGGCACTGGATGAATTCACGG		miR-22a	8	AAGCTGCCAGCTGAAGAACTGT		miR-181b*	553	TCACTGAACACTGTGGAA		miR-1775	5	TCCTGAGCCAGAAGAAATATGTGA
	miR-2287	8	CTGGACTGAAGTGGCAGACTT		miR-2303	127	TCTGATGATGTCGACCGTATT		miR-181b-3p	18	TCACTGAACAGCTGAACTGCAA		miR-1777	83	GGTGGGCGGTGGGTGGCGGCTG
	miR-2288	33	AGGTAGGTAGGTGGGTAGGTAT		miR-2305	1	CGGGGTTGGCGTGGGAGGGTGG		miR-181d-5p	1	TACATTCATTGTTGTCGGTGGGTAT		miR-1777a	1	TGTTGGGCGGTGGGGGGAGGG
	miR-2290	12138	GCCTCTGACTGGTAGGTTTGT		miR-2330	1	TGGGCTTAGGCGTGAGGACTTG		miR-182	6	CTGCCACTGCGTAGAATGTCACG		miR-1783	19	TGCTCTGAACTAGACTGAGAGGCGC
	miR-2294	6	GAGGCTGTAGAGGGATGCG		miR-2339	18	GCACTGGAACCTGAGCAGGCT		miR-182-5p	1	TTTGAGCGAATGGTAGAGACTCTACACA		miR-1788-3p	59	CGGCAGCGAGAGCGAAGTCG
	miR-22a	12	AAGCTGCCAGCTGAAGAACTGT		miR-2341	14	CATGGTAGAGAGAAGGCTG		miR-183	2	AATGGCACTGGGAGAATTCACGG		miR-1788-5p	7	TGATGCTTGTTTTGCGTTGCGTGCG
	miR-2303	105	TCTGATGATGTCGACCGTATT		miR-2347	1	TGACAGAGCACAAGGCTGACAC		miR-1835	782	TGGCACCTGAGAGTCATTGGGCTG		miR-1790	8	GGATGGGGCGGTGGGGGAG
	miR-2304	1	TGTTGTGTGGTGGTGGTTGTGT		miR-2360	64	CGCAGGAGAGCTGGCAGGCTGTT		miR-183-5p	23	ACTTGCACTGGTATGAATTC		miR-1799	12344	TGGAAGTAGATGATGCATGTACTTA
	miR-2305	1	CGGGGAGATGGCGGGTAGGGG		miR-2361	3	GCTGGTCGTCGTTTTTTTTTGT		miR-1839	3	AAGGGAGATAGAACAGGTCTTG		miR-17a*	10	TACTGTAGTTCAAGCACTTGTAAGCT
	miR-2313*	1	CCTAGTTCGACGTCTGCATGGCC		miR-2364	3	TCGTTCTTGGATGTATGGGGGCAG		miR-184	7799	TGGACGGAGAACTGATAAGGG		miR-18	1	TGAAGGTGCATGTGTGGCAGTTG
	miR-2339	11	TAACTGGACCTAGCCGAGCTAA		miR-2371	1284	TCTGTTCTGTTGGTTTTT		miR-184*	3	CCTTATCATTCACTGTCCAGA		miR-1801	19	CCCGGCATCTGTCATGTCCT
	miR-2347	5	TGCATGCAGGTACACAAGTGCTGAAC		miR-2372	118	GAATGATTAGAGGCATTGGGGTCGA		miR-1840	2	CCACGGTGACGTGGCCTCGTCG		miR-1805	22	TGTATGCGAACACTAGACAGCT
	miR-2359	4	GATGATGTTGTTTTCTTTTT		miR-2383	123	CTGATGATGACTGCGAGG		miR-1841	58	CAGAGGAAATGGACGGCAGC		miR-1809	13	ACGTGAACTGTGGCAGAGCATG
	miR-2361	13	GCGTGTTGTTTTTTTTTGGT		miR-2384	190	AATGGATGGATGGATGGATGG		miR-1842	804	TGGACTCTGCGGTAGGTCATGCTGA		miR-1813	7	TTATGTAGCGCTGCAAGGAAG
	miR-2371	1299	TCTGTTCTGTTGGTTTTT		miR-239	1	TTTGTGCAGGCTAAGGATTATT		miR-184-3p	7436	TGGACGGAGAACTGATAAGGGC		miR-1814	5	ATGTGTTGTGGTTTTGTTTTC
	miR-2372	131	GAATGATTAGAGGCATTGGGGTCGA		miR-2391	23	AAAAAAAAATAGCTCCACCACC		miR-1844	10	AGAGACGTACGGACGGGCGGAT		miR-1814a	3	ATGCGTCTTTTGTTTTTGTTTT
	miR-2374	1	TTGAGGGTTGGGGAGGAGGCGGGGG		miR-2392	2	TTGGAGTGGGGGTGGAGGTGA		miR-184-5p	683	CCTTATCATTCGTCTGTCCAG		miR-1819-3p	2	TGAATGAGGGACTTGATGGA
	miR-2378	105	GTGGGTTGCTGAAGCAAGAG		miR-2397	67578	AAGCAGCACTGGCAGAACGCAT		miR-184b	920	TGGACGGAGAACTGATAAGGA		miR-181a	5	AACATTCAACGCTGTCGGTGAGTT
	miR-2383	28	CTGAGTGATGATTGTATC		miR-2399	174	CTTTCTGAGCTGTGGGAACCTT		miR-185-5p	6	TGGAGAGAAAGGCAGTTCCTGA		miR-181a-3p	5	ACCATAGTAGCCGTTGAATTGT
	miR-2385-5p	5	CTGGCGAAAGTGGAGACGTT		miR-239b	4	CTTGTACTGACAGAAGCTGCTG		miR-1890	983	TAAATCTTGGTGATTAGTGTCT		miR-181a-5p	188	ACATTCAACGCCGGCGAGT
	miR-2392	60	TAGGATTGGTGAGAGGGG		miR-23a	1	ATCACATTGCCAGGGATTTCCAT		miR-1892	4	GAGGTTTGGGGTGGGGGTGGGGA		miR-181b	3	GAATTCAGATGCGTCGGTGCGT
	miR-2396	2	CTGCACTGGGGCCTTGACGG		miR-2-3p	32	TATCACAGCCAGCTTTGATGTTT		miR-190	87	AGATATGTTTGATATTCTTGGTT		miR-181b*	5	CCATGGAGACTGAGATGCACAT
	miR-2397	4	CAAGCATTGGCAAGGAACACAT		miR-2405	1	TTATGTGTGTTTGTTTGGCCT		miR-1905	337	CAAGTCCCACCGCCGGTAG		miR-181b-1-3p	28	ATCACTGAACAAGAATGTCT
	miR-2399	22	TCTTTCTGAGCTGTTGAGACACAA		miR-2406	1	AAGGGGAAGATGGAAGCTTGTGAT		miR-190-5p	81	AGATATGTTTGATATTCTTGG		miR-181b-2-3p	9	TCACTGATCAGATGATGCAAGA
	miR-239b	5	CTTGTACTGACAGAAGCTGCTG		miR-2409	9	TCTCATCCATGGATCTGCCCT		miR-1907	59	GAGCAGCAAGGACTGGACGC		miR-181b-3p	15	TCACTGAACAGCTGAACTGCAA
	miR-23a	2	ATCACATTGCCAGGGATTT		miR-242	425	TAGCAGTAGGCCTTTGCTTGAGA		miR-191	7	CAACGGAATCCCAAAAGCAGCT		miR-181b-5p	1	GAACATTCCATATGCTGTCGTTGTGT
	miR-23b	1	ATCACATTGCCAGGGATTACCACT		miR-2421	21	TTTTTTTTTTTTTTCGTCGTTT		miR-191*	633	GCTCGTAGTTGGATCTCAGTT		miR-181c	4	CCATGTCTTGCTGTAGGTGGG
	miR-2-3p	9	TATCACAGCCAGCTTTGATC		miR-2422	29	TGAGGGAACTCGACGGTGCGGAGG		miR-1912	9	TTCCCAGAGAATCGTGCAGTTTGAA		miR-182	26	CTGGCACTGGTGCAGTCACT
	miR-2401	1	AGTAGTGGTGTCTAGGACTG		miR-2423	1	TGTGCGCTTGCGTTGTTGTTTTCCT		miR-191-5p	11	AACGGAATCCCAAAAGCAGCTGT		miR-1821	22	TGAGGTCTTTGTTAAGGTAGG
	miR-242	460	TAGCAGTAGGCCTTTGCTTGAG		miR-2424	1	AAGATTTTGGTACTGATGGCTT		miR-192	1	TTTACCTATGAATTGACAGCCA		miR-182-3p	11	GTGGGCTGATGTATGGCGAC
	miR-2421	80	TTTTTTTTTTCTCGTTTT		miR-2430	9	TCTGGGTAGCAGGAAGGTGTTCCGG		miR-1931	68	ATGCAAACGCTGGGCGATGG		miR-183-5p	21	ACTTGCACTGGTATGAATTC
	miR-2422	29	TGAGGGAACTCGACGGTGCGGAG		miR-2439	62	TCTCAGAAGATTCAGGGACGGCAGA		miR-193-3p	1	AACTGGCCTACAAAGTCCCAGTG		miR-1839	8	AAGGTAGATAGAACAGGTCTTG
	miR-2423	39	TTGTGATGTGTTGTTGGTGTTTCAT		miR-2440	1	CTGCAGAGATGACGACCCTGAA		miR-1938	8	TCGTGTTGTACTTGTAGTTCGGTCA		miR-184	12888	TGGACGGAGAACTGATAAGGG
	miR-24-2-5p	1	TAACTCTACTGAGCTGAAAGCACA		miR-2442	1	CGAGCAGGTGCTGTGGGCATGA		miR-193a-5p	4	TGGGTCTTTGCGGGCGAGATGA		miR-184*	891	CCTTATCATTCGGCTGTCCAG
	miR-2428	5	GTGGTCTGGGAGTGCGGTGGAGGAT		miR-2444	2	CTATGTGTTGTGGTTTTGTTTT		miR-194*	47	TTAGCTGCAGTTACTGTTACTTTT		miR-1841	84	AGAGGAAATGGACGGCAGCT
	miR-2439	11	TACTCAGAAGAGCCGGTAGAGCAGG		miR-2448	31	TGGCTTGAATTGGATCCGTGGATG		miR-194-5p	5	TGTAACAGACAACTCGCAGTGA		miR-1842	638	TGGACTCTGCGGTAGGTCATGCTA
	miR-24-3p	1	TGGCTCAGTTCAGCAGGAACAA		miR-2450a	9	AGGGCAGTAGAGGATGCCATTG		miR-1947-5p	1	ATGACAGACCAGCTGAGTGCTG		miR-1843	525	TAAGCTTGTTGCTCGTCTTGCC
	miR-2440	23	AGCATGATGAGAGCCTGGTA		miR-2452	1	GATGATGTTGTTTTCTTTTTT		miR-195	1	TAACAGCCAGAAATCATTTGCGCA		miR-184-3p	12370	TGGACGGAGAACTGATAAGGGC
	miR-2448	31	TGGCTTGAATTGGATCCGTGGAT		miR-2456	2	ACGCGACTGGGTCCCGGGAAGTGGT		miR-1957	319	TCAGTGGTAGAGCATCGGACG		miR-1844	45	GGTCTAGTGGACGGGCTGAG
	miR-2459	1	GCAGTATGATGGGAGTTGAATT		miR-2460	108	TGGAGAACTCTTGAGGAACGTGGCAT		miR-1958	3	TAGGAAAGGGCAGCACGTATGT		miR-184b	2851	TGGACGGAGAACTGATAAGGA
	miR-2460	132	TGGAGAACTCTTGAGGAACGTGGCAT		miR-2461-3p	127	TCGAGCTGATGAGCAGTGTGCTT		miR-1960	3	CCTGTGCTGTAGAACGAGGCT		miR-185-5p	13	TGGAGAGAAAGGCAGTTCCTGA
	miR-2461-3p	165	TCGAGCTGATGAGCAGTGTGCTT		miR-2475	180	TGAACTGTGGAACCACTGCAGCAGG		miR-196b-3p	15203	TCGAAGCACGATGACGTGCTCTTC		miR-1892	4	GTTTGGGGTGGGGGTGGGGAG
	miR-2462	1	AAAGATGGGCTGCAAATTGTAG		miR-2476	3136	TCCGGCATGGTCTAGTGGTTAG		miR-1970	1	TGAGTCACTGGTGATAGAGGCATTTG		miR-1894-3p	24	GCGAGGGAGAGGGGAGGGGG
	miR-2464-3p	186	CTCCAGACAGAGCAGCAACCG		miR-2478	57	CGTATCCCACTTCTGACACCA		miR-1981-5p	1	GTAAAGGCTGGGCTTAGACGT		miR-190	165	AGATATGTTTGATATTCTTGGTT
	miR-2470	8	TTGTGTAGGTTTTGGTGGCG		miR-2482	28	GTATGTTGTCTTGTGTCGTTTT		miR-199	72	ACAGTAGTCTGCACATTGGTT		miR-190-3p	15	CCAGGAGTCAGACATATT
	miR-2471*	1	TCTGATGAAGACGCTGTGCCT		miR-2487	2646	CTCTGAGGGCTGAGCCGGTC		miR-199*	322	TCAGTAGTCTGGCACTAGTGGTGT		miR-190-5p	140	AGATATGTTTGATATTCTTGG
	miR-2476	3500	TCCGGCATGGTCTAGTGGTTAG		miR-249	2	TCACAGGAGTCTTCTTCAGCGTTG		miR-1990	1	GTGAAGTTGATGGTGTCACAGG		miR-1907	62	GAGCAGCAAGGACTGGACGC
	miR-2477	1	GTGGAATGAATAACGTTTGACG		miR-2491-5p	8	TCCCTGTAGCCTTTGCAGTTGCGT		miR-1992	2	TCAACATGTATGTAGACTGATGTG		miR-191	8	CAACGGAATCCCAAAAGCAGCT
	miR-2478	63	TCGTATCCCACTTCTGACACCA		miR-25	81	CATTGCACTTGTCTCGGT		miR-1993	123	AATTATGCTTGTGTTCGCG		miR-191*	453	GCTCGTAGTTGGATCTCAGTT
	miR-2481	1	TTCTCGTCGTCTGCTGGGTTTT		miR-250	1	TCCACACTCAAACTGTTCGGCACCGG		miR-199-3p	2	ACAGGAGTCTGCACATTGGGT		miR-191-5p	4	TAACGGAATCCCAAAAGCAGCTG
	miR-2487	2265	CTCTGAGGGCTGAGCCGGTC		miR-2509	197	TTCTAAGCCTACAGACGTTGAGTAC		miR-199a*	54	CAGTAGTCTGCACATTGGTTA		miR-192	3	ATGACCTATGAATTGACAGCCAA
	miR-2489-3p	1	TGCATGTATGTTGTATTGTGCGAGT		miR-252	582	TAAGTACTAGCGCCGTAGGAG		miR-199a-3p	59	ACAGTAGTCTGCACATTGGTTA		miR-192-5p	2	TGACCTATGAATTGACAGCC
	miR-249	47	TCACAGGATTTTTTGAGGGCGTTC		miR-2520	172	TAGCAACGCCCTATCGATATTGT		miR-199a-5p	23	CCCAGTGTTCGGACTACCTGTT		miR-193*	2	TGGGTCTTTGCGGGCGAGATG
	miR-2491-5p	11	CGATGTGCCATTGCAGTTGT		miR-252-5p	6757	TTAAGTAGTAGTGCCGCAGGTAA		miR-199b	67	CAGTAGTCTGCACATTGGT		miR-1931	71	ATGCAAACGCTGGGCGATGG
	miR-25	70	CATTGCACTTGTCTCGGT		miR-2526	1	GGCGTCGGTCGTGGTTGCGGTG		miR-199b-5p	40	CCCAGTGTTCGGACTACCT		miR-1934-3p	1	AGAGATACTGTGTGGCTGGTGA
	miR-25*	1	ATGCGGAGAACGGGCGAATATGCG		miR-252a	586	TAAGTACTAGCGCCGTAGGAGT		miR-1a	133	TGGAATGTAAAGAAGTACGG		miR-193-5p	5	GGGACTTATAGGTTTGTTG
	miR-252	605	TAAGTACTAGCGCCGTAGGAG		miR-252a-5p	64	CTAAGTACTAGCGCCGTAGGAA		miR-1a*	17	AGCATTTCTTCAGGATTTCT		miR-1938	6	CGGCTGGGACTGTAGTAGGTC
	miR-2520	203	TAGCAACGCCCTATCGATATTGT		miR-252b	7726	TTAAGTAGTAGTGCCGCAGGTA		miR-1a-3p	30623	TGGAATGTAAAGAAGTATGTAT		miR-193a-5p	2	TGGGTCTTTGCGGGCGAGATGA
	miR-2524	3	TATGTGTACTGCAGTGGGCCA		miR-2533	1	TTGGCATTTGGCCGGCCCATT		miR-1b	115	TGGAATGTTAAGAAGTATGG		miR-193b	1	TCGGCCGTCAAGTCGGTGC
	miR-252-5p	8708	TTAAGTAGTAGTGCCGCAGGTAA		miR-25-3p	29	CATTGCACTTGTCTCGGTCTGA		miR-1b-3p	347	TGGGATATAAAGAAGTATGG		miR-193b-5p	1	CGGGGTTTTGAGGGCGAGATGT
	miR-2527	1	TGATACAGATGTAGGTGGAGAGA		miR-2543a	5	TATGCAACAGGCAGTGGAACA		miR-1c	5504	TAGGAAATGGGCAGCACGTATGTAT		miR-194-1*	7	GCAGTGGAGGTAGCTTTTCTTT
	miR-252a	601	TAAGTACTAGCGCCGTAGGAGT		miR-2557*	547	TTGACTGTAGAACAAGGATCACTTGGAG		miR-200	3	CTAATACTGTACTGTGAGATGT		miR-1942	20	GCGTGTCTTCATCGGTTG
	miR-252a-5p	622	CTAAGTACTAGCGCCGTA		miR-25-5p	2	AGGCGCGAGGACTGGGCAAATG		miR-2001	585	TTGTGACCGTTACAATGGGCAT		miR-1948-3p	96	TCTGGCAGAGCACTCGGAAG
	miR-252b	9824	TTAAGTAGTAGTGCCGCAGGTA		miR-2563	66	TGAGATTGGTCCTGTTGTATGTA		miR-200a	544	TAACACTTTCTTGTGTAACGT		miR-1957	170	TCAGTGGTAGAGCATCGGACG
	miR-253	46	ATAGTAGACGTTGGGAAG		miR-2579	4	GTACGTGACCGTTGAGCC		miR-200a*	10	CAGCTACGGACAGTGCGG		miR-1958	19	TACGGAAAGTAGAAGAGTAGGT
	miR-2535	2	TCCTCGGCATATTCAATCACTTGCAGTTT		miR-2-5p	522	TCGTCAAAGCGGTTGTGATGTG		miR-200b	2	TCAACACTGCCTCGGATGATGATGAT		miR-1962	2	GAGGCTGGCACTACGGGAACAT
	miR-25-3p	21	CATTGCACTTGTCTCGGTCTGA		miR-260	1934	TATGTCGAATTCTTGAAG		miR-200b*	4	CATCTCCCTGGGCAGCATT		miR-196b	8	TGGTAGTTTCTGTTGTTGCGAAG
	miR-2542	5	TATTCTTGCCGGACATTTGGTGTG		miR-263	37	AAAATGGCACTGGAAGAATTCACG		miR-200c	1	TAAGCTCCGAGGTAATGATG		miR-196b*	4	TCGAAGCACGATGACGTGCTCTTCA
	miR-2544	22	TGATAGAACTGAAGCACACAGGCAAT		miR-263a	6788	AATGGCACTGGAAGAATTCACGG		miR-2012	151	GAGTACTGGCTTGGAGATTG		miR-196b-3p	19492	TCGAAGCACGATGACGTGCTCTTC
	miR-2546	12	TTAGTACTCGGACCTACCAA		miR-263a-5p	5994	AATGGCACTGGAAGAATTCACGGC		miR-2012*	5	ATGTTAATTTTAGTATTTC		miR-1970	25	TGTGTCACTGTAGAAGGCTTT
	miR-2557*	161	GTTGACTGTAGAACAAAGATCACTTGGAG		miR-263b	47	TTGGCACAGGAACGGATTCA		miR-2013	5	AGACAGCATAGAGAATGGTGGTC		miR-198	3	ATCCAAGGGGAGATAGTG
	miR-25-5p	15	AGGCGGAGACTTGGGCAGCT		miR-263b-5p	1	CTTGACACTGGACAGAAGTCA		miR-2014	83	TGCCACCAAGTCCGACTGCA		miR-1981-5p	2	TTCAAGGCTGGGCTTAGACGTG
	miR-2563	53	TGAGATTGGTCCTGTTGTAT		miR-2686a	284	AAGATTAATAATGTAGGCTT		miR-2015	1	AGCCTCTCCCTGCAGCATGACA		miR-1983	4	CTCACCTGGAGCATGTTTT
	miR-2568b*	5	ATGGACCGAGATGTTGCAAT		miR-2698	5	TAGCTCTCGTTCCGTGACTGTC		miR-202-3p	20	CAGGAAGTAGAGGGCATGGGAA		miR-1989	2	TCAGCTGTCAGATCGCCTTCT
	miR-2570*	7	TTTTGTGACACTCGGTAGGCGTGCT		miR-26a-5p	3	TTCAAGTAATCCAGGATAGGCT		miR-2025	35	TTTTAGTTAGACGCTGGAAGTTGT		miR-199	102	ACAGTAGTCTGCACATTGGTT
	miR-2-5p	79	CGCACAAGCGGTGGATGATGTG		miR-26b	3	TTCAAGTAATCCAGGATAGGTT		miR-203	33	GTGAAATGTTTAGGACCACTTG		miR-199*	303	TCAGTAGTCTGGCACTAGTGGTGT
	miR-26-1*	1	CCTGTTCTAGGTTACTTGGCT		miR-2712	3	CGTAGGACGCGGCAGCCGGC		miR-203-3p	17	TGTGAAATGTTTAGGACCACT		miR-1993	5	AATTATGCTTGTGTTCGCGGGG
	miR-263a	8586	AATGGCACTGGAAGAATTCACGG		miR-2716	2	GAAGATGTCGGGAAAGGTCCT		miR-2035*	1	TCTTGTGAGCAGCCCAGGA		miR-199a*	85	CAGTAGTCTGCACATTGGTTA
	miR-263a-5p	7237	AATGGCACTGGAAGAATTCACGGA		miR-2723	1	CCAACAGTGAAGACGTCTGATG		miR-2037	7	TTTGATCGGAGACTGTTTACCGGTG		miR-199a-3p	78	ACAGTAGTCTGCACATTGGTTA
	miR-263b	9	TTGGCACAGGAAGAGTTA		miR-2745	1	TACAATTTGGCTTCGGGC		miR-2037*	4	CTAAAAGCTGTCCAAGCCT		miR-199a-5p	63	CCCAGTGTTCGGACTACCTGTT
	miR-263b*	321	GGTCTTTCGTCGCCATCGT		miR-275	39096	TCAGGTACCTGAAGTAGCGCG		miR-2039	164	AAAAAAAAAGGTAGGTCT		miR-199b-5p	78	CCCAGTGTTCGGACTACCT
	miR-264	6	GGGGGGATTGTTGTCATG		miR-275-3p	33982	TCAGGTACCTGAAGTAGCGCGCG		miR-204	11	TTTCCGTTGTCATCCAGC		miR-19b	3	TGTAGCAAATATGCAGAAAACTG
	miR-2686a	369	AAGATTAATAATGTAGGCTT		miR-275-5p	2	CTGGCTGTAATCAGTGACGGGGCT		miR-2044*	4	TTTCAAGATGAGATGCCATGAA		miR-19b*	8	TGTTTTGCATGTTCTGGCTGCTTCGGC
	miR-2690	2	TGTGAAGAGTGAGGCCAGCGTGGAC		miR-276	15785	TAGGAACTTCATACCATGCTCG		miR-204-5p	3	TTCCCTTTGTCATCCTAGGCCT		miR-1a	162	TGGAATGTAAAGAAGTACGG
	miR-2695	5	GAGGACTCGAGGGAACAGCTTGCAGA		miR-276*	783	AGCGAGGTATGGAGTTCTTAC		miR-2049*	67	GTTCCAGTGCTGCATTTACA		miR-1a*	3	CCGTGCTTCCTTACTTCCCAT
	miR-26a-5p	1	TTCAAGTAATCCAGGATAGGCT		miR-276-5p	810	AGCGAGGTATGGAGTTCTTACT		miR-2051*	39	AAAAAATGGCTTCCGGTTTT		miR-1a-3p	50791	TGGAATGTAAAGAAGTATGTAT
	miR-2705	1	TCTGAAGGTGAAGTGCTGTGCA		miR-276a-3p	14563	TAGGAACTTCATACCATGCTCGT		miR-2052	2	TGTGTTCATACAGTAATAGT		miR-1b	148	TGGAATGTTAAGAAGTATGG
	miR-273	5	TGCCTGTGACGAGTGTCGGCTG		miR-276b-3p	2	TAGGAACTTAATACCATGCTCG		miR-206	20328	TGGAATGTAAGGAAGTATGG		miR-1b-3p	477	TGGTATATAAAGAAGTATGG
	miR-2733d	26	TCACTGGTGGCTGAAGATGT		miR-2778c*	1	CAGAGTATTCAAAAAATCAA		miR-206-3p	33	TGGAATGTAAGGAAGTGTGTGG		miR-1c	4785	TAGGAAATGGGCAGCACGTATGTAT
	miR-275	35525	TCAGGTACCTGAAGTAGCGCG		miR-2779	127	TCGTATCCGGCTCGACGGACCA		miR-2065	2	TGGACAGAGATGGCAATTTGATG		miR-2001	985	TTGTGACCGTTACAATGGGCAT
	miR-2752	5	CTCAACCACGAGGCCACGGCT		miR-277a	832	TAAATGCATTATCTGGAATGGA		miR-208	6	AAAGATCGAGCAAAAAGGGCGT		miR-2003	1	AACCCGTAGATCTTAACTTGT
	miR-275-3p	30786	TCAGGTACCTGAAGTAGCGCGCG		miR-277c	850	TAAATGCATTATCTGGAATGGAA		miR-208b-5p	3	AAGCTTTTTTTCTCGGTTTTGT		miR-2009	1	TGAGTTGTCGCACACACAGAAACGCA
	miR-276	15856	TAGGAACTTCATACCATGCTCG		miR-278	219	TCGGTGGGATTTTCGTCCGTCT		miR-20a	209	TAGAAGTTGTTATGTGCAGG		miR-200a	378	TAACACTTTCTTGTGTAACG
	miR-276*	808	AGCGAGGTATGGAGTTCTTAC		miR-2783	2	CGGGCGAGGATGGTGTGGTGTGGT		miR-20a-5p	1	TAAAGTGCTTATAGTGCAGGTAG		miR-200a*	8	CATCTTACGTCGACAGTCT
	miR-2763*	1	TGCAGATCAGTAGTGAACATATATTCTAT		miR-2788-3p	806	GCAATGCCCATGGAAACCC		miR-20b	6	CAAGATTGTCACAGAGCAGGTA		miR-200a-3p	2	TAACACTGTCTGGTAACGAT
	miR-2764	5	TTCGTAGACATTCGTAGTGATATTGG		miR-279	33377	TGACTAGATCCACACTCATCCA		miR-21	58	TAGCTTATCAGACTGATGTTGACT		miR-200b	800	TAAACGCTTGGTAATGTA
	miR-276-5p	841	AGCGAGGTATGGAGTTCTTACT		miR-2790	1	TAAGAACTGTATTTCTGTCAACCCAAA		miR-21*	213	AACAACAGTCGGTCGGATGGTC		miR-200b-3p	2	TATTACTGCCTGGTAATGATGA
	miR-276a-3p	14751	TAGGAACTTCATACCATGCTCGT		miR-279-3p	83	TGACTAGATCCACACTCACTCA		miR-210	103	TTGTGCGTGTGACAGCGGCTAT		miR-200c	14	TAAGACTGGTCGGTAATGAG
	miR-276b-3p	9	TAGGAACTTAATACCATGCTCG		miR-2794	1	ACGGCGACTTCTCGGACGACGA		miR-210*	5	AAGGTTGCCGGAGCATTACACAAGCCA		miR-201	13	TCACTGCAGTAAGGACATTTTC
	miR-2779	111	TCGTATCCGGCTCGACGGACCA		miR-2799	1845	AGAGGTTATGATCGTGGATGAG		miR-210-3p	25	CACATGGCTGTGACAGCG		miR-2012*	3	AATGGTAATTTTAGTATTTC
	miR-277a	995	TAAATGCATTATCTGGAATGGA		miR-279a	33050	TGACTAGATCCACACTCAT		miR-210b	14	TGTGTGTCAAGAGGCGAGCAGCTGC		miR-2013	507	TCAGCATGATGAAGTAGGCGT
	miR-277c	1004	TAAATGCATTATCTGGAATGGAA		miR-279b	29	TGACTAGATCTACACTCATC		miR-211*	91	GGCAATAGGACAGCTAGGGGG		miR-2014	49	TGCCACCAAGTCCGACTGCA
	miR-278	236	TCGGTGGGATTTTCGTCCGTCT		miR-279d-3p	1	TGACTAGATCCACACTCGTCCTAAGT		miR-2110	17	TGAGGTGAAACGGCCTGCTGTAGTG		miR-2015*	101	TTATGATTGTGGAGGCAGA
	miR-278*	66	TGGAAGATGAAAAGCTCGCCATATC		miR-27e	1	TTCCTGTGGCATACGTTCAGTG		miR-212	49	AACAATCTTACGGTCGATGGCTTC		miR-2016	14	AAATCGGGCTTGTCGGCAGA
	miR-2788	28	TGGGGTTCAAAACGGTAGAGTG		miR-2807c	16	TACGAAGACAGACGCACAAATATGACA		miR-2126	701	AGCGGCGACGAGTAGGAGGG		miR-202	5	TTCTAGCAGTCTACTTCT
	miR-279	28355	TGACTAGATCCACACTCATCCA		miR-281	20	ATCTGTTCAATGGAGTTGGCTGTCTT		miR-2127	3	CGACGGAGGCGAGGGAGGGCGGGCG		miR-202.2	6	TAACGAGGATCGTGCATGGGA
	miR-279-3p	306	TGACTAGATCCACACTCATTCA		miR-2812	2	CAGGTGTGAGTAGAAAGGCCT		miR-2130	63028	TCCCCAAGTGGAGTCTGAAGGC		miR-2024g*	5	AAAAGTATCGGTTCGGGTTAA
	miR-2794	5	ACGGCGATATTCAGTAGGA		miR-281-2-5p	404	AAGAGAGCAATCCGTGGACAGT		miR-2136	13	TGGGTGTTGACGCGATGTG		miR-2026*	3	ATAGTGCGTATTTGAAATT
	miR-279a	28073	TGACTAGATCCACACTCAT		miR-2819	1	TCAATGCTCTCTCTGATCGTTGTC		miR-2137	48	GCCGATGGGAGCCCCGGGA		miR-203	53	GTGAAATGTTTAGGACCACTTG
	miR-279b	24	TGACTAGATCTACACTCATC		miR-2820	36	CACAAGGTGGACGTGAAATA		miR-214	20012	ACAGACAGACAGACAGACAG		miR-2032a	16481	TAGCTGCGACGTTAGATAG
	miR-279c	1	TGACTAGAGTCACACTCATCCA		miR-2830	4	AACAGTATCTCGGGCGCGCT		miR-214-3p	3067	ACAGACAGACAGACAGACAGACAGT		miR-2033	18	AGCAATGATGAAGATATG
	miR-279d-3p	44	TGACTAGATCCACACTCTCAT		miR-28-3p	68	CACTAGACGATGTCGAGCAGCTGGA		miR-2147a	8	CTGAACGACTCGTACGTGACT		miR-2033*	6	TCCTCGTTACTGTTAAGTGGCA
	miR-2807c	12	TACGAAGACAGACGCACAAATATGACA		miR-2842	9	TGGACCTCGTTCTGGTGGCGGC		miR-2147c	27	GGCAAACTCGTCGGGCGCATCGT		miR-203-3p	67	TGAAATGTTTAGGACCACT
	miR-281	21	ATCTGTTCAATGGAGTTGGCTGTCTT		miR-285	221	TAGCACCATTTGAATTCAGTTC		miR-2148	12	ATAAACTTCTGTGGCTTGCTT		miR-2035	3	ACACTGGGCTGTTACAAGGGAA
	miR-281-2-5p	656	AAGAGAGCAATCCGTGGACAGT		miR-2856*	1	ATTGTCTGTGGTGCGCGGGGTG		miR-21-5p	66	TAGCTTATCAGACTGATGTT		miR-2039	15	AAAAAATGAGGTAGGCCT
	miR-2816	9	CGCAGTGAGTGTAGAGTGCGT		miR-2857	2	GAGGTGGACACATACGGTACAT		miR-2160	6	TGGCCGACTGTTTGTGTGAACCGG		miR-204	1	TTCACTTTGTCATCCTATG
	miR-2817	2	AACAAGGACTGCGTGCACCGAG		miR-2881	1	GTAGGGCGGCGGGCGGGTG		miR-2163-5p	3	TCATTGATCAGATATGAATGCATC		miR-204*	1	GCTGGGAAGGCAGAAGGTGGACGCT
	miR-2824	1	AAGTTCAAACACGCCACAGCAACC		miR-2941-1*	518	CGTGGTGTTGAGCGTCGTG		miR-216a	12	TAATCTCATTTGGTATCAA		miR-204-5p	3	TTACCTTTGTCATCCTATGCCT
	miR-2828	37	GTATTGATATGGAACGGT		miR-2943	2	TTTGAAGTAGGCGTTGCAGGCAAG		miR-216b	12	TAATACAGCTGGTAAGTTCAG		miR-2049*	98	GTTCCAGTGCTGCATTTACA
	miR-28-3p	45	CACTAGACGATGTCGAGCAGCTGGA		miR-2944b-5p	4	AAGCGAAATACAGGTGCTGATCGTG		miR-217	160	TAATGACAATTAGGAACTGCATAGG		miR-205	3	GATTAACGGTGGTGTGAAGTGT
	miR-2840	3	TGGAGACTGAAGAAGAAGAGGAG		miR-2945	1	TGACTATGGCAGACTTCGCTTA		miR-2170	1	ACAGTGAAATTGTTGTCGGCGA		miR-2052	2	TGTGTTCATACAGTAATAGT
	miR-2842	20	TCAAGATCCTCGTGTGCTGGTGGCGTC		miR-2954	2	CATCCCCATTCCACTCCTAGCAG		miR-2180	8	TGGAATGAGATTGGTGCT		miR-206	27939	TGGAATGTAAGGAAGTATGG
	miR-285	278	TAGCACCATTTGAATTCAGTTC		miR-2964a-3p	1	ATGAATTCGTTTGGGACAACAG		miR-2183	84	TTCGAACTCGCTACCTCCT		miR-206-3p	61	TGGAATGTAAGGAAGTGTGTGG
	miR-2856*	3	ATTGTCTGTGGTGCGCAGGGTG		miR-2965	1	ACAGGACTGACCTCACAAGCAG		miR-2184	8	AAAGTAGAAAGTTTATGAGCT		miR-2065	1	GTGGCAGAGATGGACTTTGCAT
	miR-286b	1	TGACTAGACCCACACTGATCC		miR-2966	6	CGGGACGGGACGGGACGGGA		miR-2188	1	AAGGTCCAACCTCACGTGTCCT		miR-2066	27	AAGCTGCAGTGTAGAAGTGGTA
	miR-2888	60	GTGTGGGTGCTGGGGGGGATTGG		miR-297	1	AGGGATGTTGTGCATGATGCAT		miR-218a-1*	6	ATATATGTTCGTCAAGCAC		miR-2072*	23	CTGAGCACTGCGAGGTGGTTG
	miR-2898	2	TGGTGGAGACGTGGCTGGGGA		miR-2971	17	TAAGAGACAGTAGGATTGGGCGTG		miR-219	23	TGATTGTCCAAACGCAGTTCTT		miR-208*	2	AAGCTTGTAGGATCGGGTTTAT
	miR-2941-1*	690	CGTGGTGTTGAGCGTCGTG		miR-2993	53	ACCGGCTGTGGAGAACGCGG		miR-219*	5	GCCATTTTTGTTGGACATCT		miR-208a	5	AAAAGACGAGAAAAAGCATT
	miR-2944	1	CACTCACAGCATAGTTCCTAGGT		miR-29a	51	TAGCACCATTTGAATTCAGTTT		miR-219-1*	26	AGAACTGTGTCTGGACATCAGG		miR-208b-3p	11	ATAAAGAGGAAAAAAGGTA
	miR-2944a	40	TAAGGAACTACTGGCTAGTGATCTGCA		miR-29a-1*	6	TGATATCGTCTTCTGGTAGTTGCGGA		miR-219-2-3p	43	AGAATGTGGCTGACTTTGT		miR-20a	256	TAGAAGTTGTTATGTGCAGG
	miR-2945	28	TGACTGCAGAGGCACAATCGTTTCA		miR-2a	3155	TATCACAGCCAGCTTTGATG		miR-219-5p	13	TGATTGTCCAAACGCAGTTCTTG		miR-20a*	1	TCTGCAGGTGAGCACTGACAG
	miR-2954	1	CATCCCCATTCCACTCCTAGCAG		miR-2a*	9	TCGTCAAAGGGGTTGTGATTT		miR-2201	17	TCAGTACTGACGAAGATGGAGCATC		miR-20b	6	CAAGATTGTCACAGAGCAGGTA
	miR-2954*	1	TGCTGAGAGGGCTTGGGGAGAGGAAT		miR-2a-3p	2545	TATCACAGCCAGCTTTGATGAGC		miR-2201*	3	AGGATATGCAAGAAGCTGTTGCTG		miR-21	74	TAGCTTATCAGACTGATGTTGAC
	miR-296-3p	8	GGGGTTGTGGTGGAGGTTCC		miR-2b	1883	TATCACAGCCACCTTTGATGAGCT		miR-2207-5p	39	TGTGAAGTGAACTGTGTCAGTGAAG		miR-21*	9	AACAAAGTCGGTAGGGCAGTCG
	miR-2964	3	CAGCAGTAGAATTGCCTTTGGAGCA		miR-2b-3p	3800	TCACATCCAATTTGCTGATGTGCAT		miR-221	6	TGCTACATTGTCTGCTGGGTTT		miR-210	177	TTGTGCGTGTGACAGCGGCTAT
	miR-2967	21	CCCAAAATTGTAGGGACTG		miR-2c	1129	TATCACAGCCAGCTTTGATGAGT		miR-221*	2	TCCTGGCATACAATGTAGAATT		miR-210*	2	AGGACTAGCTGGACATGCAAAAGA
	miR-2970	1	GACAGTCAGCAGTTGGTCTGTGT		miR-2c-3p	32	TATCACAGCCAGCTTTGATGGGC		miR-2212-5p	1	TGGCAGATCAGTAAGGCATGCTTTC		miR-210-3p	160	TTGTGCGTGTGACAGCGGCTA
	miR-2971	26	TAAGAGACAGTAGGATTGGGCGTG		miR-3014	28	CAATAGACACAACACCGAGCG		miR-221-3p	7	AGCTACATTGTCTGCTGGGTTTC		miR-210-5p	80	CAGTCGCTGGCCATGTCACAAGAT
	miR-2977	1	GCTGAACCATAGCAGGCTGGCA		miR-3015a	29	TTCTGGTCATTGTAGAAAACGG		miR-2217-3p	5	TGACCGCTTCGTGCCTGTTTCGCT		miR-210b	44	TAGGCATGGACAGCAGCTGC
	miR-297a-5p	3	ATGCATGTGTGTATGTCTGT		miR-302c*	1	TTTTAACATGTGAAGTCACTTGCTG		miR-2217-5p	23	AAGTAGTGGGCGTCGGTTCGAT		miR-211*	92	GGCAATAGGACAGCTAGGGGG
	miR-2980	2	GTGGACACTGGAGCAGAAGTCA		miR-304-3p	1	CACTATGATCAATTGGAGATTGC		miR-2219-5p	6	TGCAGCTTTCTTCGCCATCGTCA		miR-211-3p	3	GAAGGAACAGCAAAGCGCGGGC
	miR-2981	6	CCGGGTCGGGTTCGGGCGGG		miR-3048	4	TGTGAAACATGGTCGAATGCTCTTGAA		miR-222	10	AGCTACATCTGGCTACTGGGTCT		miR-2126	448	AGCCGCGACGAGTAGGAGA
	miR-2989	2	GCAAGTGATGAGAAGCTTTT		miR-305	3144	ATTGTACTTCATCAGGTGCTCTGG		miR-2220-3p	515	TCAATTGTTTTGGAGATAAG		miR-2127	5	CGGGAGGGTGAGGCGTGGGGGG
	miR-299*	25	TATGTATGGACGGGATAACCGCT		miR-3055	5	GAGTTCTGCAAGAAGCGGCCG		miR-222-3p	5	TGCTACATCTGGCTACTGGGT		miR-2128	1	ATGCAGTACTTCTCTTCTCC
	miR-2997	17	AGGAGCATTGGACACTGTAT		miR-305-5p	3397	ATTGTACTTCATCAGGTG		miR-2226	185	TAATGTCACACGAAGAACGGCAAG		miR-2131	29	ACGCGAAGGACGGAAAGCAGCT
	miR-29a	44	TAGCACCATTTGAATTCAGTTT		miR-307a-3p	66	CACAACCTCCTTGAGTGA		miR-222b	5	AGCTACATCTGATTACTGGGTC		miR-2136	278	TGGGTGTTGACGCGATGT
	miR-29a-3p	1	TAGCACCATATGAAATCGGTTA		miR-3081-5p	47	GACTGGATGTTAGGAGCGGTGAGCGT		miR-2230*	129	AGTCTGTGATCTTGGCGC		miR-2137	35	GCCGATGGGAGCCCCGGGA
	miR-2a	2124	TATCACAGCCAGCTTTGATG		miR-3082-5p	2	GACGAATGTGTGTGTGTGTGT		miR-2234a	3	TGTGTGTCGTCTCTTCCTTT		miR-214	14222	ACAGACAGACAGACAGACAG
	miR-2a*	583	TCGTCAAAGGGGTTGTGATTTGA		miR-309	14	ACACTGGCACAGCTTTGTCGCA		miR-2238a	3	ATTAAAGATCAGTGGCGAG		miR-214-3p	4307	ACAGACAGACAAACAGACAGACAGT
	miR-2a-3p	1740	TATCACAGCCAGCTTTGATGAGC		miR-3093-3p	17	TGCCGGACACTGTGGAGGTTGG		miR-2238d	2	AGATGACAAGATGACAGATGAGCCAG		miR-2147a	167	CGGCTAGACTGCACGTGC
	miR-2b	1055	TATCACAGCCACCTTTGATGAGCT		miR-3095-3p	5719	TGGACACTGGAGAGATGTGTTTG		miR-22-3p	59	AACGGCCATTGAAGAACG		miR-215	1	GTGACCTATGAATTGACAGCA
	miR-2b-3p	2454	TCACATCCAATTTGCTGATGAGCGT		miR-3096-5p	1	GCTGGCCAAGTCTGAGAACT		miR-22-5p	1	AGTTCTTCAGTGGCATGCTTTA		miR-2152	385	TGTTCGAAGTATGTCTGCTGTTTA
	miR-2c	1004	TATCACAGCCAGCTTTGATGAGT		miR-309a-5p	178	ATGATGAACTCGACGTCGGACA		miR-2261	1	TCTTGACCACTGCATGAACGAAATG		miR-215-3p	4	ACTGTCATTCCTGTAGGGCAT
	miR-3003a-3p	1	TAAGGATGTGCTACTGGTAATGGA		miR-30a-3p	1	TTTCAGTCGGATGTTTGCAGC		miR-2276	2	TTCAAGCAAGTGTCAGCAGGCAGG		miR-2154	1	TCGTGTAGCAATTGGCATTATTT
	miR-3008	2	TCAAGCCATGTATTTGACGACAAATA		miR-30b*	1	GGCTGGGAGCGGCATGTTTGCT		miR-2278	2	TGGGAGCTGTGTGTGTTGCCGG		miR-21-5p	84	TAGCTTATCAGACTGATGTT
	miR-3014	14	CCAACAGAACAGAAACGAG		miR-30b-3p	10	CTGGAGGTGGAGGTTTTCTTT		miR-2283-5p	4	AAAATACTGCATGAAACGACAA		miR-216	17	TAGCTCAGCTGGCAATGT
	miR-3015b	3	CCGGACATATCGGAGAAGGCTC		miR-30d	1	TGTAAACATCCCCGACTGGAAGCT		miR-2284b	2	ACAAGGTTCGTTTGGTTTTTT		miR-216*	2	CACAGTGTCATCGGGCTTA
	miR-301a-3p	1	TGTGGCAATAGTACGTCAAAGCA		miR-30e	5	TGTAAACGTACCTTGAGCACTGGAAGCTG		miR-2284g	1	CAAAGTTCCGTTGGTTTTT		miR-2160	5	TGGCAGTTTATGTGTAGAACACATG
	miR-303-5p	419	TTTGGGTTGTCACAGGAAGATTGGCT		miR-31	17	TGGCAAGATGGTGGCATAGTTGT		miR-2284i	201	GAGACGTTGTTGGGTGTTT		miR-2163-5p	2	AAACTTGAAGACATATGACATC
	miR-305	3439	ATTGTACTTCATCAGGTGCTCTGG		miR-3101-3p	12	TACTTTGGTGGTCGTCTTTT		miR-2284l	3	AAAAATATGGTCGGGTTCTTT		miR-2168-3p	1	TACAACCACCTTTGAACGAATGACG
	miR-3055	4	CAGTTCGGATAAACGGCAG		miR-310-3p	1	TATTGCACTCATCCCGGCCTTT		miR-2284p	549	TAAATTGTTGTTCGGGATTT		miR-216a	31	TAATCTCATTTGGTATCAA
	miR-305-5p	3696	ATTGTACTTCATCAGGTG		miR-3112-5p	10	GCAGTAGAAAAGGCAGTGTGA		miR-2284r	3	TTGTGCAAAATAAGTTCGTTCGGAT		miR-216a-3p	9	AACAGTTGTCTGGGATTATG
	miR-3064-5p	1	CTGAGCTAGTTGGGGTGTGCAA		miR-312	1	TGATAGCACTTGAGACATGGCCGAT		miR-2284u	7	AAAAGTTCTGATTTTTCT		miR-216b	9	TAATACAGCTGGTAAGTTCAGGAT
	miR-306b	1	GACGGCACGAGGCGGCACTGAG		miR-3120-3p	9	CACCGCAAGTGTAGACGCA		miR-2284v	3	AAAAAGTTCGTACTGGGGTT		miR-217	109	TAATGACAATTAGGAACTGCATAGG
	miR-307	54	CACAACCTCCTTGAGTGAGTGAA		miR-3124-5p	7	TTCGCGGGCGAGGGCAGT		miR-228-5p	2	AATGGCACTGGATGAATTCACGG		miR-2170	1	ACAGTGAAATTGTTGTCGGCGA
	miR-3079-5p	2	TTTGATCTGATGATCTTTAGCTAGGT		miR-3125	1	TAGAGGAAGCTGTGGCCGATGG		miR-2288	15	GGAGTAGGTCGTGTGGTTA		miR-218*	19	AAACATGGTTCGTCGGAGTA
	miR-309	1	TGAAGACAAACTCTCACAGCACTGA		miR-3127-3p	1	TCCGCTTTCATGGAGGCCTGTCTGG		miR-2290	562	GCCTCTTGGGTCGGTCTGCT		miR-2182	1	ACGCCACATTTCCCGCGCACTC
	miR-3095-3p	5220	TGGACACTGGAGAGATGTGTTTG		miR-3130-3p	1202	CTGCACCGGGACTGGGCTAG		miR-2293	4	TGATGTTCGTTGTTTTATATCT		miR-218-2-3p	1	TGGCTTCTGTCAGAGCATCCGCG
	miR-3097-5p	2	CTCAGGTGTGGAAGTGTGTGCA		miR-3135b	8	GCGGAGCTGAGTGCAGTGGCTGT		miR-2294	331	AGTCTGTAGAGAGGCATTCTGTCT		miR-2184	1	AGCAGACGAGTTTACTGTGCT
	miR-30b-3p	10	CTGGAGGTGGAGGTTTTCTTT		miR-313-5p	1	TGCTGGGGATGGGCGAGCAGACTC		miR-229-5p	15	TGGCACTGGTTTCTTTTCCATTG		miR-2185	16	GGTGCAGGACTCCCGGCCTCA
	miR-30c-1-3p	1	TGGGAGAGGATTGTTTACGCC		miR-3139	198	TAGTAGCTCAACAGACTGCAATGCTT		miR-2296	2	TGGACAAGCTGTGCTTCCGCT		miR-2188	2	TAGGTCCAACCTCACGTGTCCTA
	miR-30d	2	TGTAAACATCCCCGACTGGAAGCT		miR-3141	82	GGAGGTGGAGGTGGAGGAGGA		miR-2303	81	TCTGATGATGTCGACCGTATT		miR-219	24	TGATTGTCCAAACGCAGTTCTT
	miR-30e	2	TGTAAACGTACCTTGAGCACTGGAAGCTG		miR-315	42613	TTTTGATTGTTGCTCAGAAGGCG		miR-2304	17	TGCGTTGTGTTGGTCGTGTGTGT		miR-219*	5	GCATGGTGTCTGGACATTTA
	miR-30e-3p	11	CTGCTTCAGTCGGAGGTTTATCAGCA		miR-3152-3p	4835	TGGTGTGGAATAGGGGCAAAA		miR-2309	2	TGTGTGGATGTGGACGGAGGG		miR-219-1*	28	AGAACTGTGTCTGGACATCAGG
	miR-31	14	TGGCAAGATGGTGGCATAGTTGT		miR-3155b	39	CCGCGCTCTGCAGTAGTGGA		miR-2311	1	TAGTGAAACTGTCTGTGGCTGTC		miR-219-1-3p	6	AAGATGAGTCGGACGTCGCG
	miR-3102-5p.2-5p	178	GGTTGTGAGGCATGGAGAGCA		miR-315-5p	380	TTTTGATTGTTGCTCAGAAGA		miR-2313	1	ATGCAGCGTGAGGACCCTGGCA		miR-219-2-3p	9	AGAATTGTGGGCATGGCATCTT
	miR-310-3p	3	TATTGCACTCATCCCGGCCTTT		miR-316*	2	TGTGCTTTTTCGTTTGTGTCTG		miR-2320	3	TGGCACAGAGCGTCCACTGACAGG		miR-219-3p	3	AGAATTGTGGTTGAGGACATTG
	miR-3120-3p	1	CACGCATCTCGTAGACAGGCA		miR-3168	5	AGTTCTACAGTCGAGATC		miR-2320*	1	TCTGATGATGATGCACTGGTGTTTT		miR-219-5p	48	TGATTGTCCAAACGCAGTTCT
	miR-3130-3p	1150	CTGCACCGGGACTGGGCGA		miR-317	1953	TGAACACAGCTGGTGGTATATCA		miR-2321	133	TATCGGTTGGGTTTTTTT		miR-22	5	AACCTCCATGCTGAGAACTG
	miR-313-5p	4	TGCTGGGGATGGGCGAGCAGACTC		miR-317-3p	1933	TGAACACAGCTGGTGGTATAT		miR-2325a	228	TTTTGTTTTGGGTACTTTTTC		miR-22*	3	AGTTCTTCTCGGCATCGTA
	miR-3141	47	GAGGGCTGGCCTGGAGGAGG		miR-3182	75	GGTTCTGTAGTGTAGGTG		miR-2339	1	TCACATGGACCTGTGCAGATCT		miR-2201	28	TCAGTACTGACGAAGATGGAGCATC
	miR-3146	4	CAGTAGGATAGAGAGGAATGG		miR-320	12	AAAAGCTGGGTTGAGAGGGCGAT		miR-2342	13	CTCTGCGTAGTTGGTGCTGTT		miR-2201*	71	AGTACTGAAGAACTGTACGCATG
	miR-3148	4	TGGAAAAAAGTCTGTGATGTTGCTT		miR-3201	277	GGGAGGTAGTGACGAAAAAT		miR-235	5	ATATTGCAACTCGCCGGGCCTG		miR-2204-3p	11	AAAATCCGGACTGAAGTGTTAT
	miR-315	41067	TTTTGATTGTTGCTCAGAAGGCG		miR-320a	14	AAAAGCTGGGTTGAGAGGGCGA		miR-2351	1	ATGCTTGATTGTTATTGTGTTT		miR-2207-5p	30	TGTGAAGTGAACTGTGTCAGTGAAG
	miR-3150b-3p	3	TGGGGATCGGTCGAGGTTCGG		miR-3214	161	ATAGATAGATAGAAACGCTCAAAGT		miR-2352	1	AAACTGAATGGACAGATTGCG		miR-2209b-3p	22	AGAGATGTAGGGCGGTTGTCTCA
	miR-3155b	39	CCAGGGACTGCAGTGGAGGA		miR-322*	3	AAACAATGACAGCGCTGACA		miR-2356	2	TCATTGTGATAGGCGTGTCAGAGG		miR-221	36	AGCTACATTGTCTGCTGG
	miR-315-5p	384	TTTTGATTGTTGCTCAGAAGA		miR-327	1	CCTTGATGTGGGCATGTATGGGT		miR-2357	15	TTGGACTGGCACAGGCATGTGT		miR-2211-3p	146	GCAGGTAGAATTCGCAGAGGAAAA
	miR-3159	1	TAGGATTATCTAGAGCTGTCGGCACAC		miR-3271	128	TGAAACTCATGTCGAAGTGCTGCT		miR-2359	36	GATTGTTGGTTGTCTTTTT		miR-2212-5p	4	TGGACATGCAAGGCTGACGTTTG
	miR-31-5p	2	AGGCAAGATGTCTGATGCGCT		miR-3276	66	TTTGATTGTGTTGGGAAAAGT		miR-236	5	TAAATGTTAGGGTCAATGACGAT		miR-221-3p	7	AGCTACATTGTCTGCTGGGTTTC
	miR-316	1	ACGGCAAAGAGAAAGGACATCC		miR-3288	2	TGCTTAGCTTGGAGTGCTTCTG		miR-2361	1	GTCTGTTCGTTGTTTTTTTTTT		miR-2216-3p	1	TCCTATCTTACTGTAAAATGTGGCT
	miR-3164	17	TGTGGACTTTAACGGGAAACTTGGAG		miR-33	361	GTGCATTGTAGTTGCATTGC		miR-2365	6575	TTTTTGCTGTTTTTTTTC		miR-2218b-3p	9	AAATTTGTTGTTTCGTTGTGAG
	miR-3168	33	GAGTTCTAAGTCGACGATC		miR-33*	4	AGTGCTTCTGCAGTGCAATCG		miR-2368	11	AGAGATTGGCCTGTATTG		miR-222	19	AGCTACATCTGGCTACTGGGTCT
	miR-317	1511	TGAACACAGCTGGTGGTATATCA		miR-3318	25	GGCTTTTGGAACATTTTTGCATGTGC		miR-2369	1	GCAGGTTGTACGGTTTTTGTT		miR-2222	2	TTCTACAAGAAACAGATCCAGGAG
	miR-317-3p	1497	TGAACACAGCTGGTGGTATAT		miR-3334	1	TGGACCAGAACCTTGATGGAAGGACATG		miR-2371	1010	TCTGTTCTGTTGGTTTTT		miR-2223	9	TTTGTATTGCAGAAGGTGAC
	miR-317-5p	4	TGAGCAGACCACCCTGTTTT		miR-3336	107	TACTGTGGTTGCGTGCGTCGAGAG		miR-2372	117	GAATGATTAGAGGCATTGGGGTCGA		miR-222-3p	18	AGCTACATCTGGCTACTGGG
	miR-3181	4	ATCGGGCTTCTGGCGGCGG		miR-3340	4	TTACGGATGTGTGACGACGGT		miR-2381	56	CGGGCTGCGCTTCTTGGCT		miR-2225	13	TGTAGCAGAGACAGGCAGTCGGTG
	miR-3182	94	GGTTCTGTAGTGTAGGTG		miR-3359	2	TGCGGTTTTCCGTGGACGCCCTGC		miR-2383	23	CTGAGTGATGATTGTATC		miR-2227	3	TGGGCAAGTGTAGAAGCTGGTG
	miR-320	14	AAAAGCTGGGTTGAGAGGGCGAAT		miR-33-5p	2	GTGACAGTTGTAGACGCATTGC		miR-2385-5p	5	TTGGGGCAAAAGTGGAGTCCGTT		miR-2228	717	TGATCCATCTCATGAACTATAGACG
	miR-3200-5p	2	CAATGTGAGAAGGCCCAAGGT		miR-3363	43	TCATGAAGATATTGTGTACTGCGTTG		miR-2388	28	CTCGGAGGAAGGTGGGGATGA		miR-222b	1	AGCAACATCTGATTACTGGGTC
	miR-3201	303	GGGAGGTAGTGACGAAAAAT		miR-3378*	891	TTACTGCATCCAATTCGTCGGAGACG		miR-2389	3	ATGTGGGGACTGGGAGTCGGAG		miR-2234b	2	TGATATGCTGGCGGATTTACG
	miR-320a	21	AAAAGCTGGGTTGAGAGGGCGA		miR-3383	4	CCCAAGTCGACGCGCTGTCCTG		miR-2390	1	GTGTGTGTTTGTTGTTATGC		miR-2237a	2	TACCTGTTGGTTTAGACGGAAGTT
	miR-320d	3	AAAAGCTGTGGTTGTCGACGA		miR-3397	1	TAGGATGAATATTGTGCGGTGAAT		miR-2391	5	AAAAAAAAAGAACTCACCACCTC		miR-2237b	123	ATATCGTAGTTTTCGGACGTT
	miR-3214	194	ATAGATAGATAGAAACGCTCAAAGT		miR-33a	376	GTGCATTGTAGTTGCATT		miR-2396	2	TTTGTGCACTGGCTGGTCTTGATGG		miR-2238a	13	ATTAAAGATCAGTGGCGAG
	miR-3229	2	TTTGTAGTTTCATTCCTTGATTACCGGG		miR-33a-5p	367	GTGCATTGTAGTTGCATTGCA		miR-2399	73	CTTTCTGAGCTGTGGGAAC		miR-2238d	1	AATGACAAGAGCTGTATGGCAG
	miR-3271	119	TGAAACTCATGTCGAAGTGCTGCT		miR-33b	2	GGCATTGTTGTTGGCTATTC		miR-239b-5p	1	TTTGTTACTACAAATAAAGGACTGG		miR-22-3p	1	AAGCTGCCAGTTGAAGAACTGT
	miR-3276	74	TTTGATTGTGTTGGGAAAAGT		miR-34	4228	TGGCAGTGTGGTTAGCTGGTTGT		miR-23a	9	ATCACATTGCCAGGGATTTCCA		miR-2242	13	TGTGGAATCGAACGAGTGGTCAC
	miR-3292	4	TAATTGTTGTAGGTCTTAAGAA		miR-340-3p	1	TCCGCTCAGTTTACTCTACAGCAC		miR-23a-5p	2	TGGGTTCCTGGGGATGGGATTT		miR-2246	6	TGATACAAGAGTTGTAGTTGCTGC
	miR-33	455	GTGCATTGTAGTTGCATTGC		miR-3416	2	TCGATATCACAGGTACGTGCTGGCTA		miR-23b	8	ATCACATTGCCAGGGATT		miR-2248	19	TCGAGAACTACGTGCAAGAGAG
	miR-33*	6	CAGTGCTTCTGCAGTGCAATCGT		miR-3432	5	AGCGGATGTTTGTTGTGGTG		miR-24	7	TGGCTCAGTTCAGCAGGAACAGT		miR-2253a	18	CATGAGCAGGCTGAAGGTTG
	miR-3336	141	TACTGTGGTTGCGTGCGTCGAGAG		miR-344c-3p	52	TGATCTACGTCAAACCGCAGCT		miR-240	1	TACACGGCCCTCCAGAATTTTCGC		miR-2253b	18	TAAGGCACATTGCTGAAGGCCG
	miR-3340	1	TATTACGGATGCCGTATGACGGATGGCT		miR-34-5p	4098	TGGCAGTGTGGTTAGCTGGTTGTT		miR-2405	10	GTGTGTTTGTTGGAGCCTC		miR-2256	17	TGTGGTTTGTAGTGCAAGACTG
	miR-33-5p	438	GTGCATTGTAGTTGCATTGCATT		miR-3471	6	TGAGACCAACTGTGGCATC		miR-2414	542	TCTGTTATGCGCCGGATGGTTGTTA		miR-22-5p	1	AGTTCTTCAGTGGCATGCTTTA
	miR-3363	49	TCATGAAGATATTGTGTACTGCGTT		miR-3473b	7	GAGGCTGGCAGACATGGCTCAT		miR-24-1-5p	2	TGCCAACTGAGCTGATACT		miR-2276	9	TTCAAGCAAGTGTCAGCAGGCAGG
	miR-3374	1	TGCTTTATTTGCTCGACTATATGAAC		miR-3474	2	CTCCAGGGAGGAACGTGGACTC		miR-242	293	TAGCAGTAGGCCTTTGCTTGAGA		miR-228	2	AATGGCACTAGAAGAATTCACGG
	miR-3378*	952	TTACTGCATCCAATTCGTCGGAGACG		miR-3475	168	TCTGGAGGAAAGGGTTTGACA		miR-2421	15	TATTTTTTTCGTTTGTGTCT		miR-2284b	5	AAGGTTCGTTTGGTTTTTA
	miR-3383	1	ACACGAGAGTTGACGCGCTGCTC		miR-3477	3	ATATTACCATCGTGGGATATTT		miR-2422	233	TGAGGGAACTCGACGGTGCGGAG		miR-2284c	7	AAAAAGATTCGTTTTCGGTTATG
	miR-339	55	TCCTGTCCATCAAGGAGCTCGAC		miR-3483-5p	1	AGATGAGATGGTTAAGGGACT		miR-2423	22	TTTGTGGCGTCGTTTTCCT		miR-2284e	5	AGTTCGTGTCGGTTTTCCC
	miR-339-3p	4	ATGAGCGCCTGAACAGCAGCCG		miR-3484-5p	1	TTTATTTCGTTTGTTTGTATTT		miR-2426	1	GAGCGTAAGTGGCTGGGGAAAG		miR-2284f	136	AAAGTTCGTCGAATATTC
	miR-33a	469	GTGCATTGTAGTTGCATT		miR-3488	11	GGCGCCGTGGCTTAGTTGGT		miR-2428	2	TGGCTGGAGTGCGCAAGGTC		miR-2284g	4	GAAAAGATCTTCGGCTTTTAT
	miR-33a-5p	455	GTGCATTGTAGTTGCATTGCA		miR-34a-5p	1	TGGCAGTGTTTAGCTGGTTGT		miR-2429	223	TAAATATTCCCTTTTTTT		miR-2284k	2	GAAAGTTCGTGTGTGTTTTT
	miR-33b-3p	3	CGAGTGCGTCGGCAGTGCAGCGGCTC		miR-34b	47	TGGCAGCTCTTCGGCTGGTTG		miR-2430	7	TCTGGTCGGCAGGGGATTTCG		miR-2284l	5	AGAAAGTTGGCTACCGGTTTTT
	miR-34	4036	TGGCAGTGTGGTTAGCTGGTTGT		miR-350	74	TTCAACAAAGCACACACGTTCAC		miR-2439	590	TGCAGAAGCAGGTAGGCAGT		miR-2284m	1	GAACAAGTGTTGTAGGGTTTT
	miR-3402	13	TGGAATAACTTGAACCGCTGAAGCTT		miR-3506	2	AGGAGGTTGGACGACGAGTGTG		miR-24-3p	7	TGGCTCAGTTCAGCAGGAACAG		miR-2284o	4	AACGTGACGTTCGGGGTTTATC
	miR-3422	2349	TGTGGTCTACTGTAGCAGGACTGG		miR-3529	6	TGGCAGACTGGGCTTGTTG		miR-244*	28	ACCGCTTCTGGCTCAAGG		miR-2284p	741	TAAATTGTTGTTCGGGATTTC
	miR-344i	1	AAGCTGCAGGCTTCTGGCTGGAC		miR-3532	7	TTGGAGAGCTGCAGTTCGGGT		miR-2441	2	GCAATGGACAGAACAGTGGGAG		miR-2284u	824	AAAAGTCGACTCGGTTTTTTT
	miR-34-5p	3904	TGGCAGTGTGGTTAGCTGGTTGTT		miR-3535	2	AGGAATGATGACTATATTGAAA		miR-2444	3	TTTTGTTGTTGTTTGGTTTT		miR-2284v	1	AAAAAGTGTCGTTTTGGGGTAT
	miR-3473b	9	GAGGCTGGCAGACATGGCTCAT		miR-3538	39	TTGAGTGATGAGAACCATGGA		miR-2450a	5379	TGGGAGTAGATGATGCATGT		miR-2285a	2	AAAAACTGAATGAAGACTCATG
	miR-3477-3p	5	TCGACACTGAATGGGATCCGAA		miR-3539	15	CGGAGAGGAAGATGATGCCAGCTT		miR-2450c	6	CATGTGCAGTAGAGCGTGCGTG		miR-228-5p	1	AATGGCACTGGATGAATTCACGG
	miR-3479-5p	2	AATGGATGATAGTGCAATTGTA		miR-3585-3p	8	TGAAGGAGGCCTCTGTTGTGA		miR-2452	4	GATGATGTTGTTTTCTTTTTT		miR-2287	97	ACTGGACTGTTGGCAGCATTT
	miR-3480-3p	2	AAACAGATCGGTACCAAGGCAG		miR-358-5p	4	ACTGGCTAGGCATTCTCAACTT		miR-2457	11	TGCCACCTGCAGAGCCGCT		miR-2288	12	AAAGGTAGTAGGTTCTGTGGTTT
	miR-3483-5p	17	AAGCTGAAGAGGGTTAGGACAG		miR-3599-3p	16	ATATTTGATTGTCGATGTG		miR-2460	32	TGGAGAACTCTTGAGGAACGTGGCAT		miR-2290	518	GCCTCTTGGGTCGGTCTGCT
	miR-3485-3p	3	GTATAACTGACGGACAGGACGACAT		miR-3612	1	AGAGGGATCTTGAGGAACTGGA		miR-2461-3p	80	TCGAGCTGATGAGCAGTGTGCTT		miR-2291	9	GTGATGTGGGATCTGGGGCAG
	miR-3487	35	ACCTGACTGTTGTGGCCG		miR-3617	4	AGAAGACATAAGTAGCATGATGGCG		miR-2462	25	AAAGGATGGCTGAATATGGTAT		miR-2293	2	TGATGTTCGTTGTTTTATATCT
	miR-3488	8	GGCGCCGTTGCTTAGTTGGT		miR-3619-5p	58	TCAGCAGGCAGGCCAAGTCGCAGCA		miR-2467-3p	3	AGCAGAGTGAAGAGGCTCAG		miR-2294	24	GAGGCTGGAGAGGGAGCGCT
	miR-3492	7	ATCCATGTTGAGATTGTCT		miR-3622b-3p	1	TCACCTGAGATCTCCCGTGACGG		miR-2471*	80	CTCTGTATGACGAGCAGCCCTGCTT		miR-22a	2	AACGACTGCAGCTGAAGAACTGGC
	miR-3495	2	TCTAAAATCGTTGGAATTTCT		miR-3622b-5p	8	AGGAATGGGATCAGGTGG		miR-2476	2406	TCCGGCATGGTCTAGTGGTTAG		miR-2303	40	TCTGGCTGATGTCGACGAG
	miR-3499	101	TCTGAATACCGGCTCAAGACTTTT		miR-363	2	AATTGCACGGTATCCATCT		miR-2478	51	CGTATCCCACTTCTGACACCA		miR-2304	943	TGTTGTTGGTTGTGTGGGTA
	miR-350	2	TTCACAAAGCTCAAAACTTTCC		miR-363-5p	3	CATGGTGGAACACGGCAACTTT		miR-2481	101	TCTGTTGTTCTGCTGGGTTTAT		miR-2305	23	CGAGGGGGAGGGGAGGAGGG
	miR-3500	6	AGGATGACTCGGTGGCTGAAGATTGT		miR-365*	3	GAGGGACCGTTTCAGAAGGC		miR-2487	6464	CTCTGAGGGCTGAGCCGGTC		miR-231	3	TAAGCACGTGAACAAAGGCAT
	miR-3501	1	AACTGTGTAGTTGTCGTTGTG		miR-3656	6	GCGGGTGCGGGGGTGGGCG		miR-2489-3p	327	TGCATGTATGTTGTATTGTGCGAGT		miR-2310	25	TTTTGTTGGTTGGTTTCT
	miR-352	40	AGCAGTAGTAGGTTGTATAGTT		miR-3674	2	ATGTAGAACCTGAGGTTGGCTC		miR-249	15	TCACAGGATTTTTTGAGGGCGTTC		miR-2311	3	ACTGAAACTTGTGCTCGTTGGTT
	miR-3526	64	TTGAGTGAAGATGGTAGT		miR-3689b-3p	2	AGGAGGTGGGATATTGTGGT		miR-2491-3p	3	GCAACAACAACAGCAGCAGCA		miR-2325a	1	GTATTTGTATGGCGTTTTTTTT
	miR-3534	4	TGTGTGGTTGACAGAGCTGAGGCAAT		miR-36a	2	TCACCGGCTAGACATACACTTA		miR-2491-5p	2	TCCCTGTAGCCTTTGCAGTTGCGT		miR-2333	4	GCAATGCAACACCAGGTGCTC
	miR-3538	35	TTGAGTGATGAGAACCATGGA		miR-36a*	1	AGTGGATGAACCTCTCGTTCGGG		miR-2495-5p	424	TGGCATTCGAAATTGGGTCTGTCT		miR-2339	123	TCACTGGACGTAGAAGACT
	miR-3545-3p	81	ATGCAACTGTTAGAACCCACGGA		miR-36c	2	ACATCCGGGTAGACAGTGCATT		miR-2496-5p	2276	TGCGATGTGTGAGCAGGCTCATCGT		miR-2341	14	CAGTAGTACAAATATAGGCTGA
	miR-357	5370	AAAATGTGCAGGTCTTGACGGA		miR-3716a	16	TTGTGGATTTGAAGATGTATA		miR-25	63	CATTGCACTTGTCTCGGT		miR-2342	18	ACTCTGCGGAAGTAGGCTGGCTATT
	miR-3575-5p	1	ATCACCAGTTAACAGGCAGTTT		miR-3718b	2	TGGGACAGCAGGGGTCAGA		miR-2501-5p	12	GTAAGTTGTGGAGTTGACTGGTACTA		miR-2343	15	AAGCTGGAGATGGTGGAACTTT
	miR-3590-3p	8	TAGCACAATGTGAAAAGA		miR-3721	17	TCGTGTAAAAGAGGAAAGATT		miR-2513b	4157	TATGATCTGAAGTTGACTTTCT		miR-235	12	CTATTGCAACTCGCCGGGCCTG
	miR-3609	1	AAAGGATGAGCAATACTGGCAG		miR-3722	3	CCGAGTTCGATGTGACGTT		miR-2514	19	TTAGCAGCTTCAATACGAGTGCCTCG		miR-2357	3	CTTGGACTGGCACAGGCATGTG
	miR-3614-3p	5	ATAGCCTTCAGACTGGAGTGTTCTT		miR-3727	3	TTGGCTGAAGGCGCTCCCCTGCTAA		miR-2518	4	TACTCGAGCAGCTGGTCGTCCGAGC		miR-2359	63	GATTGTTGGTTGTCTTTTT
	miR-3619-5p	57	TCAGCAGGCAGGCCAAGTCGCAGCA		miR-3746	1	GCGGAGAGAAAGGTATTGTCGT		miR-252	311	TAAGTACTAGCGCCGTAGGAG		miR-2360	13	CGTGAAGAGGCTGGGGCGTT
	miR-363*	2	GCTGGATCAGCGATGTGCAATTTGGA		miR-375	31775	TTTGTTCGTTCGGCTCGAGTTA		miR-2520	121	TAGCAACGCCCTATCGATATTGT		miR-2361	39	GTTTGTTGTTGTTTTTTC
	miR-363-3p	1	AATTGCACGGTATCCATCTGTA		miR-375-3p	335	CTTGTTCGTTCGGCTCGAG		miR-2522b	1965	TTCCGTGAATCGCTGTTGAGG		miR-2364	7	TCTCTGTGGAAAGTGCTGTGGGCAG
	miR-3642-3p	1	CGGAACGGTCACCTGCTCTTCT		miR-375-5p	1	ACTGGCGAAGGAATGCAAACTG		miR-2525	1	CTGGAGTCAAAGCTGCGACAAGCGA		miR-2365	17	TTTTTGCTGTGGCTTATC
	miR-3652	7	CGGCCTGGGAGGTGGAGAA		miR-3759	4	GCCACTCAGACTGGGTCTCCGC		miR-252-5p	19906	TTAAGTAGTAGTGCCGCAGGTAA		miR-2368	28	AGAGGTGGCCAGGATCTGA
	miR-3673	1	ATGGAACTGTATATACAGGTA		miR-3783	17	TGCTTTGAACTTGTTTGATGATGGCT		miR-2526	3	GCCGTCGGGTGCTGCCGGTGC		miR-2371	722	TCTGTTCTGTTGGTTTTT
	miR-3678-5p	14	ACCGAAAAACTCTGCTGG		miR-378d	2	ACTGATGACTTGGAACCAGAAA		miR-2527	3	TGATGGATGTAGGAGAAAA		miR-2372	120	GAATGATTAGAGGCATTGGGGTCGA
	miR-36b*	684	CGGGTGTTTGCGACGGTGC		miR-3805b-3p	1	TTACTGTTCGTCTGTGATGTCTT		miR-252a	309	TAAGTACTAGCGCCGTAGGAGT		miR-238	1	TTTGTAATCCGATGCTCC
	miR-370-3p	14	GCCCTGGTGGTGGAACTGGTA		miR-3807-5p	24662	ATGTGACGGATGATGTTGACGGCCA		miR-252a-5p	330	CTAAGTACTAGCGCCGTA		miR-2383	6	CTGAGTGAAGATGTGAACC
	miR-3716a	20	TTGTGGATTTGAAGATGTATA		miR-3814-3p	7	GTACATGGAGCGTTGTTG		miR-252b	23130	TTAAGTAGTAGTGCCGCAGGTA		miR-2385-5p	2	CTGGCGAAAGTGGAGACGTTG
	miR-3717	4	TGAGAGAGGAAGAGAGAGTGCGCGG		miR-3817-5p	8	TCGGAGCGTGGCGTAGTGGTAT		miR-253-3p	2	TATAGTAGGAAGTTGTGGTGAAGG		miR-2386	82	TTTTCGTTTTTCTTTTTC
	miR-3718b	1	TTGTGGACAAAGACAGGGGACAGAC		miR-3827-5p	1	TACTGACTGCTGGGGATGCCGCGAA		miR-25-3p	11	CATTGCACTTGTCTCGGTCT		miR-2390	6	TGTTGTTGTTGTTGTTTTTC
	miR-3730	33	TCAAGAGTGGTAGAAGATTGCGATG		miR-383	12	CAGAGCGGAAGGTGTTGTGG		miR-254	1	TGGCAGATTTTTGCAACTGTAA		miR-2391	3	AAAAAAAAGAAATCTGCCGCCC
	miR-375	33314	TTTGTTCGTTCGGCTCGAGTTA		miR-3834-5p	51	TGCTGTATATTTTCGTACCTGCC		miR-2540	15	TGTATGATACCGGTAGCTGACAGA		miR-2397	1	CAGAGCACTGGGCAAGAGACGCT
	miR-375-3p	360	CTTGTTCGTTCGGCTCGAGT		miR-3842-5p	9	AAGATGGAAAAACTAGTGG		miR-2542	20	TATTCTTGCCGGACATTTGGTGTG		miR-239b	88	TTTGTAACTCATAACAAGCTCTGC
	miR-375-5p	1	ATTGGCGAGGGCGAATGCAAACT		miR-3850-5p	367	AGGCCGAGTATTGTCGAGA		miR-2543b	27	TATGTCCGCGGCTGTGATAGGAGGCA		miR-23a	15	ATCACATTGCCAGGGATTTCCA
	miR-3772	18	GATCAGATTGAGTAGAAGGAA		miR-3851d-3p	4	ATTGGATGGGGTGGTATGT		miR-2551	27	TAAACTTGATGTTGATTTTGGCA		miR-23a-3p	12	ATCACATTGCCAGGGATTTCC
	miR-378	3	ACTGGTCTGCTGGATGCTAGAAGGC		miR-3858-3p	2	TGAAATCTGCATTGCATTCTCTAT		miR-2552	1601	TTGAGGTCAAGATTGCTACTGCATTT		miR-23a-5p	1	GGGGTTCCTGGGGTTGGGATTT
	miR-3783	16	TGCTTTGAACTTGTTTGATGATGGCT		miR-3870-5p	3	TCGAGACACAAGAGGACAAGAC		miR-2557*	14	GTTGACTGTAGAACAAAGATCACTTGGAG		miR-23b	3	TCACATTGCCAGGGATTACCA
	miR-378b	65	AGCTGGACTGGAGGAGGA		miR-3873-5p	80	GCCGGAATGTTACAAGTGTC		miR-2561	541	TTTTTTTCCTCTGTCGATGTATT		miR-23b-5p	3	TGGGATCCTGGCATGCTGATTT
	miR-38	1	TCCACCGGGGAGTGAAACTGGTAT		miR-3878-3p	10	GTTTTTTAGTGTCCGTTG		miR-2561*	7	CAACAGCAGACTATGCAGCAACGGC		miR-24	13	TGGCTCAGTTCAGCAGGAACAGT
	miR-3812-5p	8	TGAGTGATTTTGCTGACCTATG		miR-3888-3p	181	CGTGACGTGGTGTAGTGGTTA		miR-2568a*	243	GACGGCACGAGATGTTCT		miR-2408	22	TCGTGTGTGAGCAAGCCGG
	miR-3825-5p	1	TCTTTTCTTCTTCGGCTATCTATT		miR-3890-5p	15	GCATGCGTCTTGCGGAAC		miR-2575	4450	TTTGTTATCCTGATGGTCGGTC		miR-2409	9	TCTCATCCATGGATCTGCCCT
	miR-3827-5p	2	TACTGACTGCTGGGGATGCCGCGAA		miR-3891-3p	71	AGTGGCAAATACCTGACGCGC		miR-2582b*	4	TGGAGACTGTTCCTTAATATTCGGT		miR-241-3p	1	CTTGCTCTCTCGCTCCTTCATC
	miR-383	11	CAGAGCGGAAGGTGTTGTGG		miR-3897-3p	726	CTGTAGGTGGGGGGGTGGTG		miR-2-5p	24	ACAAGCGGTGGATGATGTG		miR-2414	516	TCTGTTATGCGCCGGATGGTTGTTA
	miR-3846-5p	2	TTTCTTGGATAAGTTTTGTGT		miR-3912	6	TAACGCATAATTTGGATGG		miR-26	17	TTCAAGTAATCCAGGATA		miR-2419	65	ATCGCATTAAGACTCGCTGTTT
	miR-3851a-3p	94	CATACATCCCGAATCTGACTCG		miR-3913-5p	1	TTTGCGATCTGATCTGTGACGTCAT		miR-263a	4019	AATGGCACTGGAAGAATTCACGG		miR-242	219	TAGCAGTAGGCCTTTGCTTGAGA
	miR-3861-5p	2	ATAGGAATGTATTTGGTATATC		miR-3917	206	GCCTTCGGACTGGAGCAGGAGGG		miR-263a-5p	3277	AATGGCACTGGAAGAATTCACGGA		miR-2421	17	TATTTTTTTCGTTTGTGTCT
	miR-3863-3p	773	TAAACGTCGTTCTTATCCAT		miR-3928	1	TGAGGAACATTGTTGAGGCTTCGGC		miR-265	1	TGAGGCAGAAGGGTGTATA		miR-2422	110	TGAGGGAACTCGACGGTGCGGAG
	miR-3866-5p	50	TCGCACAGTTTGAACATTTCGGT		miR-3929	21	CAGGCGGATGTGATAACCACT		miR-2686a	191	AAGATTAATAATGTAGGCTT		miR-2423	2	TTGAGTGTAGTTGATTTTCCT
	miR-3871-5p	56	TATTTCTGGTCTTGTGCGC		miR-3931	15863	TACTTTGAGTCGGTACGAATC		miR-2690	1465	TGCTGAAAGTGAGTGCTAGCGTGT		miR-2425*	12	TTCGTAGTCGTCCCTCCT
	miR-3873-5p	99	GCCGGAATGTTACAAGTGTC		miR-3934	4334	TGGTGTGGAATCTGGGGCAG		miR-2695	1	GAGGACTCGAGGGAACAGCTTGCAG		miR-242b	1	CTCCGTAGGATTGTGCACAG
	miR-3877-5p	52	ACTTTCCAGAAAAAGCAGCTGC		miR-3939	197	TACGTCGAGACCACAGGCTTGTC		miR-2696	4162	TAGGTGTTGTAATGTGGTCATGGTT		miR-2430	2	TCTGGGTAGCAGGAAGGTGTTCCGG
	miR-3882-5p	1	TGAACATCGGTCCTCTCCATGCA		miR-3940-5p	2	TTGGGTTGCGGGCGGACTTG		miR-2698	198	TGAGCTTGCTCTTCCTATGTGG		miR-2434	78	GTTTGGGGTATTTTTGTT
	miR-3886-3p	3	TAATCGATATATATCAGAGG		miR-3956-5p	2	TACGAGGGAATGCTGAAGGCCAGA		miR-26a-5p	12	TTCAAGTAATCCAGGATAGGCT		miR-2436-5p	13	TGACGCAGCTCAGTCGGGAGGGCGT
	miR-3888-3p	211	CGTGACGTGGTGTAGTGGTTA		miR-3958-5p	3	AGGTTCTCACTTGAGTATTTGC		miR-26b	2	TTCAAGTAATTCAGGATAGGTT		miR-2439	599	TGCAGAAGCAGGTAGGCAGT
	miR-3895-5p	6	ATAGAGTTGAGATAGATGG		miR-3961	55	GCGCCTGTAGCTCAGTTGGA		miR-26b-5p	2	TTCAAGTAATTCAGGATAG		miR-24-3p	16	TGGCTCAGTTCAGCAGGAACAG
	miR-3897-3p	775	CTGTAGGTGGGGGGGTGGTGG		miR-3962	3	AGGAGAGTAGTTTATCACATTT		miR-2709	2	GTCTTGATTAGCTGGATGTG		miR-2441	3	ACGGACAGGCACGTGGGTAG
	miR-3900-3p	2	AGGAGGTGGTGTCGTTCTTTG		miR-3963	76	TTCGTATCCCACTTCTGACACC		miR-2711	6	TTGGTGTTAATTACTGCTGTCTTG		miR-2442	6	AAGCTGGGACTGTGGGCTGGCA
	miR-3902-3p	15	ATAATAATCGGGCATAAACA		miR-3968	22	TCGAATCCCACTTCTGACACCA		miR-2714	7	GCGGCTGTTGCAGCAGAGC		miR-2444	22	TTTGTTTGTTTGTTTGTTTG
	miR-3912	9	TAACGCATAATTTGGATG		miR-4001b-5p	232	GTGGAACTGCAATGGAACAGGC		miR-2716	1	GAGAAATCGATCGGGAAGCGTTCACG		miR-2447	4	TCGGGGAACCCTGGTTTGCGCTGC
	miR-3915	7	TTGAGGAAAAGTGAGTCTGGTT		miR-4001d-5p	15	TCGGAACTTGTTAGAACGAGG		miR-2718	1	TGCCAACGGACTCAACGGAATGCAT		miR-2450a	6305	TGGGAGTAGATGATGCATGT
	miR-3924	3	ATATGCATATTGTGACTGCTT		miR-4001i-5p	5	GGAACGTCGCCAAGGACAG		miR-272	9	TGCAGTGTCATGGGTGTTG		miR-2460	45	TGGAGAACTCTTGAGGAACGTGGCAT
	miR-3925-5p	10	ACAGAACTGAAAGTCGAGCT		miR-4005c-5p	1	CTGAGTGGTATGTTTTTGTGT		miR-2721	3	TGCTTGTTGATGCCATCTTGGAC		miR-2461-3p	36	TCGAGCTGATGAGCAGTGTGCTTG
	miR-3929	23	GGAGGCGGATGTGATAACCACT		miR-4006c-5p	805	TAGAACAATGTAGATAAGGG		miR-273	354	GGCCCGTATTGTGTGGTG		miR-2462	10	AGAGGATTGGTGTATTGGTAG
	miR-3931	16106	TACTTTGAGTCGGTACGAATC		miR-4008c-3p	915	AGGGCGCACAATTCCTGCCA		miR-2733a	1	TCAGCTGGGGCACGATGATTGCGT		miR-2463	2	TCTGCGTGGTAGAAATGTCTG
	miR-3934	4003	TGGTGTGGAATCTGGGGCAG		miR-4012-3p	4	ATATTCTAGTATGTGAGCT		miR-2733f	9	TCCCTGGGTATCGTACGACAGT		miR-2467-5p	13	TGATGGCTCCGTAGCGTTTGGCTC
	miR-3939	198	TACGTCGAGACCACAGGCATGT		miR-4018a-5p	95	CTGGAAGATTGTAGGAACGGCG		miR-2733g	189	TACTGGGTCGCAGGAAATTG		miR-2468	3	AAAGGGAACATGGACGATGTCA
	miR-3960	1	GGCGGCGGCGGAGGGAGGAGGGC		miR-4020a-5p	10	TGTGGTTAAGCTTCGCTCGCA		miR-2736	1	TTCTACAAAACGTCGGTGGTACCAGCAG		miR-2469	320	TACTGTAGGGTCTTGCGGCT
	miR-3963	27	GTTCGAATCCCACTTCTGACAC		miR-4020b-5p	20	TGGTTGGTTGGTTGGTTGGTTG		miR-275	18123	TCAGGTACCTGAAGTAGCGCG		miR-2471*	1	CAAAGTGAAGACAGCCCTGCT
	miR-3966	64	AGCTGCAGTGTAGAAGTGG		miR-4026-5p	27	GATATGTGGATGACGTCTTTTG		miR-275*	19	CGTGCTACTCGCGGCGTCCAAGAC		miR-2475	103	TGAACTGTGGAACCACTGCAGCAGG
	miR-3968	36	TTCGAATCCCACTTCTGACACCA		miR-4036-3p	100	GCCGGGTTGTTGTGCTGT		miR-2752	94	CTCAACACGGACCAAGGA		miR-2476	3061	TCCGGCATGGTCTAGTGGTTAG
	miR-3972	1	CTGCCAGTCCCGTCTCCAGTGC		miR-4036-5p	168	TGAAGCAAAGCTCAAATCGATGTCT		miR-275-3p	17532	TCAGGTACCTGAAGTAGCGCGCG		miR-2478	23	CGTATCCCACTTCTGACACCA
	miR-4000a-5p	3	CAGAAAGTTGGTGGAACAAGG		miR-4037-3p	9	AGAGACAACGATGGAAAGCT		miR-2754	198	TCTGGTGGTTGACTGTACAG		miR-2481	112	TCTGTTGTTCTGCTGGGTTTAT
	miR-4000f-5p	3736	TGAAACATAGCTGGAACAGCGC		miR-4051-3p	18	CCGAAGGTCGCGGGATCGAA		miR-276	8295	TAGGAACTTCATACCATGCTCG		miR-2486*	11	CAAGAGAGGGCTAAATCTGTGGTT
	miR-4001a-5p	2	CGGATCTTTATACAGAACAGGC		miR-4055-3p	8	TCGCATTCTGTGTTGTCGAACG		miR-276*	533	AGCGAGGTATGGAGTTCTTAC		miR-2487	2913	CTCTGAGGGCTGAGCCGGTC
	miR-4001b-5p	490	TCCGAACTTGCATGACAGGG		miR-4055-5p	88	ATTCGGAATGTATGGTCGG		miR-2761	63	TGTGCTCGAACACGCCGTCGTATGGA		miR-2489-3p	315	TGCATGTATGTTGTATTGTGCGAGT
	miR-4006c-5p	817	TAGAACAATGTAGATAAGGG		miR-4061-5p	21	AGGGGTGTACCTCAGATGGT		miR-276-5p	582	AGCGAGGTATGGAGTTCTTACT		miR-249	1	TCGACAGGACTTGTCTAGACGTTGC
	miR-4006f-5p	7	CTGGAAAATGTAGGTAAGGG		miR-4062-3p	13	AATGCGGTAGATAAAGGCA		miR-276a-3p	7457	TAGGAACTTCATACCATGCTCGT		miR-2490-5p	13	TGAAGAACGAAAAGCAGCTTGAA
	miR-4011a-5p	4	CACAGTGGAGGAGACATT		miR-4068-3p	6	TTGCTGTTGAAAAAGGCTTT		miR-276c	1	AAGGCTTGAGAACATAGGTGTG		miR-2495-5p	433	TGGCATTCGAAATTGGGTCTGCCT
	miR-4013a-5p	1	TGACTTGTAGAGTAGAAGCATG		miR-4077a-5p	17	AAATTGGAAACTGATTGACGTG		miR-277	4	TAAACAATGCATATGCTGGCCCGTA		miR-2496-5p	2150	TGCGATGTGTGAGCAGGCTCATCGT
	miR-4018a-5p	152	CTGGAAGATTGTAGGAACGGCG		miR-4077d-5p	120	TAGTTGGATGTAGAATTTGGCT		miR-2770*	1	ATATTCCCCGCTGTACTGTTAC		miR-25	57	CATTGCACTTGTCTCGGT
	miR-4020b-5p	16	GTTGGTTGGTTGGTTGGTTGGT		miR-4080-5p	38	TTGTACATCAGCTAGAGC		miR-277-3p	31	TCAAATAGCACTATCTTGACGTCA		miR-2513b	6040	TATGATCTGAAGTTGACTTTC
	miR-4036-3p	116	GCCGGGTTGTTGTGCTGT		miR-4093-3p	1	AAGTAACAAAATGCGGTTTA		miR-2774b	5	CTAGTAGAGACTTCCCTTT		miR-252	304	TAAGTACTAGCGCCGTAGGAG
	miR-4036-5p	152	TGAAGCAAAGCTCAAATCGATGTCT		miR-4111-3p	1	GTTTGATTATTTTAGTGGCTGT		miR-277-5p	4	CGTGCCAGTGCTGCATTTACA		miR-2520	78	TAGCAACGCCCTATCGATATTGT
	miR-4037-3p	1	TCGGCCAACGATGGCGATGACT		miR-4112-3p	58	CTGTAATGATGATGATGATGG		miR-2779	120	TCGTATCCGGCTCGACGGACCA		miR-2522b	13641	TTCGCGGGATATGTGTATTGTTGG
	miR-4043-3p	3	TTGCATAGATCGTTCGACAT		miR-4117-5p	21	TGGTGTGAACGTCGATGGAA		miR-277a	351	TAAATGCATTATCTGGAATGGA		miR-252-5p	20827	TTAAGTAGTAGTGCCGCAGGTAA
	miR-4046-3p	8	TCAGTAACATCAGAATTCGCTCCATG		miR-4121-3p	9	GTGTTGGAGTGTGGCGTATAGT		miR-277b-3p	2	AAAATGCATTATCTGGAATG		miR-2526	169	TCCGTCGGCTGGTGCGTG
	miR-4048-3p	5	GCAATACTGGAGGAGCAAGTGG		miR-4128-3p	17	GAGCGTAGAACTGGAGGA		miR-277c	374	TAAATGCATTATCTGGAAT		miR-2527	8	TTGATAGGCTGTAGGTGTAAAGA
	miR-4051-3p	2643	CCAAGGTCGACGGAAGAA		miR-4134-5p	3	TAAAAACACGGGCAGTGCAAA		miR-277d-5p	136	GCTTTAGTTGGCATTTTC		miR-252a	303	TAAGTACTAGCGCCGTAGGAGT
	miR-4062-3p	3	AATGCTGTACATAAAGGCT		miR-4140-3p	403	ACGATATGATTATGACGGAC		miR-278	59	TCGGTGGGATTTTCGTCCGTCT		miR-252a-5p	320	CTAAGTACTAGCGCCGTA
	miR-4068-3p	9	TTGCTGTTGAAAAAGGCTTT		miR-4145-3p	5	AATGGAATGGTTGAGAGTGCG		miR-278-5p	120	TCGGAGATGGGTCACAACGAC		miR-252b	21229	TTAAGTAGTAGTGCCGCAGGTA
	miR-4070-5p	2	TCGAATTGTAAATGTCAGGCACGGG		miR-4148-5p	12	GGAGTGTCGTTTGGACAGT		miR-2788	2310	TGGGGATTTTCAACGACGGTATGAG		miR-253	4	TTAGTAGGCGTGTACGGTAG
	miR-4077d-5p	2	AAGTTGGCGGCTGTTTGGAT		miR-4170-5p	7	TGGAATTGAAGAGTCTGGCTG		miR-2788-3p	163	GCAATGCCCATGGAAACC		miR-25-3p	8	CATTGCACTTGTCTCGGTCT
	miR-4080-5p	59	TGACTGCATAGCTAGAGT		miR-4173-3p	61	TTGCAAGAGCTCGAGACGCA		miR-2789	1346	TAGAAAGAATGCGAGGTGGAT		miR-254	2	TGGCAGATTTTTGCAACTGTAATA
	miR-4088-5p	48	ACTATGATGAGCTGTTGG		miR-4175-3p	20611	GGGGGTGTAGCTCAGATGGTAG		miR-279	10318	TGACTAGATCCACACTCATCCA		miR-2540	11	TGTATGATACCGGTAGCTGACAGA
	miR-4090-3p	5	ATGGTGAGTATGGTTGTGTTG		miR-4182-3p	30	TCAAAAATTGTTGCAAATG		miR-279-3p	285	TGACTAGATCCACACTCATTCA		miR-2541	272	TGAAGCGGAATTTGGTAAG
	miR-4092-5p	1	GGTGTTAGTGGAGAACGACGGAA		miR-4182-5p	2	TAATGGTTGGTTTTTTACT		miR-279a	9791	TGACTAGATCCACACTCAT		miR-2541*	2	TATCGAATGTTGCGAGCAGCTTTTTG
	miR-4093-3p	1	AAGTAACAAAATGCGGTTTA		miR-4183-5p	9	ACGGGAAGGTTGGCCGCT		miR-279b	284	TGATAGAACCGACACTCGACGCGTG		miR-2542	21	TATTCTTGCCGGACATTTGGTGT
	miR-4101-3p	7	TGAGGTTGTTGTTTATGTTCG		miR-4184-3p	1	ATATTTAAGAAGGCATGTAA		miR-279e-3p	2	TGACTGATCGCCACTCGCTGTG		miR-2544	4	TGATAGACTGAGCAACATAA
	miR-4108-5p	1	TGTGTCCGAAGTAGAGAGAAG		miR-4187-5p	1	TTTGATGGTGTAGCTGTGCAAG		miR-27a*	8	AGGCTTGAGCTGGCTGGAACAT		miR-2561	531	TTTTTTTCCTCTGTCGATGTATT
	miR-411	10	GTATAGACCTGTATAGCGTGCG		miR-4206-3p	636	GATTGAATGATTTAGTGAGG		miR-27a-3p	1	TTAGCAGTGGCTAAGTTCCGC		miR-2563	3	TGAGATTGGTCCTGTTGTAT
	miR-4111-3p	3697	ATTTGATTCGTTGTTGGGGGT		miR-423*	22	TGAGGGGCAGAGAGCGAGACTTTT		miR-28	12	AAGGAGCAACACAGTCGGATGA		miR-2565	1	TTTCCTTATCTGCATTTTTCAG
	miR-4121-3p	95	GTGTTGGAGTGTGGCGTAGTGT		miR-423-5p	23	TGAGGGGCAGAGAGCGAGACTTT		miR-2807c	3	TACGAAGACAGACGCACAAATATGACA		miR-2568a*	287	GACGGCACGAGATGTTCT
	miR-4122-3p	2	GCAAGATTTGTTTGGAAGCA		miR-425	3	GATCGCAATATCGTCGTCCGTACC		miR-281	369	AAGAGAGCAATCCGTGGAC		miR-2575	4111	TTTGTTATCCTGATGGTCGGTC
	miR-4127-3p	3	AGGCAGCTGTGAGGATGTTTG		miR-4255	43	CAGTGGACTTCAAGATGGA		miR-281*	2	AAGGGAGCAATCCGTGGACAG		miR-2582b*	4	TGGAGACTGTTCCTTAATATTCGGT
	miR-4145-3p	12	AATGGAATGGTTGAGAGTGCG		miR-425-5p	1	AATGACACGATCACTCCCGCTGA		miR-281-1-5p	12	AAGAGAGCAGTCCGTGGACAG		miR-2583*	2	TCAGTAGCAATGGAATCAATGTCGAG
	miR-4150-5p	418	ATACGCGACTGTGAAGAGTGA		miR-4298	1	CGTGGGACAAAGGAGGAGAAGGCGAG		miR-281-2-5p	374	AAGAGAGCAATCCGTGGACAGT		miR-25b*	5	GCGGGACTGGAGCAATGGTGTC
	miR-4170-5p	9	TGGAATTGAGGAGTCTGGCTG		miR-4299	2	GCTGGTGACAGAGACGGACG		miR-2817	154	AAAAGACTGCGTCGGCCGG		miR-2-5p	96	CACAAGCGGTGGATGATGT
	miR-4175-3p	21212	GGGGGTGTAGCTCAGATGGTAG		miR-4306	3	TGGTAGAGAGAAGGCTGTA		miR-2820	3	CAGCAACACTGGACACGTGAAA		miR-26	15	TTCAAGTAATCCAGGATAG
	miR-4195-3p	2	TACATTGTAAGACATGTGGCT		miR-430a	9	TAAGTGCTATTTGTTGGGGT		miR-2821	5	GTACGTGGGCACCGTGAG		miR-26-1*	41	CTGTTCTTGATTACTCGGCG
	miR-4206-3p	581	GATTGAATGATTTAGTGAGG		miR-4314	3	CTCTTAGGAAAGTGGGACAAG		miR-2825	4	CAGAGATCACGTAAGCCGCTAT		miR-263a	4460	AATGGCACTGGAAGAATTCACGG
	miR-4211-5p	294	ACAGAAAATATCGCTTCGT		miR-4327	12	GACTTGCAGGTGTGGGACTGG		miR-2828	3	AAAGTTGGATATGTGAACGGTTT		miR-263a-5p	3775	AATGGCACTGGAAGAATTCACGGC
	miR-423*	2	TCAGGGCAGAGAACGAGCTTTT		miR-4331	18	TGTGGATGTGGTGTACGGCGAAGCC		miR-283	2	CAATACAGCTGGTAAGTTCAGGG		miR-263b	1	CTTGGCACTAGGAGAAGTCAG
	miR-423-5p	22	TGAGGGGCAGAGAGCGAGACTTT		miR-4335	2	TGTGCCGGCGCTGCAAGGCA		miR-2832	6	TTGGATTGGTGTCGGTTTGGATGGTC		miR-264	21	GATGTGGTTGTTGTTATG
	miR-4257	19	CCAAGCGTGGATGACTGAG		miR-43c-2*	6	CGTGGCAAAGAACTGCGGTG		miR-2833b	5	AGACGATTGGAGTGTACTTATT		miR-2685*	1	CTTGATCTTTCGTGGGTTGGA
	miR-4268	147	TGGGCTCCTCTCTCAGGATGTCG		miR-43d	34	TATTACAGTCTTATCACTGGTC		miR-283-5p	14	TAATACAGCTGGTAAGTTCAGG		miR-2686a	286	AAGATTAATAATGTAGGCTT
	miR-4271	182	GGGGTGTAGAATAGGTGGG		miR-43e*	3	CGTAGCAGAGGTCTTCAGAACG		miR-2839	4	CGACTGGCGCACCGTGACGGT		miR-2688	40	TATCTCGTAGACCACGCC
	miR-4298	8	CTGGCACAAGGAGGAGGAG		miR-4422	4	AGAAGATCAGGACAGCTACCCA		miR-28-3p	24	CACTAGACGATGTCGAGCAGCTGGA		miR-269	115	CGAGACTCTGGCAGAAACT
	miR-4299	14	TGCGGTGACATGTAGAGGCC		miR-4425	1	TGCTGGGCATTCTGCAGGACATCAT		miR-2840	4	TGGAACCTGAGAAGAAGAGGAGA		miR-2690	1364	TGCTGAAAGTGAGTGCTAGCGTGT
	miR-4306	2	TGGAGAGAAATGCAGCAGTAT		miR-4426	5	GAGCAGTATGGATGTACTTT		miR-2842	25	TCAAGATCCTCGTGTGCTGGTGGCGTC		miR-2696	4211	TAGGTGTTGTAATGTGGTCATGGTT
	miR-4308	9	TCCGGCTGGAGTTTCTTCGTCT		miR-4432	2	AAAGACTGCTGCAGGACTGCT		miR-2847	2	TGATTGTGAGTGTAGTGCGGATA		miR-2698	162	TGAGCTTGCTCTTCCTATGTGG
	miR-430a	64	TAAATGTATTTGTTGTCGGTAG		miR-4434	1	AGGACAGAAGTAAAAGTCAGAA		miR-2848	220	TGCGCGGCAGAGAATGGCTAA		miR-26a	14	TTCAAGTAATCCAGGATAGGC
	miR-4327	188	GGCTTGCACTAGAGGACGG		miR-4443	21	TCTTCGGGGGCGTGGGTTTT		miR-285	156	TAGCACCATTTGAATTCAGTTC		miR-26a-5p	16	TTCAAGTAATCCAGGATAGGCT
	miR-434-5p	1	GCTGACTCATAGCTTGAAGCCA		miR-4448	218	GGCTCAGTGGTCTAGGGGTAT		miR-2852	6	GCAGTTACGGAATTTTTGTA		miR-26b	1	TTCAAGTAATTCAGGATAGGTT
	miR-4429	11	ACAAAGCTGGACTGGAGAGGC		miR-4451	297	TTGGTAGAGCTGTGGACT		miR-2854	1	TCTATCACCAAACTGCAGTGACGCG		miR-26b-5p	3	TTCAGTAATTCGGTAGGG
	miR-4432	10	AAAGACGTGGAAGATGCACT		miR-4453	5	CAGCTTGGTCTGTAGTCGGC		miR-2856*	5	TGGTCTGTAGTTCGAGGCGTTG		miR-270	1258	GGAGATGTAGAAGTGCAG
	miR-4443	19	TTCGGGGGCGTGGGTTTT		miR-4454	10	AGGCATCCTGGTCACGGCACCA		miR-2859	6	CAACTACTTGATCGGCGGACGAG		miR-2705	3203	TCTGCAAGGTGGATGCATGTCCCA
	miR-4444	2	ATCGAGGCGTGGAAGAGGCG		miR-4457	22	TCACAAGGAACTTATGATGGCGTA		miR-286	9	TGTAGACCCGAACACTTGACGTC		miR-2706	5	GAAGATAGACTTCGTGCCT
	miR-4448	152	GGCTCAGTGGTCTAGGGGTAT		miR-4458	246	AGCGGTAGAGTGTGGATAGAT		miR-2861	29	GGGGGTGGTGGTGGGCGG		miR-2707	1	ATCTAACAGCTTCTGACAGTAT
	miR-4451	162	GGTAGAGCTGAGGACTGTA		miR-44-5p	56	ATGGATGTGCTCGTTGGGAT		miR-286-3p	5	TGACGTAGACCGATACACTAGTCG		miR-2711	4	TTGGTGTTAATTACTGCTGTCTTGTG
	miR-4453	115	GGCTTCGTCTGTAGGGTC		miR-4462	2	GAACTGTAGGGTGGCTTGGGAA		miR-2881	15	GTAGGGCGGCGGGCGGGTG		miR-2718	42	GCCAACGCGTCGAGGAAATGTCT
	miR-4455	6	ATGGGTGTGTGGTCGTATTT		miR-4478	1	GAGGCTGAGACGTTGGAGGAG		miR-2888	25	TGTGGGTGCTGGGGGGGATTGG		miR-272	14	TGCAGTGTCATGGGTGTTG
	miR-4456	4	CACTGGTGGCTTCCGTTGTTC		miR-4487	124	AGAGCTGGACTGGAGGAGGAG		miR-2902	12	GTGGGCTGTCGTGGAGGTGTG		miR-273	268	GGCCCGTATTGTGTGGTG
	miR-4458	216	AGCGGTAGAGTGTGGATAGA		miR-4492	2	GGGGGCTGTGCGCGCGGCGC		miR-2941-1*	372	CGTGGTGTTGAGCGTCGTG		miR-2731	61	TGCGAGACATGGGTAGTGA
	miR-44-5p	69	ATGGATGTGCTCGTTGGGAT		miR-449b-5p	1	AAGAGTGTGAGTTTGTAGCTGG		miR-2943	1	TTAAGGAACACTTGCAGTGCAATA		miR-2733a	11	TCTACTGGGGGATGATGAGTTGTG
	miR-4466	1	GAGGTGCGGGCGGTGCGGGGC		miR-449c-3p	9	TTGCTTAGTTGCACTGCCTGCTCGGCT		miR-294-3p	1	TAAGTGCTCTTCCTTTGTGTGT		miR-2733g	100	TACTGGGTCGCAGGAAATTG
	miR-4475	1	CACGGGCACCAAGCAGTCATTA		miR-449c-5p	1	CTCGGCGTGTATGGCTGCGGCTGT		miR-2944a	32	GAAGGTAGTATCTGCTGTGATCTCGAG		miR-2733h	19	TCACTGGTGGCTGATGATG
	miR-4478	5	GCAGGACTGAGCTGGGAGA		miR-449d	4	CGAAGACGTGTCCTGTGGAG		miR-2945	8	TGACTGCAGAGGCACAATCGTTTCA		miR-2745	1	CAAACGTCGGTCTTTCGGG
	miR-4487	110	AGAGCTGGACTGGAAGAGGAG		miR-44a*	649	TTGGTGCTCTCTCGGACAGTCATA		miR-2962	1	AGGAGGAAGAAGTGGATGAGGA		miR-275	19409	TCAGGTACCTGAAGTAGCGC
	miR-449	5	TGGCAGTGTTGTTAGCTGGT		miR-4502	21	GACGATGATGATGATGATGCTGATG		miR-296-3p	7	GAGGGTTGGGTGGAGGCT		miR-2751	399	TTTCGTGGGCCGTGGACGTTT
	miR-4494	2	GCAGAACTGTGGTGACAAGAGG		miR-4504	2	TGATGACAACATAGATATGAACAGTG		miR-2965	3	AGGACTGCCTCCAGGGAGCAGA		miR-2752	2	CTCAACCACGAGGCCACGGCT
	miR-449b-5p	4	AGGAGTGTAGTTTAATTGG		miR-450a*	10	ATGTAGGAACATATTGCATAA		miR-2967	14	CCCAAAATTGTAGGGACTG		miR-2753	42	AAAAATGGAAGAGCGGTA
	miR-449c	1	TGAAGAAGTGCGGTTAGCTGGCTGT		miR-450b	15	ACCTTTGACAATTATGTTCCTGAAT		miR-297	227	AGTATGATGGGCATGTGATG		miR-275-3p	18578	TCAGGTACCTGAAGTAGCGCGCG
	miR-449c-3p	20	TTGCTTAGTTGCACTGCCTGCTCGGCT		miR-451	38	AAACCGTTACCATTACTGAGTTT		miR-2970	4	GACAGTCAGTAGTTGGTCT		miR-2756	1	CCCCTGAATAGCTGCTCAAGGGCG
	miR-449c-5p	21	AGGCAGTGCCTTGAGTCTGG		miR-451a	37	AAACCGTTACCATTACTGAGTT		miR-2971	6	TAAGAGACAGTAGGATTGGGCGTG		miR-276	10082	TAGGAACTTCATACCATGCTCG
	miR-44a*	729	TTGGTGCTCTCTCGGACAGTCATA		miR-4520a-3p	24	TTGACAGAAAACACGAAGGCGA		miR-2980	277	TTGGGCACTGGATCGAGTCA		miR-276*	846	AGCGAGGTATGGAGTTCTTAC
	miR-4502	10	GCTGATGATGATGCTGCTGCTGATG		miR-452-5p	118	TGCTTCAGAGGAAATGGAC		miR-2981	1	CGGGCCGGGCTCGGGCGGGT		miR-2761	56	TGTGCTCGAACACGCCGTCGTATGGA
	miR-4506	1	AAATGGATGGTCTGTGGCAGCA		miR-4527	40	TGATACTGCAGAAGGACTGACTGT		miR-298-5p	5	TGCAGAGGAGGGCTGTTCTT		miR-276-5p	933	AGCGAGGTATGGAGTTCTTACT
	miR-450a*	13	ATGTAGGAACATATTGCATAA		miR-4528	24	TCATCATAGTGTTCATAGATCTGGAC		miR-299*	5	CATGGGGACGAAAACCGCT		miR-2766	34	GTCGTCTTGTCGAGCTGGTG
	miR-450a-1-3p	1	ATAGGAACATATTGCATAAAGT		miR-4536-5p	38	GGTGGTAGAATATGACGGT		miR-2991	10	ATGTATCGAAGTTTTGCT		miR-276a-3p	9085	TAGGAACTTCATACCATGCTCGT
	miR-450b-3p	37	TTGGAACATTTTGCTTCCAGT		miR-454*	737	GTGAGAACCTTGAGGACTGAAG		miR-2993	21	CTCAGGCTGTGGATAAGAGAG		miR-277	2	TAAACAATGCATATGCTGGCCCGTA
	miR-451	26	AAACCGTTACCATTACTGAGTTT		miR-4546	747	AGCAGAGTCGCGCAGTGGAAGCG		miR-299-3p	10	TCATGTGAGGATTGGTAAAGGCTT		miR-2770	1	GTAGTGATTCGTCAGTGGATAA
	miR-4510	1	TGAGGGAGTAGGTTGTATGGCT		miR-45-5p	2	CTGGATGTGATGGTTAAGTCGATAG		miR-2996	3	CTTCCAGAGTTTCGTCGGAG		miR-277-5p	3	CGTGCCAGTGCTGCATTTACA
	miR-451a	25	AAACCGTTACCATTACTGAGTT		miR-456	8	CAGGCTGGTTAGATGGTTGTCA		miR-2997	5	CGGGAGCCATTGGACAGTGTT		miR-2779	69	TCGTATCCGGCTCGACGGACCA
	miR-4520a-3p	11	TTGTGACAGAACAACGCAGTAA		miR-4560	8	TCTCTGTCACACTAAGCATCCTG		miR-2999	19	CTGCAGAGAACTAGACGCAGCA		miR-277a	466	TAAATGCATTATCTGGAATGGA
	miR-452-5p	15	AACTGTCTGAAGCAGATGAAACTGA		miR-460b-3p	5	CAGGCATGGAATGTGGTC		miR-29a	24	TAGCACCATTTGAATTCAGTTT		miR-277b-3p	5	AAAATGCATTATCTGGAATG
	miR-4528	17	TCATCATAGTGTTCATAGATCTGGAC		miR-460b-5p	7	TCCTTTCACTGTACAATGCTGTCTG		miR-29a-3p	12	TAGCACCATCTGAAATCGGTTA		miR-277c	501	TAAATGCATTATCTGGAAT
	miR-454*	671	GTGAGAACCTTGAGGACTGAAG		miR-4616	2	TTGTGGAGTATCAATGGCCAGG		miR-29c	1	ATATGCAACCACTTGAAATCG		miR-277d-3p	16	TAAATGCATTATCTGGAAG
	miR-4542*	1	CATGTTCCGTTGCACATTCT		miR-462	2	TAACGGAACCCATAATGCAGCTG		miR-29c-3p	6	TAGCACCATTTGAAATCGGTTA		miR-277d-5p	125	GCTTTAGTTGGCATTTTC
	miR-4546	1	ACAGACAAGTGGTGTGGAAGG		miR-4639-5p	63	TTGTTAAGTAGGCTGAGATTTGGGTA		miR-2a	639	TATCACAGCCAGCTTTGA		miR-278	88	TCGGTGGGATTTTCGTCCGTCT
	miR-456	13	CAGGCTGGTTAGATGGTTGTCA		miR-46-3p	4	TGTCATGGAGTCGCTCTCTTTA		miR-2a*	344	CGTCAAAGGGGTTGTGATG		miR-2785	23	TGAAGTGCGGAACGATGGATA
	miR-4562	1	CTGCGGGCTTCGTCGTCGGCAT		miR-4648	13	GGTGGGACTGGCAATTGGGA		miR-2a-2-5p	4	CCTGCATCAATGGTTGTAATG		miR-278-5p	52	TCTCGGAGATGGGTCACAACGAC
	miR-4566	1	TGGCAGTGTGTAACGTTGGCTG		miR-465	1	TATTTACAAGGTTCTGGTGTG		miR-2a-3p	639	TATCACAGCCAGCTTTGATGAG		miR-2788	1730	TGGGGATTTTCAACGACGGTATGAG
	miR-4576	1	CTTGTTTAAGCGATTTGTATCTAGC		miR-4650-3p	1	GATGTAGAATCAGGCCGACAT		miR-2b	432	TATCACAGCCACCTTTGATGA		miR-2789	769	TAGAAAGAATGCGAGGTGGAT
	miR-4586	27	CAAGGAGCTGTGTGCGGCGCTGTC		miR-4651	2	GCGGTGGGTAGAGGTGGGC		miR-2b*	21	TCGACAAAGGGGTTGTGATG		miR-279	15189	TGACTAGATCCACACTCATCCA
	miR-459-3p	5	CAGGAAGGCATTGTATTCAT		miR-4657	10	ATTGTGGAAACGTCGGTCTGCGGCAT		miR-2b-1-5p	4	TCTTGCACAAGTGGCTGTGACATC		miR-2792-5p	492	TGGTCTTTGTTCTCTTAATCAACCA
	miR-460b-3p	1	ACAGTAGCTGCAATGTCGAC		miR-4659b-5p	28	TTGTCCATGTCTAACAGGA		miR-2b-3p	3706	TCACATCCAATTTGCTGATGTGAGT		miR-279-3p	539	TGACTAGATCCACACTCATTCA
	miR-4618	22	TGTCGTGAGATGTTGGGTTAAGT		miR-4660	8	TGCAGCTTGGTAGGAAACATGGTC		miR-2c	424	TATCACAGCCAGCTTTGATGAGT		miR-2794	4	ACGGCGAACTTTGCGGTAGCGT
	miR-462	2	TAACGGAACCCATAATGCAGCTG		miR-4663	1746	GCGAATTCCATGGACGTGCAAGT		miR-2c*	1	GCGCAACATTCGCCTGTCGACA		miR-279a	14360	TGACTAGATCCACACTCAT
	miR-4622	7	CGGACACGGAGGTGCGGAACA		miR-4669	4	CTGGGTCCCGGGAAGTGGTGGAGGG		miR-2c-5p	10	ACCCTTGTCGACTGTATTGGTG		miR-279b	203	TGATAGAACCGACACTCGACGCGTG
	miR-4639-5p	103	TTGTTAAGTAGGCTGAGATTTGGGTA		miR-466c*	40	TATACACGCACACATACAAACAC		miR-2e-5p	1151	TCCAACCATTGAAGACTGAGTTAT		miR-279b-5p	451	GATGCGGTGGATGGTGGTGCATG
	miR-46-3p	2	TGTCATGGAGTCGCTCTCTTTA		miR-466d	3	TGCTGTGTGTATGGTGCTTCTTGT		miR-2f	22	ATCTGAAGCATGGATTGTGATG		miR-27a-3p	2	TACACAGTGGCTAAGTTCC
	miR-4644	4	TAGAGATTGTGAAAGAGAGACAGAAG		miR-466f-3p	8	ACACACACACACACACACACAC		miR-3002	2095	TAGAAGATAATGAATGTGTTCCTAG		miR-27b-3p	2	TTCACAGTGGCTAAGTTCT
	miR-4645-3p	2	AGCAGTCGTTCTCGCCTGGTAT		miR-466g	4347	ATACAGACAGATCAGAGCACA		miR-3004	7783	TACTGTTGTTTTGTGTCTTGG		miR-27d-3p	4	TTCACAGTGGCTAAGTTC
	miR-465	1	TATTTACAAGGTTCTGGTGTG		miR-466i-5p	1	TGTGTGTGTGAGTGTGTGTGTAT		miR-3007-3p	79	TGCGGTAAAAATGCAAAAATG		miR-28	16	AGGAGTCAAAGTCGAAGG
	miR-4651	8	GCGGTGGGTAGAGGTGGGC		miR-466n-3p	166	TGTACTGATGAGAGCATACCATTGA		miR-3008	5	ACAGGCTATAGTTGACGACAAT		miR-2807c	4	TACGAAGACAGACGCACAAATATGACA
	miR-4653-3p	21	TGGAAGTTAAGCGTAGCATTGTGAGA		miR-4673	2	TCGCAGGCAGAGCCGGAGCATGG		miR-3015a	5556	TTACTGGAGAATTGTAAGCGG		miR-2807c*	1	TCTATATTTCGCAATGGTTAGACG
	miR-4657	3	AAGTGGAAGTGGACTGAGCGGCTT		miR-467b-3p	10	ATATCCGACAACACCAACAC		miR-3018	16	AAGAAAGAAAATCGGCGGTG		miR-2808a*	1	CGGTTGGTAGTTTCTGCGGTAC
	miR-466	47	TATATACACGCACACATACAAACG		miR-467e-3p	1	ATATACACACACACACGTATAT		miR-301a-3p	4	GTGGATATTGTATTGTAAAGCA		miR-2809	3	GAAATCAGGAACGGATCATCGA
	miR-4660	15	TGCAGCTTGGTAGGAAACATGGTC		miR-467f	10	ATATATCAACACACACACTCCA		miR-302*	91	TATATACATGGACGTGCTTTCAT		miR-281	545	AAGAGAGCAATCCGTGGA
	miR-4663	2278	GCGAATTCCATGGACGTGCAAGT		miR-4699-5p	26	AGAAGATTGCAGGTTCGTCC		miR-303-5p	38	TTTGGGTTGTCACAGGAAGATTGGCT		miR-281*	5	AAGGGAGCAATCCGTGGACAG
	miR-466i-5p	1	TGTGTGTGATTGTGTGTGTATG		miR-470-5p	2	TTCTTGGACGTGCAGCAGTGGTGAT		miR-3049-3p	1	TCCGTTCCTGCAGTGCCC		miR-2812	24	CTGGCTGAATAGAAAAGT
	miR-466m-3p	2	TACATACATACATACATACAGACCA		miR-4709-5p	2	ACAAGATGACATTGTTCTCCAA		miR-305	1259	ATTGTACTTCATCAGGTGCTCT		miR-281-2-5p	548	AAGAGAGCAATCCGTGGACAGT
	miR-466n-3p	207	TGTACTGATGAGAGCATACCATAAA		miR-4711-5p	12	TGCATCGGGCTCAGAAGACCGAGT		miR-305-3p	1	TCGGTCACTGTTAAGTACACCA		miR-2817	2	ACATAGACTGCGAAGACCGAG
	miR-4679	1	TCTGGTGATAGAGATTTCTGCC		miR-4784	6	TAATGATGATGCTGGGACTG		miR-305-5p	1401	ATTGTACTTCATCAGGTG		miR-2820	26	CACAAGGTGGACGTGAAATA
	miR-467f	11	ATATATCAACACACACACTCCA		miR-4785	8	AGAGCGTGCCGATCGTCCGCCAGC		miR-3063-5p	6	TTGAGGATAGGTTTGTACACT		miR-2825	45	CAGGACATGAAGAAGCATCT
	miR-4684-3p	12	TATTGCAAGTGGTAGGAGAGCGT		miR-4789-3p	49	CTACACAAGCAGGCTGTATATA		miR-3066-5p	60	TTGGTTTGTAGATTAAGG		miR-283	3	CAATACAGCTGGTAAGTTCAGGGTCC
	miR-4688	2	TAGGAAGCACAGAGGACCTAGG		miR-4792	598	CGGTAGAGCGCTCGGTTGGG		miR-307	3	CAAAACCTCCTTGAGTGAGGG		miR-28-3p	42	CACTAGACGATGTCGAGCAGCTGGA
	miR-4693-5p	12	ATACTGGAATTTCACGTGGCA		miR-4793-3p	8613	TTGACTGTGACTGTTGACTGGCT		miR-3070b-3p	1575	TGTGCTCATTGGTCAGGCGGTAG		miR-2840	29	TAAGACACGTTGGAAGAAAGGAGG
	miR-470-5p	1	TTGCTAGGTGGCACTGTGTGAGT		miR-48	3	TAAGAGTAGGCTCATATGATGCAG		miR-3074-2-3p	25	TGTTTCTGTCGTCATAGGCAC		miR-2842	10	TCAAGATCCTCGTGTGCTGGTGGCGTC
	miR-4724-5p	7	AACTGAACCATGTAGCAGCTTCGA		miR-4814-3p	1	TGGGCAAGTTCGTGGAAGAAGT		miR-307a-3p	33	TCACAACCTCCTTGAGTGA		miR-285	187	TAGCACCATTTGAATTCAGTTC
	miR-4731-3p	1	GCACACAAGATGTCCCCCAACGCTA		miR-4827b	24	GAAGTAGTATAATCGGGCATTGAG		miR-307b-3p	116	TACACCCAGGTGACGTAGTAGTC		miR-286	12	TGTAGACCCGAACACTTGACGTC
	miR-4736	1	CAGGCTGGTGATCTGGGCTGA		miR-4837	36	TTGTCCAATTTCGAAGAAGT		miR-309	110	ACACTGGCACAGCTTTGTCGCA		miR-287	2	TGATGTTGACATTATATCGTTTGCAT
	miR-4743	2	TGGCCATGGGACACGGAGGACA		miR-4842	23	TGATGTGGTAGAGGTTTTCTC		miR-3095-3p	9	TGGACACTGTGAGAAAGGCTATGT		miR-287-3p	10	TTGTAGGTTGAAAATGTTTGGCAC
	miR-4755-5p	1	GTTCCCTTCAGAGACCTGGCAT		miR-4856a	2	AGAGTGACGTCAGGGCCCCT		miR-309a-5p	3	CGATGAACTGTCTCGGGCT		miR-2881	5	CGGGGCGGAGCGGGGCGGTG
	miR-4757-3p	4	CAGACGACAGAGGACTTCGC		miR-48-5p	11	TTGAAGTAGGCTTCAGTAGAGTGCGC		miR-309b-3p	3	CACTGGGTAGCTGTTTGTCT		miR-2885	4	CGGCGGGGGGCCGGGGCGT
	miR-4759	9	GAAGAAGATGTTGGAATTA		miR-4861	144	TTAAACTGTGCAACATTCGTCTCCT		miR-30a	9	TGTAAACATCCTCGACTGGAAGC		miR-2886	1	ACGCCGCCGGCCCGCATCCT
	miR-4760-3p	1	AAATTCATGTCATCGAAACT		miR-4863*	5	GCCATTTGTGATTGTCGGGC		miR-30a-5p	5	TGTAAACATCCTCGACTGGAAG		miR-2888	49	GTGTGGGTGCTGGGGGGGATTGG
	miR-4762-3p	17	GTTTGACAAGATTGTGGTG		miR-486-5p	3	CCCTGTACTGAGCTGCCCTGAG		miR-30b-3p	13	CTGGAGGTGGAGGTTTTCTTT		miR-2896	56	CGGCAGATGAACTCGACGTC
	miR-4770	8	TTTGGATGACAACTGTAGCT		miR-4872c	360	TGTCAGGACGAACAAGAGAGATGTGA		miR-30b-5p	3	TGTAAACATCCTCCACGCT		miR-2902	463	GTGGCTGTAGCCCTTGGAAGGTGG
	miR-4774-5p	8	TCTGGATTTGGTAGGTATATAA		miR-4878	11	TTTGGAGCTGCAGATGGCCTCT		miR-30c	1	TGTAAACATCCTACACTCTCAGCT		miR-2941	60	TGTCTGATAGAACTCCACGG
	miR-4785	30	AGAGACGAGCAGACGCCGGACCAGC		miR-4882c	1	GCGAGAAAACCCTGCATGTGCG		miR-30c-2-3p	2	TGGGAGAAGGCTGTTTACT		miR-2941-1*	471	CGTGGTGTTGAGCGTCGTG
	miR-4793-3p	9149	TTGACTGTGACTGTTGACTGGCT		miR-488-3p	1	TTGAAACTATTTCTTGATCA		miR-30d	41	TGTGAAACATCCAGGACAGAGAAGCAT		miR-2941-2*	1	GATTTCGCTGAGTTCCGCCGCA
	miR-4797-5p	1	GCAGAGTGCCACCTACTCACA		miR-4887	57	TTCCGACTGTTCTGGCTGCAT		miR-30d-3p	4	TTCAGTAAGATGTTTGTGCTGCAC		miR-2943	1	TTCATAGAAGGCACTTAGGCAAA
	miR-4801	110	GCACAGAAGAAACCAAGGCTCA		miR-4900a	1	TGGTAGCAGGCTGCCGAAGAAATGC		miR-30d-5p	4	TGTAAACATCCCCGACTGGAAG		miR-2944b*	20	TATCACACAGTCGTCACCGA
	miR-4818g	11	AATTGCACGCAATGTCGGTCTT		miR-4923a	1	AAAAAGAGCCTTTTTTTCCAGT		miR-31	9	TGGCAAGATGGTGGCATAGTTGT		miR-2944c-5p	3	GTAGGGAACTTGCTGTTGATATG
	miR-4819*	1395	CAACGTCAGTATATGTCTCATGCGG		miR-493-5p	2	TTGTAAAGTGGCTAGGCTTGCATT		miR-3100-3p	3	CTGGCCACACCCGTCGCAG		miR-2965	10	CAGCGACTGCATCAGAGACG
	miR-4837	34	TTGTCCAATTTCGAAGAAGT		miR-4939-3p	1	ACGGGTGCAGTTGGAAGGTCG		miR-310-3p	3	TATTGCACTCTCCGGCCTTT		miR-296-5p	1	TGGGCCCCCCCTCAATCC
	miR-4842	19	TGATGTGGTAGAGGTTTTCTC		miR-4965-3p	1	TCACCACCACACAATGGCACTCTCC		miR-3105-5p	4	AGAGACAACGCCCGTACGCTGCGCT		miR-2966	8	ACGGGACGGGACGGGACGGGA
	miR-4851	2	TGAGTTCCTGTGTTTTGGCAGTTCTT		miR-4987-5p	13	TTGCAACATTGTGCGGCTAGCGGATT		miR-3113-3p	4886	TCTGGAACTGGTCCTGGTGC		miR-2969	1	GCAGCTGTAGGAACCAGTGCAT
	miR-48-5p	1	GTGAGGTAGGCTATAGATACGA		miR-499	1	TTAAGACTTGCAGTGATGTTTA		miR-3115	27	TATCGGATTAGCTAGTTGGT		miR-297	290	AAGTATGATGGGCATGTGATG
	miR-4863*	20	GCCTTTTGTGTAGTCAACT		miR-5010-3p	3	TTTTGTCGTCTCTCCATTCCCC		miR-3119	31	ATGGCTCTTGAACTTTGACGGC		miR-2970	5	GACAGTCAGTAGTTGGTCT
	miR-486-5p	7	CCCTGTACTGAGCTGCCCTGA		miR-5087	1	GGGTTTGGTACTTGTGTGGCATG		miR-311b	1	ATTTCCATTCCCCAGCATGA		miR-2971	8	TAAGAGACAGTAGGATTGGGCGT
	miR-4872c	474	TGTCAGGACGAACAAGAGAGATGTGA		miR-5089	1	CGTGCGGATTTCTGAGGAGCAC		miR-3122	1	GTGTGGGACAACGAGGACGTCGT		miR-2974	41	TCTGAGGGCTGGGCCGGG
	miR-4878	56	TCTTTGGAGCTGCAGATGGCCTCT		miR-5093	19	AGAGACATGATGGCTGGCAGAAGC		miR-3125	105	TAGAAGAAGGCTGTGGAGAA		miR-2975	213	AAAGGAAAGTGTCGGCATCAT
	miR-488-3p	4	ATTGAAAGGCTGTTTCTTGGTT		miR-5100	19	TCGAATCCCACCGGTGCCTC		miR-3130-3p	1667	CTGCACCGGGACTGGGCGA		miR-2980	41	TTAGCATAGGAGCAGATA
	miR-4887	53	TTCCGACTGTTCTGGCTGCAT		miR-5101	1	TCTTCGTTTGTTTTTGCTGGATGCGG		miR-313-3p	9	TATCGAACTTTTCACAGCACCGAA		miR-2981	2	CTGGGCCGGGTTCGGGCGGG
	miR-4892	2	TTGGGAAGAAGCACTTTTGC		miR-5106	200	GGGTCTGTAGCTCAGTTGGTTAGA		miR-3135b	9	GCGGAGCTGAGTGCAGTGGCTGG		miR-2982	1	TGTGGAGGGGAGAGCTTCCGGA
	miR-4901	1	TTCGATGATTTTCTGGATGGCCTGAG		miR-5107	15	GTGGGCAGAGTAGGCAGCACA		miR-3136-5p	6	TGACTGAATAAGTAGGGCATCTA		miR-298-5p	12	GGCAGAGGAGGGCTGTTCT
	miR-4931	10	TGGTATTGGTTGGAGCAGT		miR-5111-5p	43	CTAGCTCAGTCGGTTAGAG		miR-3141	30	GAGGTGGAGGTGGAGGAGGA		miR-299*	40	TATGTATGGACGGGATAACCGCT
	miR-493b	45	TGTACAGATCTTCCGTGGTCCCAGG		miR-5112	107	TAGCTCAGTCGGTAGAGCATG		miR-3148	1	TGGAAAAAAGTCTGTGATGTTGCTT		miR-2993	2	CCGACAGCTGTGGAAAAGGAG
	miR-4949-3p	56	AGTGGTGTCGTTAGTGCCTG		miR-5115	102	CAGTGGAAGCGTGCTGGGCCC		miR-3149	1	TTTGTACTGTGATAAATGTGTGTT		miR-2997	11	TCGAGGAGCTTGAGACATTT
	miR-4949-5p	4	CACACACACGCACACACACAC		miR-5117-3p	1	AATGATTGTTAGGCTGAGCAA		miR-315	21992	TTTTGATTGTTGCTCAGAAGGCG		miR-2999	5	TGCAACGGACTACTACGCGCA
	miR-497	1	CGGCAGCACAACAACGATCTCCGTC		miR-5119	27	CTCATCACATCCTGGGGCTG		miR-3152-3p	2227	TGGTGTGGAATAGGGGCAAAA		miR-29a-3p	23	TAGCACCATCTGAAATCGGTTA
	miR-497-5p	156	ACCAGTCACACTGTGGTTGT		miR-5124	18	GTCAAGTGACTAAGAGCATA		miR-315-5p	288	TTTTGATTGTTGCTCAGAAGA		miR-29b	1	TAGCACCATTTGAAATCAGT
	miR-498	2	TTTCAACCGGGGCGGCGTTTTC		miR-518d-5p	3	CTGGAGGGACAGCATTTTCTG		miR-315b	1	TTTAGATTGCTGTACAGACGAAACC		miR-29b-1-5p	1	CTGGTTTCATGTGGTGGTTTAGA
	miR-4983-5p	2	TCCACTTGCTCCGTTTGCATTCTGA		miR-5191	3	AGGATAGGAAGAAGTGCAATGT		miR-31-5p	11	GGGCAAGTTGTCGGCATCT		miR-29c-3p	8	TAGCACCATTTGAAATCGGTTA
	miR-4985-5p	1	TCAAGACATTGATCGTCGACAT		miR-523b	5	CTCTAGACGAAGCCGCTTCTCT		miR-3161	22	CTGGAAAAGAACAGAGGGCCGATT		miR-2a	827	TATCACAGCCACCTTTGA
	miR-4987-5p	18	TTGCAACATTGTGCGGCTAGCGGATT		miR-5305	825	TTGGGCTTGAAGATTAGCTTAG		miR-316-3p	4	CCAGCAGAGACCATGAGAGCTG		miR-2a*	2	AGTAAAGTGGTGGCTGCTTTG
	miR-5001-3p	2	TTCTTCCTCGTCCAGGCATT		miR-5306	214	AGAGTATCACGTGACGCTCCTT		miR-3168	4	AGAGTTCTACAGTCGACATC		miR-2a-2-5p	11	CTCATCAAAGGTGGCTGTGATA
	miR-5010-3p	4	TATTTGTCGTCTCTCCATTCCCC		miR-5307	2829	TAATCTCATTTGGTATCTC		miR-3169	2	TGGGACTGTGCATATGGTCACATG		miR-2a-3p	1059	TATCACAGCCAGCTTTGATGAG
	miR-5091	1	CGGGGACGACAACTGTGCTG		miR-5308	2993	TCTGTGCTGTGGAGGTAATATAT		miR-317	699	TGAACACAGCTGGTGGTATATCA		miR-2b	852	TATCACAGCCACCTTTGATGA
	miR-509-3-5p	3710	GACTGCAGACGTGGCTTCAGTG		miR-5309	784	CAATGCCCATGGAAACCCCGAA		miR-317-3p	665	TGAACACAGCTGGTGGTATAT		miR-2b*	18	TCGACAAAGGGGTTGTGATG
	miR-5097	1	TCATGTCTCTGTTCGGGCGCCA		miR-5310	1449	TGTAGTCTGGCAGAAACGTCG		miR-3176	41	ATGGCTGTCGACTACCGG		miR-2b-2-5p	441	TCTTCAAAGGGGTTGTGATG
	miR-509b	33	TGAGGAACGTCTGTAGGAGA		miR-5311	4	CCCGCCGCTTGGACTGGGATCG		miR-3180-3p	281	TGGGAGCGAAGCTTCCATGGAAGCC		miR-2b-3p	2523	TCACATCCAATTTGCTGATGTGAGT
	miR-5100	10	TCGTATCCCAGCGGTGCCTCC		miR-5312	71	TGGCTGAACGTTGTTATGCGT		miR-3182	102	GGTTCTGTAGTGTAGTGG		miR-2b-5p	56	TCTATTGTTGTTTGGCAG
	miR-5105	7	GTGGCACAAGCTCCATGGACAG		miR-5313	147	TGACTTGTAGCCAGCCGTGTAGCTATTCA		miR-3183	81964	TGCCTCTTCGCAGTCGATCTCGGA		miR-2c	626	TATCACAGCCAGCTTTGATGAGT
	miR-5106	216	GGGTCTGTAGCTCAGTTGGTTAGA		miR-5314	9	TATAGATGATGTCTTCATGATGC		miR-318-3p	3	TCACTGGCTTTGTTTTGCTC		miR-2c-5p	13	ACCCTTGTCGACTGTATTGGTG
	miR-5108	32	GTAGAGCACTGGATGGTTGCGG		miR-5315	1435	AACACAACATCCGGACAAGCAC		miR-3190-3p	12	TCGATGGACAGATAGACGGCCAGGGA		miR-2e-5p	2	TGACACAACGTGTAGACTGAGTAAT
	miR-5109	6	CTGTCGCGGACCAGGGGAATCCGACTG		miR-5318	3	TGGTATAACTGCAGAAGGCTTTTCTC		miR-3191-3p	7	TGGAAGGTAGCTGGCGCAGAGCAG		miR-2f	23	ATCTGAAGCATGGATTGTGATG
	miR-5110	22	TACGGTAGAGGGTGGTGGAATT		miR-5319	83	CAGACCTTTCCAGAACGACTGC		miR-3196	5	CGGGGCGGCGGGGCCCTC		miR-3002	3631	TAGAAGATAATGAATGTGTTCCTAG
	miR-5111-5p	44	CTAGCTCAGTCGGTTAGAG		miR-5322	1	TGTGTACACTACGCAATCATCAGCGAAT		miR-31b	4	GCAAGCATCGTGGCAAGCT		miR-3004	5262	AGCTACTGTTGTTTTGTGTCTTGG
	miR-5112	148	TAGCTCAGTCGGTAGAGCATG		miR-5324	3	ACGAAACATCACGGCAGCTGACGC		miR-320	17	AAAAGCTGGGTTGAGAGGGCGAA		miR-3015a	17	TTACTGAACTTGTAAGACTG
	miR-5115	93	TGGAAGCGTGCTGGGCCC		miR-5325	7	TGAAGGAACAAGAAGGGAACAGCAA		miR-3202	12	CTGGAGGGGAGAAGAGCTTAT		miR-3018	3	AAGGAAAGAAAATTGAAGCGTG
	miR-5119	44	ATCACATCCTGGGGCTGT		miR-5327	2	AAATGGTCTCGGTGGCTGCA		miR-320a	12	AAAAGCTGGGTTGAGAGGGCGA		miR-301a-5p	3	GCTCTGACTGCATATGCCTC
	miR-5124	20	GTCAAGTGACTAAGAGCATG		miR-5328	83	TTAGATAGTAGAACAGGTTGGCC		miR-3214	34	ATAGATAGATAGAAGGTGAA		miR-301b*	10	GCACTGACGTGTTGCACT
	miR-51-3p	7	CATGTGAGAGACAGGACAGGTGC		miR-5330	2	CCAATTGTAGCAGCTTCTCGGT		miR-322*	5	TAACATGAAGCGCTGCAACA		miR-302*	2917	TATTTACATGGACGTGCTTTCAT
	miR-5305	662	TTGGGCTTGAAGATTAGCTTAG		miR-5332	5	TCGTCCTGTAGGCGTCAAGTCGTAGAGGCC		miR-322-3p	4	AAACATGAAGCGCTGCAACAC		miR-302b*	11	TACTTACATGGACGTGCTTTCAT
	miR-5306	217	AGAGTATCACGTGACGCTCCTT		miR-5336	18	TTTGATCTCATTCGGCGCGGTTTCCTC		miR-3254	13	TCAGGACAAACTTAAGAAGAG		miR-303-5p	57	TTTGGGTTGTCACAGGAAGATTGGCT
	miR-5307	3173	TAATCTCATTTGGTATCTC		miR-5341	5725	TTGGGACAAGTTTGGCAG		miR-3262	7	GGGCTCGGATGGTATCAAG		miR-3049-3p	5	TCCGTTCGCTGCATTCGCT
	miR-5308	4066	TCTGTGCTGTGGAGGTAATATAT		miR-5352	64	TCTGCACATGTTAGAACGAGCTAGCA		miR-3266	1	TTGTAAAGTAGCACATTGGGAAGTGA		miR-305	2401	ATTGTACTTCATCAGGTGCTCT
	miR-5309	655	CAATGCCCATGGAAACCCCGAA		miR-5358b*	205	CAATTTGGTGCTGTCGCTGGTAT		miR-327	3	ACATTGAGAGTCATGAGGT		miR-305*	6	TGGCACTTGTTGGATCAC
	miR-5310	1336	TGTAGTCTGGCAGAAACGTCG		miR-5391	174	TGGACAGTTTTAAGAATGCA		miR-3271	1	TGCTTCATGTTGAGCAGTGCTGCT		miR-305-5p	2607	ATTGTACTTCATCAGGTG
	miR-5311	10	CCCGCCGCTTGGACTGGGATCGT		miR-5393	6	TTGGTTGAGATTCAGAAGAGT		miR-3276	19	TTGATTGTGTTGGGAAAAGT		miR-3063-5p	15	TTGAGGATAGGTTTGTACACT
	miR-5312	73	TGGCTGAACGTTGTTATGCGT		miR-5400	14	TATAGCACTCTGCAGGCAAATTTGAAC		miR-3288	2	TGCTTAGCTTGGAGTGCTTCTG		miR-3065-5p	20	TTCAAATAATCAGTGATGCT
	miR-5313	241	TGACTTGTAGCCAGCCGTGTAGCTATTCA		miR-540-3p	1292	AGGTGACGAGTTCGAATCCTGG		miR-328a*	4	GGGGGGAGGAGGGGGGCA		miR-3068-3p	3	GGACGAATTGCAGTATCCACA
	miR-5314	11	TATAGATGATGTCTTCATGATGC		miR-5423	5660	TCTAAGAAGACTGACGCTG		miR-3298	29	TGGCTGAAGATGCGAACAATGCG		miR-307	40	CACAACCTCCTTGAGTGAGTGAA
	miR-5315	1644	AACACAACATCCGGACAAGCAC		miR-5429	1	ATGTCATGCTGGAGGCCGCT		miR-33	88	GTGCATTGTAGTTGCATTGC		miR-3070b-3p	1374	TGTGCTCATTGGTCAGGCGGTAG
	miR-5317a	3	TTTCTTTTCTTGTTCGGCGTTT		miR-5451	24	TGACAAGATCTGAAAGGAGAC		miR-33*	2	AGTGCTTCTGCAGTGCAATCGA		miR-307a-3p	1	CATCACCTCCTTGAGTGAG
	miR-5318	6	TGGTACAACTGCAGAAGACTTTTCTC		miR-5464-3p	32	TTTGCCTAACGTCTCGGACTTCA		miR-3308*	2	CAGGCAATGGGACTAAATT		miR-307b-3p	107	TACACCCAGGTGACGTAGTAGTC
	miR-5319	135	CAGACCTTTCCAGAACGACTGC		miR-548av-5p	4	TTAAAAGTACTGCGGCTTT		miR-331*	9	GAGTCTTGTTGGTTTGCT		miR-307b-5p	3	TCATCAAAGGGGTTGTGATG
	miR-5324	3	ACGAAACATCGTGGCAGCTGACGC		miR-548e	1	AAATAACTCAGAGTCTTTTGCA		miR-3314	1	ACGCAGCCAACGACGAGCCGCCTCCG		miR-3083-5p	6	AGGCTGAGAATATTGCAGAA
	miR-5330	4	CAATTGTAGCAGCTTCTCGGTG		miR-548p	8	TAGTCAAAAACTGCGATTTACTTGA		miR-3333	1	CCGTAACCGAGAAGCATGATCAAAGTG		miR-3085-5p	2	AGGTGCTATTGAGGGCCAAGACT
	miR-5332	4	TCGTCCTGTAGGCGTCAAGTCGTAG		miR-548s	424	ATGAACCGAAAACTGCAGCTTATTGT		miR-3334	5	AACAAAATGATCGGAAGGACAG		miR-3088-5p	2	GCATGCAGTTGTTACGATAGAGCTT
	miR-5333	1	TGTGATTACAGGAAGCTCTTTG		miR-549	7	TGAGAAGCTGATGGCTGAGCTCT		miR-3336	32	TACTGTGGTTGCGTGCGTCGAGAG		miR-3089-3p	8	AGCTCGCTGATCCTGTCGACTGT
	miR-5335	3	TAGCTGCTGAGCACGATCCCGTCGGTC		miR-550a-3-5p	79	AGGTGGCTGAGGGGAAGAG		miR-3338*	9	AGCAAACACAGTAGCTGAGCCAG		miR-309	120	ACACTGGCACAGCTTTGTCGCA
	miR-5336	10	TTTGATCTCATTCGGCGCGGTTTCCTC		miR-558	12	TGGCTGCTGCAACCAAAAA		miR-3342	3	TGACCATGAGACGATGTCGAGCCTG		miR-3095-3p	77	TGGACACTGGAGAGATGTGTTTG
	miR-5341	7256	TTGGGACAAGTTTGGCAG		miR-5592-3p	65	TGTCATTAAACGGGAAAGGCACGGCT		miR-3348	2	CGCAGCAGCCTCCGCGACGAGC		miR-309a	310	TCAGTGGGCAAACTTGTGC
	miR-5352	72	TCTGCACATGTTAGAACGAGCTAGCA		miR-5593-3p	1	ATCCGCATCCAACCACCAGA		miR-3350	10	TTGTATTCTTATTTTTCGTTTATT		miR-309a-5p	14	AAAAGACACTCGACTGGCT
	miR-5358b*	8	CCTTTGGTGGCGTCGTGGATAG		miR-5594-5p	700	AAAGTCAACTGTAGTTTCAAAAAG		miR-33-5p	1	TTTGCATTGTAGTCGCATTTT		miR-309b-3p	2	TCACTGTGTTGCAGGATTTGTCT
	miR-5365a	162	TGCTTAGACGGAACAACTGCAT		miR-5595-3p	2	AGGAGGGTGTGGAAGACGAGACG		miR-3363	12	TCATGAAGATATTGTGTACTGCGTT		miR-30a	7	TGTAAACATCCTCGACTGGAAGC
	miR-5393	1	ATGGTTGGTATCAGAAGAACT		miR-5-5p	1	AAGAGGAACGTGTTGGATAGTG		miR-337-5p	2	GACGTCTTCATACACGGCT		miR-30a-5p	4	TGTAAACATCCTCGACTGGAAG
	miR-5394-3p	1	TTGGTACAGGGCTAAATGCGCA		miR-5606	4494	GAGTGAAGAGACAGTAGA		miR-3378*	457	TTACTGCATCCAATTCGTCGGAGACG		miR-30b-3p	21	CTGGAGGTGGAGGTTTTCTTT
	miR-5423	5858	TCTAAGAAGACTGACGGTG		miR-5614	347	GAGACATCGACTAAGGATCT		miR-3382	1	TCAAGTTTTTGTGATGGGTCT		miR-30d	40	TGTGAAACATCCAGGACAGAGAAGCAT
	miR-5435a	439	TGGGGATCTAGAAATCGTCAGT		miR-564	7	ACGCACGGTGACGAGCAGC		miR-3383	19	CACGAGAGGTTGACGCGCTGCTC		miR-30d*	2	TCTCAGTCAGTGTTTTCTG
	miR-5436-5p	1	GCGAGCTGTGCAGAGACTTTCT		miR-57	640	TACCCTGTAGAACCGGGCTTTTT		miR-3387	2	TTCAGGTTTCGTGCAAATGCGACT		miR-30d-5p	12	TGTAAACATCCCCGACTGGAAG
	miR-5440	6	TCAGGAGGACGGCAAGGAGAC		miR-5703	16	ATGAGCAGTCGGGAATGGTG		miR-339	16	TCTAGCTAGCCTCGACGACAGACC		miR-30e	1	TGTAAACGTACCTTGAGCACTGGAAGCTG
	miR-5443	3	TGTAGAACAAGGCATCATTGAC		miR-573	51	CTGAAGATGATGTAACTGATAT		miR-339-3p	9	ATGAGCGCCTGAACAGCAGCCG		miR-31	15	TGGCAAGATGGTGGCATAGTTGT
	miR-5453	811	ATCGCACTGCAGAATGAACGG		miR-57-5p	3	TACCCTGTAGAATCGGGCTTTTG		miR-3397	1	TAGGCTGCATGCATCTCGGTAATT		miR-3101-3p	102	TGGTTCGGTGGATGGTGCTTT
	miR-54-5p	73	AGGATATGTTAGACCACGCAGATCA		miR-576-3p	1	AATATAGTTGAAAAATTGGATC		miR-33a	117	GTGCATTGTAGTTGCATT		miR-310-3p	2	TATTGCACTCATCCCGGCCTTT
	miR-5466	4	TGGATGATGGCGCACAAAGGATGC		miR-582*	1	ACCTGTTGAATCAATGAACACC		miR-33a-5p	86	GTGCATTGTAGTTGCATTGCA		miR-3106-5p	10	TTGCCTTAGAAGCAGCCA
	miR-5467	1	TTCCCCATGGCGGTTTACTGCATTT		miR-584	8	TAGTTTGCTCTGGGACTGGAA		miR-33b	2	TCTCATTTTTGGTCTGCATTGCAT		miR-3112-3p	2	CAGTTTGTCTCTTTCGGTTCT
	miR-548ap-5p	1	AAAAGATTTGCGGTCAATT		miR-589	37	TTAGAACCATTGTGCTGTAGCAGAG		miR-34	1822	TGGCAGTGTGGTTAGCTGGTTGT		miR-3112-5p	1	AATAGAAACGGCGGTTGCA
	miR-548ar-3p	3	TGAAAAACTGCGTTATTTTTGTCT		miR-592-3p	43	TCTCACGTGAGGACAGCAACAT		miR-341	2879	TCTGGTCGATCTGTCTTCGGT		miR-3113-3p	4066	TCTGGAACTGGTCCTGGTGC
	miR-548f	4	AAAAACTGTAATGCATCATTTT		miR-595	3	GAAGGTACTGTGGTGTGTGGT		miR-342	31	TCTAAGCACAGAACTGCACCATCT		miR-312	7	TATACATAGTTGAGACGGAG
	miR-548h-5p	8	TTACAAAGTAATCGCGGATGTTTGTC		miR-603	17	ACATACTGTAATTACTTTTTCA		miR-3422	100	TGACTCTGTGAAGAGACATGAG		miR-3120-3p	46	CTACAGCAAGGTCGACGGGCA
	miR-548n	5	GCAAAAGCATTGTGGACTTTGT		miR-608	1	AGGGGTGTTGGTACAGCTCCAT		miR-342-3p	1	TCTCACACAGAAATCGCACCCGT		miR-3121-3p	12901	TAAATTGATCTAGGCAAAAAGGACA
	miR-548s	532	ATGAACCGAAAACTGCAGCTTATTGT		miR-61	4	TGACTAGAAGCCGTGGCTCCAGT		miR-34-3p	10	CAGCCTAGTATCGTCAGCTGCCGCGC		miR-3122	36	GTGTGGGACGAAGAGGACGGTT
	miR-548t-5p	1	CAAATGTGACGTGGTTTATTG		miR-622	109	TCAGTACTGAGGTTGGAG		miR-344g-5p	7	ACGTCAGGCGCACTGCAGGAGT		miR-3125	36	GTAGAAGAAGGCTGTGGAGAA
	miR-549	4	GAAAAGCTGATGGATGAGCTCT		miR-63e	1	TAGACGTAGCAGCGAAATGAAG		miR-34-5p	1710	TGGCAGTGTGGTTAGCTGGTTGTT		miR-3126-5p	2	TGTGGGACATGACTTTGCCAGAAGCA
	miR-550a-3-5p	4	ATGTGCTGAGGGAGTGGAG		miR-64	1884	CACTGTACACTGATAGCGGTGAACGGA		miR-3470b	62	TACTCTGTAGACAGGCTTG		miR-313	3	TTTGCACTGTATCATCGGGCCGGA
	miR-5549-3p	3	TCAGTTGGGTTTTTCGGTGGT		miR-648	8	AATGTAGCAGGGCACAGGCT		miR-3471	6	ATCGAGTCCATACTGCAAGGCATT		miR-3130-3p	1214	CTGCACCGGGACTGGGCGA
	miR-5553-5p	1	TGCCACGGCCATCCTATTATAT		miR-649	1	AAACCTGTGTTGCTCAAGACGT		miR-3473b	10	GAGGCTGGCAGACATGGCTCAT		miR-3131	2	GAGGACTGTGTGGCAGGGCCTT
	miR-5594-5p	739	AAAGTCAACTGTAGTTTCAAAAA		miR-64a	2781	TAATGACTCTGTTGCTGGCATG		miR-3477-5p	1	TAATCTCATTTGGTATATGAGC		miR-3132	2	TGGGCGAGAGAAGGAGATCAGAGG
	miR-56*	1	CGGGGTCAGCTCGGGTTGTGCC		miR-64c	118	TACGAAATGACGCTGTAAGTATGG		miR-3479-3p	3	TAGTTGACTACCTTCGGCCTTG		miR-313-3p	9	TATCGAACTTTTCACAGCACCGAA
	miR-5606	5601	TGGAGCGAAGAGACAGTAGAAG		miR-64e	558	ATGGACACTTGTAACATTCCGG		miR-3480-3p	3	AAACAGATCGGTACCAAGGCAG		miR-3141	24	GGGGCGGTGGTGGAGGGA
	miR-5608	1	TTGTACCCGATCGTGGTGACATA		miR-65	59	CACTGTACACTGATAGCGGTGAACGG		miR-3484-5p	131	TTTGTTTCTGTTGTTTGTACTGTT		miR-3145-5p	6	ACGCCAAACACTCAGAACGTCA
	miR-5626-3p	3	AGCAGATTGAGTGCATTGTGACAG		miR-653	3	TCGAAACATCTTACTGAAC		miR-3485-3p	3316	TGTTTTTACTGCGAAAGGACGAT		miR-3146	4	CGTGCTAGGATGAAGATGG
	miR-567	3	AGTAGAGCTTCCACGGGCAGAAAC		miR-66-5p	6	TGACACTGATGAGGGATGAATGA		miR-3488	16	CTCGGTAGCTTAGTTGGTA		miR-3148	4	TAGGAAGAGACTGGTGATGTGCTT
	miR-57	651	TACCCTGTAGAACCGGGCTTTTT		miR-669	15	TGTGCGGATGTGTGCAAGTGGTG		miR-3490	13793	TCCATTGTTTTGGGGATA		miR-315	29255	TTTTGATTGTTGCTCAGAAGGCG
	miR-5703	1737	AGGACTGAAGTGGGGAAGG		miR-669c-5p	1	ATATGATGTTGTGGATGTGTG		miR-3493	7	TGATTTCAGTGCGTCCATCT		miR-3150b-3p	388	GAGGAGAACGTCGAGGTCGAG
	miR-5706	4	TCTATGGAAACATGCTGCAGCT		miR-669m-5p	2	TGTGTCGAGACTGCGCATGTGTGTAT		miR-3497	3	CAGAAAAGGGACTACTATGGCA		miR-3151	10	GGTGAGGGAAATGGGACGGT
	miR-573	63	CTGAAGATGATGTAACTGATAT		miR-67	64	CACAACCTCCTTGAGTGAGTGA		miR-34a	230	TGGCACCTGTAGGCTGCTGGCCGTTT		miR-315-5p	459	TTTTGATTGTTGCTCAGAAGA
	miR-574-5p	3	TGTGTGTGTGTGTGTGTGTGTGTGTG		miR-670	4	GTCCTCTGAGTGTAGTTTGGCG		miR-34c	1	AGGCAGTGTAGTTAGCTGATTGT		miR-3156-5p	9	AAAGTGGCAGTGGGAGACA
	miR-580	11	TTGGAATGACTGGAATCATAGG		miR-671-3p	2	TCCGGTTTCGCAGGGCACTCACACC		miR-34c-5p	12	AGGCAGTGTAGTTAGCTGATTGC		miR-315b	1	TTTAGATTGCTGTACAGACGAAACC
	miR-58-3p	12	TTTGAGATCTTCATTAACGGCAAT		miR-7	426	TGGAAGACTAGTGATTTTGTTGTT		miR-350	7	TTCAACAAAGCACACACGTTCAC		miR-31-5p	3	GGGCAACGATGTCGGCACGCT
	miR-589-5p	1	TGAACCACGCTGCTCTGAG		miR-70	31	TAATACGTAATGTGGTTTTCCTGCAG		miR-3500	2	AGGATGACTCGGTGGCTGAAGATTGT		miR-3160-3p	2	GAGCAGCGAGACTCAGAAAGCCC
	miR-595	12	GAGTGTGTCTGTTGGAGTGTCT		miR-701-5p	1	TGTGAGCGCTGCAAATAGATGAGA		miR-3504	139	GGTGGTGTAGAAGGGCGC		miR-3163	755	ATAAAATTAGGGCAGTAGCGAC
	miR-598-3p	38	GTCGTCATCGTCGTCATCGT		miR-705	6	AGGTGGGGGGGTGGTGGGCA		miR-3506	16	ACGAGGGTGGACGACGAG		miR-316-3p	1	TCATGAAAGGGAAAAAGTGCTA
	miR-603	18	ACATACTGTAATTACTTTTTCA		miR-71	8739	TGAAAGACATGGGTAGTGAGATG		miR-351*	5	GGTGCAAGAGGCGAACCAGGGGAAC		miR-3164	58	TGGACTTTATACGGAACATGGCG
	miR-604	2	GGCTGCGGCCTTTGCAGGAC		miR-71*	95	TCTCACTACCTTGTCTTTGTT		miR-351-5p	1	TCCCTGAGGAGCCCTTTGAGCCT		miR-3168	249	GAGTTCTACAGTCGCGAT
	miR-609	3	AGGTGTTTTTCTGCATACTCT		miR-71-3p	96	TCTCACTACCTTGTCTTTGTTG		miR-352	668	AGGAGTAGTAGGTTGTATAGTT		miR-3169	3	TGGGACTGTGCATATGGTCACATG
	miR-61	2	TGCCTAGCGAAACTGCACTCTACTT		miR-71-5p	623	TGAAAGACATGGGTAGTGAGAAA		miR-3526	52	TGCAAGATGAATGCTTGGTGT		miR-317	982	TGAACACAGCTGGTGGTATATCA
	miR-64	2008	CACTGTACACTGATAGCGGTGAACGGA		miR-716b	718	GCAGATCTTGGTGGTAGTAGCAAAT		miR-3528	6	TATGCCCCAGTCGGTTGCACAA		miR-3173-3p	6	AAAGGATGAAGTAGCAGGCCCA
	miR-644a	1	AGGTGTGCATTCTTAGAGGC		miR-71a	2	TGAAAGACACGGGTAGTGAGAT		miR-3530	73	CCATGGATGTGAGCTGGTTGG		miR-317-3p	929	TGAACACAGCTGGTGGTATAT
	miR-648	5	AAGTGTGCTAGTGGATGAT		miR-71b	2	TGACAAAGGACACAGGTAGTGGTGA		miR-3538	15	TTGAGTGATGAGAACCATGGA		miR-3181	939	TCGGGCCCTGGCGCACGG
	miR-64a	2326	TAATGACTCTGTTGCTGGCATG		miR-71b-5p	4	TGAAGACGTGCAGCTAGTGAGACT		miR-3545-3p	79	TTGAACTGTTAGAGACCATCGGGC		miR-3182	32	GCTTCTGTAGTGTGCTTC
	miR-64c	132	TACGAAATGACGCTGTAAGTATGG		miR-71c	9321	TGAAAGACATGGGTAGTGAGAT		miR-3557-3p	18	ACACAGGAACTGAAGTCAGG		miR-3183	46525	TGCCTCTTCGCAGTCGATCTCGGA
	miR-65	62	CACTGTACACTGATAGCGGTGAACGG		miR-73-3p	1	TGGCAAGATGTAGGATTGAGTT		miR-356	12	TTGAGCAACGCGGACAAGC		miR-3186-5p	509	TCAGGCGTGGTCTAGTGGCTT
	miR-654-5p	5	TGGTAAGTTGGGCAGAACATGGTTT		miR-737	13	AATCATAATCTAAAGAAAA		miR-3563-3p	42	TTTGTGGGACGGCAAACT		miR-3190-3p	14	TCGATGGACAGATAGACGGCCAGGGA
	miR-664-2*	22	CTCTGGGGAAAATGGATGGG		miR-738	275	GCCCGGACCAGCGTCGGGACCTTC		miR-3575	38	ATCTGGGTAAGACGAGTA		miR-3191-3p	2	TGTTGGGACGGCTGGCAGACAG
	miR-666	2	AGCGGGCAACGGTGCGAGTG		miR-73b	75	TGCAGTAGATTTGGCAGTCGCA		miR-3575-3p	128	GATAACGTGGTTGCAGATTC		miR-31b	5	GCAAGCATCGTGGCAAGCT
	miR-669b-5p	156	ATTTTTGTTGATCGTGCATGT		miR-74	23	TGGGAAGAACAATGGCAAGTCTAGAC		miR-3575-5p	1	ATTCACCGTAGCAGGCAGTA		miR-31b-5p	3	TGGCAATATGTCGGATGCT
	miR-669c-5p	2	AAAAGTAGTGTGTGGATGTGTT		miR-745	166	AAGCTGCCCAATGAAGGGCT		miR-3583-5p	2	AGCGATGAAGAGTTCAACACCAT		miR-320	4	TAAAGCTGGGTTGAGAGGGCGAA
	miR-669g	3	TGCATTGTACTGTTGCATAT		miR-745b	108	AAGCTGCCCAATGAAGGGCTGG		miR-3584-5p	2	CGGTAGGAGATCCAGGAGGCG		miR-3201	292	GGGAGGTAGTGACGAAAAAT
	miR-67	63	CACAACCTCCTTGAGTGAGTGA		miR-748*	15	TCCTTATTTATTGTCTCGGCAAG		miR-3585-3p	1028	TGAACGGCCTGTTGTGCGA		miR-3203*	2	TGGTATATGAAATACCTCTGACGTG
	miR-672	101	TGGTTTGGTGTACTTGTG		miR-750	4702	CCAGATCTAACTCTTCCAGCTCA		miR-3592	4	TAGTGTTGTCCGTGATGTG		miR-320a	17	AAAAGCTGGGTTGAGAGGGCGA
	miR-687	6	CTCTCCGGACTGCAGCAGATGA		miR-750-3p	11	TTAGATCTAACTCTTCCAGCT		miR-36	4397	TCACAGGAGGTTAAACATTCGCAAT		miR-320b	3	AAGCTGGGTTGGATGGTGGC
	miR-695	9	AGGAATGGGCATAGGCGACGAA		miR-753c	839	AAGCTCGTAGTTGGATCTCA		miR-3610	6	GGAATCGGAAAGGAGACGGCCT		miR-320c	9	AAAAGCTCGGTGGAGGTT
	miR-7	394	TGGAAGACTAGTGATTTTGTTGTT		miR-7-5p	414	TGGAAGACTAGTGATTTTGTTGT		miR-3613-3p	11	AAAAAAAAAAAGCGGACCCTTC		miR-3214	8	CAGATATAGGATAGAAAGGTCGAAG
	miR-705	15	AGGTGGGGGGGTGGTGGGCA		miR-765	6	TGGAGGATGGACGGTGCTG		miR-3614-3p	4	AGCCTTCAGACTGGAGTGTTCTT		miR-322*	5	AAACATGAAGCGCTGCAACA
	miR-709	28	TGGAGGTAGAGGCAGCGAGGAT		miR-786-5p	1	CAATAATCGTTGGGGCTATTTC		miR-3619-5p	1010	TCAGCGTCGGCTCGGTGCAGC		miR-322-3p	1	AACCATGAAGCGCTGCAACACT
	miR-71	10273	TGAAAGACATGGGTAGTGAGATG		miR-79	291	TAAAGCTAGGTTACCAAAGTTA		miR-363	3	TATTGCACGGTATCCATCT		miR-323c	7	CAAAACACTGTCGGCCTTT
	miR-71*	61	TCTCACTACCTTGTCTTTGTT		miR-79*	5	TCTTGGTTATCTGGCTGTATGA		miR-363-3p	2	AATTGCACGGTATCCATCTGTA		miR-3243	1	TGAGAAAATATCCAAGTCGTTGTA
	miR-71-3p	63	TCTCACTACCTTGTCTTTGTTG		miR-79-3p	272	ATAAAGCTAGGTTACCAAAGT		miR-363-5p	16	CAGGTGGAAATGTGCAATCT		miR-327	20	AACTCGAGGGCATGAGGT
	miR-71-5p	4	TAAAGACATGGTATGAGCACGA		miR-8	5199	TAATACTGTCAGGTAAAGATGT		miR-3641-5p	244	GTGAGTGTCGGTTTTCGC		miR-3271	11	GACATATGTGCGGTCTGCT
	miR-716b	718	GCAGATCTTGGTGGTAGTAGCAAAT		miR-804	27	CGTGAGTTCGTTCCTCACCCGGA		miR-3645-5p	6	ATGAGTGCGGCTGTTTGATGG		miR-3276	45	TTGATTGTGTTGGGAAAAGT
	miR-71a	5	TGAAAGACACGGGTAGTGAGAT		miR-81a	167	TGAGATCATTGTGAAAGCTATT		miR-365-2-5p	2	AGGGACTTTCAGGGGCAGCTGTG		miR-3279	3	TTTTTCAAAATAACAGTGGCAT
	miR-71b-5p	8	TGAAGACGTGCAGCTAGTGAGACTG		miR-8-3p	5287	TAATACTGTCAGGTAAAGATGTC		miR-3655	31	GCTTGTCGAAGCGGTGGCT		miR-33	221	GTGCATTGTAGTTGCATTGC
	miR-71c	11028	TGAAAGACATGGGTAGTGAGAT		miR-84	18049	TGAAGGTAGTTCTATCAAGCGGACGA		miR-3656	4	GCGGGTGCGGGGGTGGGCG		miR-33*	2	CAGTGCTTCTGCAGTGCAATCGA
	miR-729	1	CCATGGTATGATCGACCTGGAT		miR-8-5p	139	CATCTTACCAGACAGCATTAGA		miR-365b-5p	3	AGGGCTGTTCAGGGGCACCTCT		miR-3311	3	TGAACTGGCGGTCAAACTGGCGC
	miR-738	1	GCTACGGCCCGCGTCGGGACCTCCGTC		miR-86	3	TAAGGATGTCTTTGCCAACAGTTT		miR-3661	16	TGACCTCGGACTCTGAAACAGGCTG		miR-3324	2	TCCAGATCACTGAGTGCAGGCT
	miR-74	25	TGGGAAGAACAATGGCAGGTCTAGAC		miR-87	911	GTGAGCAAAGTTTCAGGTGT		miR-3662	2	GAAAATGTATCAGAGTGACTTG		miR-3336	35	TACTGTGGTTGCGTGCGTCGAGAG
	miR-743a-3p	60	GGAAAGAGCACCAAGCAGAGCCAGA		miR-871	173	CGATTCAGATCGGTGCGGTCCAT		miR-367	9	CATTGCACTGTACAAGCTGA		miR-3337	122	TCCATTCAGCGCATCGGACGGCTT
	miR-743b*	2	ATGTTCAGCACTGGTGTACCTTCATG		miR-87-3p	927	GTGAGCAAAGTTTCAGGTGTGT		miR-3672	6	ATGCAGACTGCAGTAAAACACT		miR-3338*	5	AGCAAACACAGTAGCTGAGCCAGTA
	miR-745	237	AAGCTGCCCAATGAAGGGCT		miR-87a	25	GTGAGCAAAGTTTCAGGTGTT		miR-3674	1573	ATTGTAGAACTTTTTATGATTGGCC		miR-3339	1587	TAGAACTTTTTATGATTGGCCAA
	miR-745b	220	AAGCTGCCCAATGAAGGGCTG		miR-87a-3p	909	GTGAGCAAAGTTTCAGGTGTG		miR-3676-5p	21	AGAGACGATCGCTGGGTT		miR-3340	1	AACGGATGCGAGGCACATCGGCT
	miR-748*	13	TCCTTATTTATTGTCTCGGCAAGG		miR-87b	863	GTGAGCAAAGTTTCAGGTGTGTAT		miR-3677-3p	2	CTCGTGGACTCCGGCAGGCC		miR-3344	15	TTGCAACGAAGGACTCAAGCAG
	miR-750	3955	CCAGATCTAACTCTTCCAGCTCA		miR-87b-3p	900	GTGAGCAAAGTTTCAGGTGTGTT		miR-3679-5p	1	AGAGGATATGTGGGAAGGGGA		miR-335	2	TCAAGAGCAATAACGAAAAATG
	miR-750-3p	12	TCAGATCTAACTCTTCCAGCTCT		miR-881	385	TAACTGTGGCAATTCTAGAG		miR-3681-5p	247	TGCAAGTGGATGACGCATCTGTGC		miR-3359	2	TGCGGTTTTCCGTGGACGCCCTGC
	miR-753c	917	AAGCTCGTAGTTGGATCTCA		miR-885	2541	TGGAGCGTGGCGTAGTGGTA		miR-3689b-3p	6	TAGGAGGTGGGATATTGTGG		miR-3363	14	TCATGAAGATATTGTGTACTGCGTTG
	miR-7-5p	388	TGGAAGACTAGTGATTTTGTTGT		miR-887	6	GTGAACGTGCGCCACCCGTG		miR-369	1583	ATCATCATCGTTGGTCTTT		miR-3374*	2	TGACGATGACAAGTATGTGAGAGGCC
	miR-76-3p	84	TTGCGATGTTGATAGAAGCCGTGA		miR-891a	3	TGACAACGAATCTTGAGCCTTGCA		miR-36c	8	TCACCGGGAGACTACATC		miR-3378*	146	TTGCTGCATCCAATTCGTCGGAGACGT
	miR-764-5p	3	GGTGCTCTCATGATCGTCTCCT		miR-9	6079	TCTTTGGTTATCTAGCTGTATG		miR-37	2	TCACCGGGAGAACGAGAAATGT		miR-3382	1	TCAGTTTTGCTGTTTGAGTCGT
	miR-765	37	TGGAAGATGGAAGGTTGCTG		miR-92	4006	TATTGCACTCGTCCCGGCCT		miR-370-3p	6	GCCCTGGTGGTGGAACTGGTAG		miR-3383	18	CCCAAGTCGACGCGCTGTCCT
	miR-766-5p	2	AGGCAGGAAAGTGGCGCTGGTGCTT		miR-920	3	GGGGAGCTGTGGAGTAGAAG		miR-3714	2	GCAAGGAGACAGGTGCCCCCTGT		miR-3389	64	TTCGTAGCGATGTTACAGCAGCAA
	miR-767	8	TGCCGCCATGGTCTGATCTGACGCA		miR-922	2	GCAGCAGACAATGGGCTCCTC		miR-3716a	8	TTGTGGATTTGAAGATGTATA		miR-339	10	TCTAGCTAGCCTCGACGACAGACC
	miR-784*	86	TGGGACAATACTGTGCTTGTG		miR-928	33	GCTGCTGTGGAAGAAGGCGAA		miR-3718b	274	TTGGCAGACAGACAGGTGGACAGA		miR-339-3p	13	ATGAGCGCCTGAACAGCAGCCG
	miR-784-3p	1	TATGTACAAGACGTTGCGCACC		miR-92a	4075	TATTGCACTCGTCCCGGCCTTT		miR-3719	9	TACGCATGCGGACTTTTCCA		miR-339b	1	TCCCTGTCCTCCAGGAGCT
	miR-79	313	TAAAGCTAGGTTACCAAAGTTA		miR-92a-3p	11	TATTGCACTTGTCCCGGCCT		miR-371a-5p	33	GCTCGAACTGTGGGGGCA		miR-33a	240	GTGCATTGTAGTTGCATT
	miR-7c	17	TGGAGAGACTGATGATGATGGCCGA		miR-92b	1	TATTGCACTCGTCCCAGCCTTT		miR-3721	12	TCGTGTAAAAGAGGAAAGATT		miR-33a-5p	221	GTGCATTGTAGTTGCATTGCA
	miR-8	5868	TAATACTGTCAGGTAAAGATGT		miR-92b*	384	AAGTACTGACCGAGCCCAATGT		miR-3730	28	TCAAGAGTGGTAGAAGATTGCGATG		miR-33b-3p	11	GAATGTTCGGCACAGGCATT
	miR-80	60	TGAGATCATTGTGAAAGCC		miR-92c	1	TATTGCACTCGTCCCGGTTTTT		miR-3740	1	GGGAAAGGGATGAAGGGATTAA		miR-34	2084	TGGCAGTGTGGTTAGCTGGTTGT
	miR-804	22	CGTGAGTTCGTTCCTCACCCGG		miR-93	1	CAAAGTGCTGTTCGTGCAGGT		miR-3746	2	CGCGGAGAGGAAGATGATGCC		miR-3404	3	TGATCTCTTCTGCAAGTAGCTGTGCAC
	miR-81-3p	154	TGAGATCATTGTGAAAGCTTAGA		miR-932*	6	TCAACGCGCGTTGGACTTGGCA		miR-374a*	47	TTTATCAGGTTGTATTCGTTCTATT		miR-340-5p	1	TTATAAAGCAATGAGACTGATT
	miR-81a	156	TGAGATCATTGTGAAAGCTTT		miR-93-5p	1	CTAAGTGTGTTCGGCAGGTAC		miR-374b-3p	1296	TTTATCAGGTTGTATTCGTT		miR-3407	23	CTCTGGAGAGACTGGAAGTTG
	miR-81b	53	TGGGATATGCCACATTGCCT		miR-943	3	CTGACGTTGCCGGTCCTGCAGA		miR-374c-3p	2	ACTTAGCAAGCGTTGAATTATG		miR-341	3039	TCTGGTCGATCTGTCTTCGGT
	miR-8-3p	5975	TAATACTGTCAGGTAAAGATGTC		miR-944	72	AAATTTATTGTCATCGGTATAG		miR-375	12809	TTTGTTCGTTCGGCTCGAGTT		miR-3416	3	TCGAATGATAGCAGGATGGCTGGC
	miR-84	17641	TGAAGGTAGTTCTATCAAGCGGACGA		miR-954-3p	6	TCTCACATGCAAGACCGTTAC		miR-3751	10	TGGGGGTGGTGAAGTGGGG		miR-344c-3p	1	TGCTCTGTCAAAGACTGCCACAGT
	miR-84b	8	TGATGTAGTAAGAATGTTG		miR-96	723	TTTGGCACTAGCACATTTTTGT		miR-375-3p	154	GTTGTTCGTTCGGCTCGA		miR-345	10	CCTGAACAGTGGCTGAGG
	miR-8-5p	127	CATCTTACCAGACAGCATTAGA		miR-962-3p	7	TACTTACAGCTTCACTTACCTTTGCA		miR-375b	9	TTCGTTCTTTCGGCTCCGCTTG		miR-345-3p	1	CCGGATCAGGGGTCGGAGAC
	miR-87	892	GTGAGCAAAGTTTCAGGTGT		miR-965-5p	7	GGTGGAAAGTGTGGACTGCAT		miR-3769	3	GTAGACTTCAAGAGAAAGTGGACG		miR-34-5p	1983	TGGCAGTGTGGTTAGCTGGTTGTT
	miR-871	180	TCGATTCAGATCGGTGCGGTCCAT		miR-96-5p	671	TTTGGCACTAGCACATTTTTGTT		miR-377	1	TGAATCACACAAAGGCAACTTTT		miR-3470b	77	TACTACTCTGTAGACAGGCTTG
	miR-87-3p	904	GTGAGCAAAGTTTCAGGTGTGT		miR-967-5p	17	AGAGAACTCAGGAGAAGG		miR-3776	11	AGGGAGGGGGGGAGGAGACG		miR-3473	4	TGAAGAAGACTGGCCTCAGCA
	miR-87a	32	GTGAGCAAAGTTTCAGGTGTT		miR-96a	74	TTGAACTGGCACATACTTAGCT		miR-3781	2	TATAGTAGTTGATGCGATCGTGGT		miR-3473b	6	GGGTGGAGTAGATGGCATGCAG
	miR-87a-3p	891	GTGAGCAAAGTTTCAGGTGTG		miR-981	206	TTCGTTGTCGTAGAAACCTGAT		miR-3783	8	TGCTTTGAACTTGTTTGATGATGGCT		miR-3483-5p	2	AGATGAGATGGTTAAGGGACT
	miR-87b	853	GTGAGCAAAGTTTCAGGTGTGTAT		miR-981-3p	212	TTCGTTGTCGTAGAAACCTGA		miR-3785	725	TGATACTGTAACGTCCTCGATGACT		miR-3484-5p	145	TTAGTTTCTGTTGTTTGTACTG
	miR-87b-3p	868	GTGAGCAAAGTTTCAGGTGTGTT		miR-98-3p	9	CTGTACAACTTGCTAACTTTCT		miR-378b	13350	TACTGAGTTGGAGGCTGAA		miR-3485-3p	3256	TGTTTTTACTGCGAAAGGACGAT
	miR-881	427	TAACTGTGGCAATTCTAGAG		miR-987-3p	1	ATCAAGACGGTCATTTACTTC		miR-378e	17	ACTGGACTTGATCATGGT		miR-3487	4	TCAGCTAGAACTGTGTGGCCA
	miR-885	3459	TGGAGCGTGGCGTAGTGGTA		miR-987-5p	8	TAAATAAATAGCAGTGACTGATG		miR-378h	5	ACGGACTTGCTGTCAGATAGG		miR-3488	12	GGCGCCGTGGCTTAGTTGGT
	miR-890	5	TACTTGGAACGCATCAGTATTG		miR-988*	3	GCTGTTGTATTTGTGGCATGTGAT		miR-3792	1	GATAGAGGAAAGAGAAAGGTA		miR-3490	8542	TCCTTTGTTTTGGGGATAG
	miR-9	6746	TCTTTGGTTATCTAGCTGTATG		miR-989	362	TGTGATCGTGGCGTAGTGGATA		miR-379-5p	343	TGGTAGGCTGGACGTAGGC		miR-3493	19	TGATTTCAGTGCGTCCATCT
	miR-9*	2	TAAAGCTAGAGAACCGAAAGT		miR-989-3p	1	TGTGGATGTGAAGATAGTGGAC		miR-3801	13	CTAGCGATTGAGAAGGCGATGC		miR-3495	14	TCTAAAATCGTTGGAATTTCT
	miR-92	4992	TATTGCACTCGTCCCGGCCT		miR-993	420	GAAGCTCGTTTCTACAGGTATCT		miR-380-3p	1	TAGTCACTGTGGTCCGACGTCT		miR-3496	7	CAGCGTCTGTAGTTCTGGTTTT
	miR-92a	5042	TATTGCACTCGTCCCGGCCTTT		miR-993*	6171	CTACCCTGTAGAACCGGGCTTTTG		miR-3805a-5p	11	GTATTCACATGTCGTCGTA		miR-34a	71	TGGCACCTGTAGGCTGCTGGCCGTTT
	miR-92a-3p	9	TATTGCACTTGTCCCGGCCT		miR-993-5p	6153	TACCCTGTAGAACCGGGCTTTTG		miR-3808-3p	544	TATGCTTACACGGGGGATATGGGT		miR-34a-5p	1	TGGCAGTGTTAGCTGGTTGT
	miR-92b	4	TATTGCACTCGTCCCAGCCTTT		miR-993a*	6134	CTACCCTGTAGAACCGGGCTTTT		miR-381	55	TGATAAAGGCAAGCTTCT		miR-34c	4	AGGCAGTGTAGTTAGCTGATTG
	miR-92b*	3	AAGCTTGTGATTGTGCCGCGTTTG		miR-993b*	6169	TACCCTGTAGAACCGGGCTTT		miR-3813-5p	13	TATGTGTGCCTTTTACCACGTTTT		miR-34c-5p	6	AGGCAGTGTAGTTAGCTGATTGC
	miR-92c	9	TATTGCACTCGTCCCGGCTTTTATTT		miR-995	2	TAGGCATCCACTGTTCGGCTG		miR-382-3p	7	AATCATTCACGGACAACAC		miR-3500	4	AGGATGACTCGGTGGCTGAAGATTGT
	miR-92c-5p	4	CGGTACGTGACTTGTGCAAAT		miR-999*	5	AACATGTCGACGGTGAAGTGTT		miR-382-5p	2	GAAGTTGTTCGTGGTGGATT		miR-350-3p	2	TTCACAAAGCTCAAAACTTTC
	miR-92e-5p	668	CGGTGGATGGTGGTGCATGA		miR-99a	1	AACCCGTAGATCCGACCTTGT		miR-383	3	ACAGATCAAGAAGGTGCTGCTGGA		miR-3504	475	GATGTGGTTGTAGATGCGGGC
	miR-93	5	AAAAGTGCGTGTTTGGAGTA		miR-99a-5p	6	AACCCGTAGATCCGAGCTTGTG		miR-3830-3p	35	TGCCTCTGCGGTCGCGTTGG		miR-3506	22	ACGAGTAGACGACGACCTG
	miR-95	41	TTTCTACGGGTATTTTTGGCA		miR-99b	234	AACCCGTAGATCCGAACTTGCGA		miR-3830-5p	1	CGTCGCTGCGTGCTCCGGCAT		miR-3507	1	AAGAATAGGGGCATGGCACT
	miR-96	830	TTTGGCACTAGCACATTTTTGT		miR-9a	5389	TCTTTGGTTATCTAGCTGTATGAT		miR-3833-5p	1	CGGCAATCGTCGACAGCAGGTT		miR-351*	10	GGTCAAGAGGCGCCTGGG
	miR-960-5p	9	TGAGTATCGGATGCATAGC		miR-9a-5p	6142	TCTTTGGTTATCTAGCTGTATGA		miR-3836a-3p	2029	TCACTGAGGCAAGCCGACTTTAAC		miR-352	930	GGCAGTAGTAGGTTGTATAGT
	miR-961	493	TTTGAATCATCAAGTTGTGCAGAT		miR-9b	2	TCTTTGGTACCTAGCTGTATGA		miR-3845-3p	2	ATAAATGATTGGGACCCACT		miR-3526	44	TGCAAGATGAATGCTTGGTGT
	miR-965-5p	44	GGTGGAAGGTTGTAGGCAT		miR-iab-8	33	TACGTATACTGAAGGTATACC		miR-3846-5p	2	TGTTCTTGGTATGAAGTCTTGTCT		miR-3529	2	ATGGCAGACTGGGCTTGTTGGT
	miR-96-5p	772	TTTGGCACTAGCACATTTTTGTT		miR-iab-8-3p	11	AGGATAATTCAGTATGAACGG		miR-3849-3p	15	AGCATTCGTTGGAAAGATGTCATC		miR-3532	1	TTGGAGGCGGCAGAGTTCATGT
	miR-96a	94	TTGAACTGGCACATACTTAGCT		miR-iab-8-5p	33	TACGTATACTGAAGGTATACCGGA		miR-3851d-3p	14	AGTGGAGCATTGGGAGGTACTG		miR-3533	10	ATGAATGTGGTGGTGGATACT
	miR-98	174	TGAGGTAGTATGTTGTATTT		miR-m01-2*	1847	TGTAATCTGACACGGTTTGCTTCGA		miR-3865-5p	516	AAGGCAGAACTTGAGCTGT		miR-3538	10	GTTGAGTGATGAGAACCATGGAT
	miR-981	174	TTCGTTGTCGTAGAAACCTGAT						miR-3873-5p	53	GCCGGAATGTTACAAGTGTC		miR-3545-3p	8	TATCGAACTTTAAGAACAGTGGA
	miR-981-3p	187	TTCGTTGTCGTAGAAACCTGA						miR-3874-5p	3	CGGAGGCTGTCATAATGAAGGG		miR-3567	644	TACCTAAAAGTAATTTTGTGCATG
	miR-98-3p	9	CTGTACAACTTGCTAACTTTCT						miR-3879-5p	674	TCGGTTCATTGTGTGCAGT		miR-3573-5p	8	TGAGGGGCCTAGCTGAAGAAACGA
	miR-989	14	TGTGATCGTGGCGTAGTGGATA						miR-3880-5p	3	TCCAAGACAGAAAGAATATTCG		miR-3575	34	ATCTGGGTAAGACGAGTA
	miR-989-3p	453	TGTGATCGTGGCGTAGTGGATAG						miR-3888-3p	84	CGTGACGTGGTGTAGTGGTTA		miR-3578	76	GCGAATATAACATGGTCGCTC
	miR-993	429	GAAGCTCGTTTCTACAGGTATCT						miR-3889-5p	14	CTTGTCTTCTGTATAGTGTG		miR-3585-5p	1	TTCACGAGAAGGTTCATTTCAA
	miR-993*	6903	CTACCCTGTAGAACCGGGCTTTTG						miR-3890-5p	15	GCAGCTGTTATTTGGGAC		miR-359	6	TCCTGGTTTGTCTGACGAA
	miR-993-5p	6909	TACCCTGTAGAACCGGGCTTTTG						miR-3895-3p	99	CGCAACCGGATCGACGTTG		miR-3590-3p	2	TAGCAGATTTGAAAAGAGCC
	miR-993a*	6883	CTACCCTGTAGAACCGGGCTTTT						miR-3895-5p	26	ATGGAGTTGAGACAGATGG		miR-3597-3p	8	CATACGCGAGATAACCAAC
	miR-993b*	6928	TACCCTGTAGAACCGGGCTTT						miR-3897-3p	307	CTGTAGGTGGGGGGGTGGTGG		miR-3599-3p	4	ATATTTGATTGTCGATGTG
	miR-996	6	TGATTACTGATGACATGCTCGT						miR-3899-3p	60	GGCGACACTGTAGGCATG		miR-36	4072	TCACAGGAGGTTAAACATTCGCAAT
	miR-996-5p	3	GCGAACACGGATCTATGTGCA						miR-3904-5p	10	AAGATATTTTATATCATG		miR-3614-3p	11	TACCTTCGAGATCTTCGGCGTTT
	miR-998-5p	1	ACTGATTCTCGGGGTTGCT						miR-3910	9	AAAGGCATAAAAAACACT		miR-3619-5p	822	TCAGCGTCGGCTCGGTGCAGC
	miR-999*	3	AACATGTCGACGGTGAAGTGTT						miR-3911	5	TGTGTGGATCATGGTAGGAGCGTCC		miR-363-5p	6	CATGGTGGAACACGGCAACTTT
	miR-999-3p	49	TGTTAACTGTAGAAGATGGTCAT						miR-3917	1377	GCCGCGACGAGTAGGTGGG		miR-3641-5p	253	GTGAGTGTCGGTTTTCGC
	miR-99a	3	AACCCGTAGATCCGATCTTGT						miR-3919	9	ACAGTAGAACAAAGACGTCAGT		miR-3650	18	AGGTGATGTCTGTGCAGCTCC
	miR-99a*	5	CAAGTTCATTTCTATGGGTCTG						miR-3927	4	CAGTAGATATTGATGGTAT		miR-3652	19	GCGCGGTGGAGGTGGAGGA
	miR-99a-3p	188	CAAGTTCCTCTCTATGGGTCTGT						miR-3929	14	CAGGCGGATGTGATAACCACT		miR-365-2-5p	9	ACGGATTTCAGGGCGCAGCTATGG
	miR-99a-5p	1	AACCCGTATATCCGAGCTTGTG						miR-3931	10108	TACTTTGAGTCGGTACGAA		miR-3654	9	GACGGGACAAGCTGGCACA
	miR-99b	263	AACCCGTAGATCCGAACTTGCG						miR-3934	3059	TGGTGTGGAATCTGGGGCAG		miR-3655	8	GCGTGTGCTGGTGTTGCT
	miR-99b-5p	1	CACCCGTAGAACCGACCTTGC						miR-3939	12311	TACGGACTCAGGCACCACAGGATGTC		miR-3656	7	GCGGGTGCGGGGGTGGGCG
	miR-9a	5996	TCTTTGGTTATCTAGCTGTATGAT						miR-3940-5p	8	TTGGGTTGCGGGCGGGCTT		miR-365a-3p	1	TAATGCCCCTAAAAATCCTTA
	miR-9a*	2	TAAAGCTAGAGAACCGAAAGTAA						miR-3941	6	TTCAAACAACTGAGGACATCA		miR-3661	15	TGACCTCGGACTCTGAAACAGGCTG
	miR-9a-5p	6800	TCTTTGGTTATCTAGCTGTATGA						miR-3955-5p	20	TATATGCCGATCCTCTCACT		miR-3662	8	GAAAGTGGATGAGTATGACGAG
	miR-9b	6	TCTTTGGTTGGTTAGCTGTATGA						miR-3958-3p	2	AGAGTTGCACGGCTGATCCTCT		miR-3664-3p	3	TCTCAGGACGTACAAGACAGATGTTG
	miR-iab-8	56	TACGTATACTGAAGGTATA						miR-3958-5p	6	ATGTTAGTCCGGATGTATTGC		miR-3665	1	AGCAGGTACTGGTGGCGCCG
	miR-iab-8*	4	AGGATACATTCAGTATACGA						miR-3962	3	AGGTAGTTGTATGTAGTCATTT		miR-367	6	ATATGCACTGTAGAATGGGTGA
	miR-iab-8-5p	56	TACGTATACTGAAGGTATACCG						miR-3963	21	TCGAATCCCACTTCTGACA		miR-3674	5	AGCTGTAGAACAGCCAAGATTGGCC
	miR-m01-2*	1800	TGTAATCTGACACGGTTTGCTTCGA						miR-3968	40	TCGAATCCCACTTCTGACACCA		miR-3681-5p	132	TGCAAGTGGATGACGCATCTGTGC
									miR-4000a-5p	121	CAAACTTGTGTGGAAAAG		miR-3687	1	CCGGACAGGCGTCCGGCGGCGT
									miR-4000b-5p	33	TGAAACTTGCGAGGACCGCGGCA		miR-369	72	AAAAAACATCGTTGGTCTTTG
									miR-4000c-5p	14	ATGAACGCTTGCGTAGAACGGG		miR-3690	3	GACCTGGACAGCGTAGACAAAT
									miR-4000f-5p	509	TAAACTTCGCTTGAAAAAGG		miR-36b*	467	CGGGTGTTTGCGACGGTGC
									miR-4000g-3p	11	GTCATTCAGGACGTTCTGTA		miR-36c	2	TCATCCGGGTAGACAGTGCATT
									miR-4000g-5p	8	TGAAAAGTTCTTTAGAAGTG		miR-370-5p	21	AAGGTCACGTCGTCTGCATA
									miR-4000i-5p	17	TGGAACATTGCAAGGAACGAGTG		miR-371	1	TACCAAAACATGCGCAGGCACTTT
									miR-4001b-5p	48	TCGGAAGTTGCATGCAACACGC		miR-3716a	15	TTGTGGATTTGAAGATGTATA
									miR-4001d-5p	160	TGGATCTTGTTTGAAAAGCG		miR-3717	290	TGAGAGAACAATGAAGTTTCGG
									miR-4001h-5p	9	TGGGACTATGCGAAACGCGC		miR-3718b	202	TCGGGACAGACAGATAGACAGA
									miR-4002-5p	1	TAGTAAACTTGTACGAATTG		miR-371a-5p	2	ACATCCAACTGTGGGGCATT
									miR-4004-5p	1	GTGATTTGTAGTCCATTGTGGT		miR-3721	18	TCGTGTAAAAGAGGAAAGATT
									miR-4006a-5p	5	GTGAACATGTAGAGAAGGGC		miR-3730	14	TCAAGAGTGGTAGAAGATTGCGATG
									miR-4006b-5p	445	TTGGAACAATGTAGGTAAGGGA		miR-3734	15	TCTCGCACAGGAGGACTTG
									miR-4006d-5p	1	TGTGATCATACAGTGTATGGGC		miR-3738	7	TTTACCGGATGTTTTGGCGA
									miR-4006f-5p	7	TCGGAGCTGCAGGTAAGGCGC		miR-3746	7	CGCGGAGAGGAAGATGATGC
									miR-4008a-3p	3	ACGGTTTATCCTAGTCGGCCAT		miR-374a*	37	TTTATCAGGTTGTATTCGTTTT
									miR-4008b-5p	2	TGGAGTGGTCTAAGTTAG		miR-374b-3p	1745	TTTATCAGGTTGTATTCGTT
									miR-4011b-5p	2	GCCAGTTGGAGGTATGCCTT		miR-375	16949	TTTGTTCGTTCGGCTCGAGTT
									miR-4015-5p	28	AAATGAAATTCACCATCTC		miR-375-3p	196	GTTGTTCGTTCGGCTCGA
									miR-4016-3p	35	TTGTTATTGATCTTGAAGG		miR-376a-3p	36	ATCATAGAGGAAACTGCCG
									miR-4017-5p	138	GTAGCTGTATATGACATCT		miR-378	91	TACTGGACATGGCAGGCATGAAGGC
									miR-4018a-5p	145	CTGGAAGATTGTAGGAACGGCG		miR-3781	4822	TACAGCTGTTGTAGATCGTGGAT
									miR-4018b-5p	5	AAGAACATTCTGGTAGAAGG		miR-3783	8	TGCTTTGAACTTGTTTGATGATGGCT
									miR-4020a-5p	7	TGTGGTTAAGCTTCGCTCGCA		miR-378b	15614	TACGGAGTTGGAGGCTGAA
									miR-4020b-5p	33	GTTGGTTGGTTGGTTGGTTG		miR-378f	5308	AATGGACTTGAGCAGATG
									miR-4021-3p	9	AAAGCGATCTGTGACGTCATTA		miR-378h	5	ACGGACTTGCTGTCAGATAGGA
									miR-4026-3p	1	TCTATGAACGTCATTCACAGG		miR-3795	1	GCGTCGAACACGTCGGACGGCT
									miR-4026-5p	8	GTCAAGGTGCTGTCGTCATTTG		miR-379-5p	6	TGGTAGACTATGGAACGTAGG
									miR-4034-3p	122	CGTGCTCGGCACTGCGAG		miR-380-5p	5	TGGTTGACCAGTTAGATGATGCAGC
									miR-4034-5p	7	GCCAGGCGTCAGGAAAGT		miR-3807-5p	351	TGGCGGATGATGTTGACGGCCA
									miR-4035-3p	2	ACAGGAGACTGTGACATAGGCA		miR-3808-3p	424	TATGCTTACGCGGTGGATATGGGT
									miR-4036-3p	124	GCCGGGTTGTTGTGCTGT		miR-3813-5p	28	TATGTGTGCCTTTTACCACGTTTT
									miR-4037-3p	10	AGAGACAACGATGGAAAGCT		miR-3814-3p	3495	TGAAGCATGAGCGTTTATTCG
									miR-4040-5p	4	TCCGGCTCTTTCTCTATGGTTGTT		miR-3816-5p	3	ACAAAGTGTTTGGCAGCTAT
									miR-4044-5p	13	AGGAGGTAGACTGATTGTCACG		miR-3823-5p	935	TAAAGGGCGGGTGTTGGCATT
									miR-4048-3p	64	GCAGTTAGAAACAGGTGG		miR-382-3p	7	AATCATTCACGGACAACACT
									miR-4053-3p	1	TAGTACATCTTCTCCGGAGCGGCC		miR-382-5p	2	TTGAAGATGTCGTGGTGGATTCGC
									miR-4053-5p	3	CGCCGGGGTCGACGTTCGCT		miR-383	11	AGAGCGGAAGGTGTTGTGGCG
									miR-4054-3p	2	AGACTTTTTGACGCATTTTCTG		miR-3830-3p	21	TGCCCTGCGGTCGCGTTGG
									miR-4054-5p	17100	TACGATTGATCGTTGTAAAGGC		miR-3836a-3p	2127	TCACTGAGGCAAGCCGACTTTAAC
									miR-4058-5p	5	AGGATGCCAATTTGATGCT		miR-3845-3p	5	ATAAATGATTGGGACCCAC
									miR-4065-3p	1	TATCGACAGAGATCTCTCGTGGAG		miR-3846-5p	1	TGTTCTTGGTATGAAGTCTTGTCT
									miR-4067-5p	343	AAGGAAAGGAAATGGGCGCG		miR-3851d-3p	27	AGTGGAGCATTGGGAGGTACTG
									miR-4068-3p	100	GCTGATGACAAAGGCTTG		miR-3856-5p	8	TGCAAGACAAATCATTTG
									miR-4071-5p	4084	TTGCTGTCTACTGTGGCATC		miR-3858-5p	2	AGTGAAGACAAATGTTTTTTGC
									miR-4073-5p	7	GACGACACAGTAGGGGCCTTT		miR-3864-3p	2	TGCAACCTCCTAATGCTCGC
									miR-4075-3p	1	CAAAGATCCAAAGGCCACCAA		miR-3868-5p	1	ACGAGCACCATATGGAATT
									miR-4077a-5p	27	AAAGTGAAATTGATGACT		miR-3873-5p	46	GCCGGAATGTTACAAGTGTC
									miR-4077c-5p	5	AATGTAGGAGGTTGATTACT		miR-3874-5p	10	GTTGTGTCATATACAGGG
									miR-4077d-5p	113	AAGGTGGCTGTGATATGCT		miR-3875-5p	14	CGACTGTTAGCTCAATAAG
									miR-4080-5p	16	GCTACATCATCTGGCAGCT		miR-3879-5p	556	TCGGTTCATTGTGTGCAGT
									miR-4082-3p	1	ACCTGTATGGAGTTGAAGACT		miR-3882-3p	1	TGAAGATCGCTAAACGCGGTGGCA
									miR-4088-5p	117	GCTCATGATGAGACGATGG		miR-3886-5p	191	TTACTAGACGAGCTTTACAG
									miR-4090-3p	3	AGGTATGTTGGTTCTGTCAG		miR-3888-3p	4	CGGTGACGTGTGAAGCTTA
									miR-409-3p	1	GAATGTTGCTCGGTGAACCCCATT		miR-3890-5p	925	GCATGCGTCTTGCGGAAC
									miR-4101-3p	20	AGGATGTTGTATGTGATGG		miR-3891-3p	28	AGTGGCAAATACCTGACGCGC
									miR-4105-5p	17	AAAAAAACGTTGTGTCACT		miR-3896-3p	43	AACATGAAACGGACAAGG
									miR-411	79	ATATAGACCTGTATAGCGTGCG		miR-3897-3p	237	CTGTAGGTGGGGGGGTGGTGG
									miR-4110-3p	23	ACACATGTCTGTTGAACAAGG		miR-3899-3p	3	GGCCGGCAGCTCGATAGGGAA
									miR-4110-5p	644	CCATGTGAACAGCAGTTG		miR-3900-3p	3	TACGGGTGTGATCGTCTTTG
									miR-4112-5p	1	ATACATTCTTTTTGAGCAAG		miR-3901-5p	3	CATTTTGATTGTTATGATGAG
									miR-4114-5p	6	TCAAGTTGTAAATATGATTGT		miR-3902-3p	1	ATATAATCGGCATTTTACCCA
									miR-4115-3p	2	AGAGCGGATGCAGTTAAGC		miR-3911	2	TGTGTGGAATCCGTGGAAGGCAA
									miR-411-5p	4	TAGTAGACCGTATAGCGTAC		miR-3917	39	CCGGATGAGCAGGTGGTG
									miR-4117-5p	4	TGTGTGAATGTGACTGGTAA		miR-3924	3	ATACTGATGTGTGACTGCTACC
									miR-4118-3p	5	TGAAAATGTTGTCACGAC		miR-392-5p	731	ATTGCATTCGTTGTTGGGGATAT
									miR-4120-5p	15	TCATGTGATGAGAAATTCT		miR-3929	19	GAGGCGGATTGTAGTTAGACCAT
									miR-4121-3p	18	GTGTTGGAGTGTGGCGTATAGT		miR-3931	14431	TACTTTGAGTCGGTACGAA
									miR-4123-3p	8	AGAAACTCGAGGTAGGCGCT		miR-3934	3027	TGGTGTGGAATCTGGGGCAG
									miR-4128-3p	8	GATTTGAGGTAGAACTAGAAGA		miR-3939	5315	TACGGACTCAGGCACCACAGGATGTC
									miR-4134-5p	6	AAAAAACAGGCGAGTAGTACAT		miR-3955-5p	21	TATATGCCGATCCTCTCACT
									miR-4135-3p	34	CATTTGATTTGTGTGGCT		miR-3960	2	GCGGCGGCGGAGGGAGGAGGG
									miR-4139-3p	1265	AAAGTGGTACGTTTTGGCT		miR-3963	2	TTCATATCCCACTTCTGACA
									miR-4140-3p	1	ACCAGACTGAGCTAGACGACG		miR-3964	55	ATAAGGTCGAAGCACAGA
									miR-4142-5p	10	TAAGCTCATTTGGTATCAA		miR-3965	1	TTGCTTATCAGCCTGATGT
									miR-4143-3p	37	CATGAAAACACCAAGCTGG		miR-3967	505	TGACTTGTCTGAGATGTTG
									miR-4143-5p	3	TATGTTTGTGTAAGTGTGAT		miR-3968	14	CGAATCCCACTTCTGACACCA
									miR-4144-3p	76	AAGTCCTTGATCGTGGACAG		miR-3970	10	GCGTTGTAGTTTAGTGCTTCT
									miR-4144-5p	5	TACGTCGTGACATTGCAAG		miR-4000a-5p	40	GAAACATCGTGGAACAAG
									miR-4145-3p	9	AATGGAATGGTTGAGAGTGCG		miR-4000c-5p	5	AAAGTATGCGTGGAACGGG
									miR-4147-3p	11	ATGTCTCGGCAAGTTTGT		miR-4000f-5p	834	TAAACTTCGCTTGAAAAAGG
									miR-4150-5p	66	ATACGCGACTGTGAAGAGTGA		miR-4000h-5p	18	TGAAACTTGTCTTGTAGGAG
									miR-4153-3p	60508	TCGTCGTTTGGTTAGGTCG		miR-4001b-5p	52	TCGGAAGTTGCATGCAACACGC
									miR-4154-3p	7284	TTTGTTGGATTGTCGTCAGG		miR-4001f-5p	1	GTGGAACTGACTAATGAACGGT
									miR-4158-5p	4817	TCCCGTTGATGTTATTTTTC		miR-4001g-3p	1294	TCGGGAACTTTATTATTGGCACAGG
									miR-41-5p	5	AGAGTAGTTTTTCTCTGCAGATGATA		miR-4001i-5p	5	CAGGAACTTCTCAAGGGCAG
									miR-4166-5p	1	TTGGAGAAATATTAACATGGCA		miR-4003c-3p	22	TAACAGACTGTAGTCAAGGCA
									miR-4170-5p	2255	TCGATTCGTGATTGGCTGC		miR-4005b-5p	2	CGTGTTGGTGCTTCATTGCT
									miR-4175-3p	18111	GGGGGTGTAGCTCAGATGGTAG		miR-4006b-5p	440	TGGAACAATGTAGGTAAGGG
									miR-4178a-5p	5	GGCAAACTGATCAGGTGT		miR-4006f-5p	16	TCGGAGCTGCAGGTAAGGCGC
									miR-4180-3p	145	AGTCTTACTATATGGCAGT		miR-4008a-5p	39	TGGACAGCATGGGCAAGTTG
									miR-4181-5p	1	TTGTGTCAGCCTTCGCTTGCT		miR-4010-5p	16	AACGGTCATGTCGACAAACT
									miR-4182-3p	903	TCAAAAAAAGCTGAGAAGG		miR-4011a-5p	50	ACAGTGGAGGAAAGGATT
									miR-4183-5p	2	AGCGGTGAAGCGAGTGGCCG		miR-4012-3p	3	TGCATTATGTAGTTTGGCT
									miR-4186-5p	26	CAGATGAGGCGTAGAGGAG		miR-4016-3p	29	TTGTTATTGATCTTGAAGG
									miR-4194-3p	126	TGAGTGATATGAGTGTGTGTGG		miR-4018a-5p	105	CTGGAAGATTGTAGGAACGGCG
									miR-4197-5p	114	CAAGTTCGGCTGCATCGG		miR-4018b-5p	45	AGGAACATCTGAGAGCGG
									miR-4201-5p	5	CCATTTATAGTGGGTTGG		miR-4020b-5p	42	GTTGGTTGGTTGGTTGGTTG
									miR-4202-5p	5	ATGTGTTTCAGTTCGTTGC		miR-4021-3p	10	ACAGTATTGTAGGTGTTA
									miR-4203-3p	10	AAAAAAAGCGTTGGATCTTGG		miR-4024-5p	972	TTTGTAGGATTACAAAGCT
									miR-4206-3p	444	ATTGAATGATTTAGTGAGG		miR-4026-5p	3	GTAAGTGATAGTCGATTG
									miR-4211-5p	3	AATGAACAAGATTGCTTCTG		miR-4032-5p	3	AGCGACATGATGGAGTTAGC
									miR-4214-5p	3	AGATGTGAAAGTACATGGCTG		miR-4034-3p	15	CTTTTATGGCACTGACGAG
									miR-4216-3p	815	TTAAATCAGGTCAGAAGAGCTT		miR-4034-5p	3	GCAGATTGTCTAGGAAAGT
									miR-4217-3p	4872	TACATCTTTGTTATCCTAGTG		miR-4036-3p	86	GCCGGGTTGTTGTGCTGT
									miR-4219-5p	54	CATGCTGTTTTGACGTTA		miR-4036-5p	12	TGAAGCAAAGCTCAAATCGATGTCT
									miR-423*	30	TGAGGGGCAGAGAGCGAGACTTTT		miR-4037-3p	7	CGCGACACATGATGCCAATGCT
									miR-423-5p	32	TGAGGGGCAGAGAGCGAGACTTT		miR-4040-5p	4	TCCGGCTCTTTCTCTATGGTTGTT
									miR-424-3p	2	CAAAATCGTGAGGCGTTCCAT		miR-4041-3p	5	AATAGGTCTTAATCATCT
									miR-425*	2	ATAGGGAATACGTGTCGGCGC		miR-4043-3p	5	TGATATGATTGTCCGGAACA
									miR-4251	10	CTCGAGAGAAAGGGCCAA		miR-4047-3p	63	TAGTGATCCGGTGTTTCT
									miR-4265	1	CTCCGTGGGCTCAGCTCGGTG		miR-4051-3p	15	CAAGGTCAAATGATTGAA
									miR-4268	19563	TGGGCTCTCCTCTCAGGATGTCGT		miR-4051-5p	9	TCACGATCACGGCACTAT
									miR-4270	28	TCAGGCAGTCAGGTGAGG		miR-4052-3p	36	TCACTTGAAAGGCAGACT
									miR-428	41	TAAGTGGTCTCGGTCGGTTG		miR-4054-5p	22	AATGATTGTGTTAAATGGCT
									miR-4280	4	GAATGTAGTATGAGCAGAGCG		miR-4056-5p	2	ATCTGAGAGAACAAGGCCATTCG
									miR-429	10	AATACTGCTGTGGTAAAACCT		miR-4057-5p	2	GGGGTTGGAGATCTGTAGCATA
									miR-429*	436	TCGGGTTGCCAGACAAAGTTAGGAT		miR-4059-5p	24	GAGCAGAAACACAGTATG
									miR-4299	20	TCTGGTAGACATGAAGCGC		miR-4061-5p	1	AGGGCGAGTCACTCAGATGGTTT
									miR-4302	181	CGATGTGGTCTTCAGCGAG		miR-4062-3p	11	GCAATGCTGTAAAATAAAGGAG
									miR-4303	40	TTTTGAGCTGAGGAGAGG		miR-4066-5p	38	CAGATGCGGTGCAGGATGCG
									miR-4306	2	ATAGAGGAGAGAAGGCAGTA		miR-4067-5p	5	CAAGAACGGAAAGTGGCGCG
									miR-4307	56	ATATGTTTTTTCTGTCTC		miR-4068-3p	84	ACTGATGACAAAGGCTTG
									miR-430a	14	TAAATGTATTTGTTGTCGGTAG		miR-4070-3p	1	CCCAGCGATCACGTGACATCGT
									miR-430i	11342	TAAGTGGAATTTGTTTGGCGTG		miR-4071-5p	4093	TTGCTGTCTACTGTGGCATC
									miR-4311	9	AGAAAAGAGAGGCTGAGTGAG		miR-4077a-5p	26	AAAGTGAAATTGATGACT
									miR-433-3p	1	ATCATGATGGGCTCCTCGGTGT		miR-4077c-5p	64	AAATTGAAAGTTGATGAC
									miR-433-5p	118	TACGGTTATGCCTGTTTCATTGTTA		miR-4077d-5p	36	TAGTTGGATGTGGAATTTGGCT
									miR-434-3p	14	TTTGAACCATCGCCTGCTGACTGCT		miR-4080-3p	1	TCTAACCTGTAGCATGAAGCAA
									miR-43a*	556	GATAGTAGTAATGGCGAAATG		miR-4080-5p	15	TGTACATCAGCTAGAGCTCGC
									miR-4419a	3	TGACGTGGAGGAGAACTGGCA		miR-4081-5p	2	TCAGGTTCGACTGCATACAGAA
									miR-4419b	238	GGGGATGTAAGGAAGTATGG		miR-4082-3p	17	ACTTCTGTAGGAGATTGCACT
									miR-4421	2	ACCTGGTCTGTGGAAGAAGCTA		miR-4089-5p	64	GTTGGGAATGCATGTCTTT
									miR-4425	725	TGGATTGGGATTGAGCAGAGACGAT		miR-4090-3p	8	AGGTAGATTGGTTGCTGCGTTG
									miR-4427	2	TCTGAATAGGGCGAATGAGT		miR-4093-3p	2	AAGTAACAAAATGCGGTTTA
									miR-4429	3	ACAAGCTGGGCTGAGTAGGCAG		miR-4096-3p	283	TGCAAATCGTATTTTGTGT
									miR-4430	5	AGGGTCGGACTGAGCGGAGG		miR-4099-3p	4	ACGGAGTGCATGGTGTCAG
									miR-4432	16	AAAGACTGGACGATGCCT		miR-4101-3p	10	TAGGTTGTTGATATAGTTG
									miR-4434	192	AGGAAAAGTTAAGTAGAAGA		miR-4104-5p	3	ACGTGAAATTGTTGAAAGGG
									miR-4438	348	CCAGCGTAGAAGAGACAGT		miR-4105-5p	178	AAAAAAAACGTCGGTGTCA
									miR-4441	5	AACAATGGGAGGAGATCTGTA		miR-4107-5p	18	ATACTAATTGCTCGTTTGG
									miR-4443	12	TCTTCGGGGGCGTGGGTTTT		miR-4110-5p	673	CCATGTGAACAGCAGTTG
									miR-4446-3p	5	CAGGACTGGCAGTGACAGG		miR-4111-3p	19	ATTTATGATTTGTGGCGT
									miR-4448	46	GGCTCAGTGGTCTAGGGGTAT		miR-4112-3p	153	TTGTATGGATGATGATGG
									miR-4453	22	CGAGCTTGTCTGTAGCGG		miR-411-5p	1	TAGTAGACCGTATAGCGTAC
									miR-4454	32	GGATCCGGCTCGACGGACCA		miR-4116-5p	188	GGGCGCCAGATGTAGGATTTT
									miR-4458	165	AGCGGTAGAGTGTGGATAGAC		miR-4117-5p	32	TTGTGAATGTAATCGGATG
									miR-44-5p	10	TGGATGTGCTCGTTGGGATC		miR-4120-5p	27	ATGATGATGATGAATGTGG
									miR-4463	6	GAGACTGGGGTAGTGGCACT		miR-4127-5p	4	GAAGCTTGTCAGCTGACT
									miR-4466	26	AGGTGCGGGCGGTGCGGGG		miR-4132-5p	44	AATGAAAAAGGCTGTTTG
									miR-4470	23	TGGCAAACTGTGGATGCGAA		miR-4134-5p	4	AAAAAACTGGCAGTGTAGATAT
									miR-4472	4	GTTGGGGGTGTGTGTGTTTT		miR-4135-3p	36	GCGATGTTATCGGTGGCT
									miR-4478	5	GAGGCTGGAGCATAGGAG		miR-4139-5p	1	CCTGGAACATAGATGCGCTT
									miR-4487	8	GGAGCTGGCGTGAAAGGGAAG		miR-4140-3p	2	AGCAGATGATTAGGCGACTG
									miR-4489	8	GGGGCTAGTGATGAGGCT		miR-4141-3p	2	TGGACAATCGCCTCGACG
									miR-4496	84	GAGGAACTCGAAGCTGGAGAGCCGG		miR-4144-3p	17	AAGGCTTGAATCTGGCAGAG
									miR-4497	38	CTCCGGGACTGAGCTGGTGT		miR-4145-3p	8	AAAGGAATTGTTGAGAGTGG
									miR-4499	979	TAAGAACTCCAGAGGAGGGA		miR-4148-5p	3	GCGAGTCGTGTCTGTGACTG
									miR-449a	337	TGGCAGTGTATGCTCGTAAGTTCGT		miR-4150-5p	11	AAGGTACTGTGGAGGGTGA
									miR-449b	48	AGGCAGTGTGATTTCGTG		miR-4153-3p	48848	TCGTCGTTTGGTTAGGTCG
									miR-449b-3p	1	TCATTCGCTAAACTCTGCCACA		miR-4154-3p	6	TTTGTTGTTTTGTTGTGAGC
									miR-449c-3p	10	TTGCTTAGTTGCACTGCCTGCTCGGCT		miR-4156-3p	4	CCATGCTGTGGACTTTACCGT
									miR-449c-5p	5	AGGGAGTGCATTGCTGGCTG		miR-4157-5p	5	AGGTAAAGATGCGAGATGGT
									miR-449d	1	GAATGCATGTGGGCTGTGGCAG		miR-4160-3p	218	AAGATTGAACAACACAGG
									miR-44a*	72	TTGGTGCTCTCTCGGACAGTCATA		miR-4165-3p	16	TGCGGGGAAAGTGGGACA
									miR-44b	8	ACTGGATTGTGTGCAAGTATGG		miR-4166-5p	57	TGGGAAAAAGTAAAGTGG
									miR-4502	16	GCTGATGATGATGCTGCTGCTGATG		miR-4169-3p	298	GAGGCACGTGCCGAAAAGC
									miR-4504	2	TGTAGACATAAAGTGGATGAACATG		miR-4170-5p	27	TGGAATTTGGTGCATTTACTG
									miR-4505	6	AGGTGGGCTGCCGACGGGA		miR-4175-3p	19816	GGGGGTGTAGCTCAGATGGTAG
									miR-4506	1	AAAACGGGATGGTCTGGGGCAA		miR-4178b-5p	26	ATGAAAACTTGATCATTTA
									miR-4508	3	ACGGGGGCTGGGCGCAGTCG		miR-4179-3p	289	TTTAAGTACAAGATTGCTC
									miR-450a	252	TTGTGTGTGATCGTGTATCCTAATA		miR-4180-3p	5	AAATGTTACGTATGGCAGG
									miR-450a*	5	ATGTAGGAACATATTGCATAA		miR-4182-3p	809	TCAAAAAAAGCTGAGAAGG
									miR-450a-3p	10	TATTGAGACATTTTGCAGTTCGAT		miR-4183-5p	12	ACGGGAAGGTTGGCCGCT
									miR-451	11	AAACCGTTACCATTACTGAGTTT		miR-4185-5p	2	AGATGGTGATGATAATACT
									miR-4510	321	TGAGGGAGTAGGTTGTATGGTT		miR-4187-5p	13	TTTGGTGTCGTGCTTGCAAG
									miR-4515	17	AGGACTGGACACCCGCGCACAGCTC		miR-4194-3p	4	TGGTATATCAAGTTGTGG
									miR-451a	13	AAACCGTTACCATTACTGAGTT		miR-4195-3p	421	TAGCAGTAAACTTGGCTT
									miR-4520a-3p	7	TTGTGACAGAACAACGCAGTAA		miR-4202-5p	1	TGGTGTGTGTCATTTAGATTG
									miR-4524a-3p	181	TGAGGACAGGCTTAAACTGCTT		miR-4204-3p	1	TCAATGTTTATTTTTACAGA
									miR-452-5p	10	TAGTTTGCAGAGGTAACGGAGAGCT		miR-4206-3p	275	ATTGAATGATTTAGTGAGG
									miR-4526	693	TGCCGACGCAGGGCTGGACCGCAT		miR-4212-3p	116	AGCTGTAATTGAATCGTTTGA
									miR-4527	31	TGATACTGCAGAAGGACTGACTGT		miR-4214-5p	238	TATCTGAAAGTCAATGGTC
									miR-4533	15	TGGAACGACGATTGCCGGAACGCTC		miR-4219-5p	78	CAAGCTGATTGTTGACGAA
									miR-4538	2	GGCTGGGATGAGCTGAGCTGAG		miR-4220-5p	505	TATGTGGAATTTGTTTGGCTTG
									miR-454*	592	GTGAGAACCTTGAGGACTGAAG		miR-423*	5	TGAGGGGCAGAGAGCGAGACTTAT
									miR-4546	1	AGCAGCAGAAGTCGGCGGTTGAGG		miR-423-5p	14	TGAGGGGCAGAGAGCGAGACTTT
									miR-4547	10	TCGTTTTCTTGACATAGCGTTGGC		miR-4255	24	CAGTTGTTGATGAAGATGGA
									miR-456	1	CAGGCTGGTTAGATGGTTGTCT		miR-4268	20719	TGGGCTCTCCTCTCAGGATGTCGT
									miR-4562	1	GGCGCGTCGCTTGTCGTCCGGCT		miR-427	3	AGAGTGCTTTGCTGTAGTTTGGGCT
									miR-4571-3p	1	TGTGTGTCGTATATTTATTT		miR-4283	1	TGTGGCTCAGTACGAGTATT
									miR-4571-5p	4	ATGGGATTGTGTACACCAGG		miR-4289	19	GCATTGTCAGGACTTCAG
									miR-4573	1	GCTCGCGTACGGTTCTTGG		miR-429	1	TAAACTCGTCACTGGTTATGTCGG
									miR-4579	2	GAGCCTCGTGGAGACCCGAC		miR-429*	364	TCGGGTTGCCAGACAAAGTTAGGAT
									miR-4583	458	TCAGGAATCATCGACCACTGCTGT		miR-429-3p	2	TAATACTGTCTGGTAATGCCGT
									miR-459	6845	TCATAAGCATGAAGTTCGAACTCG		miR-4298	38	CTGGACTGGAGGAGGGGCAA
									miR-460b	551	TCCCTCATCTGTACGTGCGTGTGTC		miR-4299	5	GCTCGTGACATGAGATGGC
									miR-4612	1	TCACTAGGATCGCATACACAAGACA		miR-4302	238	CTATGTGGTCTTCAGCGAG
									miR-4617	1413	TGATGGCTCGTCAACCTGATGGTG		miR-4303	42	TTTTGAGCTGAGGAGAGG
									miR-4618	7	TCGTGTCGTGAGATGTTGGGTTAAG		miR-4308	3	TCCGGCTGGAGTTTCTTCGTCT
									miR-4624	1	TCCGCGTTCCGGGTCGGGTGGTG		miR-430a	14	TAAATGTATTTGTTGTCGGTAG
									miR-4633-3p	6	AGGATATGAGCCAGGCATTGCA		miR-430i	11355	TAAGTGGAATTTGTTTGGCGTG
									miR-4635	36	TTCTTTGAATTCAGAACCAGCAA		miR-4311	14	GAAAAAGAGACTGAGGTGA
									miR-4637	1	AACTAACTGCCACATTCAAGGA		miR-4327	70	GGCTTGCACTGGAGGACGGG
									miR-4638-5p	25	ACCGGCGCGGTGGACAGC		miR-4334-5p	9	CTCCTGGAGGACTGCGGTG
									miR-4639-5p	26	TTGTTAAGTAGGCTGAGATTTGGGTA		miR-434-3p	1	TTTGAACCATCACTCGACTC
									miR-46-3p	2	TGTCATGGAGTCGCTCTCTTTA		miR-43a*	595	GATAGTAGTAATGGCGAAATG
									miR-4643	2	ACAGATGACCATAAATGAA		miR-4418	3	CGCTCGCAGGACGTCAGCTAG
									miR-4644	1	TTGGAGCAGAGAAAGGAAAGAAG		miR-4419a	13	TGATGGGAGGAAACAGTGCA
									miR-4648	23	GGTGGGACTGGCAATTGGGA		miR-4419b	47	TTGAGGCTGTAGTAAGATGG
									miR-4651	4	GCGGTGGGTAGAGGTGGGC		miR-4426	1	GATGGCATGGACGGTACTTT
									miR-4654	6	TGCTGGAGATTGCAGGCATCTTGG		miR-4427	4	TCTGAGTGAGTCTGAGTGAGT
									miR-4656	1	GTAGGCATGAGGGCAGGAGGTCTG		miR-4429	2	AAAAAGGCTGGGATGAGAGGAG
									miR-4660	3793	TGCAGCTTGGTAGGAAACATGGTC		miR-4430	11	AAGGCTGGAGGACGCGGCAG
									miR-4661-3p	72	CAGGATCACAGTAGCTGTCA		miR-4432	11	AAAGACTCGCGATGGATGCCT
									miR-4663	452	GCGAATTCCATGGACGTGCAAGT		miR-4433-3p	11	AGGGGAGGGGGGGGGACAT
									miR-4669	14	TGTATCCGGGAAGCTCGAGGAGGC		miR-4435	5	TGGCTTCAGGCTCACACAGCAGG
									miR-466b	7	TATGTGTGTGTATAGTATG		miR-4436a	50	CAGCACAGGCAGAACGTGAT
									miR-466c	9	TGTGATGTTGTGGAGTACATG		miR-4438	452	CCAGCGTAGAAGAGACAGT
									miR-466f-3p	2	CAGTACACACATACAGTACACAC		miR-4443	183	TATGTGCAGGCTGGGTTTT
									miR-466g	1765	ATACAGACAGATCAGAGCACA		miR-4444	23	ATCGAGTTGTAGAGATGGCG
									miR-466h-5p	1	CATGTGTGCATGTGTTTGTGTTGTG		miR-4445-3p	12	CACGGCAGAAAGAGAACAGTGACCA
									miR-466i-3p	1	ATACACGACACACACACGCACA		miR-4448	64	GGCTCAGTGGTCTAGGGGTAT
									miR-466i-5p	3018	TGTGTGTTAGTTTGTGTG		miR-4451	74	TGGTAGAGCTGCAGGCAG
									miR-466j	5	TTGTGTCGCATGTGTAGTGGTAA		miR-4454	17	GGATCCGGCTCGACGGACCA
									miR-466m-3p	87	TACATACATACATACAGACAGACAG		miR-4455	280	TGGGTAGCTGTGATGTTTTT
									miR-4676-3p	1	ACTGTTTCAGCAGTGGGCTCTT		miR-4457	66	CCACAAGGCATTGATCGTGGCCGTA
									miR-4679	16	TCTGTGATGGATCGTTGCT		miR-4458	172	AGCGGTAGAGTGTGGATAGAC
									miR-468-3p	1	TATGAGCTGTGCTGCGTGTTCT		miR-44-5p	5	CTGGATTGCTGTGGTCATT
									miR-4687-3p	46	TGGACTGATTGGGAGTGGGCAGGGC		miR-4463	430	GAAGACTGGGTCGTGCGGCC
									miR-4691-3p	6	ACCAGCCACGGGACTGAGCGGTAT		miR-4468	5	AGATGTCAGAAGGTTGGAT
									miR-4701-3p	26	ATCGGTGATGGTGGCTGT		miR-4471	2	TGGGAACTTACGTAGTGTGTTTTGAA
									miR-4703-3p	3	TGTAGATCGTATGGATTGCCAC		miR-4474-3p	3	TTGTGGCGGTACAACAGAGGCTAA
									miR-4717-3p	5	AGAGCATGGTGGCGGTGGCCT		miR-4478	11	GAGGCTGTGCGTGACGAG
									miR-4718	2	AGCTCGTCACCTGGACCAAGCA		miR-448	2	TTGGCATATGTGGATGTAACA
									miR-4727-3p	2	TCGTGGGAAGCTGGCAGAAGTTCA		miR-448*	20	AACTTCCTGCAAGTGCTGCTCC
									miR-4736	23	ACGGAAGGATTATCTGGACTG		miR-4486	9	GTCTGGGCGAGGACTGCAC
									miR-4740-5p	1	AGGACTGACCTCTCGTCGCAGT		miR-4490	3	TCTGGTAAGGAGCATATTCGGCGTA
									miR-4743	2	TCCGAGATGGGATCAGAGGCAT		miR-4492	5	GGGGCTGGGCGCGCGCCGC
									miR-4750	2	CTGTGGGCGAGGTGCTTGAGTG		miR-4496	4	AAGGAAACTGAAGTGAGAGGCT
									miR-4755-5p	12	TTTACCTCAGGAGCCTGGCATT		miR-4497	55	CTCCGGGACTGAGCTGGTGT
									miR-4756-3p	208	CCAGAGATCGTTTCTTCCTA		miR-4498	3	TGGGCTGGGCATGGAAGTGGCTG
									miR-4758-3p	1	TGCTCTCACCTGCTCGACAGCCTC		miR-4499	11	ACAGACTGGAGGAGGAGAC
									miR-4761-3p	1	AGGACGCATGCGCACTTTGTC		miR-449a	16	GGCAGTTATTGTTCGTGGA
									miR-4767	2	CGTCGGGCGCCGTGGCGGCCGCC		miR-449b	11	AGGCAGTGGCTGTTCGAGCGGT
									miR-4769-5p	235	TGGGATGGAGAGAAGTATGG		miR-449c-3p	4	TTGCTTAGTTGCACTGCCTGCTCGG
									miR-4770	9	ATGAGTATGCATGTAGCT		miR-449c-5p	6	AGGGAGTGCATTGCTGGCT
									miR-4774-5p	7	TCTGGATTTGGTAGGTATATAA		miR-449d	435	TGCAAGCATGTGTGCTGTGGAG
									miR-4775	2	TAATTTTTGGTCTTCGTCACT		miR-44b	3	ACTGGATTGTGTGCAAGTATGG
									miR-4784	26	TGAGGAGTGTGGCGAGTGA		miR-4502	26	GCTGATGATGATGCTGCTGCTGATG
									miR-4785	23	AGAGTAGGACGCCGCCGGC		miR-4505	10	AAGCGTTGGCTGAGGACGGA
									miR-4792	13	CTGTGAGCGGCGCGCTGAGC		miR-4508	6	AGCGGGGCTGGGCGCGCG
									miR-4793-3p	1656	TTGACTGTGACTGTTGACTGGCT		miR-450a	206	TGTTTGTGATCGTGTATCCTAATGC
									miR-4798-5p	83	TTGTATACTTTGTATTGG		miR-450a*	10	ATGTAGGAACATATTGCATAA
									miR-4800-3p	74	CTCTGTCTGTCTGTCCATC		miR-450a-1-3p	4	ATGTAGGAACATATTGCATAAAGTT
									miR-4805-3p	15	AATTTTGAGGATTTTCGGACAC		miR-450a-3p	4	TATTGAGACATTTTGCAGTTCGAT
									miR-4805-5p	5	TGGACAAATTTGCGGAATTATGAC		miR-450b-5p	4	ACCTTTGACAATTATGTTCCTGAATA
									miR-4819*	245	CAACGTCAGTATATGTCTCATGCGG		miR-451	16	AAACCGTTACCATTACTGAGTTT
									miR-4827b	267	GAAGTAGTATAATCGGGCATTGA		miR-4510	281	TGAGGGAGTAGGTTGTATGGTT
									miR-4834	5	ACAGATGCTGACGTGGAGGA		miR-4511	8	AAAAAACTGTTGCATTTGCT
									miR-4836*	7	AAAGTTTTGGTCACCAGGGA		miR-4516	3	GGGAGATGGGTCGGAGCGC
									miR-4837	10	TGTCCAATTTCGAAGAAGT		miR-451a	16	AAACCGTTACCATTACTGAGTT
									miR-4842	70	TGATGTGGTAGAGGTTTTCTC		miR-4520a-3p	18	TTGTGACAGAACAACGCAGTAA
									miR-4851	1	TGAGTTCCTGTGTTTTGGCAGTTCTT		miR-4522	15	TGAACTCTGGGCCTGTAGTGCCGT
									miR-485-5p	9	AGAGGCTGGCCGTGATGA		miR-4524a-3p	259	TGAGGACAGGCTTAAACTGCTT
									miR-4856a	1	ACGCAGTGCGTCGCCCATCT		miR-452-5p	2	TGTTTACTAGAGGAAACTGTGGCAC
									miR-4856b*	1	CAGACTACGCCAGTGCAAC		miR-4528	1	TCATCATAGTGTTCATAGATCTGGAC
									miR-4857	2	AACGACTGTTTTGCTGCTCCAA		miR-4530	13	CGACAGTCAGGACGGGGCG
									miR-4860	6	TGTTGAGATTGTCTGAGGGTAT		miR-4533	14	TGGAACGACGATTGCCGGAACGCT
									miR-486-5p	1	CCCTGTACTGAGCTGCCCTGA		miR-4536-5p	3	TTGTGGTAGATAATGGCACAGACT
									miR-4870	149	GTCTGTCTGTCTGTCTGTCTGTCT		miR-4538	4	GAGGTTGAGGAGCTGGCGCTGA
									miR-4872c	90	TGTCAGGACGAACAAGAGAGATGTGA		miR-454*	462	GTGAGAACCTTGAGGACTGAAG
									miR-4878	15	TTTGGAGCTGCAGATGGCCTCTG		miR-4544	449	TACCCTATCTGACCCATTACACTA
									miR-487b	1	AATCGTACAGGGTCATCCACTT		miR-4545*	14	TTCACAAAAGGCTGCTTTC
									miR-4888	4	TGGCACGAGCTTGTTGCGACTTGGCGA		miR-4546	606	AGCAGAGTCGCGCAGTGGAAGCG
									miR-489	9	CGATGACATCACGATATGGACGAC		miR-455	2036	TGCATCCATGGGACGTAACA
									miR-489*	13	TGTGCGTATGCAGTGGTGAACGTT		miR-455*	7	GCAGTCCATGGGCATATACACT
									miR-4891-3p	23	GCGTAGAACAGGACGGCTTGCTGC		miR-455-3p	2193	TGCATCCATGGGACGTAAC
									miR-49	2	AAGCACCACTTTGACGCTGCTT		miR-4554	252	TGGGTCACCGTAGTTGCAGTACAAG
									miR-4900a	18	TAGCATGGCTGGCAGAAGAAGCGC		miR-456	1	CAGGCTGGTTAGATGGTTGTCT
									miR-4904-5p	22	TCCTGATCGTTCTATGCGC		miR-4561	33	TCTGGTGACCTGAGTTATGATGACG
									miR-491	2	ATTATGCAAGATTCCCATTCTT		miR-4562	24	ACGTCGTCGTCGTCGTCGGCT
									miR-4915-5p	2	TGATGAAAGAAGTAGAAAATTAAGCAC		miR-4566	3	TGTCCAGCTGGCTGCAACGTTTCT
									miR-4920	505	TAAGGAACACTTTTGAATCGT		miR-4571-3p	1	TGTGTGTCGTATATTTATTT
									miR-4924	1	GGAATATCGTCAATATTAATAT		miR-4571-5p	3	ATGGACATAAATTAACACAGG
									miR-493-3p	5	AGAAGGTCTACGTGGGCAGG		miR-458*	70	AGAGCCATTTTCGAGAACTAT
									miR-493-5p	9633	TATGTACATGGACGTGCTTTC		miR-4586	12	GAAAGTTCGTGTACGGCGTC
									miR-4936	2	TGTTTGTGGCTTCTAGTA		miR-459	7739	TCATAAGCATGAAGTTCGAACTCG
									miR-494	1	TGTAACATACACGGGAAACCTCT		miR-459-3p	4	AGGAAGTCATTCTTGAGCT
									miR-4942-3p	43	TCCGATCGAAATGCGCTGTTGGCAT		miR-4614	4	ACGGAGATTTATGGGAGACGGA
									miR-4945-5p	68	TTTCTGTTCTTTTGGTTTT		miR-4617	5961	TGCTGGCTCGTCAACCTGATGGTG
									miR-4949-3p	11	GTGGTGTCGTGCGGCCTCG		miR-4618	4	TGTCATAATGTTAGTGGATTCAG
									miR-495	3	AAAGCAAACTGTGTACTTCTT		miR-4621	1	TACAACAAGCAAGTCAGACATGTG
									miR-4953-3p	1	TTTTTTCATTAGGTCATGGACGAG		miR-4625	1301	ACGCTTGTTAATGTAGAAGTGCA
									miR-4958-5p	6	GGGAACTGGAACGGCGCTGGTT		miR-4638-5p	3	ACCGGCGCGGTGGACAGCT
									miR-4962-3p	3314	TGAGATGTAGAGAAGTATGGAGA		miR-46-3p	5	TGTCATGGAGTCGCTCTCTTTA
									miR-497	1	CAGCAGCACAACATGGTTTGT		miR-4644	2	TGGAAGAGAAAAGAAACAGAGCTG
									miR-4978-5p	3	GCCTGAAAGCGGTCTTTCT		miR-4648	17	TTGGGACTGAAATGTGTG
									miR-4979-3p	1	ATACAGTGCCTGTATATACGAT		miR-4651	3	GCGGTGGGTAGAGGTGGGC
									miR-4987-5p	14	TTGCAACATTGTGCGGCTAGCGGATT		miR-4654	12	TGTCGAAATCTGAGGCATCTGG
									miR-499	10	TTAAGACTTGCAGTGATGTTTA		miR-4655-5p	9	GACCGTGGACTGGCAGAGGGGTCG
									miR-499-3p	16	AACATCTTTAAGTTGAGCT		miR-4659a-3p	273	TTTCTAGCTTAGACATGGTAACGT
									miR-499a-5p	11	TTAAGACTTGCAGTGATGTTT		miR-4659b-5p	5	TTGCCCATGTCAAGAAAGAA
									miR-5000-3p	28	TTCAGGAACTTTGAACTTAGGCA		miR-466	1	TTACATCATACAACTGCAACACACT
									miR-5004-5p	2	CTGAGGCAGGGCGAATTCACGT		miR-4660	3075	TGCAGCTTGGTAGGAAACATGGTC
									miR-503-5p	2	TAGCAGCGGGAACAGTACTGCAG		miR-4663	437	GCGAATTCCATGGACGTGCAAGT
									miR-507	2	TTTTAGCACCTTTTGCATGATA		miR-4664-3p	11	CTTCCGGTCGTGGATGTCCCGTTC
									miR-5089	33	GTGGGATCTTGGGTAGCAGTC		miR-4668-5p	50	AAAAAAAAAAAGGATTGTCGTC
									miR-509	7310	TATTGGTATGTCGTGTATAGA		miR-4669	2	CTGGGTCCCGGGAAGTGGTGGAGG
									miR-5096	1	GTTTCAGATGTAGGTCAGGCC		miR-466b-1*	4	TATATATAGGCGCACACACATACAC
									miR-5097	6	TCGGTTCAGGTCCCTGTTCGGGCGCCA		miR-466c	6	TGTGATGTTGTGGAGTACATGG
									miR-5099	4	TTCAGATCAAGGTGGTGCTTCC		miR-466c-5p	2	TGGAAGTGTGTGATGCATGTACTTA
									miR-5100	1	TTGAATCTCGCGGTGCCCT		miR-466d-3p	27	TATATATACACGCACACATACAA
									miR-5101	14	TTTGTTGTTTTGTTGTGAG		miR-466d-5p	2	TGCTATTGTGCGTACATGTACAGGC
									miR-5106	127	GGGTCTGTAGCTCAGTTGGTTAGAG		miR-466f-5p	13	ACGTGTGGGCTGTGCATG
									miR-5107	17	GTGGGCAGAGTAGGCAGCACA		miR-466h-3p	38	TAGCACTGCACACACTTCAC
									miR-5108	6	GTAGAGCTACTGGATGGCTGA		miR-466i-5p	4	TGTGTGTGTACTGTGTGTGTG
									miR-5109	4	CTGGTGCGGACCAGGGGAATCCGACTG		miR-466m-3p	95	TACATACATACATACAGACAGACAG
									miR-5110	23	AGTACGGTAGAGGGTGGTGGAATTT		miR-466o-3p	3	GACATACATGCAACTGTAAGAC
									miR-5111-5p	150	TAGCTCTGTGGTAGAATG		miR-4679	10	TCTGTGATGGATCGTTGCT
									miR-5112	123	TAGCTCAGTCGGTAGAGCATG		miR-468-3p	6	TATGTACTGTGGGCGGTGTCTGC
									miR-5115	51	TGGAAGCGTGCTGGGCCC		miR-4693-3p	2	TGAGCAGTGGAAAGCAACAGTTTT
									miR-5124	8	GTCAAGTGACTAAGAGCAT		miR-4697-5p	4	AGGCGGGAGCAGCACTGACGTC
									miR-5125	23	TCCTGCCGGCATTTCCTCGT		miR-4701-3p	14	ATGGGTGGAGGGTTGGGT
									miR-5126	1	CGGGCGGGGCCGGGGGTGG		miR-4704-5p	13	GAACAAGGCATGTAGTATT
									miR-5133	51	GCTGGAGCTCCGGAGCAGCAG		miR-470-5p	20	TCCATTGGACTGTCAGCTGGTGGT
									miR-513a-1-3p	2	TAACTCGCACACATTTCTGAGAAGG		miR-4708-5p	1	AGAGATGCGCGGCTTCCTCCTTT
									miR-513b	52	TGTGCACAGGAGCTGGCATCTCAT		miR-4721	3	TGAGGGCTACCTAGGGACGGATGC
									miR-513c	172	TTTCAATGAAGTGTCATGTCCAT		miR-4732-5p	269	TGTAGAGCAGGGTCTGGTAACGCT
									miR-513c-3p	5	TAATTTGACCCTGTTCTGAGACGA		miR-4736	11	AGGCAGATTGCTGGGCTGG
									miR-514	3	TGATCTGAGACTCTGTGAGAGGGA		miR-4737	37	ATGCGAGATGTATGTCAGTG
									miR-516a-3p	131	TGTTTCCGTTGCCGAGTTGT		miR-4743	6	ATGGCGATGGGACAGGGGCACT
									miR-516b-3p	4	TGCTTCCCTTTCGAGATGG		miR-4748	2	GAGGTTTGGAGGGATAGCT
									miR-5186	3	AGAAGATTGGAGAAACCGAGGT		miR-4753-5p	6	AAGGCAAAGGAAGGAACAT
									miR-518d-5p	1	CTGGAGGGACAGCATTTTCTG		miR-4759	8	GAAGAAGATGTTGGAATTA
									miR-5190	1	CCAGGACTGAGCTGGAGAGCAG		miR-4766-5p	3	CTGCAAGAGCAGTTGGATGTA
									miR-5195-3p	35	ATAGTTCTCGAGGGTGGCT		miR-4768-3p	2	GCCAGGAGCTCCAGACGAGGAT
									miR-519c	84	AAAGTGATCATTTAGAGGAAGT		miR-4769-5p	297	TGGGATGGAGAGAAGTATGG
									miR-5305	318	TTGGGCTTGAAGATTAGCTTAG		miR-4770	382	AGAGATGCACACTGTACACT
									miR-5306	169	AGAGTATCACGTGACGCT		miR-4774-5p	13	TCTGGATTTGGTAGGTATATAA
									miR-5307	848	TAATCTCATTTGGTATCTC		miR-4775	8402	TTAAATTTTTGTAGTTCGCGTCATT
									miR-5308	1957	TCTGTGCTGTGGAGGTAATATAT		miR-4779	1	TTAGGAAGGAGCGTAGTAAAAGCAG
									miR-5309	162	CAATGCCCATGGAAACCCCGAA		miR-4791	1	TAGGAATGATGACTATAAA
									miR-5310	800	TGTAGTCTGGCAGAAACGTCG		miR-4792	10	CGGTAGAGGCGCTCGATGGCT
									miR-5311	16	CCCGCCGCTTGGACTGGGATCG		miR-4793-3p	1278	TTGACTGTGACTGTTGACTGGCT
									miR-5312	33	TGGCTGAACGTTGTTATGCGT		miR-4794	3	TTCTGTAGCTATTCTCACGAGACGT
									miR-5314	12	TATAGATGATGTCTTCATGATG		miR-4796-3p	1	TGAAAGACGCAGAGTACGTAGACAC
									miR-5315	938	AACACAACATCCGGACAAGCAC		miR-4798-5p	62	TTGTATACTTTGTATTGG
									miR-5317a	115	TTCTTCTCCTGTCGTCGTCGCTT		miR-48	9	TGAAGTAGGCTGCAGTAGAGCGCGC
									miR-5317b	8	TCTGTCAATTTGTCGTCATGTTCT		miR-4812-5p	5	AAGAGCGCTGTAGGGGTTG
									miR-5318	17	TTGAATAACTGTCAGAAGATTTTCCA		miR-4816-5p	2	GTAATGGTTTTGTAGGATAA
									miR-5319	14	CAGACCTTTCCAGAACGACTGC		miR-4827b	164	GAAGTAGTATAATCGGGCATTGAG
									miR-5320	67	TGGGAGATCGTTTCTTCGC		miR-483-5p	8	AAGACGGCGAAGAGAACGAG
									miR-5324	32	TTTGGAACATCGGTCAGCGGAGC		miR-4837	1	TTGTCCAATTTCGAAGAAGT
									miR-5325	14	TGAAGGAACAAGAAGGGAACAGCAA		miR-4842	86	TGATGTGGTAGAGGTTTTCTC
									miR-5328	14	TTAGATAGTAGAACAGGTTGGCC		miR-4843	1	TCAGAACAGTTGTTTACTGATGT
									miR-5330	14	CAATTGTAGGAGCTTTTCGGT		miR-4849	4	TCGTGTAAAAGTGGAGGCGCGTTA
									miR-5332	4	TCGTCCTGTAGGCGTCAAGTCGTAG		miR-4851	1	TGATTTACTTGCAATGGATTCTT
									miR-5335	4	TAGCTGCTGAGCACGATCCCGTCGGTC		miR-4856a	4	AGGAAGTGACGTCACCCTCT
									miR-5336	8	TTTGATCTCATTCGGCGCGGTTTCCTC		miR-4856b	2	GCATTGACTGTCAGCGGCGCAAT
									miR-5341	2078	TTGGGACAAGTTTGGCAG		miR-4858	17798	TTCGAATTCGTTTGTGTG
									miR-5345b	253	AAGCAATGGATTGGCTCAGTG		miR-4861	5	TTAAACTGTGCAACATTCGTCTCCT
									miR-5362	111	AAGTCTCGTCAAGGTAGTATATAGCT		miR-486-5p	2	TCCTGTACTGAGCCTGCTACGATGG
									miR-5391	1	CGCGACGTTAGTGAAGAGGCA		miR-4870	3087	AATGTTGGTCTGTCTGTCTGT
									miR-5398-3p	8	ACAGTCACGGGCTTGCAGG		miR-4872c	26	TGTCAGGACGAACAAGAGAGATGTGA
									miR-5398-5p	40	TTGTAAATCTCGGCATGC		miR-4874*	3	CCGGCTGTTGGTGCAGAAGG
									miR-5399	1	TTGCAGAGAGAAATTGTCGTGGC		miR-4878	17	TTTGGAGCTGCAGATGGCCTCTG
									miR-540-3p	37	AGGTCAGAAGTCGTCCGT		miR-4887	33	TTCCGACTGTTCTGGCTGCAT
									miR-5407	27	TTTCGGATGTTTCAGCAGTGTT		miR-4891-3p	27	ATCGTAACCACGACGCTCGTCCTGC
									miR-5413	51	AAATGCAGGTAGAACGTATT		miR-4891-5p	4	AAGAAAGAGCGTCTGCTACAGT
									miR-541-5p	3	AAGGGATTCTGATGTTGGTCAC		miR-4900a	34	ACTGGCTGGCAAAGAAAGC
									miR-5423	3564	TCTAAGAAGACTGACGCTG		miR-4904-5p	19	TCCTGATCGTTCTATGCGC
									miR-5429	2	ATATGTCATGTGGAGGATCTTG		miR-4915-5p	1	TGAAAAATGTAGTTAAATTAAGACA
									miR-543-3p	1	AAACATTCGCGGTGCACTTCTTAA		miR-4923b	3	ACACGGCAGCAATTTTTAACAG
									miR-5441	1	TTTCAGTACTCGGACTTTGCTAGCG		miR-493-5p	7527	TATGTACATGGACGTGCTTTCATT
									miR-5442	28	CAGCCAAGGGAAAGCGGT		miR-4938	8	ATCATCATCATCATCATCTG
									miR-5443	6	CTGTAGAACATGGCATTTTGT		miR-4939-3p	9	CGGTCCAGGTGAAGATTC
									miR-5445	1	ATAAAGCTCTCTGGAAGACTCA		miR-49-3p	15	AAGGTACCACGAGAACTGCATA
									miR-5449	13	TCCATAGGATTTGTTGGGAG		miR-4942-3p	1830	TCGATGAATCGCTGTTGAGGATG
									miR-5450	114	AAAGTTCGTCGAATCTTCCAT		miR-4945-5p	118	TCGTTCTTTCTTTTGTTGTT
									miR-5451	7	TAGACTGAAGATCTAAAGGGC		miR-4956-3p	1	GCGGAACGCTGGGCAGCGG
									miR-5465	3	AGTAGAAGTAGATCCAGCACTG		miR-4960-3p	1	GCTGGGACCATGGGCTTACGCTGCT
									miR-548ab	9	AAAAGTATTGTGGAAGTGCT		miR-4962-3p	4385	TGAGATGTAGAGAAGTATGGAGA
									miR-548ah-5p	57	AAAGATGTGATTGCAGTGATCG		miR-4966-3p	2	TGTTTCAACAAATTTCAGCACCCAT
									miR-548aj-3p	425	TCAAAAACATGAATGACTTTTA		miR-4966-5p	2	TACAAATATATTTGCTACCAGTGTT
									miR-548ap-5p	3	AAAGTAGGTGTGCGGTCTTT		miR-497	2	ACAGGAGACACACTGAGGTTTGCTA
									miR-548ar-3p	3	TGAAAAACTGCGTTATTTTTGTC		miR-4970-5p	7	CTGGTAAGCAGAGTGGCTGGCG
									miR-548av-5p	1	AAAGGTACTTGCGGTAGTGTT		miR-497-5p	47	ACCAGTCACACTGTGGTTGT
									miR-548i	6	AAAAGAAAATCGGATTTTGC		miR-4984-3p	100	ACTTCGTTGACGTAGTTCGCGG
									miR-548j	19	AAAAAAATTGCGGCTCTTTC		miR-4985-5p	1	TGAAATGTACTTTTGATCGTGTCAT
									miR-548k	6	AAAAGATTGCGGACCTTGCT		miR-4986-5p	30	TGGGTTCTCACATTTGCATGGCG
									miR-548n	15	CAAAGGTAAATTTGTGGATGTTGTG		miR-4987-5p	5	TTGCAACATTGTGCGGCTAGCGGATT
									miR-548s	119	ATGAACCGAAAACTGCAGCTTATTGT		miR-499	23	TTAAGACTTGCAGTGATGTTTA
									miR-548t-5p	11	AAAAGTGTCGTTGTTTTT		miR-499a-5p	26	TTAAGACTTGCAGTGATGTTT
									miR-548x-3p	15	TTAAAAAATGCAATTCTATC		miR-5002-3p	3	TATACTGCCTCACTGGACCACCTT
									miR-549	117	GAGCCAGCCATAGTTGTC		miR-5003-3p	47	TACTTTTCTAGAATTGTTTGGGA
									miR-553	7	AAAAGGTAGAAGTTTGTTTT		miR-5009-5p	32	TTGGATTTTGACATTTGGGGCAT
									miR-5550-3p	4	AAATGAAAGTCGTGGGCGAATT		miR-5011-5p	20	TACTAGAACAGCCATGTACTC
									miR-5552-3p	1	TCGGACCAGGCTACAAAGCCACAA		miR-503	245	TGGCAAAGCAGGAACAGTACTG
									miR-556-3p	2	ATATGGACCATTACGCATCTTT		miR-503-5p	1	TAGCACCGGGAACAGTACTGCAG
									miR-5580-3p	4	CACATATGTAGTGAGCAGCACTTG		miR-507	1	TTTTAGCACCTTTTGCATGATA
									miR-5588-5p	175	TCTGCCAAGTGGGACTTTT		miR-508	4	TGCATTGTAGCACTTTTTGGAAGG
									miR-5594-5p	286	AAAGTCAACTGTAGTTTCAAAA		miR-508-5p	180	TACTCGAAGGGCGTCACAGACATG
									miR-5604	2	AAGTTTAGCACAGAAGAGGACA		miR-5089	27	GTGGGATCTTGGGTAGCAGTC
									miR-5606	5	GCAGGAAGGAGACAGGACGACG		miR-509	7420	TATTGGTATGTCGTGTATAGA
									miR-5614	287	GAGACATCGACTAAGGATCT		miR-5091	106	AGGAGGACGACAATGACGTGCG
									miR-562	7	AAAGCGGGCTGTACACATTTAC		miR-5097	12	GTTCAGGTCCCTGTTCGGGCGCCA
									miR-5625-5p	20	CCCGGAAGATTTGGTGGA		miR-509a	46	TATTGTACGTATGTGGATGA
									miR-5626-3p	3	AGCAGATTGAGTGCATTGTGACAG		miR-5100	5	TTGAGATCCCACCGGTGCCTC
									miR-563	2	GAGGTTGACATCAATGCCC		miR-5101	21	TTTGTTGTTTTGTTGTGAG
									miR-564	9	ACGCACGGTGACGAGCAGC		miR-5105	3	GAGGACACCGCCCATGGACAGC
									miR-5697	2	CAATAGCTTCATGATAACGG		miR-5106	121	GGGTCTGTAGCTCAGTTGGTTAGAG
									miR-57	401	TACCCTGTAGAACCGGGCTTTTT		miR-5108	35	GGGGTAGAGCACTGGATGGTTG
									miR-5703	11	GAGGAAAGTGCGGAGAAGGT		miR-511	41	TGTCTTTATGTCTGTCTGTCA
									miR-5710	2	TCTGTGGCACATGTTAAGGCA		miR-5111-5p	17	TGAGCACAGTGGTAGATG
									miR-573	28	CTGAAGATGATGTAACTGATAT		miR-5112	128	TAGCTCAGTCGGTAGAGCATG
									miR-574-5p	1	TCAGGTGCTGTGTATGAGTGTGT		miR-5115	61	TGGAAGCGTGCTGGGCCC
									miR-584	8	TGGTTTGCGCTGCGCTAG		miR-5119	49	TCATCACATCCTGGGGCTGT
									miR-592-3p	6	TCACCACGTGGATGTCTGCAACAGT		miR-5124	13	GTCAAGTGACTAAGAGCAT
									miR-595	12	GAAGTGTGGGTGTTGTCT		miR-513b	5	TTCACAACTGGCAGCTGCAATCAT
									miR-598	1	TACGTCATCGTTACGTCATCGCCA		miR-513c	209	TTTCAATGAAGTGTCATGTCCAT
									miR-598-3p	77	GTCGTCATCGTCGTCATCGT		miR-514a-5p	5	CCTGGAGACGTCGACAATCATG
									miR-603	16	ACATACTGTAATTACTTTTTCA		miR-5186	33	GAGATTGGTAGAAAAAGCT
									miR-608	3	AGGGGTGTGTGCAGAAGCTGCG		miR-5187-5p	3	GTGGGATGACTGATTGAAGTGA
									miR-61	19	TGACTAGAAGCCGTGGCTCCAG		miR-5195-3p	43	ATAGTTCTCGAGGGTGGCT
									miR-617	1	TGACTTCCCATTCGAGACGGCTGGC		miR-5195-5p	4	AACCCCTGAAGGAACGTGGACGG
									miR-63-5p	15	TCTGTTAAGTCGTCGGTAGTCA		miR-520a-3p	3	AAAGTGTTCTGTTGGACTGT
									miR-63g	3	TATGACTATCAGACGCGCCGTAGG		miR-520e	4114	AAAGTGCGTCTTTTTATGG
									miR-6-3p	3	TCTCCGGTGGCTGTTTTTTT		miR-523b	10	CTCTAGACGAAGCCGCTTCT
									miR-64	714	CACTGTACACTGATAGCGGTGAACGGA		miR-5305	546	TTGGGCTTGAAGATTAGCTTAG
									miR-641	1	AAAGAATACGAATAGAGTCACT		miR-5306	254	AGAGTATCACGTGACGCT
									miR-648	2	ACGATGCTGCAGTGGCACTGAT		miR-5307	1817	TAATCTCATTTGGTATCTC
									miR-64a	1810	TAATGACTCTGTTGCTGGCATG		miR-5308	2225	TCTGTGCTGTGGAGGTAATATAT
									miR-64b	4	AGGACCGACTAGATGTGGCGTG		miR-5309	354	CAATGCCCATGGAAACCCCGAA
									miR-65	45	CACTGTACACTGATAGCGGTGAACGG		miR-5310	821	TGTAGTCTGGCAGAAACGTCG
									miR-664	25	ATGGGACTGAGAAAAATGCATTGGA		miR-5312	32	TGGCTGAACGTTGTTATGCGT
									miR-664-1*	3	CTGGGCACTGGTGGAAAAATATTGG		miR-5313	46	TCTTGTAGCCAGCCGTGTAGCTATTC
									miR-666	1	GCGGGCACGGACTCGTGAGCAG		miR-5314	12	TATAGATGATGTCTTCATGATGC
									miR-666-3p	4	GCGGCAGCTGATCGCCTCT		miR-5315	1227	AACACAACATCCGGACAAGCAC
									miR-667-5p	61	CGGCTGGTGTAGCAGGAGCAG		miR-5319	17	CAGACCTTTCCAGAACGACTGC
									miR-669	10	TGTGGTAGTGTGTGCATGAGCAGAG		miR-5320	30	TGGGAGATCGTTTCTTCGC
									miR-669e-5p	5520	TGTTTTCTGTGTTGGCATGTTCGAT		miR-5323	1	GATGCCGTCTTTGACGGAAG
									miR-669k-5p	13	TGTGCGTGTGTGTGTGTTTGTG		miR-5324	51	TTTGGAACATCGGTCAGCGGAGC
									miR-669n	233	ATTTGTTTGTGGATGGTA		miR-5325	12	TGAAGGAACAAGAAGGGAACAGCAA
									miR-669p-3p	6	ACATACATACACACACACACAC		miR-5327	13	AAATGGTTTCGGAGGGTGTC
									miR-67	32	CACAACCTCCTTGAGTGAGTGA		miR-5329	2	AGGACTTGAGCCGTTGGCTTTT
									miR-672-3p	3	ACACACATCACAGCTTCGA		miR-5330	2	ACAATTGTAGGAGCTTTTCGGT
									miR-672-5p	4	TGAGAGTCGAGTGTACTGATTTGTGA		miR-5332	4	TCGTCCTGTAGGCGTCAAGTCGTAGA
									miR-674-5p	1	GCATGACGATGGGAGTAGTGA		miR-5336	1	TTTGATCTCATTCGGCGCGGTTTCCTC
									miR-675	56	TGGCGCGGTAGAGGGCACCCCGGGTG		miR-5341	2685	TTGGGACAAGTTTGGCAG
									miR-676	5504	TTCTTCAAATTTCGGACTCGC		miR-5346	2	TCAGCTTGGGAAGACTCAGAGGCAT
									miR-681	1	CCGTCGCTCGCTGGCAAGCAGCT		miR-5352	47	TCTGCACATGTTAGAACGAGCTAGCA
									miR-683	1	CCTTGCTGTAGCTGTGTGGCTC		miR-5354*	18	TTTGGCAAATCAACCATTCGCTC
									miR-688	87	TGTCGCAGGCGACCTAGTTATTC		miR-5355*	1	GTTGCCCCTGAGGTGTTTGT
									miR-694	1871	CTTGAAAACTCGTATGCCTGAAG		miR-5390	3	AATTCAGGAGTAAGAGAACGTC
									miR-7	115	TGGAAGACTAGTGATTTTGTTGTT		miR-5391	4	TGGACAGTTCGAAGATGGCG
									miR-705	23	AGGTGGGGGGGTGGTGGGCA		miR-5393	5	ATGAGTTGGTTACAAGATGCT
									miR-709	80	GGAGGAGGAGGAGGAGGA		miR-539-3p	1	AAATCATCGAGGACAATTTTTT
									miR-71	4743	TGAAAGACATGGGTAGTGAGATG		miR-5407	5	TTCCGGATTTTCGTCCACGTT
									miR-71*	14	TCTCACTACCTTGTCTTTGTT		miR-5408c-3p	19	TTGGGGAATTCGGAGAGGCT
									miR-713	1	TGCACTGATATGGAAGACAGC		miR-5413	74	AAATGCAGGTAGAACGTATT
									miR-71-3p	14	TCTCACTACCTTGTCTTTGTTG		miR-541-5p	2	AAGGGATTCTGATGTTGGTCACACT
									miR-71-5p	766	TGAAAGACATGGGTAGTGAGAAA		miR-5422	1	TGGCATTGGTATCCTCTTTCT
									miR-716a	17	GCGGTAGCGCCGGAAGCCT		miR-5423	219	TTAGAAGACGATAGGGATG
									miR-716b	681	GCAGATCTTGGTGGTAGTAGCAAAT		miR-543*	1	AAACATTCACGTGCACATCGT
									miR-71c	5270	TGAAAGACATGGGTAGTGAGAT		miR-543-5p	16	AATCTGGGTGCTTAAGGA
									miR-72-5p	9	AGGCAATGACTGTTGGCTAGTA		miR-5440	20	TCATGTAGGACTGAACGGACAC
									miR-727	36	GTCGAGGCGATGAAGGCT		miR-5442	3	ACAGGCACAAGGGAGAAGCGGT
									miR-727*	5	TCAATCTGTCAATCCTCCCAGT		miR-5452	1	CTGGCCCTGCTGGTTGTGCTG
									miR-730	1	TCCTGGATATGTGCTGCTGTGTTT		miR-5453	38	TATCCCTCAGTGACAGAATGGAATG
									miR-73-3p	1	TGGGTCAAATGTAGCAGTTCAG		miR-54-5p	1	AGTGAGTATAGGGAGACGAGAACA
									miR-73b	2	TGGCAAGATTTGGCTTCGTCGTAT		miR-5461	1	TCAGACTGCATCTGCACTGCACGGT
									miR-74	4	TGGGAAGAACAATGGCAGGTCTAGAC		miR-5462	6	ATCATTTTGCACAACTTCT
									miR-743a-3p	56	GGAAAGAGCACCAAGCAGAGCCAGA		miR-5470	5	AAAGGATATGAGCAACATCTT
									miR-744-5p	24	TGCGGGGCTAGGGCTAACAGCAT		miR-548ab	6	AAAAGCAAGTGGATTGTGCT
									miR-745	15	AAGCTGCCCAATGAAGGGCTTT		miR-548ah-5p	72	AAAGATGTGATTGCAGTGATCG
									miR-745b	12	AAGCTGCCCAATGAAGGGCTG		miR-548aj-3p	291	TCAAAAACATGAATGACTTTTA
									miR-748*	20	TCCTTATTTATTGTCTCGGCAAG		miR-548ap-5p	1603	AAAAGTAATTTTGGTCTGTCT
									miR-750	1608	CCAGATCTAACTCTTCCAGCT		miR-548av-5p	11	AAAAGTATTGTCGGAATTTT
									miR-750*	3	AGTTGGAAGTGGGATCCTGACA		miR-548d-5p	7659	GGCAAAACCGCAATCGTCTTTT
									miR-750-3p	8	TCAGATCTAACTCTTCCAGCT		miR-548j	4	AAAAGAAATGCGGTCTTCGGGT
									miR-753c	173	AAGCATGGATTGTGATGTAGCA		miR-548s	116	ATGAACCGAAAACTGCAGCTTATTGT
									miR-7-5p	107	TGGAAGACTAGTGATTTTGTTGT		miR-548u	46	TCAAAAACATGAATTACTTTTACG
									miR-761	5	GCAGCAGGCTGAAATCGGACAA		miR-548x-3p	14	TTAAAAAATGCAATTCTATC
									miR-76-3p	81	TTTGCGATGTTGATAGAAGCCGTGA		miR-549	63	GAGCCAGCCATAGTTGTC
									miR-765	5	TGGAGGAGGGGAAGGGGTTG		miR-54a	83	TGGGGTATAGCAAACGGTAG
									miR-77	279	TACCAGGCCATAGCTAGTCC		miR-553	2192	AAAAGGGTGGCGTTTTTTT
									miR-770*	14	GTGGACATGACGTGCGAG		miR-5550-3p	285	AACCTGAACATCGTCGGGCGGGTC
									miR-79	109	TAAAGCTAGGTTACCAAAGTTA		miR-5553-3p	297	TTCAAGGGTAGCTACGTAGCAATGA
									miR-79*	2	TCTGTGTTCATCTAGCTGTATGA		miR-5588-5p	263	TCTGCCAAGTGGGACTTTT
									miR-79-3p	105	TAAAGCTAGGTTACCAAAGT		miR-5589-5p	3	GGGCTGGTGTCTTGTGCAGCT
									miR-795-5p	27533	TAGGAGACGGATCAGCGAGCATT		miR-5594-5p	319	AAAGTCAACTGTAGTTTCAAAAA
									miR-798	313	TAAGCCACATATTGTACTG		miR-5597*	2	TGACATTAGATTGGTGCTCAGTAGTAC
									miR-7b	205	TAGGAAGTCTTGCTGATTGTGGGT		miR-5598*	5	GTGTGCTGTCAGCGCGCCTGCC
									miR-7b-5p	2	TGAAGAGACTTCGTGATTTGTTG		miR-5-5p	3	AAGAAGATCAGTTGTGATGATG
									miR-7c	5	TGGAGAGACTGATGATGATGGCCGA		miR-5603	3	TAATATTCTTCAAGCAGCATCTAA
									miR-7c*	4	CGCGGCGTCTTCTTCTTCTGCA		miR-5606	1007	GCAGCGACGAGTAGGAGG
									miR-8	3351	TAATACTGTCAGGTAAAGATGT		miR-561-3p	12	AAAGTTTGAGATCGTTGAAGT
									miR-80-3p	653	TGAGATCATTGTGAAAGCTCCGA		miR-5614	342	GAGACATCGACTAAGGATCT
									miR-804	83	GTGAGTTCGTTCCTCACTGGC		miR-562	6	AAAGCGGGCTGTACACGTTTAC
									miR-81a	660	TGAGATCATTGTGAAAGCTTA		miR-5626-3p	1	AGCAGATTGAGTGCATTGTGACAGC
									miR-81b	32	TGGGATATGCCACATTGCCT		miR-563	84	AGGCTGAGCATACTATCGC
									miR-8-3p	3040	TAATACTGTCAGGTAAAGATGTC		miR-564	5	ACGCACGGTGACGAGCAGC
									miR-84-3p	23	ACTGCTTTCAACTTAACTCGGC		miR-5688	1	TACAGAAACACCGTTGGAAAACAGC
									miR-84b	1462	TTAGGTTTAAGTATATGTG		miR-5694	38	CCAGATCATTCGACTGTCCAG
									miR-85	3	TCAAATTATCGAAAAGCGTGC		miR-5697	2	TCCAAGAGCTTCATGATAACGG
									miR-8-5p	91	CATCTTACCAGACAGCATTAGA		miR-57	467	TACCCTGTAGAACCGGGCTTTTT
									miR-86*	872	CTGGGAAAAGGATTCGCTATA		miR-5703	12	AGGAAAGTGCGGAGAAGGT
									miR-87	467	GTGAGCAAAGTTTCAGGTGT		miR-573	48	CTGAAGATGATGTAACTGATAT
									miR-871	181	TCGATTCAGATCGGTGCGGTCCAT		miR-574-5p	12	TGTGTGTGTGTGTGTGTGTGTGT
									miR-873-5p	242	GCAGGCTTGTCGTCTCCT		miR-575	28	GAGCGAGTTGAACAGGAG
									miR-87-3p	491	GTGAGCAAAGTTTCAGGTGTGT		miR-57-5p	2	TACCCTGTAGAATCGGGCTTTTG
									miR-877-5p	1	GTAAGTGGAGATGGCGAATGGG		miR-577	1	TAATATTAATATTGGTACCT
									miR-87a	1	GTCAGCAAAGTTTCAGGTTT		miR-581	11	TCATGTGTTCTGCTAGGTCGT
									miR-87a-3p	467	GTGAGCAAAGTTTCAGGTGTG		miR-589-3p	3	TCAAGAACAATGCCGGCTTCCTCGAGA
									miR-87b	5	GTGAGCAAAGTTTCAGGGGTGT		miR-590-3p	10	TAATATTTATGAAGCTGGT
									miR-87b-3p	459	GTGAGCAAAGTTTCAGGTGTGTT		miR-595	1	GAAGTGTTGCTTGCTGTTTCT
									miR-880-3p	477	TACTCATCCTCTTCGTGGAGCAGA		miR-598	227	TACGTCAATCGTGGTCATCTTCAC
									miR-885	1680	TGGAGCGTGGCGTAGTGGTA		miR-598-3p	67	GTCGTCATCGTCGTCATCGT
									miR-9	2688	TCTTTGGTTATCTAGCTGTATG		miR-608	4	AGGGGTGTGTGCAGAAGCTGCG
									miR-90-3p	4	TGGTATGTGTTTGAATGACCGCTT		miR-61	3	TGATCTAGAACACTTGGTACTCGC
									miR-92	3766	TATTGCACTCGTCCCGGCC		miR-612	3	GTGGCAGGGCTTCGGACTCTTT
									miR-920	10	GCGGAGCCTGTTGAAGCGGT		miR-615	15	CGGGGGTCGTCGGAGCCGG
									miR-92a	3874	TATTGCACTCGTCCCGGCCTTT		miR-619	43	ATCTGGACAAGTTTGTGAGC
									miR-92a-1-5p	6	AGGCGTGGGATGGTGTGCAATGT		miR-620	1	ACTGGCAGGTAGATATAGCAAT
									miR-92a-3p	14	TATTGCACTTGTCCCGGCCT		miR-624-5p	41	TAACCAGGCCTTGTGTTCA
									miR-92a-5p	1	AGGACGTGAAGGTGTTCAACTTT		miR-626	23	AGCTGTAGAAAATGTGCAT
									miR-92b	163	TATGGCACTCGTCCCGGCCGTT		miR-629-5p	16	TGGTTTTACGTTGGAAACT
									miR-92b*	496	AAGTACTGACCGAGCCCAATGT		miR-63*	121	TATGAGCACTGAATGCGTGTTGAG
									miR-92b-5p	43	AGGGACGAGACGCGCTCGTG		miR-63-5p	2	TCTAATCGCGTCGGTCGTCAA
									miR-92c	8	TATTGCACTCGTCCCTTT		miR-638	3	AGGGATCGCTGGGGGTGGCCT
									miR-932-3p	20	TGCAAGCACGCTGCGGCAGTGGACG		miR-64	34	CACTGTACACTGATAGCGGTGAACGGA
									miR-942	363	TTCTTCTTCTGTTTTGGCAATAAGTG		miR-64a	352	TAATGACTCTGTTGCTGGCATG
									miR-959-5p	113	TTAGTACTCTGGGATGCATAAG		miR-64a*	4	TGACTCCACTCAGTGGAATAGCCTC
									miR-96	348	TTTGGCACTAGCACATTTTTGT		miR-64c	19	TACGAAATGACGCTGTAAGTATGG
									miR-960-5p	40	TGATGATCTCCAGATTGCATGC		miR-65	695	CACTGTACACTGATAGCGGTGAACGG
									miR-965-5p	72	GGTGGAAGGTTGTAGGCAT		miR-654-5p	24	TAAGGTGAGCTGGCCGTGCGGAGCATT
									miR-96-5p	313	TTTGGCACTAGCACATTTTTGTT		miR-664-1*	1358	CCTGGGGAAAAGGATTGG
									miR-966-5p	3	TGCTGTGTTGGGGCTGGTGG		miR-666-5p	3	AGCGGGCACAGCTGTGAGAGC
									miR-971-5p	286	TGCAGGTAAATTGTGATCATCAAAGC		miR-667-5p	40	CCGGCTGGTGTAGCAGGAGCAG
									miR-981	205	TTCGTTGTCGTAGAAACCTGAT		miR-669b-3p	2	ATCATACAGACAACAAACAATAT
									miR-981-3p	216	TTCGTTGTCGTAGAAACCTGA		miR-669b-5p	72	ATTTTGTTTGATCGTGCATGT
									miR-985-5p	13	TTGGCTCTAGTTGGTACATATTCTT		miR-669e-5p	5024	TGTTTTCTGTGTTGGCATGTTCGAT
									miR-987	3	TAAGTAAAATCTGGATTGTTGG		miR-669f-3p	17	TTATATACATACACACGCACGTACTC
									miR-989	9	TGTAGATGTGACAGACAGTGGAGACA		miR-669f-5p	83	AGGTGTGTGTGCGTGCTGTGTG
									miR-989-3p	251	TGTGATCGTGGCGTAGTGGATAG		miR-669h-3p	3	GAGCATCAGACACACATGCACA
									miR-993	263	GAAGCTCGTTTCTACAGGTATC		miR-67	48	CACAACCTCCTTGAGTGAGTGA
									miR-993*	3668	CTACCCTGTAGAACCGGGCTTTTG		miR-670	56	TCCGAGTGTAGAGGTGAA
									miR-993-5p	3689	TACCCTGTAGAACCGGGCTTTTG		miR-670-5p	20	ATCTGAGTGTTTTGGTGAA
									miR-993a*	3588	TACCCTGTAGAACCGGGCTTTT		miR-676	5341	TTCTTCAAATTTCGGACTCGC
									miR-993b*	3589	TACCCTGTAGAACCGGGCTTT		miR-676-3p	2	CCGCCTGAGGGTTGTTACT
									miR-995-3p	61	TAGACCACTGTTTCGGCT		miR-677-5p	1002	TATCTAGTGATGATTAGCAGTCTGG
									miR-999*	2	ACATGTCGACGGTGAAGTGTTT		miR-683	6	CCTGGAAGCTGTGCCCTC
									miR-99a	5	AACCCGTAGATCCGATCTTG		miR-694	1736	CTTGAAAACTCGTATGCCTGAAG
									miR-99a-3p	2	CAAGCTCGTTTCTATGGGTCT		miR-698	18	ATTCTGGTTTCCTTGCACT
									miR-99a-5p	2	AAACCGTAGATCCTCTTGTG		miR-7	198	TGGAAGACTAGTGATTTTGTTGTT
									miR-99b	326	AACCCGTAGATCCGAACTTGCG		miR-7*	7	AAAAATCGCTCGTCGCCATT
									miR-99b*	1	CACTCTCGAGTCTGTGGGTATG		miR-70	2	TAATACGGTCACTTGGTTTCATATG
									miR-99b-5p	5	CACCCGTAGAACCGACCTTGCG		miR-702-5p	73	TTGGTGGGGTGGTTGGTG
									miR-9a	2470	TCTTTGGTTATCTAGCTGTATGAT		miR-705	12	AGGTGGGGGGGTGGTGGGCA
									miR-9a-5p	2913	TCTTTGGTTATCTAGCTGTATGA		miR-709	11	GTAGGAGCGGCAGGAGGGA
									miR-9c	72	TAACGTTATGGTAGCGTACAGTGTA		miR-71	5750	TGAAAGACATGGGTAGTGAGATG
									miR-iab-8	29	TACGTATACTGAAGGTAT		miR-71*	44	TCTCACTACCTTGTCTTTGTT
									miR-iab-8-5p	20	TACGTATACTGAAGGTATACCGGA		miR-71-3p	46	TCTCACTACCTTGTCTTTGTTG
									miR-m01-2*	205	TGTAATCTGACACGGTTTGCTTCGA		miR-71-5p	944	TGAAAGACATGGGTAGTGAGAAA
									miR-m107-1-3p	342	TTCTCGGGTCGATGACCGCT		miR-716b	585	GCAGATCTTGGTGGTAGTAGCAAATA
									miR-m108-1	13	TTTCATGAGGTTGATCGTGTCG		miR-71c	6310	TGAAAGACATGGGTAGTGAGAT
													miR-72	87	AGTCAGGATGTTGGCTTAG
													miR-73b	5	TGGCAAGATTTGGCTTCGTCGTAT
													miR-74	6	TGGGAAGAACAATGGCAAGTCTAGA
													miR-741-3p	2	TGAGAGACTGCCTAATCTAGTGA
													miR-743a-3p	81	GGAAAGAGCACCAAGCAGAGCCAGA
													miR-743b-3p	7	TACAAGAACATGACTGCTGAATAGA
													miR-74-3p	3	TGGTAAAGAAATGGCATGGTCAACA
													miR-744-5p	7	TGCGGGGCTAGGGCTAACAGCAA
													miR-745	31	AAGCTGCCCAATGAAGGGCTTT
													miR-745b	33	AAGCTGCCCAATGAAGGGCTGG
													miR-748*	32	TCCTTATTTATTGTCTCGGCAAG
													miR-750	2154	CCAGATCTAACTCTTCCAGCT
													miR-750-3p	22	TCAGATCTAACTCTTCCAGCT
													miR-753	23	GAAGCATGGATTGTGATGTA
													miR-753c	231	AAGCATGGATTGTGATGTAGCA
													miR-757	9	GCAGAGCATGCAGATCGGGAC
													miR-758-3p	1	TCATGGTGACCTCGTCCACTAA
													miR-7-5p	187	TGGAAGACTAGTGATTTTGTTGT
													miR-76-3p	58	TTGCGATGTTGATAGAAGCCGTGA
													miR-764	2	GATGCATGACTCGTCCTTT
													miR-769	148	TGAGACCTCCGGATCCTGAG
													miR-769-5p	3	TGAGACTTCTGGGTCGTGCT
													miR-77	297	TACCAGGCCATAGCTAGTCC
													miR-784	2	TGGCATACATATAACTGTATGTAA
													miR-787-3p	15305	TAAGTCTTTTACGATCTTTCG
													miR-787-5p	6	AAAAGATACTACGAACTGTACA
													miR-788-3p	5	GAAATGGCAGTAGAATCGGGAA
													miR-79	205	TAAAGCTAGGTTACCAAAGTTA
													miR-79*	18	TCAGTGGTTATCTTGCTGTATGA
													miR-792	79	TTGAATTTTTTCTATCGTTTCAGGG
													miR-79-3p	188	TAAAGCTAGGTTACCAAAGT
													miR-7b	12	AGGAAGACTGTCGCATTTTCGGTT
													miR-7c	9	TGGAGAGACTGATGATGATGGCCGA
													miR-8	4423	TAATACTGTCAGGTAAAGATGT
													miR-80	470	TGAGATCATTGTGAAAGCC
													miR-81a	1184	TGAGATCATTGTGAAAGCTTT
													miR-81b	33	TGGGATATGCCACATTGCCT
													miR-82-3p	8	TGAGTCTGTGAAAAGCCAGT
													miR-8-3p	4063	TAATACTGTCAGGTAAAGATGTC
													miR-84	2061	TGAAGGTAGTTCTATCAAGCGGACGA
													miR-8-5p	127	CATCTTACCAGACAGCATTAGA
													miR-86*	137	CTGGGAAAAGGATTCGCTA
													miR-87	700	GTGAGCAAAGTTTCAGGTGT
													miR-871	61	TCGATTCAGATCGGTGCGGTCCAT
													miR-873-3p	3	AGGAGGACTTGATGAGTCCCGGG
													miR-87-3p	721	GTGAGCAAAGTTTCAGGTGTGT
													miR-875-3p	33	CTGGAAATACTGAAGCTGG
													miR-878-5p	1	TGAGCTAGTTGGCATGTCAAGAA
													miR-87a-3p	697	GTGAGCAAAGTTTCAGGTGTG
													miR-87b	10	GTGAGCAAAGTTTCAGGGGTGT
													miR-87b-3p	685	GTGAGCAAAGTTTCAGGTGTGTT
													miR-880-3p	485	TACTCATCCTCTTCGTGGAGCAGA
													miR-881	56	TAACTGTGGCAATTCTAGAG
													miR-881*	1	TATCAGAGTGGATCAGCAGA
													miR-882	10	AGGAGGAGAGTAGCGCATGTGT
													miR-885	1666	TGGAGCGTGGCGTAGTGGTA
													miR-891a	37	TGCACAAGCGAAGCTGAGCCCTGA
													miR-9	4008	TCTTTGGTTATCTAGCTGTATG
													miR-92	4110	TATTGCACTCGTCCCGGCCT
													miR-920	12	GTGGGGCTGTGGTAAGCAGGTA
													miR-924	36	AGAATTTGTGATGTCGTTG
													miR-929	3	AAAGTGGACTGCTAGTAGGTAG
													miR-92a	4425	TATTGCACTCGTCCCGGCCTTT
													miR-92a-1-5p	4	AGGTTTGGATCGGTCATGCT
													miR-92a-2*	7	AGGTCGGGATTAGGCTCAATAC
													miR-92a-3p	22	TATTGCACTTGTCCCGGCCT
													miR-92b	192	TATTGCACTCGTCCCGGCCTCT
													miR-92b*	11	AGGTCTGAGCGGCTGCACCA
													miR-92b-3p	371	ATGCGCTTCTCCCGGCTG
													miR-92b-5p	42	ACGCGGGACGCGGCGCAGTG
													miR-92c	2	TATTGCACTCGTCCCGGTCTTT
													miR-92e-5p	3	TCGGTGGGGTGGTGCATG
													miR-93	13021	AATGTGCTGTTCGTCTGGT
													miR-9-3*	2	TAAAGCTAGCGAACCGAATGTATT
													miR-932	82	TCATAGAATGTGGAGTGA
													miR-932*	1	TGACAAGAACTGTGGACCGTTGGCA
													miR-936	14	ACAGGAGATGAGGAGATGCAG
													miR-93b	2	AAGTGAATGTTCGTGCGGTG
													miR-954-5p	28	TCTGTGTTGTTGGTTGTGTG
													miR-958-5p	9	AGAGAACTAATGGAGGCTTATCACA
													miR-959	1	TATGTCGTCCGCGGGTATATAGGCA
													miR-9-5p	484	TCTTTGGTTTTCCGTGTTGG
													miR-96	575	TTTGGCACTAGCACATTTTTGT
													miR-960-5p	27	TGATGATCTCCAGATTGCATGC
													miR-961-3p	12	TCTCGTTTTGTGGAAATGCAGAAAG
													miR-962-5p	5	AAAGGCTAGAAAAATTGATGCTCTGC
													miR-963-3p	8962	GAACGATCTGGTATATAGCTTTTT
													miR-965-5p	111	GGTGGAAGGTTGTAGGCAT
													miR-96-5p	525	TTTGGCACTAGCACATTTTTGTT
													miR-967-5p	141	AGAGAACTCGGGAGAAGG
													miR-96a	1	TTTGTCACTGGCATCAATACGTCT
													miR-970	2	CATACGACATCGCGGCTCT
													miR-971-5p	319	TGCAGGTAAATTGTGATCATCAAAGC
													miR-98	2	TGAGGTAGTAAGTTGTATTGT
													miR-98*	857	TGATCGACAGACTTACGTACTTTCC
													miR-980	12	AAGCTGCCTAATGAAGGG
													miR-981	299	TTCGTTGTCGTAGAAACCTGAT
													miR-981*	2	CGGTTTCGTCCACAGCGGCT
													miR-981-3p	300	TTCGTTGTCGTAGAAACCTGA
													miR-98-3p	8	CTGTACAACTTGCTAACTTTCT
													miR-986-5p	1	TTCGAGATAGAGTTGTGACCGA
													miR-988*	1	GTGTGGATTTGTGGAAAGGGTT
													miR-989	7	TGTAGATGTGACAGACAGTGGAGACA
													miR-989-3p	8	TGTAGATGTGACAGACAGTGGAGAC
													miR-993	317	GAAGCTCGTTTCTACAGGTATC
													miR-993*	5194	CTACCCTGTAGAACCGGGCTTTTG
													miR-993-5p	5185	TACCCTGTAGAACCGGGCTTTTG
													miR-993a*	5045	CTACCCTGTAGAACCGGGCTTTT
													miR-993b	1	ATAAGCCGTCCCTACAGGTATT
													miR-993b*	5095	TACCCTGTAGAACCGGGCTTT
													miR-996-3p	3	TACAGAATTTCATCGCTCGTCT
													miR-998	4	ACACCATGCCGATTCAGC
													miR-999*	3	ACATGTCGACGGTGAAGTGTTT
													miR-999-3p	1	TGTTAACTGTATAGGATTGGTCTC
													miR-99a	6	AACCCGTAGATCCGATCTTG
													miR-99a*	8	AAGTCGCTTCGAAGGGTC
													miR-99a-3p	77	CAAGTGCAGCTCTATGGGTCTG
													miR-99a-5p	3	AACCCGTAGATCCGATCTTGTG
													miR-99b	490	AACCCGTAGATCCGAACTTGCG
													miR-99b*	6	CAAGCTCGAGTCTGTGGGTATG
													miR-99b-5p	6	TACCCGTAGAACCGACCTTGC
													miR-9a	3694	TCTTTGGTTATCTAGCTGTATGAT
													miR-9a-5p	4287	TCTTTGGTTATCTAGCTGTATGA
													miR-9b	1	TCTTTGGTTACCTAGCTGTATGA
													miR-9c	65	TAACGTTATGGTAGCGTACAGTGTA
													miR-9c*	14	TCTTTGGGTATCTAGCTG
													miR-iab-4	2	TCGTATACTAGAAGTGATCCTGCAG
													miR-iab-8	48	TACGTATACTGAAGGTAT
													miR-iab-8*	1	AGGATACATTCAGTATACGAAC
													miR-iab-8-5p	39	TACGTATACTGAAGGTATACCGG
													miR-m01-2*	275	TGTAATCTGACACGGTTTGCTTCGA
													miR-m108-2-3p	5	GGACCTCGTAGACGAGTGACGG
