# Supplementary material for: Lipopolysaccharide-Induced Differential Expression of miRNAs in Male and Female Rhipicephalus haemaphysaloides Ticks
Source: PLoS One. 2015 Oct 2;10(10):e0139241. doi: 10.1371/journal.pone.0139241 (PMC4592253; doi:10.1371/journal.pone.0139241)
Supplement: S6 Table — (XLSX) [file pone.0139241.s006.xlsx]

## Sheet: Sheet1
R. haemaphysaloides	R. haemaphysaloides	I. scapularis	I. scapularis	LPS-injected female	PBS-injected female	LPS-injected male	PBS-injected male
miRNA/miRNA-star ID	miRNA/miRNA-star sequence	miRBase name	miRBase ID	Counts	Counts	Counts	Counts
rha-miR-5315	AACACAACATCCGGACAAGCAC	isc-miR-5315	MI0018495	1644	1435	938	1227
rha-miR-5314	TATAGATGATGTCTTCATGATGC	isc-miR-5314	MI0018494	11	9	12	12
rha-miR-5313	TCTTGTAGCCAGCCGTGTAGCTATTC	isc-miR-5313	MI0018493	241	147	0	46
rha-miR-5312	TGGCTGAACGTTGTTATGCGT	isc-miR-5312	MI0018492	73	71	33	32
rha-miR-5311	CCCGCCGCTTGGACTGGGATCGT	isc-miR-5311	MI0018491	10	4	16	0
rha-miR-5310	TGTAGTCTGGCAGAAACGTCG	isc-miR-5310	MI0018490	1336	1449	800	821
rha-miR-3931	TACTTTGAGTCGGTACGAATC	isc-miR-3931	MI0018489	16106	15863	10108	14431
rha-miR-5309	CAATGCCCATGGAAACCCCGAA	isc-miR-5309	MI0018488	655	784	162	354
rha-miR-5308	TCTGTGCTGTGGAGGTAATATAT	isc-miR-5308	MI0018487	4066	2993	1957	2225
rha-miR-5307	TAATCTCATTTGGTATCTC	isc-miR-5307	MI0018486	3173	2829	848	1817
rha-miR-5306	AGAGTATCACGTGACGCTCCTT	isc-miR-5306	MI0018485	217	214	169	254
rha-miR-5305	TTGGGCTTGAAGATTAGCTTAG	isc-miR-5305	MI0018484	662	825	318	546
rha-miR-305	ATTGTACTTCATCAGGTGCTCTGG	isc-mir-305	MI0016444	3439	3144	1259	2401
rha-miR-276	TAGGAACTTCATACCATGCTCG	isc-miR-276	MI0016443	15856	15785	8295	10082
rha-miR-278	TCGGTGGGATTTTCGTCCGTCT	isc-miR-278	MI0015941	236	219	59	88
rha-miR-1993	AATTATGCTTGTGTTCGCGGGG	isc-miR-1993	MI0015940	56	51	123	5
rha-miR-993	GAAGCTCGTTTCTACAGGTATC	isc-mir-993	MI0012289	429	420	263	317
rha-miR-96	TTTGGCACTAGCACATTTTTGT	isc-miR-96	MI0012288	830	723	348	575
rha-miR-87	GTGAGCAAAGTTTCAGGTGT	isc-mir-87	MI0012287	892	911	467	700
rha-miR-8	TAATACTGTCAGGTAAAGATGT	isc-mir-8	MI0012286	5868	5199	3351	4423
rha-miR-79	TAAAGCTAGGTTACCAAAGTTA	isc-mir-79	MI0012285	313	291	109	205
rha-miR-750	CCAGATCTAACTCTTCCAGCTCA	isc-mir-750	MI0012284	3955	4702	1608	2154
rha-miR-71	TGAAAGACATGGGTAGTGAGATG	isc-mir-71	MI0012283	10273	8739	4743	5750
rha-miR-7	TGGAAGACTAGTGATTTTGTTGTT	isc-mir-7	MI0012282	394	426	115	198
rha-miR-307	CACAACCTCCTTGAGTGAGTGAA	isc-mir-307	MI0012281	54	0	0	40
rha-miR-375	TTTGTTCGTTCGGCTCGAGTTA	isc-mir-375	MI0012280	33314	31775	12809	16949
rha-miR-317	TGAACACAGCTGGTGGTATATCA	isc-miR-317	MI0012279	1511	1953	699	982
rha-miR-315	TTTTGATTGTTGCTCAGAAGGCG	isc-miR-315	MI0012278	41067	42613	21992	29255
rha-miR-2b	TATCACAGCCACCTTTGATGAGCT	isc-miR-2b	MI0012277	1055	1883	432	852
rha-miR-2a	TATCACAGCCAGCTTTGATG	isc-mir-2a	MI0012276	2124	3155	639	827
rha-miR-285	TAGCACCATTTGAATTCAGTTC	isc-miR-285	MI0012275	278	221	156	187
rha-miR-279	TGACTAGATCCACACTCATCCA	isc-mir-279	MI0012274	28355	33377	10318	15189
rha-miR-275	TCAGGTACCTGAAGTAGCGCG	isc-mir-275	MI0012273	35525	39096	18123	19409
rha-miR-263a	AATGGCACTGGAAGAATTCACGG	isc-mir-263a	MI0012272	8586	6788	4019	4460
rha-miR-252b	TTAAGTAGTAGTGCCGCAGGTA	isc-miR-252b	MI0012271	9824	7726	23130	21229
rha-miR-219	TGATTGTCCAAACGCAGTTCTT	isc-mir-219	MI0012270	54	60	23	24
rha-miR-184	TGGACGGAGAACTGATAAGGG	isc-mir-184	MI0012269	35734	28826	7799	12888
rha-miR-153	TTGCATAGTCACAAAAGTGATG	isc-mir-153	MI0012268	12	12	5	17
rha-miR-137	TTATTGCTTGAGAATACACGT	isc-mir-137	MI0012267	24	15	11	12
rha-miR-133	TTGGTCCCCTTCAACCAGCTG	isc-mir-133	MI0012266	1388	2337	469	917
rha-miR-124	TAAGGCACGCGGTGAATGCCAA	isc-mir-124	MI0012265	1058	1322	986	843
rha-miR-12	TGAGTATTACATCAGGTACTGA	isc-mir-12	MI0012264	1179	943	17	163
rha-miR-100	AACCCGTAGATCCGAACTTGTGA	isc-mir-100	MI0012263	0	1	6	0
rha-miR-10	ACCCTGTAGATCCGAATTTGT	isc-mir-10	MI0012262	44692	38886	14613	13773
rha-miR-1	TGGAATGTAAAGAAGTATG	isc-mir-1	MI0012261	2248147	1711451	875771	1207947
rha-let-7	TGAGGTAGTAGGTTATATAGTT	isc-let-7	MI0012260	533310	93	43	47
rha-bantam	TGAGATCATTGTGAAAGCTGATT	isc-bantam	MI0012259	3266	3077	1879	3262
rha-miR-2001	TTGTGACCGTTACAATGGGCAT	isc-miR-2001	MI0010250	2010	1978	585	958
rha-miR-993*	CTACCCTGTAGAACCGGGCTTTTG	N.A		6903	6171	3668	5194
rha-miR-96a	TTGAACTGGCACATACTTAGCT	N.A		94	74	0	1
rha-miR-2b*	TCGACAAAGGGGTTGTGATG	N.A		0	0	21	18
rha-miR-276*	AGCGAGGTATGGAGTTCTTAC	N.A		808	783	533	846
rha-bantam*	CTGGTTTTCACAATGATCGACCA	N.A		6729	2	1	162
rha-bantam-b	TGTGATCCACTGCGAAACTGCT	N.A		30	22	1	38
rha-let-7a	AGGTGAATGTTGGATGACT	N.A		4	0	480	146
rha-let-7b	TGAGGTAGTAGGTTGTGTGGT	N.A		112	110	214	366
rha-let-7c	TGAGGTAGTAGGTTGTATGGTT	N.A		553	453	1302	2436
rha-let-7d-5p	AGAGGTAGTAGGTTGTATAGTT	N.A		1310	1057	460	729
rha-let-7d*	CCATACAACTGCTAGCATTTCT	N.A		4	0	0	2
rha-let-7e	TGAGGTAGTAGGTTGTTTAGTT	N.A		82	41	21	20
rha-let-7f	TGAGGTAGTAGATTGTATAGTT	N.A		230	264	1080	1734
rha-let-7g	TGAGGTAGTAGTTTGTATAGTT	N.A		196	171	45	78
rha-let-7h	TGAGGTAGTAAGTTGTGTTGTT	N.A		1	75	21	29
rha-let-7i	TGAGGTAGTAGTTTGTGCTGT	N.A		25	18	105	194
rha-let-7j	TGAGGTAGATTTTTGTGCATGTAAT	N.A		8	19	7	27
rha-let-7k	TGAGGTAGTAGATTGAATAGTT	N.A		5	6	14	29
rha-miR-10*	AAATTCGGTTCTAGAGAGGTTT	N.A		16110	13959	3949	6037
rha-miR-10a	TACCCTGTAGATCCGAATTTGT	N.A		22776	22985	8540	10958
rha-miR-10b	TACCCTGTAGACCCGAATTTGT	N.A		45273	39412	15777	14799
rha-miR-10c	TACCCTGTAGATCCGGATTTGT	N.A		8	8	1544	8
rha-miR-10d	TTCACTGTATGAACTAGGCTTGC	N.A		16	15	36	31
rha-miR-10d*	CAGATTCGGTTTTAGGGGAGTA	N.A		24	18	5	8
rha-miR-100a	AACCCGTAGATCCGAACTTGTGAT	N.A		21050	21359	5871	7812
rha-miR-100c	ACCAGTAGAACTGAAGATGTG	N.A		0	5	0	7
rha-miR-124*	TCTTTAGAACTGTCTTTAGT	N.A		0	2	0	0
rha-miR-124a	TTAAGGCACGCGGTGAATGCCAA	N.A		1032	50	4	194
rha-miR-124b	TAAGGCACTCGGTGAATGC	N.A		3	0	3	192
rha-miR-12b*	TCTTTAGAACTGTCTTTAGT	N.A		0	0	7500	6752
rha-miR-124e*	GCCAGTCTCAGTTCGGATCGT	N.A		30	0	12	31
rha-miR-133a	TTGGTCCCCTTCAACCAG	N.A		1391	2350	473	926
rha-miR-133a*	AGCTGGTAAAATGGAACCAAAT	N.A		0	2339	468	920
rha-miR-133b	TTGGTCCCCTTCAACCAGCT	N.A		1387	0	1	0
rha-miR-133b*	GCTGGGTCAAACGGAAGAATT	N.A		0	0	0	6
rha-miR-133c	TTGGTCCCCTTCAACCGGCT	N.A		9	283	1	6
rha-miR-153*	TTCATGTTTTGTTTCTATGCAACTG	N.A		0	0	0	7
rha-miR-153c	TTGAATGCAGTCACAAAAATGTC	N.A		30	0	4	5
rha-miR-153b	TGTCCATACGATCACAAAATTGAGC	N.A		0	8	0	0
rha-miR-184*	CCTTATCATTCGGCTGTCCAG	N.A		0	1207	3	891
rha-miR-184b	TGGACGGAGAACTGATAAGGA	N.A		3696	3173	920	2851
rha-miR-219*	GCCATTTTTGTTGGACATCT	N.A		0	2	5	5
rha-miR-275*	CGTGCTACTCGCGGCGTCCAAGAC	N.A		0	0	19	0
rha-miR-2a*	TCGTCAAAGGGGTTGTGATTTGA	N.A		583	9	344	2
rha-miR-7*	AAAAATCGCTCGTCGCCATT	N.A		0	0	0	7
rha-miR-71*	TCTCACTACCTTGTCTTTGTT	N.A		61	95	14	44
rha-miR-750*	AGTTGGAAGTGGGATCCTGACA	N.A		0	0	3	0
rha-miR-79*	TCTTGGTTATCTGGCTGTATGA	N.A		0	5	2	18
rha-miR-305*	TGGCACTTGTTGGATCAC	N.A		0	0	0	6
rha-miR-iab-4	TCGTATACTAGAAGTGATCCTGCAG	N.A		0	0	0	2

## Sheet: Sheet2
	MI0012259	isc-bantam
	MI0012260	isc-let-7
	MI0012261	isc-mir-1
	MI0012262	isc-mir-10
	MI0012263	isc-mir-100
	MI0012264	isc-mir-12
	MI0012265	isc-mir-124
	MI0012266	isc-mir-133
	MI0012267	isc-mir-137
	MI0012268	isc-mir-153
	MI0012269	isc-mir-184
	MI0015940	isc-mir-1993
	MI0010250	isc-mir-2001
	MI0012270	isc-mir-219
	MI0012271	isc-mir-252b
	MI0012272	isc-mir-263a
	MI0012273	isc-mir-275
	MI0016443	isc-mir-276
	MI0015941	isc-mir-278
	MI0012274	isc-mir-279
	MI0012275	isc-mir-285
	MI0012276	isc-mir-2a
	MI0012277	isc-mir-2b
	MI0016444	isc-mir-305
	MI0012281	isc-mir-307
	MI0012278	isc-mir-315
	MI0012279	isc-mir-317
	MI0012280	isc-mir-375
	MI0018489	isc-mir-3931
	MI0018484	isc-mir-5305
	MI0018485	isc-mir-5306
	MI0018486	isc-mir-5307
	MI0018487	isc-mir-5308
	MI0018488	isc-mir-5309
	MI0018490	isc-mir-5310
	MI0018491	isc-mir-5311
	MI0018492	isc-mir-5312
	MI0018493	isc-mir-5313
	MI0018494	isc-mir-5314
	MI0018495	isc-mir-5315
	MI0012282	isc-mir-7
	MI0012283	isc-mir-71
	MI0012284	isc-mir-750
	MI0012285	isc-mir-79
	MI0012286	isc-mir-8
	MI0012287	isc-mir-87
	MI0012288	isc-mir-96
	MI0012289	isc-mir-993
	MI0016445	isc-mir-iab-4
