# Supplementary material for: Lipopolysaccharide-Induced Differential Expression of miRNAs in Male and Female Rhipicephalus haemaphysaloides Ticks
Source: PLoS One. 2015 Oct 2;10(10):e0139241. doi: 10.1371/journal.pone.0139241 (PMC4592253; doi:10.1371/journal.pone.0139241)
Supplement: S7 Table — (XLSX) [file pone.0139241.s007.xlsx]

## Sheet: Sheet1
pairwise	miR-name	PBS-total-reads	LPS-total-reads	PBS-expressed	LPS-expressed	PBS-std	LPS-std	fold-change(log2 LPS/PBS)	p-value	sig-lable
PBS-LPS	bantam	11459406	12820011	3077	3266	268.513	254.758	-0.0758645	0.0363328
PBS-LPS	bantam*	11459406	12820011	2	6729	0.1745	524.883	11.5546	0	**
PBS-LPS	bantam-5p	11459406	12820011	8018	38	699.687	2.9641	-7.88297	0	**
PBS-LPS	bantam-b	11459406	12820011	22	30	1.9198	2.3401	0.285614	0.490169
PBS-LPS	let-7	11459406	12820011	93	125	8.1156	9.7504	0.264764	0.181371
PBS-LPS	let-7-5p	11459406	12820011	399115	533310	34828.6	41599.8	0.256305	0
PBS-LPS	let-7b	11459406	12820011	198	112	17.2784	8.7363	-0.983875	3.81701e-09
PBS-LPS	let-7b-5p	11459406	12820011	110	114	9.5991	8.8923	-0.110343	0.564938
PBS-LPS	let-7c	11459406	12820011	453	553	39.5308	43.1357	0.125905	0.168901
PBS-LPS	let-7d	11459406	12820011	58	82	5.0613	6.3963	0.33773	0.173864
PBS-LPS	let-7d-5p	11459406	12820011	1057	1310	92.2386	102.184	0.147727	0.0131958
PBS-LPS	let-7e	11459406	12820011	41	82	3.5778	6.3963	0.838165	0.00196598
PBS-LPS	let-7e-5p	11459406	12820011	10	21	0.8726	1.6381	0.908631	0.100373
PBS-LPS	let-7f-5p	11459406	12820011	264	230	23.0378	17.9407	-0.360767	0.00548886
PBS-LPS	let-7g	11459406	12820011	171	196	14.9222	15.2886	0.0349961	0.819976
PBS-LPS	let-7g-5p	11459406	12820011	15	14	1.309	1.092	-0.261492	0.622838
PBS-LPS	let-7h	11459406	12820011	75	1	6.5448	0.078	-6.39073	1.35955e-23	**
PBS-LPS	let-7i	11459406	12820011	18	25	1.5708	1.9501	0.312049	0.494998
PBS-LPS	let-7i-5p	11459406	12820011	18	28	1.5708	2.1841	0.475539	0.281549
PBS-LPS	let-7j	11459406	12820011	19	8	1.658	0.624	-1.40983	0.0165573	*
PBS-LPS	lin-4	11459406	12820011	12	2	1.0472	0.156	-2.74692	0.00383391	**
PBS-LPS	lsy-6	11459406	12820011	63	72	5.4977	5.6162	0.0307661	0.907063
PBS-LPS	miR-1	11459406	12820011	1711451	2248147	149349	175362	0.231651	0
PBS-LPS	miR-10	11459406	12820011	38886	44692	3393.37	3486.11	0.0389005	0.000100637
PBS-LPS	miR-10*	11459406	12820011	13959	16110	1218.13	1256.63	0.0448956	0.00710981
PBS-LPS	miR-100	11459406	12820011	22985	22776	2005.78	1776.6	-0.175044	1.70228e-38
PBS-LPS	miR-1000	11459406	12820011	0	399	0.01	31.1232	11.6038	2.29661e-111	**
PBS-LPS	miR-100-5p	11459406	12820011	24197	23999	2111.54	1872	-0.173719	7.22242e-40
PBS-LPS	miR-1006-5p	11459406	12820011	0	18	0.01	1.4041	7.1335	1.07494e-05	**
PBS-LPS	miR-100a	11459406	12820011	21359	21050	1863.88	1641.96	-0.182889	6.31003e-39
PBS-LPS	miR-103a-3p	11459406	12820011	15	11	1.309	0.858	-0.609416	0.288006
PBS-LPS	miR-10-3p	11459406	12820011	13825	15923	1206.43	1242.04	0.0419675	0.0123245
PBS-LPS	miR-10-5p	11459406	12820011	38471	44185	3357.15	3446.56	0.0379201	0.000163174
PBS-LPS	miR-107	11459406	12820011	15	16	1.309	1.248	-0.0688472	0.886003
PBS-LPS	miR-10a	11459406	12820011	39412	45273	3439.27	3531.43	0.0381507	0.000123382
PBS-LPS	miR-10a-5p	11459406	12820011	38705	44489	3377.57	3470.28	0.0390635	9.76531e-05
PBS-LPS	miR-10c	11459406	12820011	15	16	1.309	1.248	-0.0688472	0.886003
PBS-LPS	miR-10d	11459406	12820011	18	24	1.5708	1.8721	0.253158	0.585362
PBS-LPS	miR-11-5p	11459406	12820011	20	0	1.7453	0.01	-7.44733	2.84074e-07	**
PBS-LPS	miR-1175	11459406	12820011	788	643	68.7645	50.156	-0.455242	2.57439e-09
PBS-LPS	miR-1175-3p	11459406	12820011	805	657	70.248	51.248	-0.454961	1.77514e-09
PBS-LPS	miR-1192	11459406	12820011	128	65	11.1699	5.0702	-1.1395	9.35807e-08	**
PBS-LPS	miR-1199-5p	11459406	12820011	0	35	0.01	2.7301	8.09281	2.07222e-10	**
PBS-LPS	miR-12	11459406	12820011	943	1179	82.2905	91.9656	0.160368	0.0108756
PBS-LPS	miR-122	11459406	12820011	50	43	4.3632	3.3541	-0.379461	0.205222
PBS-LPS	miR-1224-5p	11459406	12820011	134	2	11.6935	0.156	-6.22802	5.02329e-41	**
PBS-LPS	miR-122-5p	11459406	12820011	54	52	4.7123	4.0562	-0.216303	0.438503
PBS-LPS	miR-124	11459406	12820011	1322	1058	115.364	82.5272	-0.483248	3.60239e-16
PBS-LPS	miR-124-3p	11459406	12820011	934	1290	81.5051	100.624	0.304011	8.43306e-07
PBS-LPS	miR-124a	11459406	12820011	50	1032	4.3632	80.4992	4.20552	1.85522e-216	**
PBS-LPS	miR-124e*	11459406	12820011	0	30	0.01	2.3401	7.87043	5.04876e-09	**
PBS-LPS	miR-125	11459406	12820011	20	16	1.7453	1.248	-0.483857	0.317314
PBS-LPS	miR-1253	11459406	12820011	0	39	0.01	3.0421	8.24892	1.61078e-11	**
PBS-LPS	miR-1255a	11459406	12820011	0	267	0.01	20.8268	11.0242	9.35984e-75	**
PBS-LPS	miR-125a	11459406	12820011	10242	9960	893.764	776.91	-0.202145	2.37261e-23
PBS-LPS	miR-125a-5p	11459406	12820011	28	28	2.4434	2.1841	-0.161851	0.670631
PBS-LPS	miR-125b-5p	11459406	12820011	10408	10097	908.25	787.597	-0.205631	1.91335e-24
PBS-LPS	miR-125c	11459406	12820011	10120	9823	883.117	766.224	-0.204839	1.19706e-23
PBS-LPS	miR-12-5p	11459406	12820011	5476	6526	477.861	509.048	0.0912113	0.000556625
PBS-LPS	miR-1260a	11459406	12820011	48	60	4.1887	4.6802	0.160068	0.57297
PBS-LPS	miR-1268b	11459406	12820011	26	0	2.2689	0.01	-7.82585	3.14032e-09	**
PBS-LPS	miR-126b	11459406	12820011	27	29	2.3561	2.2621	-0.0587381	0.872382
PBS-LPS	miR-128	11459406	12820011	17	13	1.4835	1.014	-0.548947	0.3021
PBS-LPS	miR-128-3p	11459406	12820011	18	16	1.5708	1.248	-0.331882	0.50191
PBS-LPS	miR-1286	11459406	12820011	193	204	16.8421	15.9126	-0.0819025	0.57
PBS-LPS	miR-1287	11459406	12820011	8031	0	700.822	0.01	-16.0968	0	**
PBS-LPS	miR-1290	11459406	12820011	3520	28	307.171	2.1841	-7.13586	0	**
PBS-LPS	miR-1302e	11459406	12820011	22	30	1.9198	2.3401	0.285614	0.490169
PBS-LPS	miR-1306	11459406	12820011	154	0	13.4387	0.01	-10.3922	5.74417e-51	**
PBS-LPS	miR-1306-3p	11459406	12820011	1652	23	144.161	1.7941	-6.32828	0	**
PBS-LPS	miR-1307-5p	11459406	12820011	0	44	0.01	3.4321	8.42295	6.61129e-13	**
PBS-LPS	miR-1322	11459406	12820011	12	3	1.0472	0.234	-2.16196	0.0115608	*
PBS-LPS	miR-1327	11459406	12820011	0	18	0.01	1.4041	7.1335	1.07494e-05	**
PBS-LPS	miR-133	11459406	12820011	2337	1388	203.937	108.268	-0.913516	7.72285e-81
PBS-LPS	miR-133-3p	11459406	12820011	2404	1407	209.784	109.75	-0.93468	2.67488e-86
PBS-LPS	miR-133a	11459406	12820011	2350	1391	205.072	108.502	-0.918404	5.36927e-82
PBS-LPS	miR-133a-3p	11459406	12820011	2335	1380	203.763	107.644	-0.920619	8.26036e-82
PBS-LPS	miR-133b	11459406	12820011	2339	1387	204.112	108.19	-0.91579	3.07405e-81
PBS-LPS	miR-133b-5p	11459406	12820011	61	0	5.3231	0.01	-9.05612	1.21425e-20	**
PBS-LPS	miR-133c	11459406	12820011	283	9	24.6959	0.702	-5.13666	6.30682e-79	**
PBS-LPS	miR-134	11459406	12820011	110	0	9.5991	0.01	-9.90676	1.27814e-36	**
PBS-LPS	miR-1342	11459406	12820011	17	0	1.4835	0.01	-7.21286	2.70184e-06	**
PBS-LPS	miR-1346	11459406	12820011	0	14	0.01	1.092	6.77083	0.000138287	**
PBS-LPS	miR-1357	11459406	12820011	75	80	6.5448	6.2402	-0.0687568	0.763183
PBS-LPS	miR-135b	11459406	12820011	0	22	0.01	1.7161	7.42299	8.35571e-07	**
PBS-LPS	miR-137	11459406	12820011	15	24	1.309	1.8721	0.516192	0.28418
PBS-LPS	miR-1392	11459406	12820011	0	236	0.01	18.4087	10.8462	3.70778e-66	**
PBS-LPS	miR-13a-5p	11459406	12820011	741	870	64.663	67.8627	0.0696784	0.334802
PBS-LPS	miR-13b-2-5p	11459406	12820011	2505	2539	218.598	198.05	-0.142415	0.000456798
PBS-LPS	miR-1-3p	11459406	12820011	1815506	2379799	158429	185632	0.228603	0
PBS-LPS	miR-140	11459406	12820011	39	43	3.4033	3.3541	-0.0210086	0.941344
PBS-LPS	miR-140*	11459406	12820011	33	32	2.8797	2.4961	-0.206243	0.561704
PBS-LPS	miR-140-3p	11459406	12820011	38	40	3.3161	3.1201	-0.0878952	0.783172
PBS-LPS	miR-1421af*	11459406	12820011	46	0	4.0142	0.01	-8.64897	9.45042e-16	**
PBS-LPS	miR-1421h	11459406	12820011	3381	4070	295.041	317.472	0.105713	0.00162676
PBS-LPS	miR-1422j*	11459406	12820011	13	0	1.1344	0.01	-6.82579	5.44457e-05	**
PBS-LPS	miR-143	11459406	12820011	5	15	0.4363	1.17	1.42312	0.0496611	*
PBS-LPS	miR-146b	11459406	12820011	4	13	0.3491	1.014	1.53835	0.0544703
PBS-LPS	miR-146c	11459406	12820011	28	0	2.4434	0.01	-7.93275	6.99555e-10	**
PBS-LPS	miR-148	11459406	12820011	20	30	1.7453	2.3401	0.423095	0.316526
PBS-LPS	miR-148a*	11459406	12820011	35	41	3.0543	3.1981	0.0663733	0.84927
PBS-LPS	miR-1491	11459406	12820011	392	273	34.2077	21.2948	-0.68382	1.29348e-09
PBS-LPS	miR-1497a	11459406	12820011	1722	6	150.27	0.468	-8.32683	0	**
PBS-LPS	miR-152-3p	11459406	12820011	352	0	30.7171	0.01	-11.5848	1.5709e-115	**
PBS-LPS	miR-152-5p	11459406	12820011	656	896	57.2456	69.8907	0.287936	9.71749e-05
PBS-LPS	miR-152a	11459406	12820011	192	82	16.7548	6.3963	-1.38926	2.09249e-14	**
PBS-LPS	miR-153	11459406	12820011	12	12	1.0472	0.936	-0.161957	0.776996
PBS-LPS	miR-153c	11459406	12820011	0	30	0.01	2.3401	7.87043	5.04876e-09	**
PBS-LPS	miR-1541	11459406	12820011	49	1	4.276	0.078	-5.77664	2.72263e-15	**
PBS-LPS	miR-1560*	11459406	12820011	0	1015	0.01	79.1731	12.9508	3.26269e-282	**
PBS-LPS	miR-1575	11459406	12820011	0	35	0.01	2.7301	8.09281	2.07222e-10	**
PBS-LPS	miR-1584	11459406	12820011	300	321	26.1794	25.039	-0.0642551	0.57757
PBS-LPS	miR-1587	11459406	12820011	49	0	4.276	0.01	-8.74012	9.93625e-17	**
PBS-LPS	miR-1597	11459406	12820011	15	1	1.309	0.078	-4.06885	0.000114595	**
PBS-LPS	miR-15a-3p	11459406	12820011	0	173	0.01	13.4945	10.3982	1.10193e-48	**
PBS-LPS	miR-16	11459406	12820011	10	14	0.8726	1.092	0.32358	0.60554
PBS-LPS	miR-1603	11459406	12820011	29	0	2.5307	0.01	-7.98339	3.30176e-10	**
PBS-LPS	miR-16-1-3p	11459406	12820011	0	22	0.01	1.7161	7.42299	8.35571e-07	**
PBS-LPS	miR-1645	11459406	12820011	64	0	5.5849	0.01	-9.12539	1.27668e-21	**
PBS-LPS	miR-1653	11459406	12820011	0	724	0.01	56.4742	12.4634	1.66872e-201	**
PBS-LPS	miR-1654	11459406	12820011	0	24	0.01	1.8721	7.54851	2.32961e-07	**
PBS-LPS	miR-16-5p	11459406	12820011	11	15	0.9599	1.17	0.285553	0.634571
PBS-LPS	miR-1665	11459406	12820011	14	0	1.2217	0.01	-6.93275	2.56973e-05	**
PBS-LPS	miR-1678	11459406	12820011	12	0	1.0472	0.01	-6.71039	0.000115356	**
PBS-LPS	miR-1682	11459406	12820011	152	0	13.2642	0.01	-10.3733	2.57857e-50	**
PBS-LPS	miR-1683	11459406	12820011	0	27	0.01	2.1061	7.71843	3.42953e-08	**
PBS-LPS	miR-1692	11459406	12820011	25	30	2.1816	2.3401	0.101184	0.805326
PBS-LPS	miR-1694	11459406	12820011	21	19	1.8326	1.4821	-0.306249	0.500903
PBS-LPS	miR-1699	11459406	12820011	482	463	42.0615	36.1154	-0.219886	0.0191173
PBS-LPS	miR-1701	11459406	12820011	0	21	0.01	1.6381	7.35588	1.58246e-06	**
PBS-LPS	miR-1712	11459406	12820011	39	21	3.4033	1.6381	-1.05491	0.00585428	**
PBS-LPS	miR-1719	11459406	12820011	0	25	0.01	1.9501	7.6074	1.23008e-07	**
PBS-LPS	miR-17-3p	11459406	12820011	407	91	35.5167	7.0983	-2.32295	5.17401e-57	**
PBS-LPS	miR-1744*	11459406	12820011	0	24	0.01	1.8721	7.54851	2.32961e-07	**
PBS-LPS	miR-1750	11459406	12820011	322	360	28.0992	28.0811	-0.00092961	0.991023
PBS-LPS	miR-1752	11459406	12820011	29	0	2.5307	0.01	-7.98339	3.30176e-10	**
PBS-LPS	miR-1759	11459406	12820011	18	0	1.5708	0.01	-7.29536	1.27521e-06	**
PBS-LPS	miR-1767	11459406	12820011	4	115	0.3491	8.9704	4.68346	5.69497e-27	**
PBS-LPS	miR-1770	11459406	12820011	308	209	26.8775	16.3026	-0.721297	1.73242e-08
PBS-LPS	miR-1775	11459406	12820011	0	14	0.01	1.092	6.77083	0.000138287	**
PBS-LPS	miR-1777	11459406	12820011	177	116	15.4458	9.0484	-0.77148	5.91424e-06
PBS-LPS	miR-1780	11459406	12820011	417	383	36.3893	29.8752	-0.284566	0.00528334
PBS-LPS	miR-1788-3p	11459406	12820011	0	18	0.01	1.4041	7.1335	1.07494e-05	**
PBS-LPS	miR-1798	11459406	12820011	28	0	2.4434	0.01	-7.93275	6.99555e-10	**
PBS-LPS	miR-1799	11459406	12820011	28	24	2.4434	1.8721	-0.384233	0.337563
PBS-LPS	miR-1805	11459406	12820011	174	0	15.184	0.01	-10.5683	1.72864e-57	**
PBS-LPS	miR-1805-3p	11459406	12820011	191	0	16.6675	0.01	-10.7028	4.94777e-63	**
PBS-LPS	miR-181d-5p	11459406	12820011	86	68	7.5048	5.3042	-0.500678	0.0319053
PBS-LPS	miR-1820-5p	11459406	12820011	12	0	1.0472	0.01	-6.71039	0.000115356	**
PBS-LPS	miR-183-5p	11459406	12820011	20	35	1.7453	2.7301	0.645479	0.110679
PBS-LPS	miR-1837	11459406	12820011	12	0	1.0472	0.01	-6.71039	0.000115356	**
PBS-LPS	miR-184	11459406	12820011	28826	35734	2515.49	2787.36	0.148061	1.50939e-38
PBS-LPS	miR-184*	11459406	12820011	1207	0	105.328	0.01	-13.3626	0	**
PBS-LPS	miR-1841	11459406	12820011	119	145	10.3845	11.3104	0.123218	0.493178
PBS-LPS	miR-184-3p	11459406	12820011	27225	33774	2375.78	2634.48	0.149116	5.18256e-37
PBS-LPS	miR-1844	11459406	12820011	25	21	2.1816	1.6381	-0.413363	0.332442
PBS-LPS	miR-184b	11459406	12820011	3173	3696	276.89	288.299	0.0582523	0.0952926
PBS-LPS	miR-185-5p	11459406	12820011	6	22	0.5236	1.7161	1.7126	0.00594308	**
PBS-LPS	miR-190	11459406	12820011	262	259	22.8633	20.2028	-0.178478	0.157571
PBS-LPS	miR-190-3p	11459406	12820011	15	0	1.309	0.01	-7.03232	1.21286e-05	**
PBS-LPS	miR-190-5p	11459406	12820011	253	250	22.0779	19.5008	-0.17907	0.163518
PBS-LPS	miR-1907	11459406	12820011	76	75	6.6321	5.8502	-0.18098	0.439128
PBS-LPS	miR-191*	11459406	12820011	166	192	14.4859	14.9766	0.0480608	0.75659
PBS-LPS	miR-192	11459406	12820011	35	25	3.0543	1.9501	-0.647294	0.0853161
PBS-LPS	miR-1955-3p	11459406	12820011	0	50	0.01	3.9002	8.6074	1.43281e-14	**
PBS-LPS	miR-1957	11459406	12820011	84	78	7.3302	6.0842	-0.268785	0.235253
PBS-LPS	miR-1958	11459406	12820011	30	32	2.6179	2.4961	-0.0687343	0.845268
PBS-LPS	miR-1960	11459406	12820011	24	0	2.0943	0.01	-7.71032	1.4097e-08	**
PBS-LPS	miR-196b	11459406	12820011	0	26	0.01	2.0281	7.66398	6.49507e-08	**
PBS-LPS	miR-196b-3p	11459406	12820011	58	1	5.0613	0.078	-6.01989	3.71331e-18	**
PBS-LPS	miR-199*	11459406	12820011	5	428	0.4363	33.3853	6.25775	6.18669e-110	**
PBS-LPS	miR-1993	11459406	12820011	51	56	4.4505	4.3682	-0.0269285	0.917865
PBS-LPS	miR-19b	11459406	12820011	0	59	0.01	4.6022	8.84618	4.57129e-17	**
PBS-LPS	miR-1a	11459406	12820011	378	525	32.986	40.9516	0.312066	0.00129137
PBS-LPS	miR-1a-3p	11459406	12820011	3974	5667	346.789	442.043	0.350128	4.01116e-32
PBS-LPS	miR-1b	11459406	12820011	252	295	21.9907	23.0109	0.0654239	0.599438
PBS-LPS	miR-1c	11459406	12820011	4307	1384	375.849	107.956	-1.79971	0	**
PBS-LPS	miR-2001	11459406	12820011	1978	2010	172.609	156.786	-0.138713	0.00240082
PBS-LPS	miR-200b*	11459406	12820011	0	791	0.01	61.7004	12.5911	4.36459e-220	**
PBS-LPS	miR-2012	11459406	12820011	0	314	0.01	24.493	11.2582	8.62631e-88	**
PBS-LPS	miR-2013	11459406	12820011	38	0	3.3161	0.01	-8.37334	3.8376e-13	**
PBS-LPS	miR-2014	11459406	12820011	65	67	5.6722	5.2262	-0.118146	0.63505
PBS-LPS	miR-202*	11459406	12820011	30	0	2.6179	0.01	-8.03227	1.55837e-10	**
PBS-LPS	miR-2047*	11459406	12820011	524	454	45.7266	35.4134	-0.368738	6.52272e-05
PBS-LPS	miR-2049*	11459406	12820011	135	116	11.7807	9.0484	-0.380691	0.036786
PBS-LPS	miR-206	11459406	12820011	49603	64188	4328.58	5006.86	0.210011	1.19484e-131
PBS-LPS	miR-206-3p	11459406	12820011	125	287	10.9081	22.3869	1.03725	3.52244e-12	**
PBS-LPS	miR-2064	11459406	12820011	0	399	0.01	31.1232	11.6038	2.29661e-111	**
PBS-LPS	miR-2066	11459406	12820011	31	0	2.7052	0.01	-8.07959	7.35518e-11	**
PBS-LPS	miR-2072	11459406	12820011	0	375	0.01	29.2511	11.5143	1.04108e-104	**
PBS-LPS	miR-210	11459406	12820011	72	55	6.283	4.2902	-0.550409	0.0324321
PBS-LPS	miR-210-3p	11459406	12820011	70	53	6.1085	4.1342	-0.56321	0.0313022
PBS-LPS	miR-210-5p	11459406	12820011	0	35	0.01	2.7301	8.09281	2.07222e-10	**
PBS-LPS	miR-210b	11459406	12820011	27	20	2.3561	1.5601	-0.594762	0.161359
PBS-LPS	miR-2126	11459406	12820011	1005	999	87.7009	77.9251	-0.170504	0.00815457
PBS-LPS	miR-2137	11459406	12820011	17	1	1.4835	0.078	-4.24939	2.83811e-05	**
PBS-LPS	miR-214	11459406	12820011	564	0	49.2172	0.01	-12.2649	1.16952e-184	**
PBS-LPS	miR-2147a	11459406	12820011	74	0	6.4576	0.01	-9.33485	7.00356e-25	**
PBS-LPS	miR-215	11459406	12820011	37	30	3.2288	2.3401	-0.464428	0.189332
PBS-LPS	miR-2160	11459406	12820011	0	39	0.01	3.0421	8.24892	1.61078e-11	**
PBS-LPS	miR-216b	11459406	12820011	68	0	5.934	0.01	-9.21286	6.33543e-23	**
PBS-LPS	miR-217	11459406	12820011	263	420	22.9506	32.7613	0.513461	4.87775e-06
PBS-LPS	miR-2180	11459406	12820011	14	0	1.2217	0.01	-6.93275	2.56973e-05	**
PBS-LPS	miR-2185	11459406	12820011	5	19	0.4363	1.4821	1.76425	0.00938835	**
PBS-LPS	miR-219	11459406	12820011	60	54	5.2359	4.2122	-0.313864	0.245249
PBS-LPS	miR-2191	11459406	12820011	0	14	0.01	1.092	6.77083	0.000138287	**
PBS-LPS	miR-219-1*	11459406	12820011	27	35	2.3561	2.7301	0.212553	0.574225
PBS-LPS	miR-219-3p	11459406	12820011	36	0	3.1415	0.01	-8.29531	1.72271e-12	**
PBS-LPS	miR-219-5p	11459406	12820011	32	25	2.7925	1.9501	-0.518009	0.177788
PBS-LPS	miR-2211-3p	11459406	12820011	49	157	4.276	12.2465	1.51804	4.95107e-12	**
PBS-LPS	miR-2220-3p	11459406	12820011	14	0	1.2217	0.01	-6.93275	2.56973e-05	**
PBS-LPS	miR-2226	11459406	12820011	1	102	0.0873	7.9563	6.50997	2.68905e-27	**
PBS-LPS	miR-2238a	11459406	12820011	21	17	1.8326	1.3261	-0.466702	0.321193
PBS-LPS	miR-2264	11459406	12820011	225	0	19.6345	0.01	-10.9392	4.05341e-74	**
PBS-LPS	miR-2276	11459406	12820011	108	0	9.4246	0.01	-9.88029	5.7376e-36	**
PBS-LPS	miR-2284i	11459406	12820011	0	92	0.01	7.1763	9.4871	3.21731e-26	**
PBS-LPS	miR-2288	11459406	12820011	0	33	0.01	2.5741	8.00792	7.4325e-10	**
PBS-LPS	miR-2290	11459406	12820011	12947	12138	1129.81	946.801	-0.254952	1.75193e-44
PBS-LPS	miR-2303	11459406	12820011	127	105	11.0826	8.1903	-0.436308	0.0215299
PBS-LPS	miR-2339	11459406	12820011	18	11	1.5708	0.858	-0.87245	0.112094
PBS-LPS	miR-2341	11459406	12820011	14	0	1.2217	0.01	-6.93275	2.56973e-05	**
PBS-LPS	miR-2360	11459406	12820011	64	0	5.5849	0.01	-9.12539	1.27668e-21	**
PBS-LPS	miR-2361	11459406	12820011	3	13	0.2618	1.014	1.95352	0.0235386	*
PBS-LPS	miR-2371	11459406	12820011	1284	1299	112.048	101.326	-0.145109	0.0105879
PBS-LPS	miR-2372	11459406	12820011	118	131	10.2972	10.2184	-0.0110828	0.948071
PBS-LPS	miR-2378	11459406	12820011	0	105	0.01	8.1903	9.67777	7.97894e-30	**
PBS-LPS	miR-2383	11459406	12820011	123	28	10.7335	2.1841	-2.29701	4.50182e-18	**
PBS-LPS	miR-2384	11459406	12820011	190	0	16.5803	0.01	-10.6953	1.0483e-62	**
PBS-LPS	miR-2391	11459406	12820011	23	0	2.0071	0.01	-7.64897	2.98677e-08	**
PBS-LPS	miR-2392	11459406	12820011	2	60	0.1745	4.6802	4.74527	1.08869e-14	**
PBS-LPS	miR-2397	11459406	12820011	67578	4	5897.16	0.312	-14.2062	0	**
PBS-LPS	miR-2399	11459406	12820011	174	22	15.184	1.7161	-3.14535	1.2183e-34	**
PBS-LPS	miR-2-3p	11459406	12820011	32	9	2.7925	0.702	-1.99201	6.39408e-05	**
PBS-LPS	miR-242	11459406	12820011	425	460	37.0874	35.8814	-0.0476929	0.621713
PBS-LPS	miR-2421	11459406	12820011	21	80	1.8326	6.2402	1.7677	4.38758e-08	**
PBS-LPS	miR-2422	11459406	12820011	29	29	2.5307	2.2621	-0.161874	0.665294
PBS-LPS	miR-2423	11459406	12820011	1	39	0.0873	3.0421	5.12294	3.2021e-10	**
PBS-LPS	miR-2439	11459406	12820011	62	11	5.4104	0.858	-2.65669	2.50931e-11	**
PBS-LPS	miR-2440	11459406	12820011	1	23	0.0873	1.7941	4.36113	5.43888e-06	**
PBS-LPS	miR-2448	11459406	12820011	31	31	2.7052	2.4181	-0.161861	0.654933
PBS-LPS	miR-2460	11459406	12820011	108	132	9.4246	10.2964	0.127637	0.498856
PBS-LPS	miR-2461-3p	11459406	12820011	127	165	11.0826	12.8705	0.215772	0.206375
PBS-LPS	miR-2464-3p	11459406	12820011	0	186	0.01	14.5086	10.5027	2.73279e-52	**
PBS-LPS	miR-2475	11459406	12820011	180	0	15.7076	0.01	-10.6172	1.91094e-59	**
PBS-LPS	miR-2476	11459406	12820011	3136	3500	273.662	273.011	-0.00343604	0.922119
PBS-LPS	miR-2478	11459406	12820011	57	63	4.9741	4.9142	-0.0174789	0.942013
PBS-LPS	miR-2482	11459406	12820011	28	0	2.4434	0.01	-7.93275	6.99555e-10	**
PBS-LPS	miR-2487	11459406	12820011	2646	2265	230.902	176.677	-0.386167	7.31218e-21
PBS-LPS	miR-249	11459406	12820011	2	47	0.1745	3.6661	4.39295	2.77995e-11	**
PBS-LPS	miR-25	11459406	12820011	81	70	7.0684	5.4602	-0.37243	0.113051
PBS-LPS	miR-2509	11459406	12820011	197	0	17.1911	0.01	-10.7474	5.46956e-65	**
PBS-LPS	miR-252	11459406	12820011	582	605	50.788	47.1918	-0.105951	0.20553
PBS-LPS	miR-2520	11459406	12820011	172	203	15.0095	15.8346	0.0772045	0.608604
PBS-LPS	miR-252-5p	11459406	12820011	6757	8708	589.647	679.251	0.204093	2.18159e-18
PBS-LPS	miR-252a	11459406	12820011	586	601	51.137	46.8798	-0.125401	0.134094
PBS-LPS	miR-252a-5p	11459406	12820011	64	622	5.5849	48.5179	3.11891	6.95331e-103	**
PBS-LPS	miR-252b	11459406	12820011	7726	9824	674.206	766.302	0.184724	3.22281e-17
PBS-LPS	miR-253	11459406	12820011	0	46	0.01	3.5881	8.48708	1.84326e-13	**
PBS-LPS	miR-25-3p	11459406	12820011	29	21	2.5307	1.6381	-0.627513	0.127858
PBS-LPS	miR-2544	11459406	12820011	0	22	0.01	1.7161	7.42299	8.35571e-07	**
PBS-LPS	miR-2557*	11459406	12820011	547	161	47.7337	12.5585	-1.92634	3.9831e-60	**
PBS-LPS	miR-25-5p	11459406	12820011	2	15	0.1745	1.17	2.74521	0.0028366	**
PBS-LPS	miR-2563	11459406	12820011	66	53	5.7595	4.1342	-0.478335	0.0714799
PBS-LPS	miR-2-5p	11459406	12820011	522	79	45.5521	6.1622	-2.886	1.6812e-92	**
PBS-LPS	miR-260	11459406	12820011	1934	0	168.77	0.01	-14.0428	0	**
PBS-LPS	miR-263	11459406	12820011	37	0	3.2288	0.01	-8.33485	8.13086e-13	**
PBS-LPS	miR-263a	11459406	12820011	6788	8586	592.352	669.734	0.177134	3.60451e-14
PBS-LPS	miR-263a-5p	11459406	12820011	5994	7237	523.064	564.508	0.110007	1.24304e-05
PBS-LPS	miR-263b	11459406	12820011	47	9	4.1014	0.702	-2.54657	1.52462e-08	**
PBS-LPS	miR-263b*	11459406	12820011	0	321	0.01	25.039	11.29	9.87134e-90	**
PBS-LPS	miR-2686a	11459406	12820011	284	369	24.7831	28.7831	0.215865	0.0579404
PBS-LPS	miR-2733d	11459406	12820011	0	26	0.01	2.0281	7.66398	6.49507e-08	**
PBS-LPS	miR-275	11459406	12820011	39096	35525	3411.7	2771.06	-0.300052	2.27751e-177
PBS-LPS	miR-275-3p	11459406	12820011	33982	30786	2965.42	2401.4	-0.304362	1.2905e-158
PBS-LPS	miR-276	11459406	12820011	15785	15856	1377.47	1236.82	-0.155391	9.98305e-22
PBS-LPS	miR-276*	11459406	12820011	783	808	68.3281	63.0265	-0.11652	0.10711
PBS-LPS	miR-276-5p	11459406	12820011	810	841	70.6843	65.6006	-0.107681	0.129294
PBS-LPS	miR-276a-3p	11459406	12820011	14563	14751	1270.83	1150.62	-0.14336	1.82943e-17
PBS-LPS	miR-2779	11459406	12820011	127	111	11.0826	8.6583	-0.356141	0.0570585
PBS-LPS	miR-277a	11459406	12820011	832	995	72.6041	77.613	0.0962473	0.155848
PBS-LPS	miR-277c	11459406	12820011	850	1004	74.1749	78.3151	0.0783594	0.244425
PBS-LPS	miR-278	11459406	12820011	219	236	19.1109	18.4087	-0.054008	0.687771
PBS-LPS	miR-278*	11459406	12820011	0	66	0.01	5.1482	9.00792	5.23106e-19	**
PBS-LPS	miR-2788	11459406	12820011	0	28	0.01	2.1841	7.7709	1.81086e-08	**
PBS-LPS	miR-2788-3p	11459406	12820011	806	0	70.3352	0.01	-12.78	1.4374e-263	**
PBS-LPS	miR-279	11459406	12820011	33377	28355	2912.63	2211.78	-0.397116	1.09694e-255
PBS-LPS	miR-279-3p	11459406	12820011	83	306	7.243	23.8689	1.72047	4.14977e-26	**
PBS-LPS	miR-2799	11459406	12820011	1845	0	161.003	0.01	-13.9748	0	**
PBS-LPS	miR-279a	11459406	12820011	33050	28073	2884.09	2189.78	-0.397332	1.86043e-253
PBS-LPS	miR-279b	11459406	12820011	29	24	2.5307	1.8721	-0.434879	0.274066
PBS-LPS	miR-279d-3p	11459406	12820011	1	44	0.0873	3.4321	5.29697	1.47029e-11	**
PBS-LPS	miR-2807c	11459406	12820011	16	12	1.3962	0.936	-0.576925	0.295529
PBS-LPS	miR-281	11459406	12820011	20	21	1.7453	1.6381	-0.0914516	0.832433
PBS-LPS	miR-281-2-5p	11459406	12820011	404	656	35.2549	51.17	0.537474	2.57682e-09
PBS-LPS	miR-2820	11459406	12820011	36	0	3.1415	0.01	-8.29531	1.72271e-12	**
PBS-LPS	miR-2828	11459406	12820011	0	37	0.01	2.8861	8.17298	5.77744e-11	**
PBS-LPS	miR-28-3p	11459406	12820011	68	45	5.934	3.5101	-0.757493	0.00580506
PBS-LPS	miR-2842	11459406	12820011	9	20	0.7854	1.5601	0.990139	0.0853929
PBS-LPS	miR-285	11459406	12820011	221	278	19.2855	21.6848	0.169168	0.194012
PBS-LPS	miR-2888	11459406	12820011	0	60	0.01	4.6802	8.87043	2.41373e-17	**
PBS-LPS	miR-2941-1*	11459406	12820011	518	690	45.203	53.8221	0.25178	0.00262195
PBS-LPS	miR-2944a	11459406	12820011	0	40	0.01	3.1201	8.28545	8.50523e-12	**
PBS-LPS	miR-2945	11459406	12820011	1	28	0.0873	2.1841	4.64491	2.65968e-07	**
PBS-LPS	miR-2967	11459406	12820011	0	21	0.01	1.6381	7.35588	1.58246e-06	**
PBS-LPS	miR-2971	11459406	12820011	17	26	1.4835	2.0281	0.451124	0.323916
PBS-LPS	miR-299*	11459406	12820011	0	25	0.01	1.9501	7.6074	1.23008e-07	**
PBS-LPS	miR-2993	11459406	12820011	53	0	4.625	0.01	-8.85331	4.93081e-18	**
PBS-LPS	miR-2997	11459406	12820011	0	17	0.01	1.3261	7.05105	2.03579e-05	**
PBS-LPS	miR-29a	11459406	12820011	51	44	4.4505	3.4321	-0.374876	0.20587
PBS-LPS	miR-2a	11459406	12820011	3155	2124	275.32	165.679	-0.732721	8.23986e-75
PBS-LPS	miR-2a*	11459406	12820011	9	583	0.7854	45.4758	5.85553	5.92639e-146	**
PBS-LPS	miR-2a-3p	11459406	12820011	2545	1740	222.088	135.725	-0.710444	1.34637e-57
PBS-LPS	miR-2b	11459406	12820011	1883	1055	164.319	82.2932	-0.997656	1.29043e-75
PBS-LPS	miR-2b-3p	11459406	12820011	3800	2454	331.605	191.419	-0.792729	1.3005e-102
PBS-LPS	miR-2c	11459406	12820011	1129	1004	98.5217	78.3151	-0.331151	1.1731e-07
PBS-LPS	miR-2c-3p	11459406	12820011	32	0	2.7925	0.01	-8.12541	3.4715e-11	**
PBS-LPS	miR-3014	11459406	12820011	28	14	2.4434	1.092	-1.16192	0.011824	*
PBS-LPS	miR-3015a	11459406	12820011	29	0	2.5307	0.01	-7.98339	3.30176e-10	**
PBS-LPS	miR-303-5p	11459406	12820011	0	419	0.01	32.6833	11.6743	6.51764e-117	**
PBS-LPS	miR-305	11459406	12820011	3144	3439	274.36	268.252	-0.0324775	0.361239
PBS-LPS	miR-305-5p	11459406	12820011	3397	3696	296.438	288.299	-0.0401616	0.241294
PBS-LPS	miR-307	11459406	12820011	0	54	0.01	4.2122	8.71843	1.11375e-15	**
PBS-LPS	miR-307a-3p	11459406	12820011	66	0	5.7595	0.01	-9.1698	2.84399e-22	**
PBS-LPS	miR-3081-5p	11459406	12820011	47	0	4.1014	0.01	-8.67997	4.46041e-16	**
PBS-LPS	miR-309	11459406	12820011	14	1	1.2217	0.078	-3.96927	0.000229228	**
PBS-LPS	miR-3093-3p	11459406	12820011	17	0	1.4835	0.01	-7.21286	2.70184e-06	**
PBS-LPS	miR-3095-3p	11459406	12820011	5719	5220	499.066	407.176	-0.293578	1.98361e-26
PBS-LPS	miR-309a-5p	11459406	12820011	178	0	15.5331	0.01	-10.6011	8.57827e-59	**
PBS-LPS	miR-31	11459406	12820011	17	14	1.4835	1.092	-0.442032	0.395922
PBS-LPS	miR-3101-3p	11459406	12820011	12	0	1.0472	0.01	-6.71039	0.000115356	**
PBS-LPS	miR-3102-5p.2-5p	11459406	12820011	0	178	0.01	13.8845	10.4393	4.52278e-50	**
PBS-LPS	miR-3130-3p	11459406	12820011	1202	1150	104.892	89.7035	-0.225668	0.000148872
PBS-LPS	miR-3139	11459406	12820011	198	0	17.2784	0.01	-10.7548	2.58153e-65	**
PBS-LPS	miR-3141	11459406	12820011	82	47	7.1557	3.6661	-0.964847	0.000195872
PBS-LPS	miR-315	11459406	12820011	42613	41067	3718.6	3203.35	-0.215179	3.50051e-103
PBS-LPS	miR-3152-3p	11459406	12820011	4835	0	421.924	0.01	-15.3647	0	**
PBS-LPS	miR-3155b	11459406	12820011	39	39	3.4033	3.0421	-0.161867	0.617032
PBS-LPS	miR-315-5p	11459406	12820011	380	384	33.1605	29.9532	-0.146756	0.159411
PBS-LPS	miR-3164	11459406	12820011	0	17	0.01	1.3261	7.05105	2.03579e-05	**
PBS-LPS	miR-3168	11459406	12820011	5	33	0.4363	2.5741	2.56068	1.1843e-05	**
PBS-LPS	miR-317	11459406	12820011	1953	1511	170.428	117.863	-0.532054	2.83221e-27
PBS-LPS	miR-317-3p	11459406	12820011	1933	1497	168.682	116.771	-0.530632	6.88139e-27
PBS-LPS	miR-3182	11459406	12820011	75	94	6.5448	7.3323	0.163917	0.46731
PBS-LPS	miR-320	11459406	12820011	12	14	1.0472	1.092	0.0604358	0.928345
PBS-LPS	miR-3201	11459406	12820011	277	303	24.1723	23.6349	-0.032436	0.784684
PBS-LPS	miR-320a	11459406	12820011	14	21	1.2217	1.6381	0.423133	0.406496
PBS-LPS	miR-3214	11459406	12820011	161	194	14.0496	15.1326	0.107131	0.488854
PBS-LPS	miR-3271	11459406	12820011	128	119	11.1699	9.2824	-0.267047	0.145526
PBS-LPS	miR-3276	11459406	12820011	66	74	5.7595	5.7722	0.00317772	0.99464
PBS-LPS	miR-33	11459406	12820011	361	455	31.5025	35.4914	0.172003	0.0908269
PBS-LPS	miR-3318	11459406	12820011	25	0	2.1816	0.01	-7.76924	6.6535e-09	**
PBS-LPS	miR-3336	11459406	12820011	107	141	9.3373	10.9984	0.236216	0.202884
PBS-LPS	miR-33-5p	11459406	12820011	2	438	0.1745	34.1653	7.61316	7.60958e-118	**
PBS-LPS	miR-3363	11459406	12820011	43	49	3.7524	3.8221	0.0265519	0.936345
PBS-LPS	miR-3378*	11459406	12820011	891	952	77.7527	74.2589	-0.0663288	0.323412
PBS-LPS	miR-339	11459406	12820011	0	55	0.01	4.2902	8.7449	5.88082e-16	**
PBS-LPS	miR-33a	11459406	12820011	376	469	32.8115	36.5834	0.156988	0.116164
PBS-LPS	miR-33a-5p	11459406	12820011	367	455	32.0261	35.4914	0.148221	0.143456
PBS-LPS	miR-34	11459406	12820011	4228	4036	368.955	314.82	-0.228915	5.5481e-13
PBS-LPS	miR-3402	11459406	12820011	0	13	0.01	1.014	6.66391	0.000261898	**
PBS-LPS	miR-3422	11459406	12820011	0	2349	0.01	183.229	14.1614	0	**
PBS-LPS	miR-344c-3p	11459406	12820011	52	0	4.5378	0.01	-8.82585	1.04471e-17	**
PBS-LPS	miR-34-5p	11459406	12820011	4098	3904	357.61	304.524	-0.231832	6.65488e-13
PBS-LPS	miR-3475	11459406	12820011	168	0	14.6604	0.01	-10.5177	1.56373e-55	**
PBS-LPS	miR-3483-5p	11459406	12820011	1	17	0.0873	1.3261	3.92506	0.000193311	**
PBS-LPS	miR-3487	11459406	12820011	0	35	0.01	2.7301	8.09281	2.07222e-10	**
PBS-LPS	miR-3499	11459406	12820011	0	101	0.01	7.8783	9.62174	1.02647e-28	**
PBS-LPS	miR-34b	11459406	12820011	47	0	4.1014	0.01	-8.67997	4.46041e-16	**
PBS-LPS	miR-350	11459406	12820011	74	2	6.4576	0.156	-5.37138	5.84934e-22	**
PBS-LPS	miR-352	11459406	12820011	0	40	0.01	3.1201	8.28545	8.50523e-12	**
PBS-LPS	miR-3526	11459406	12820011	0	64	0.01	4.9922	8.96353	1.87624e-18	**
PBS-LPS	miR-3538	11459406	12820011	39	35	3.4033	2.7301	-0.317981	0.342726
PBS-LPS	miR-3539	11459406	12820011	15	0	1.309	0.01	-7.03232	1.21286e-05	**
PBS-LPS	miR-3545-3p	11459406	12820011	0	81	0.01	6.3182	9.30337	3.61694e-23	**
PBS-LPS	miR-357	11459406	12820011	0	5370	0.01	418.876	15.3542	0	**
PBS-LPS	miR-3599-3p	11459406	12820011	16	0	1.3962	0.01	-7.12536	5.72447e-06	**
PBS-LPS	miR-3619-5p	11459406	12820011	58	57	5.0613	4.4462	-0.186935	0.485088
PBS-LPS	miR-3678-5p	11459406	12820011	0	14	0.01	1.092	6.77083	0.000138287	**
PBS-LPS	miR-36b*	11459406	12820011	0	684	0.01	53.3541	12.3814	2.07195e-190	**
PBS-LPS	miR-370-3p	11459406	12820011	0	14	0.01	1.092	6.77083	0.000138287	**
PBS-LPS	miR-3716a	11459406	12820011	16	20	1.3962	1.5601	0.160133	0.753717
PBS-LPS	miR-3721	11459406	12820011	17	0	1.4835	0.01	-7.21286	2.70184e-06	**
PBS-LPS	miR-3730	11459406	12820011	0	33	0.01	2.5741	8.00792	7.4325e-10	**
PBS-LPS	miR-375	11459406	12820011	31775	33314	2772.83	2598.59	-0.0936288	1.29869e-16
PBS-LPS	miR-375-3p	11459406	12820011	335	360	29.2336	28.0811	-0.058028	0.594658
PBS-LPS	miR-3772	11459406	12820011	0	18	0.01	1.4041	7.1335	1.07494e-05	**
PBS-LPS	miR-3783	11459406	12820011	17	16	1.4835	1.248	-0.249387	0.616703
PBS-LPS	miR-378b	11459406	12820011	0	65	0.01	5.0702	8.9859	9.90694e-19	**
PBS-LPS	miR-3807-5p	11459406	12820011	24662	0	2152.12	0.01	-17.7154	0	**
PBS-LPS	miR-383	11459406	12820011	12	11	1.0472	0.858	-0.287487	0.630484
PBS-LPS	miR-3834-5p	11459406	12820011	51	0	4.4505	0.01	-8.79782	2.21345e-17	**
PBS-LPS	miR-3850-5p	11459406	12820011	367	0	32.0261	0.01	-11.645	2.0184e-120	**
PBS-LPS	miR-3851a-3p	11459406	12820011	0	94	0.01	7.3323	9.51812	8.97002e-27	**
PBS-LPS	miR-3863-3p	11459406	12820011	0	773	0.01	60.2964	12.5579	4.28787e-215	**
PBS-LPS	miR-3866-5p	11459406	12820011	0	50	0.01	3.9002	8.6074	1.43281e-14	**
PBS-LPS	miR-3871-5p	11459406	12820011	0	56	0.01	4.3682	8.7709	3.10519e-16	**
PBS-LPS	miR-3873-5p	11459406	12820011	80	99	6.9812	7.7223	0.145556	0.506422
PBS-LPS	miR-3877-5p	11459406	12820011	0	52	0.01	4.0562	8.66398	3.99473e-15	**
PBS-LPS	miR-3888-3p	11459406	12820011	181	211	15.7949	16.4586	0.0593828	0.687588
PBS-LPS	miR-3890-5p	11459406	12820011	15	0	1.309	0.01	-7.03232	1.21286e-05	**
PBS-LPS	miR-3891-3p	11459406	12820011	71	0	6.1958	0.01	-9.27515	6.66112e-24	**
PBS-LPS	miR-3897-3p	11459406	12820011	726	775	63.3541	60.4524	-0.0676384	0.363341
PBS-LPS	miR-3902-3p	11459406	12820011	0	15	0.01	1.17	6.87036	7.30184e-05	**
PBS-LPS	miR-3917	11459406	12820011	206	0	17.9765	0.01	-10.8119	6.35722e-68	**
PBS-LPS	miR-3929	11459406	12820011	21	23	1.8326	1.7941	-0.0306316	0.935796
PBS-LPS	miR-3931	11459406	12820011	15863	16106	1384.28	1256.32	-0.139933	4.38071e-18
PBS-LPS	miR-3934	11459406	12820011	4334	4003	378.205	312.246	-0.276483	2.19267e-18
PBS-LPS	miR-3939	11459406	12820011	197	198	17.1911	15.4446	-0.154559	0.286199
PBS-LPS	miR-3961	11459406	12820011	55	0	4.7996	0.01	-8.90677	1.09841e-18	**
PBS-LPS	miR-3963	11459406	12820011	76	27	6.6321	2.1061	-1.65489	4.73598e-08	**
PBS-LPS	miR-3966	11459406	12820011	0	64	0.01	4.9922	8.96353	1.87624e-18	**
PBS-LPS	miR-3968	11459406	12820011	22	36	1.9198	2.8081	0.548638	0.161932
PBS-LPS	miR-4000f-5p	11459406	12820011	0	3736	0.01	291.419	14.8308	0	**
PBS-LPS	miR-4001b-5p	11459406	12820011	232	490	20.2454	38.2215	0.91679	2.18618e-16
PBS-LPS	miR-4001d-5p	11459406	12820011	15	0	1.309	0.01	-7.03232	1.21286e-05	**
PBS-LPS	miR-4006c-5p	11459406	12820011	805	817	70.248	63.7285	-0.140518	0.0497841
PBS-LPS	miR-4008c-3p	11459406	12820011	915	0	79.8471	0.01	-12.963	4.12362e-299	**
PBS-LPS	miR-4018a-5p	11459406	12820011	95	152	8.2901	11.8565	0.516217	0.00586367
PBS-LPS	miR-4020b-5p	11459406	12820011	20	16	1.7453	1.248	-0.483857	0.317314
PBS-LPS	miR-4026-5p	11459406	12820011	27	0	2.3561	0.01	-7.88026	1.48217e-09	**
PBS-LPS	miR-4036-3p	11459406	12820011	100	116	8.7265	9.0484	0.0522596	0.795043
PBS-LPS	miR-4036-5p	11459406	12820011	168	152	14.6604	11.8565	-0.306246	0.0576154
PBS-LPS	miR-4051-3p	11459406	12820011	18	2643	1.5708	206.162	7.03614	0	**
PBS-LPS	miR-4055-5p	11459406	12820011	88	0	7.6793	0.01	-9.58483	1.90657e-29	**
PBS-LPS	miR-4061-5p	11459406	12820011	21	0	1.8326	0.01	-7.51775	1.34077e-07	**
PBS-LPS	miR-4062-3p	11459406	12820011	13	3	1.1344	0.234	-2.27735	0.00653931	**
PBS-LPS	miR-4077a-5p	11459406	12820011	17	0	1.4835	0.01	-7.21286	2.70184e-06	**
PBS-LPS	miR-4077d-5p	11459406	12820011	120	2	10.4717	0.156	-6.06881	1.48838e-36	**
PBS-LPS	miR-4080-5p	11459406	12820011	38	59	3.3161	4.6022	0.472836	0.115532
PBS-LPS	miR-4088-5p	11459406	12820011	0	48	0.01	3.7441	8.54848	5.1391e-14	**
PBS-LPS	miR-4111-3p	11459406	12820011	1	3697	0.0873	288.377	11.6897	0	**
PBS-LPS	miR-4112-3p	11459406	12820011	58	0	5.0613	0.01	-8.98336	1.15488e-19	**
PBS-LPS	miR-4117-5p	11459406	12820011	21	0	1.8326	0.01	-7.51775	1.34077e-07	**
PBS-LPS	miR-4121-3p	11459406	12820011	9	95	0.7854	7.4103	3.23803	1.84301e-17	**
PBS-LPS	miR-4128-3p	11459406	12820011	17	0	1.4835	0.01	-7.21286	2.70184e-06	**
PBS-LPS	miR-4140-3p	11459406	12820011	403	0	35.1676	0.01	-11.78	3.68355e-132	**
PBS-LPS	miR-4148-5p	11459406	12820011	12	0	1.0472	0.01	-6.71039	0.000115356	**
PBS-LPS	miR-4150-5p	11459406	12820011	0	418	0.01	32.6053	11.6709	1.23436e-116	**
PBS-LPS	miR-4173-3p	11459406	12820011	61	0	5.3231	0.01	-9.05612	1.21425e-20	**
PBS-LPS	miR-4175-3p	11459406	12820011	20611	21212	1798.61	1654.6	-0.120399	1.46467e-17
PBS-LPS	miR-4182-3p	11459406	12820011	30	0	2.6179	0.01	-8.03227	1.55837e-10	**
PBS-LPS	miR-4206-3p	11459406	12820011	636	581	55.5003	45.3198	-0.292354	0.000409497
PBS-LPS	miR-4211-5p	11459406	12820011	0	294	0.01	22.9329	11.1632	3.03964e-82	**
PBS-LPS	miR-423*	11459406	12820011	22	2	1.9198	0.156	-3.62134	5.70134e-06	**
PBS-LPS	miR-423-5p	11459406	12820011	23	22	2.0071	1.7161	-0.225979	0.596357
PBS-LPS	miR-4255	11459406	12820011	43	0	3.7524	0.01	-8.55167	8.98834e-15	**
PBS-LPS	miR-4257	11459406	12820011	0	19	0.01	1.4821	7.2115	5.67588e-06	**
PBS-LPS	miR-4268	11459406	12820011	0	147	0.01	11.4664	10.1632	1.79164e-41	**
PBS-LPS	miR-4271	11459406	12820011	0	182	0.01	14.1966	10.4713	3.51566e-51	**
PBS-LPS	miR-4299	11459406	12820011	2	14	0.1745	1.092	2.64567	0.00481399	**
PBS-LPS	miR-430a	11459406	12820011	9	64	0.7854	4.9922	2.66818	2.83331e-10	**
PBS-LPS	miR-4327	11459406	12820011	12	188	1.0472	14.6646	3.80773	6.50445e-38	**
PBS-LPS	miR-4331	11459406	12820011	18	0	1.5708	0.01	-7.29536	1.27521e-06	**
PBS-LPS	miR-43d	11459406	12820011	34	0	2.967	0.01	-8.21286	7.7333e-12	**
PBS-LPS	miR-4443	11459406	12820011	21	19	1.8326	1.4821	-0.306249	0.500903
PBS-LPS	miR-4448	11459406	12820011	218	152	19.0237	11.8565	-0.68212	6.36418e-06
PBS-LPS	miR-4451	11459406	12820011	297	162	25.9176	12.6365	-1.03634	4.838e-14	**
PBS-LPS	miR-4453	11459406	12820011	5	115	0.4363	8.9704	4.36178	6.56932e-26	**
PBS-LPS	miR-4457	11459406	12820011	22	0	1.9198	0.01	-7.58481	6.32818e-08	**
PBS-LPS	miR-4458	11459406	12820011	246	216	21.4671	16.8487	-0.34949	0.00927297
PBS-LPS	miR-44-5p	11459406	12820011	56	69	4.8868	5.3822	0.139306	0.597179
PBS-LPS	miR-4487	11459406	12820011	124	110	10.8208	8.5803	-0.334707	0.0760883
PBS-LPS	miR-449c-3p	11459406	12820011	9	20	0.7854	1.5601	0.990139	0.0853929
PBS-LPS	miR-449c-5p	11459406	12820011	1	21	0.0873	1.6381	4.2299	1.80141e-05	**
PBS-LPS	miR-44a*	11459406	12820011	649	729	56.6347	56.8642	0.0058344	0.941886
PBS-LPS	miR-4502	11459406	12820011	21	10	1.8326	0.78	-1.23235	0.0228368	*
PBS-LPS	miR-450a*	11459406	12820011	10	13	0.8726	1.014	0.216665	0.738533
PBS-LPS	miR-450b	11459406	12820011	15	0	1.309	0.01	-7.03232	1.21286e-05	**
PBS-LPS	miR-450b-3p	11459406	12820011	0	37	0.01	2.8861	8.17298	5.77744e-11	**
PBS-LPS	miR-451	11459406	12820011	38	26	3.3161	2.0281	-0.709359	0.0519276
PBS-LPS	miR-451a	11459406	12820011	37	25	3.2288	1.9501	-0.72745	0.0499503
PBS-LPS	miR-4520a-3p	11459406	12820011	24	11	2.0943	0.858	-1.28742	0.0116806	*
PBS-LPS	miR-452-5p	11459406	12820011	118	15	10.2972	1.17	-3.13767	6.69053e-24	**
PBS-LPS	miR-4527	11459406	12820011	40	0	3.4906	0.01	-8.44733	8.54885e-14	**
PBS-LPS	miR-4528	11459406	12820011	24	17	2.0943	1.3261	-0.659279	0.14832
PBS-LPS	miR-4536-5p	11459406	12820011	38	0	3.3161	0.01	-8.37334	3.8376e-13	**
PBS-LPS	miR-454*	11459406	12820011	737	671	64.314	52.34	-0.297219	0.000111483
PBS-LPS	miR-4546	11459406	12820011	747	1	65.1866	0.078	-9.70689	9.85647e-242	**
PBS-LPS	miR-456	11459406	12820011	8	13	0.6981	1.014	0.538552	0.422748
PBS-LPS	miR-4586	11459406	12820011	0	27	0.01	2.1061	7.71843	3.42953e-08	**
PBS-LPS	miR-4618	11459406	12820011	0	22	0.01	1.7161	7.42299	8.35571e-07	**
PBS-LPS	miR-4639-5p	11459406	12820011	63	103	5.4977	8.0343	0.547344	0.0169721
PBS-LPS	miR-4648	11459406	12820011	13	0	1.1344	0.01	-6.82579	5.44457e-05	**
PBS-LPS	miR-4653-3p	11459406	12820011	0	21	0.01	1.6381	7.35588	1.58246e-06	**
PBS-LPS	miR-4659b-5p	11459406	12820011	28	0	2.4434	0.01	-7.93275	6.99555e-10	**
PBS-LPS	miR-466	11459406	12820011	0	47	0.01	3.6661	8.5181	9.73278e-14	**
PBS-LPS	miR-4660	11459406	12820011	8	15	0.6981	1.17	0.745003	0.246601
PBS-LPS	miR-4663	11459406	12820011	1746	2278	152.364	177.691	0.221849	1.25536e-06
PBS-LPS	miR-466c*	11459406	12820011	40	0	3.4906	0.01	-8.44733	8.54885e-14	**
PBS-LPS	miR-466g	11459406	12820011	4347	0	379.339	0.01	-15.2112	0	**
PBS-LPS	miR-466n-3p	11459406	12820011	166	207	14.4859	16.1466	0.156581	0.299255
PBS-LPS	miR-4699-5p	11459406	12820011	26	0	2.2689	0.01	-7.82585	3.14032e-09	**
PBS-LPS	miR-4711-5p	11459406	12820011	12	0	1.0472	0.01	-6.71039	0.000115356	**
PBS-LPS	miR-4762-3p	11459406	12820011	0	17	0.01	1.3261	7.05105	2.03579e-05	**
PBS-LPS	miR-4785	11459406	12820011	8	30	0.6981	2.3401	1.74506	0.00104147	**
PBS-LPS	miR-4789-3p	11459406	12820011	49	0	4.276	0.01	-8.74012	9.93625e-17	**
PBS-LPS	miR-4792	11459406	12820011	598	0	52.1842	0.01	-12.3494	9.58115e-196	**
PBS-LPS	miR-4793-3p	11459406	12820011	8613	9149	751.61	713.65	-0.074767	0.000558061
PBS-LPS	miR-4801	11459406	12820011	0	110	0.01	8.5803	9.74488	3.27488e-31	**
PBS-LPS	miR-4819*	11459406	12820011	0	1395	0.01	108.814	13.4096	0	**
PBS-LPS	miR-4827b	11459406	12820011	24	0	2.0943	0.01	-7.71032	1.4097e-08	**
PBS-LPS	miR-4837	11459406	12820011	36	34	3.1415	2.6521	-0.244318	0.476865
PBS-LPS	miR-4842	11459406	12820011	23	19	2.0071	1.4821	-0.43747	0.327572
PBS-LPS	miR-4861	11459406	12820011	144	0	12.5661	0.01	-10.2953	1.0471e-47	**
PBS-LPS	miR-4863*	11459406	12820011	5	20	0.4363	1.5601	1.83825	0.00605473	**
PBS-LPS	miR-4872c	11459406	12820011	360	474	31.4152	36.9734	0.235025	0.0196284
PBS-LPS	miR-4878	11459406	12820011	11	56	0.9599	4.3682	2.18608	1.55338e-07	**
PBS-LPS	miR-4887	11459406	12820011	57	53	4.9741	4.1342	-0.266827	0.33122
PBS-LPS	miR-493b	11459406	12820011	0	45	0.01	3.5101	8.45537	3.49089e-13	**
PBS-LPS	miR-4949-3p	11459406	12820011	0	56	0.01	4.3682	8.7709	3.10519e-16	**
PBS-LPS	miR-497-5p	11459406	12820011	0	156	0.01	12.1685	10.2489	5.71614e-44	**
PBS-LPS	miR-4987-5p	11459406	12820011	13	18	1.1344	1.4041	0.307716	0.572478
PBS-LPS	miR-5093	11459406	12820011	19	0	1.658	0.01	-7.3733	6.01876e-07	**
PBS-LPS	miR-509-3-5p	11459406	12820011	0	3710	0.01	289.391	14.8207	0	**
PBS-LPS	miR-509b	11459406	12820011	0	33	0.01	2.5741	8.00792	7.4325e-10	**
PBS-LPS	miR-5100	11459406	12820011	19	10	1.658	0.78	-1.0879	0.0501294
PBS-LPS	miR-5106	11459406	12820011	200	216	17.4529	16.8487	-0.0508295	0.71725
PBS-LPS	miR-5107	11459406	12820011	15	0	1.309	0.01	-7.03232	1.21286e-05	**
PBS-LPS	miR-5108	11459406	12820011	0	32	0.01	2.4961	7.96353	1.40762e-09	**
PBS-LPS	miR-5110	11459406	12820011	0	22	0.01	1.7161	7.42299	8.35571e-07	**
PBS-LPS	miR-5111-5p	11459406	12820011	43	44	3.7524	3.4321	-0.128722	0.673701
PBS-LPS	miR-5112	11459406	12820011	107	148	9.3373	11.5445	0.306128	0.0946084
PBS-LPS	miR-5115	11459406	12820011	102	93	8.901	7.2543	-0.295131	0.153034
PBS-LPS	miR-5119	11459406	12820011	27	44	2.3561	3.4321	0.542691	0.12459
PBS-LPS	miR-5124	11459406	12820011	18	20	1.5708	1.5601	-0.009861	0.9739
PBS-LPS	miR-5305	11459406	12820011	825	662	71.9933	51.638	-0.47943	1.63424e-10
PBS-LPS	miR-5306	11459406	12820011	214	217	18.6746	16.9267	-0.141777	0.306783
PBS-LPS	miR-5307	11459406	12820011	2829	3173	246.871	247.504	0.00369038	0.921977
PBS-LPS	miR-5308	11459406	12820011	2993	4066	261.183	317.16	0.280153	5.73593e-16
PBS-LPS	miR-5309	11459406	12820011	784	655	68.4154	51.092	-0.421224	3.20987e-08
PBS-LPS	miR-5310	11459406	12820011	1449	1336	126.446	104.212	-0.279002	3.36543e-07
PBS-LPS	miR-5312	11459406	12820011	71	73	6.1958	5.6942	-0.121797	0.609737
PBS-LPS	miR-5313	11459406	12820011	147	241	12.8279	18.7987	0.551348	0.000225565
PBS-LPS	miR-5315	11459406	12820011	1435	1644	125.225	128.237	0.0342946	0.511383
PBS-LPS	miR-5319	11459406	12820011	83	135	7.243	10.5304	0.539901	0.00686554
PBS-LPS	miR-5328	11459406	12820011	83	0	7.243	0.01	-9.50044	8.14017e-28	**
PBS-LPS	miR-5336	11459406	12820011	18	10	1.5708	0.78	-1.00995	0.0728498
PBS-LPS	miR-5341	11459406	12820011	5725	7256	499.59	565.99	0.180034	1.51187e-12
PBS-LPS	miR-5352	11459406	12820011	64	72	5.5849	5.6162	0.00806286	0.979269
PBS-LPS	miR-5358b*	11459406	12820011	205	8	17.8892	0.624	-4.8414	8.05438e-56	**
PBS-LPS	miR-5365a	11459406	12820011	0	162	0.01	12.6365	10.3034	1.23881e-45	**
PBS-LPS	miR-5391	11459406	12820011	174	0	15.184	0.01	-10.5683	1.72864e-57	**
PBS-LPS	miR-5400	11459406	12820011	14	0	1.2217	0.01	-6.93275	2.56973e-05	**
PBS-LPS	miR-540-3p	11459406	12820011	1292	0	112.746	0.01	-13.4608	0	**
PBS-LPS	miR-5423	11459406	12820011	5660	5858	493.917	456.942	-0.112259	2.99451e-05
PBS-LPS	miR-5435a	11459406	12820011	0	439	0.01	34.2433	11.7416	1.84967e-122	**
PBS-LPS	miR-5451	11459406	12820011	24	0	2.0943	0.01	-7.71032	1.4097e-08	**
PBS-LPS	miR-5453	11459406	12820011	0	811	0.01	63.2605	12.6271	1.23864e-225	**
PBS-LPS	miR-54-5p	11459406	12820011	0	73	0.01	5.6942	9.15335	5.98605e-21	**
PBS-LPS	miR-5464-3p	11459406	12820011	32	0	2.7925	0.01	-8.12541	3.4715e-11	**
PBS-LPS	miR-548s	11459406	12820011	424	532	37.0002	41.4976	0.165495	0.0780854
PBS-LPS	miR-550a-3-5p	11459406	12820011	79	4	6.8939	0.312	-4.4657	2.57251e-21	**
PBS-LPS	miR-558	11459406	12820011	12	0	1.0472	0.01	-6.71039	0.000115356	**
PBS-LPS	miR-5592-3p	11459406	12820011	65	0	5.6722	0.01	-9.14776	6.02565e-22	**
PBS-LPS	miR-5594-5p	11459406	12820011	700	739	61.0852	57.6443	-0.0836449	0.271138
PBS-LPS	miR-5606	11459406	12820011	4494	5601	392.167	436.895	0.155819	6.61044e-08
PBS-LPS	miR-5614	11459406	12820011	347	0	30.2808	0.01	-11.5642	6.70704e-114	**
PBS-LPS	miR-57	11459406	12820011	640	651	55.8493	50.78	-0.137279	0.0872333
PBS-LPS	miR-5703	11459406	12820011	16	1737	1.3962	135.491	6.60055	0	**
PBS-LPS	miR-573	11459406	12820011	51	63	4.4505	4.9142	0.142989	0.604945
PBS-LPS	miR-589	11459406	12820011	37	0	3.2288	0.01	-8.33485	8.13086e-13	**
PBS-LPS	miR-592-3p	11459406	12820011	43	0	3.7524	0.01	-8.55167	8.98834e-15	**
PBS-LPS	miR-598-3p	11459406	12820011	0	38	0.01	2.9641	8.21145	3.0506e-11	**
PBS-LPS	miR-603	11459406	12820011	17	18	1.4835	1.4041	-0.0793592	0.86304
PBS-LPS	miR-622	11459406	12820011	109	0	9.5118	0.01	-9.89357	2.70803e-36	**
PBS-LPS	miR-64	11459406	12820011	1884	2008	164.406	156.63	-0.069905	0.130743
PBS-LPS	miR-64a	11459406	12820011	2781	2326	242.683	181.435	-0.419618	3.12526e-25
PBS-LPS	miR-64c	11459406	12820011	118	132	10.2972	10.2964	-0.00011209	0.995733
PBS-LPS	miR-64e	11459406	12820011	558	0	48.6936	0.01	-12.2495	1.05795e-182	**
PBS-LPS	miR-65	11459406	12820011	59	62	5.1486	4.8362	-0.0903063	0.72694
PBS-LPS	miR-664-2*	11459406	12820011	0	22	0.01	1.7161	7.42299	8.35571e-07	**
PBS-LPS	miR-669	11459406	12820011	15	0	1.309	0.01	-7.03232	1.21286e-05	**
PBS-LPS	miR-669b-5p	11459406	12820011	0	156	0.01	12.1685	10.2489	5.71614e-44	**
PBS-LPS	miR-67	11459406	12820011	64	63	5.5849	4.9142	-0.184575	0.469002
PBS-LPS	miR-672	11459406	12820011	0	101	0.01	7.8783	9.62174	1.02647e-28	**
PBS-LPS	miR-7	11459406	12820011	426	394	37.1747	30.7332	-0.274523	0.00644222
PBS-LPS	miR-70	11459406	12820011	31	0	2.7052	0.01	-8.07959	7.35518e-11	**
PBS-LPS	miR-705	11459406	12820011	6	15	0.5236	1.17	1.15997	0.0934624
PBS-LPS	miR-709	11459406	12820011	0	28	0.01	2.1841	7.7709	1.81086e-08	**
PBS-LPS	miR-71	11459406	12820011	8739	10273	762.605	801.325	0.0714522	0.00066213
PBS-LPS	miR-71*	11459406	12820011	95	61	8.2901	4.7582	-0.800974	0.000615716
PBS-LPS	miR-71-3p	11459406	12820011	96	63	8.3774	4.9142	-0.769546	0.000882444
PBS-LPS	miR-71-5p	11459406	12820011	623	4	54.3658	0.312	-7.44501	3.38901e-195	**
PBS-LPS	miR-716b	11459406	12820011	718	718	62.656	56.0062	-0.161866	0.0334723
PBS-LPS	miR-71c	11459406	12820011	9321	11028	813.393	860.218	0.0807494	6.88324e-05
PBS-LPS	miR-737	11459406	12820011	13	0	1.1344	0.01	-6.82579	5.44457e-05	**
PBS-LPS	miR-738	11459406	12820011	275	1	23.9978	0.078	-8.26521	2.9549e-88	**
PBS-LPS	miR-73b	11459406	12820011	75	0	6.5448	0.01	-9.35421	3.30554e-25	**
PBS-LPS	miR-74	11459406	12820011	23	25	2.0071	1.9501	-0.0415644	0.913035
PBS-LPS	miR-743a-3p	11459406	12820011	0	60	0.01	4.6802	8.87043	2.41373e-17	**
PBS-LPS	miR-745	11459406	12820011	166	237	14.4859	18.4867	0.351838	0.0156606
PBS-LPS	miR-745b	11459406	12820011	108	220	9.4246	17.1607	0.864605	1.70275e-07
PBS-LPS	miR-748*	11459406	12820011	15	13	1.309	1.014	-0.368407	0.499657
PBS-LPS	miR-750	11459406	12820011	4702	3955	410.318	308.502	-0.411462	4.4826e-40
PBS-LPS	miR-753c	11459406	12820011	839	917	73.215	71.5288	-0.033615	0.624676
PBS-LPS	miR-7-5p	11459406	12820011	414	388	36.1275	30.2652	-0.255438	0.0121639
PBS-LPS	miR-76-3p	11459406	12820011	0	84	0.01	6.5523	9.35586	5.32466e-24	**
PBS-LPS	miR-765	11459406	12820011	6	37	0.5236	2.8861	2.46258	5.40573e-06	**
PBS-LPS	miR-784*	11459406	12820011	0	86	0.01	6.7083	9.3898	1.48454e-24	**
PBS-LPS	miR-79	11459406	12820011	291	313	25.394	24.415	-0.0567199	0.627496
PBS-LPS	miR-79-3p	11459406	12820011	272	0	23.736	0.01	-11.2129	1.91532e-89	**
PBS-LPS	miR-7c	11459406	12820011	0	17	0.01	1.3261	7.05105	2.03579e-05	**
PBS-LPS	miR-8	11459406	12820011	5199	5868	453.688	457.722	0.0127695	0.642632
PBS-LPS	miR-80	11459406	12820011	0	60	0.01	4.6802	8.87043	2.41373e-17	**
PBS-LPS	miR-804	11459406	12820011	27	22	2.3561	1.7161	-0.457267	0.269204
PBS-LPS	miR-81-3p	11459406	12820011	0	154	0.01	12.0125	10.2303	2.05023e-43	**
PBS-LPS	miR-81a	11459406	12820011	167	156	14.5732	12.1685	-0.260166	0.104941
PBS-LPS	miR-81b	11459406	12820011	0	53	0.01	4.1342	8.69146	2.1093e-15	**
PBS-LPS	miR-8-3p	11459406	12820011	5287	5975	461.368	466.068	0.0146241	0.591833
PBS-LPS	miR-84	11459406	12820011	18049	17641	1575.04	1376.05	-0.194852	2.90457e-37
PBS-LPS	miR-8-5p	11459406	12820011	139	127	12.1298	9.9064	-0.292123	0.0986181
PBS-LPS	miR-87	11459406	12820011	911	892	79.498	69.5787	-0.192273	0.00465755
PBS-LPS	miR-871	11459406	12820011	173	180	15.0968	14.0405	-0.104648	0.494071
PBS-LPS	miR-87-3p	11459406	12820011	927	904	80.8942	70.5148	-0.19811	0.00330062
PBS-LPS	miR-87a	11459406	12820011	25	32	2.1816	2.4961	0.194289	0.623638
PBS-LPS	miR-87a-3p	11459406	12820011	909	891	79.3235	69.5007	-0.190721	0.00503736
PBS-LPS	miR-87b	11459406	12820011	863	853	75.3093	66.5366	-0.17868	0.0102988
PBS-LPS	miR-87b-3p	11459406	12820011	900	868	78.5381	67.7067	-0.214094	0.00180775
PBS-LPS	miR-881	11459406	12820011	385	427	33.5969	33.3073	-0.0124897	0.89998
PBS-LPS	miR-885	11459406	12820011	2541	3459	221.739	269.813	0.283094	4.68625e-14
PBS-LPS	miR-9	11459406	12820011	6079	6746	530.481	526.209	-0.0116668	0.647025
PBS-LPS	miR-92	11459406	12820011	4006	4992	349.582	389.391	0.15559	3.54408e-07
PBS-LPS	miR-928	11459406	12820011	33	0	2.8797	0.01	-8.16977	1.63848e-11	**
PBS-LPS	miR-92a	11459406	12820011	4075	5042	355.603	393.291	0.145331	1.6797e-06
PBS-LPS	miR-92b*	11459406	12820011	384	3	33.5096	0.234	-7.16192	8.273e-120	**
PBS-LPS	miR-92e-5p	11459406	12820011	0	668	0.01	52.106	12.3472	5.67513e-186	**
PBS-LPS	miR-944	11459406	12820011	72	0	6.283	0.01	-9.29531	3.14392e-24	**
PBS-LPS	miR-95	11459406	12820011	0	41	0.01	3.1981	8.32107	4.49093e-12	**
PBS-LPS	miR-96	11459406	12820011	723	830	63.0923	64.7425	0.0372491	0.613135
PBS-LPS	miR-961	11459406	12820011	0	493	0.01	38.4555	11.909	1.95075e-137	**
PBS-LPS	miR-965-5p	11459406	12820011	7	44	0.6109	3.4321	2.49008	5.52707e-07	**
PBS-LPS	miR-96-5p	11459406	12820011	671	772	58.5545	60.2184	0.0404243	0.596909
PBS-LPS	miR-967-5p	11459406	12820011	17	0	1.4835	0.01	-7.21286	2.70184e-06	**
PBS-LPS	miR-96a	11459406	12820011	74	94	6.4576	7.3323	0.183268	0.417602
PBS-LPS	miR-98	11459406	12820011	0	174	0.01	13.5725	10.4065	5.81842e-49	**
PBS-LPS	miR-981	11459406	12820011	206	174	17.9765	13.5725	-0.405426	0.00623375
PBS-LPS	miR-981-3p	11459406	12820011	212	187	18.5001	14.5866	-0.342889	0.0176691
PBS-LPS	miR-989	11459406	12820011	362	14	31.5898	1.092	-4.85441	1.23001e-97	**
PBS-LPS	miR-989-3p	11459406	12820011	1	453	0.0873	35.3354	8.66092	5.21431e-124	**
PBS-LPS	miR-993	11459406	12820011	420	429	36.6511	33.4633	-0.131277	0.184569
PBS-LPS	miR-993*	11459406	12820011	6171	6903	538.51	538.455	-0.00014602	0.994868
PBS-LPS	miR-993-5p	11459406	12820011	6153	6909	536.939	538.923	0.00532177	0.83384
PBS-LPS	miR-993a*	11459406	12820011	6134	6883	535.281	536.895	0.00434406	0.864359
PBS-LPS	miR-993b*	11459406	12820011	6169	6928	538.335	540.405	0.00553706	0.82697
PBS-LPS	miR-999-3p	11459406	12820011	0	49	0.01	3.8221	8.57822	2.71355e-14	**
PBS-LPS	miR-99a-3p	11459406	12820011	0	188	0.01	14.6646	10.5181	7.61916e-53	**
PBS-LPS	miR-99b	11459406	12820011	234	263	20.4199	20.5148	0.00668929	0.961572
PBS-LPS	miR-9a	11459406	12820011	5389	5996	470.269	467.706	-0.00788245	0.77048
PBS-LPS	miR-9a-5p	11459406	12820011	6142	6800	535.979	530.421	-0.0150389	0.553344
PBS-LPS	miR-iab-8	11459406	12820011	33	56	2.8797	4.3682	0.60112	0.0566956
PBS-LPS	miR-iab-8-5p	11459406	12820011	33	56	2.8797	4.3682	0.60112	0.0566956
PBS-LPS	miR-m01-2*	11459406	12820011	1847	1800	161.178	140.405	-0.199052	3.10106e-05
