# Supplementary material for: Lipopolysaccharide-Induced Differential Expression of miRNAs in Male and Female Rhipicephalus haemaphysaloides Ticks
Source: PLoS One. 2015 Oct 2;10(10):e0139241. doi: 10.1371/journal.pone.0139241 (PMC4592253; doi:10.1371/journal.pone.0139241)
Supplement: S8 Table — (XLSX) [file pone.0139241.s008.xlsx]

## Sheet: Sheet1
pairwise	miR-name	malePBS-total-reads	maleLPS-total-reads	malePBS-expressed	maleLPS-expressed	malePBS-std	maleLPS-std	fold-change(log2 maleLPS/malePBS)	p-value	sig-lable
malePBS-maleLPS	bantam	13918024	15286372	3262	1879	234.372	122.92	-0.931084	1.42183e-114
malePBS-maleLPS	bantam*	13918024	15286372	162	1	11.6396	0.0654	-7.47554	5.9186e-51	**
malePBS-maleLPS	bantam-5p	13918024	15286372	4818	36	346.17	2.355	-7.19961	0	**
malePBS-maleLPS	bantam-b	13918024	15286372	38	1	2.7303	0.0654	-5.38363	1.19885e-11	**
malePBS-maleLPS	let-7	13918024	15286372	47	43	3.3769	2.813	-0.26359	0.385705
malePBS-maleLPS	let-7-5p	13918024	15286372	206372	149810	14827.7	9800.23	-0.597405	0
malePBS-maleLPS	let-7a	13918024	15286372	146	480	10.49	31.4005	1.58177	4.05459e-36	**
malePBS-maleLPS	let-7b	13918024	15286372	366	214	26.2968	13.9994	-0.909522	8.20069e-14
malePBS-maleLPS	let-7b-5p	13918024	15286372	282	172	20.2615	11.2519	-0.848572	6.48714e-10
malePBS-maleLPS	let-7c	13918024	15286372	2436	1302	175.025	85.1739	-1.03908	6.61594e-103	**
malePBS-maleLPS	let-7d	13918024	15286372	26	460	1.8681	30.0922	4.00975	2.12738e-95	**
malePBS-maleLPS	let-7d-5p	13918024	15286372	729	525	52.3781	34.3443	-0.608893	1.09112e-13
malePBS-maleLPS	let-7e	13918024	15286372	20	21	1.437	1.3738	-0.0648881	0.879507
malePBS-maleLPS	let-7e-5p	13918024	15286372	259	156	18.609	10.2052	-0.866696	1.65947e-09
malePBS-maleLPS	let-7f-1*	13918024	15286372	599	0	43.0377	0.01	-12.0714	1.50883e-193	**
malePBS-maleLPS	let-7f-5p	13918024	15286372	1734	1080	124.587	70.6512	-0.818364	5.89763e-50
malePBS-maleLPS	let-7g	13918024	15286372	78	45	5.6042	2.9438	-0.928829	0.000465454
malePBS-maleLPS	let-7g-5p	13918024	15286372	101	50	7.2568	3.2709	-1.14965	2.04556e-06	**
malePBS-maleLPS	let-7h	13918024	15286372	29	21	2.0836	1.3738	-0.600906	0.145226
malePBS-maleLPS	let-7i	13918024	15286372	194	130	13.9388	8.5043	-0.712842	1.06038e-05
malePBS-maleLPS	let-7i-5p	13918024	15286372	144	105	10.3463	6.8689	-0.590964	0.00131947
malePBS-maleLPS	let-7j	13918024	15286372	27	7	1.9399	0.4579	-2.08288	0.000178187	**
malePBS-maleLPS	let-7k	13918024	15286372	29	14	2.0836	0.9158	-1.18597	0.00960558	**
malePBS-maleLPS	lsy-6	13918024	15286372	110	37	7.9034	2.4205	-1.70717	2.22011e-11	**
malePBS-maleLPS	miR-1	13918024	15286372	1207947	875771	86790.1	57291	-0.599223	0
malePBS-maleLPS	miR-10	13918024	15286372	13773	14613	989.58	955.949	-0.0498821	0.00360109
malePBS-maleLPS	miR-10*	13918024	15286372	6037	3949	433.754	258.335	-0.747636	5.1431e-145
malePBS-maleLPS	miR-100	13918024	15286372	10958	8540	787.324	558.668	-0.494968	5.0101e-126
malePBS-maleLPS	miR-1000-5p	13918024	15286372	22	0	1.5807	0.01	-7.30442	7.90688e-08	**
malePBS-maleLPS	miR-1004-3p	13918024	15286372	603	441	43.3251	28.8492	-0.586672	6.37002e-11
malePBS-maleLPS	miR-1005-3p	13918024	15286372	9304	9691	668.486	633.963	-0.0764971	0.000259553
malePBS-maleLPS	miR-100-5p	13918024	15286372	12149	9560	872.897	625.394	-0.481047	1.68591e-132
malePBS-maleLPS	miR-1007-3p	13918024	15286372	37	25	2.6584	1.6354	-0.700915	0.0591401
malePBS-maleLPS	miR-100a	13918024	15286372	7812	5871	561.287	384.068	-0.547377	3.26407e-108
malePBS-maleLPS	miR-100d	13918024	15286372	17	0	1.2214	0.01	-6.93239	3.21631e-06	**
malePBS-maleLPS	miR-101	13918024	15286372	56	34	4.0236	2.2242	-0.8552	0.00574167
malePBS-maleLPS	miR-101-3p	13918024	15286372	26	23	1.8681	1.5046	-0.312192	0.449173
malePBS-maleLPS	miR-1016-5p	13918024	15286372	33	0	2.371	0.01	-7.88935	2.27734e-11	**
malePBS-maleLPS	miR-101a-3p	13918024	15286372	36	16	2.5866	1.0467	-1.30521	0.00183183	**
malePBS-maleLPS	miR-101b	13918024	15286372	312	85	22.417	5.5605	-2.01131	1.30589e-36	**
malePBS-maleLPS	miR-101b-5p	13918024	15286372	0	34	0.01	2.2242	7.79714	2.89066e-10	**
malePBS-maleLPS	miR-101c	13918024	15286372	17	19	1.2214	1.2429	0.0251745	0.967181
malePBS-maleLPS	miR-103a-3p	13918024	15286372	14	9	1.0059	0.5888	-0.772637	0.21057
malePBS-maleLPS	miR-10-3p	13918024	15286372	5565	3656	399.841	239.167	-0.741407	6.37856e-132
malePBS-maleLPS	miR-10-5p	13918024	15286372	13649	14510	980.671	949.212	-0.0470393	0.00625312
malePBS-maleLPS	miR-107	13918024	15286372	31	17	2.2273	1.1121	-1.00201	0.0193673	*
malePBS-maleLPS	miR-10a	13918024	15286372	14799	15777	1063.3	1032.1	-0.0429684	0.00925521
malePBS-maleLPS	miR-10a-5p	13918024	15286372	13645	14517	980.383	949.669	-0.0459207	0.0076008
malePBS-maleLPS	miR-10b	13918024	15286372	8	1544	0.5748	101.005	7.45715	0	**
malePBS-maleLPS	miR-10c	13918024	15286372	31	36	2.2273	2.355	0.0804312	0.827327
malePBS-maleLPS	miR-1175	13918024	15286372	209	134	15.0165	8.766	-0.776558	8.3752e-07
malePBS-maleLPS	miR-1175-3p	13918024	15286372	229	146	16.4535	9.551	-0.784671	1.95236e-07
malePBS-maleLPS	miR-1183	13918024	15286372	0	20	0.01	1.3084	7.03166	2.49465e-06	**
malePBS-maleLPS	miR-1188-5p	13918024	15286372	0	29	0.01	1.8971	7.56765	7.35726e-09	**
malePBS-maleLPS	miR-1192	13918024	15286372	1945	1882	139.747	123.116	-0.182795	8.88944e-05
malePBS-maleLPS	miR-1196-3p	13918024	15286372	26	0	1.8681	0.01	-7.54543	4.07871e-09	**
malePBS-maleLPS	miR-1199-5p	13918024	15286372	171	0	12.2862	0.01	-10.2628	8.69518e-56	**
malePBS-maleLPS	miR-12	13918024	15286372	163	17	11.7114	1.1121	-3.39656	1.86224e-34	**
malePBS-maleLPS	miR-1206	13918024	15286372	0	63	0.01	4.1213	8.68696	2.03155e-18	**
malePBS-maleLPS	miR-1227	13918024	15286372	0	341	0.01	22.3075	11.1233	1.41205e-96	**
malePBS-maleLPS	miR-1231	13918024	15286372	14	1	1.0059	0.0654	-3.94305	0.000263016	**
malePBS-maleLPS	miR-124	13918024	15286372	843	986	60.5689	64.5019	0.0907644	0.180161
malePBS-maleLPS	miR-124-3p	13918024	15286372	692	1018	49.7197	66.5953	0.421603	2.3305e-09
malePBS-maleLPS	miR-124-5p	13918024	15286372	0	160	0.01	10.4668	10.0316	1.08862e-45	**
malePBS-maleLPS	miR-1246	13918024	15286372	18	11	1.2933	0.7196	-0.84579	0.124013
malePBS-maleLPS	miR-124a	13918024	15286372	194	4	13.9388	0.2617	-5.73505	1.66653e-56	**
malePBS-maleLPS	miR-124b	13918024	15286372	192	3	13.7951	0.1963	-6.13495	2.7204e-57	**
malePBS-maleLPS	miR-124b*	13918024	15286372	6752	7500	485.126	490.633	0.0162842	0.501374
malePBS-maleLPS	miR-124e*	13918024	15286372	31	12	2.2273	0.785	-1.50453	0.00130683	**
malePBS-maleLPS	miR-1253	13918024	15286372	48	0	3.4488	0.01	-8.42995	3.38352e-16	**
malePBS-maleLPS	miR-125a	13918024	15286372	5263	3690	378.143	241.392	-0.647556	8.99061e-99
malePBS-maleLPS	miR-125a-5p	13918024	15286372	66	2	4.7421	0.1308	-5.18009	3.59222e-19	**
malePBS-maleLPS	miR-125b-5p	13918024	15286372	5626	3933	404.224	257.288	-0.651771	1.18457e-106
malePBS-maleLPS	miR-125c	13918024	15286372	5190	3637	372.898	237.924	-0.648278	1.28191e-97
malePBS-maleLPS	miR-12-5p	13918024	15286372	2718	1753	195.286	114.677	-0.768011	1.97425e-69
malePBS-maleLPS	miR-126	13918024	15286372	11098	13347	797.383	873.131	0.130924	1.52398e-12
malePBS-maleLPS	miR-1260a	13918024	15286372	27	19	1.9399	1.2429	-0.642272	0.136181
malePBS-maleLPS	miR-1260b	13918024	15286372	157	0	11.2803	0.01	-10.1396	2.78912e-51	**
malePBS-maleLPS	miR-1261	13918024	15286372	88	16	6.3227	1.0467	-2.59469	5.33904e-15	**
malePBS-maleLPS	miR-126-3p	13918024	15286372	95	0	6.8257	0.01	-9.41483	2.52027e-31	**
malePBS-maleLPS	miR-1269a	13918024	15286372	0	18	0.01	1.1775	6.87958	9.10537e-06	**
malePBS-maleLPS	miR-126b	13918024	15286372	24	20	1.7244	1.3084	-0.398291	0.361941
malePBS-maleLPS	miR-1270	13918024	15286372	19	0	1.3651	0.01	-7.09286	7.30495e-07	**
malePBS-maleLPS	miR-127-5p	13918024	15286372	16	0	1.1496	0.01	-6.84499	6.74884e-06	**
malePBS-maleLPS	miR-1276	13918024	15286372	553	0	39.7327	0.01	-11.9561	9.65364e-179	**
malePBS-maleLPS	miR-1278	13918024	15286372	0	45	0.01	2.9438	8.20154	2.33569e-13	**
malePBS-maleLPS	miR-128*	13918024	15286372	0	38	0.01	2.4859	7.95762	2.16981e-11	**
malePBS-maleLPS	miR-1285	13918024	15286372	47	0	3.3769	0.01	-8.39956	7.09968e-16	**
malePBS-maleLPS	miR-1285-3p	13918024	15286372	21	0	1.5088	0.01	-7.23726	1.65911e-07	**
malePBS-maleLPS	miR-1286	13918024	15286372	0	102	0.01	6.6726	9.38211	2.20403e-29	**
malePBS-maleLPS	miR-1288	13918024	15286372	68	68	4.8858	4.4484	-0.135308	0.582513
malePBS-maleLPS	miR-1290	13918024	15286372	1533	1214	110.145	79.4171	-0.471881	1.25168e-17
malePBS-maleLPS	miR-129-5p	13918024	15286372	1	287	0.0718	18.7749	8.03061	2.9668e-79	**
malePBS-maleLPS	miR-1297	13918024	15286372	291	1	20.9081	0.0654	-8.32056	3.17594e-92	**
malePBS-maleLPS	miR-1299	13918024	15286372	5	18	0.3592	1.1775	1.71287	0.0127632	*
malePBS-maleLPS	miR-1306	13918024	15286372	94	0	6.7538	0.01	-9.39956	5.28833e-31	**
malePBS-maleLPS	miR-1306-3p	13918024	15286372	166	265	11.927	17.3357	0.539515	0.000136894
malePBS-maleLPS	miR-130c	13918024	15286372	18	0	1.2933	0.01	-7.01491	1.53281e-06	**
malePBS-maleLPS	miR-1322	13918024	15286372	2531	4	181.851	0.2617	-9.44062	0	**
malePBS-maleLPS	miR-1329	13918024	15286372	0	291	0.01	19.0366	10.8946	1.61079e-82	**
malePBS-maleLPS	miR-133	13918024	15286372	917	469	65.8858	30.6809	-1.10263	9.61426e-44	**
malePBS-maleLPS	miR-1330	13918024	15286372	0	17	0.01	1.1121	6.79714	1.73957e-05	**
malePBS-maleLPS	miR-133-3p	13918024	15286372	958	490	68.8316	32.0547	-1.10254	1.28932e-45	**
malePBS-maleLPS	miR-133-5p	13918024	15286372	0	620	0.01	40.559	11.9858	5.13721e-175	**
malePBS-maleLPS	miR-133a	13918024	15286372	926	473	66.5324	30.9426	-1.10446	2.85575e-44	**
malePBS-maleLPS	miR-133a-3p	13918024	15286372	917	468	65.8858	30.6155	-1.10571	6.19954e-44	**
malePBS-maleLPS	miR-133b	13918024	15286372	920	468	66.1013	30.6155	-1.11042	2.29798e-44	**
malePBS-maleLPS	miR-133b-3p	13918024	15286372	293	0	21.0518	0.01	-11.0397	4.68878e-95	**
malePBS-maleLPS	miR-133b-5p	13918024	15286372	0	33	0.01	2.1588	7.75409	5.52256e-10	**
malePBS-maleLPS	miR-134	13918024	15286372	37	56	2.6584	3.6634	0.462625	0.130819
malePBS-maleLPS	miR-1354	13918024	15286372	1	32	0.0718	2.0934	4.86572	1.76482e-08	**
malePBS-maleLPS	miR-1357	13918024	15286372	252	189	18.106	12.364	-0.550322	6.71483e-05
malePBS-maleLPS	miR-1358	13918024	15286372	19	0	1.3651	0.01	-7.09286	7.30495e-07	**
malePBS-maleLPS	miR-135b	13918024	15286372	188	0	13.5077	0.01	-10.3996	2.93412e-61	**
malePBS-maleLPS	miR-1367*	13918024	15286372	0	29	0.01	1.8971	7.56765	7.35726e-09	**
malePBS-maleLPS	miR-1369	13918024	15286372	18	2	1.2933	0.1308	-3.30562	9.65677e-05	**
malePBS-maleLPS	miR-1375	13918024	15286372	430	427	30.8952	27.9334	-0.145392	0.13994
malePBS-maleLPS	miR-1376	13918024	15286372	24	0	1.7244	0.01	-7.42995	1.79582e-08	**
malePBS-maleLPS	miR-1382	13918024	15286372	686	691	49.2886	45.2037	-0.124813	0.108306
malePBS-maleLPS	miR-1388	13918024	15286372	0	106	0.01	6.9343	9.43761	1.65441e-30	**
malePBS-maleLPS	miR-1390	13918024	15286372	0	233	0.01	15.2423	10.5739	3.26122e-66	**
malePBS-maleLPS	miR-1399	13918024	15286372	119	0	8.5501	0.01	-9.7398	4.74845e-39	**
malePBS-maleLPS	miR-13b*	13918024	15286372	23	26	1.6525	1.7009	0.041648	0.927741
malePBS-maleLPS	miR-13b-2-5p	13918024	15286372	196	0	14.0825	0.01	-10.4597	7.80751e-64	**
malePBS-maleLPS	miR-1-3p	13918024	15286372	1270989	922275	91319.6	60333.2	-0.597974	0
malePBS-maleLPS	miR-140	13918024	15286372	122	102	8.7656	6.6726	-0.393604	0.0416022
malePBS-maleLPS	miR-140*	13918024	15286372	82	65	5.8916	4.2522	-0.47045	0.0489474
malePBS-maleLPS	miR-1402	13918024	15286372	0	83	0.01	5.4297	9.08473	4.84117e-24	**
malePBS-maleLPS	miR-140-3p	13918024	15286372	103	89	7.4005	5.8222	-0.346058	0.0969616
malePBS-maleLPS	miR-141	13918024	15286372	80	35	5.7479	2.2896	-1.32794	2.23814e-06	**
malePBS-maleLPS	miR-141*	13918024	15286372	123	0	8.8375	0.01	-9.78749	2.44946e-40	**
malePBS-maleLPS	miR-1412	13918024	15286372	2	124	0.1437	8.1118	5.81889	2.6609e-32	**
malePBS-maleLPS	miR-1414	13918024	15286372	0	156	0.01	10.2052	9.99509	1.45028e-44	**
malePBS-maleLPS	miR-1418*	13918024	15286372	3	151	0.2155	9.8781	5.51847	2.48506e-38	**
malePBS-maleLPS	miR-1419g	13918024	15286372	1270	0	91.2486	0.01	-13.1556	0	**
malePBS-maleLPS	miR-1419g*	13918024	15286372	0	239	0.01	15.6348	10.6105	6.70682e-68	**
malePBS-maleLPS	miR-1421ai*	13918024	15286372	630	571	45.265	37.3535	-0.277153	0.000875869
malePBS-maleLPS	miR-1421h	13918024	15286372	260	1233	18.6808	80.6601	2.1103	1.36722e-132	**
malePBS-maleLPS	miR-1421l	13918024	15286372	0	16	0.01	1.0467	6.7097	3.32342e-05	**
malePBS-maleLPS	miR-1421m	13918024	15286372	40	0	2.874	0.01	-8.16692	1.27155e-13	**
malePBS-maleLPS	miR-1421v*	13918024	15286372	59	0	4.2391	0.01	-8.72761	9.74521e-20	**
malePBS-maleLPS	miR-1421w	13918024	15286372	130	157	9.3404	10.2706	0.136964	0.425857
malePBS-maleLPS	miR-1422f*	13918024	15286372	1970	1763	141.543	115.332	-0.295455	4.02467e-10
malePBS-maleLPS	miR-142-5p	13918024	15286372	8	65	0.5748	4.2522	2.88708	2.56144e-11	**
malePBS-maleLPS	miR-143	13918024	15286372	43	39	3.0895	2.5513	-0.276141	0.3859
malePBS-maleLPS	miR-143-3p	13918024	15286372	49	42	3.5206	2.7475	-0.357702	0.23789
malePBS-maleLPS	miR-1434	13918024	15286372	0	68	0.01	4.4484	8.79714	7.98192e-20	**
malePBS-maleLPS	miR-144	13918024	15286372	61	44	4.3828	2.8784	-0.606586	0.032639
malePBS-maleLPS	miR-1464	13918024	15286372	234	275	16.8127	17.9899	0.0976357	0.448523
malePBS-maleLPS	miR-1472	13918024	15286372	19	3	1.3651	0.1963	-2.79787	0.000211733	**
malePBS-maleLPS	miR-1478	13918024	15286372	19	24	1.3651	1.57	0.201758	0.659324
malePBS-maleLPS	miR-1489	13918024	15286372	22	0	1.5807	0.01	-7.30442	7.90688e-08	**
malePBS-maleLPS	miR-148a*	13918024	15286372	29	33	2.0836	2.1588	0.0511513	0.896504
malePBS-maleLPS	miR-148a-3p	13918024	15286372	3	29	0.2155	1.8971	3.13804	4.83945e-06	**
malePBS-maleLPS	miR-1491	13918024	15286372	426	589	30.6078	38.5311	0.332124	0.00027914
malePBS-maleLPS	miR-1493	13918024	15286372	96	0	6.8975	0.01	-9.42993	1.20109e-31	**
malePBS-maleLPS	miR-149-3p	13918024	15286372	0	682	0.01	44.6149	12.1233	1.90463e-192	**
malePBS-maleLPS	miR-1497f	13918024	15286372	63	80	4.5265	5.2334	0.209353	0.392625
malePBS-maleLPS	miR-1497h	13918024	15286372	62	72	4.4547	4.7101	0.0804294	0.752594
malePBS-maleLPS	miR-152-5p	13918024	15286372	0	180	0.01	11.7752	10.2015	2.59419e-51	**
malePBS-maleLPS	miR-153	13918024	15286372	17	5	1.2214	0.3271	-1.90073	0.00548274	**
malePBS-maleLPS	miR-1553	13918024	15286372	340	0	24.4288	0.01	-11.2544	3.49252e-110	**
malePBS-maleLPS	miR-1554	13918024	15286372	37	10	2.6584	0.6542	-2.02275	1.53159e-05	**
malePBS-maleLPS	miR-1557	13918024	15286372	30	0	2.1555	0.01	-7.75188	2.10397e-10	**
malePBS-maleLPS	miR-1559	13918024	15286372	76	0	5.4605	0.01	-9.09289	3.28844e-25	**
malePBS-maleLPS	miR-1562	13918024	15286372	19	0	1.3651	0.01	-7.09286	7.30495e-07	**
malePBS-maleLPS	miR-1572	13918024	15286372	18	9	1.2933	0.5888	-1.13521	0.0501111
malePBS-maleLPS	miR-1582	13918024	15286372	4	96	0.2874	6.2801	4.44966	2.36183e-22	**
malePBS-maleLPS	miR-1584	13918024	15286372	113	146	8.119	9.551	0.23435	0.195864
malePBS-maleLPS	miR-1591	13918024	15286372	0	672	0.01	43.9607	12.102	1.23381e-189	**
malePBS-maleLPS	miR-1597	13918024	15286372	29364	666	2109.78	43.5682	-5.59767	0	**
malePBS-maleLPS	miR-16*	13918024	15286372	33	58	2.371	3.7942	0.6783	0.0297892
malePBS-maleLPS	miR-1603	13918024	15286372	15	0	1.0777	0.01	-6.75181	1.41612e-05	**
malePBS-maleLPS	miR-1611	13918024	15286372	22	19	1.5807	1.2429	-0.346853	0.44264
malePBS-maleLPS	miR-1623	13918024	15286372	0	29	0.01	1.8971	7.56765	7.35726e-09	**
malePBS-maleLPS	miR-1629	13918024	15286372	18	18	1.2933	1.1775	-0.13533	0.774041
malePBS-maleLPS	miR-1631	13918024	15286372	18	2	1.2933	0.1308	-3.30562	9.65677e-05	**
malePBS-maleLPS	miR-1653	13918024	15286372	622	8	44.6903	0.5233	-6.41618	2.02733e-185	**
malePBS-maleLPS	miR-1665	13918024	15286372	0	62	0.01	4.0559	8.66388	3.88124e-18	**
malePBS-maleLPS	miR-1669	13918024	15286372	1572	6191	112.947	405.001	1.84228	0	**
malePBS-maleLPS	miR-1670	13918024	15286372	0	70	0.01	4.5792	8.83895	2.18685e-20	**
malePBS-maleLPS	miR-1671	13918024	15286372	0	34	0.01	2.2242	7.79714	2.89066e-10	**
malePBS-maleLPS	miR-1673	13918024	15286372	16	0	1.1496	0.01	-6.84499	6.74884e-06	**
malePBS-maleLPS	miR-1676	13918024	15286372	1127	0	80.9741	0.01	-12.9832	0	**
malePBS-maleLPS	miR-1683	13918024	15286372	102	98	7.3286	6.4109	-0.193011	0.343372
malePBS-maleLPS	miR-1688	13918024	15286372	103	102	7.4005	6.6726	-0.149374	0.457284
malePBS-maleLPS	miR-1689	13918024	15286372	22	0	1.5807	0.01	-7.30442	7.90688e-08	**
malePBS-maleLPS	miR-1690*	13918024	15286372	217	0	15.5913	0.01	-10.6065	1.35903e-70	**
malePBS-maleLPS	miR-1692	13918024	15286372	24	29	1.7244	1.8971	0.137701	0.738307
malePBS-maleLPS	miR-1694	13918024	15286372	64	92	4.5984	6.0184	0.388248	0.0983174
malePBS-maleLPS	miR-1699	13918024	15286372	211	188	15.1602	12.2985	-0.301806	0.0367786
malePBS-maleLPS	miR-1700	13918024	15286372	283	0	20.3333	0.01	-10.9896	7.75829e-92	**
malePBS-maleLPS	miR-1701	13918024	15286372	8	970	0.5748	63.4552	6.78653	1.11598e-256	**
malePBS-maleLPS	miR-1709	13918024	15286372	0	30	0.01	1.9625	7.61655	3.85099e-09	**
malePBS-maleLPS	miR-1712	13918024	15286372	11	17	0.7903	1.1121	0.492814	0.389088
malePBS-maleLPS	miR-1719	13918024	15286372	23	3	1.6525	0.1963	-3.07352	1.76582e-05	**
malePBS-maleLPS	miR-17-3p	13918024	15286372	110	10	7.9034	0.6542	-3.59467	7.95407e-25	**
malePBS-maleLPS	miR-1742	13918024	15286372	322	313	23.1355	20.4758	-0.176188	0.123656
malePBS-maleLPS	miR-1746	13918024	15286372	465	410	33.4099	26.8213	-0.316897	0.00116829
malePBS-maleLPS	miR-1749	13918024	15286372	14	19	1.0059	1.2429	0.305223	0.560484
malePBS-maleLPS	miR-1749*	13918024	15286372	108	0	7.7597	0.01	-9.59986	1.64865e-35	**
malePBS-maleLPS	miR-1750	13918024	15286372	88	89	6.3227	5.8222	-0.118976	0.581358
malePBS-maleLPS	miR-1752	13918024	15286372	0	29	0.01	1.8971	7.56765	7.35726e-09	**
malePBS-maleLPS	miR-1755	13918024	15286372	21611	20881	1552.73	1365.99	-0.184867	8.14397e-40
malePBS-maleLPS	miR-1767	13918024	15286372	30	3	2.1555	0.1963	-3.45689	1.96836e-07	**
malePBS-maleLPS	miR-1770	13918024	15286372	40	55	2.874	3.598	0.324135	0.283088
malePBS-maleLPS	miR-1772*	13918024	15286372	30	0	2.1555	0.01	-7.75188	2.10397e-10	**
malePBS-maleLPS	miR-1777	13918024	15286372	83	77	5.9635	5.0372	-0.243537	0.285315
malePBS-maleLPS	miR-1779	13918024	15286372	0	375	0.01	24.5317	11.2604	3.89906e-106	**
malePBS-maleLPS	miR-1783	13918024	15286372	19	29	1.3651	1.8971	0.474789	0.270182
malePBS-maleLPS	miR-1788	13918024	15286372	0	18	0.01	1.1775	6.87958	9.10537e-06	**
malePBS-maleLPS	miR-1788-3p	13918024	15286372	59	0	4.2391	0.01	-8.72761	9.74521e-20	**
malePBS-maleLPS	miR-1799	13918024	15286372	12344	9569	886.908	625.982	-0.502662	1.03138e-145
malePBS-maleLPS	miR-1801	13918024	15286372	19	14	1.3651	0.9158	-0.575902	0.257682
malePBS-maleLPS	miR-1805	13918024	15286372	22	0	1.5807	0.01	-7.30442	7.90688e-08	**
malePBS-maleLPS	miR-181a-5p	13918024	15286372	188	9	13.5077	0.5888	-4.51986	9.69025e-49	**
malePBS-maleLPS	miR-181b*	13918024	15286372	5	553	0.3592	36.176	6.6541	3.91207e-146	**
malePBS-maleLPS	miR-181b-1-3p	13918024	15286372	28	0	2.0118	0.01	-7.65234	9.26363e-10	**
malePBS-maleLPS	miR-181b-3p	13918024	15286372	15	18	1.0777	1.1775	0.127771	0.811562
malePBS-maleLPS	miR-182	13918024	15286372	26	6	1.8681	0.3925	-2.25081	0.000114252	**
malePBS-maleLPS	miR-1821	13918024	15286372	22	0	1.5807	0.01	-7.30442	7.90688e-08	**
malePBS-maleLPS	miR-1835	13918024	15286372	0	782	0.01	51.1567	12.3207	1.46363e-220	**
malePBS-maleLPS	miR-183-5p	13918024	15286372	21	23	1.5088	1.5046	-0.00402159	0.985236
malePBS-maleLPS	miR-184	13918024	15286372	12888	7799	925.994	510.193	-0.859959	0
malePBS-maleLPS	miR-184*	13918024	15286372	891	3	64.0177	0.1963	-8.34927	2.66791e-280	**
malePBS-maleLPS	miR-1841	13918024	15286372	84	58	6.0353	3.7942	-0.66963	0.0061546
malePBS-maleLPS	miR-1842	13918024	15286372	638	804	45.8398	52.5959	0.19835	0.00942702
malePBS-maleLPS	miR-1843	13918024	15286372	525	0	37.7209	0.01	-11.8811	9.93275e-170	**
malePBS-maleLPS	miR-184-3p	13918024	15286372	12370	7436	888.776	486.446	-0.869538	0
malePBS-maleLPS	miR-1844	13918024	15286372	45	10	3.2332	0.6542	-2.30516	2.11754e-07	**
malePBS-maleLPS	miR-184-5p	13918024	15286372	0	683	0.01	44.6803	12.1254	9.96937e-193	**
malePBS-maleLPS	miR-184b	13918024	15286372	2851	920	204.842	60.1843	-1.76705	1.15167e-268	**
malePBS-maleLPS	miR-1890	13918024	15286372	0	983	0.01	64.3056	12.6507	4.52404e-277	**
malePBS-maleLPS	miR-1894-3p	13918024	15286372	24	0	1.7244	0.01	-7.42995	1.79582e-08	**
malePBS-maleLPS	miR-190	13918024	15286372	165	87	11.8551	5.6913	-1.05868	1.31852e-08	**
malePBS-maleLPS	miR-190-3p	13918024	15286372	15	0	1.0777	0.01	-6.75181	1.41612e-05	**
malePBS-maleLPS	miR-1905	13918024	15286372	0	337	0.01	22.0458	11.1063	1.88115e-95	**
malePBS-maleLPS	miR-190-5p	13918024	15286372	140	81	10.0589	5.2988	-0.924735	2.89623e-06
malePBS-maleLPS	miR-1907	13918024	15286372	62	59	4.4547	3.8596	-0.206877	0.429338
malePBS-maleLPS	miR-191*	13918024	15286372	453	633	32.5477	41.4094	0.347403	8.48296e-05
malePBS-maleLPS	miR-1931	13918024	15286372	71	68	5.1013	4.4484	-0.197578	0.418451
malePBS-maleLPS	miR-194*	13918024	15286372	0	47	0.01	3.0746	8.26425	6.39922e-14	**
malePBS-maleLPS	miR-1942	13918024	15286372	20	0	1.437	0.01	-7.16692	3.48134e-07	**
malePBS-maleLPS	miR-1948-3p	13918024	15286372	96	0	6.8975	0.01	-9.42993	1.20109e-31	**
malePBS-maleLPS	miR-1957	13918024	15286372	170	319	12.2144	20.8683	0.77273	8.67321e-09
malePBS-maleLPS	miR-1958	13918024	15286372	19	3	1.3651	0.1963	-2.79787	0.000211733	**
malePBS-maleLPS	miR-196b-3p	13918024	15286372	19492	15203	1400.49	994.546	-0.493818	1.19651e-221
malePBS-maleLPS	miR-1970	13918024	15286372	25	1	1.7962	0.0654	-4.77951	1.25031e-07	**
malePBS-maleLPS	miR-199	13918024	15286372	102	72	7.3286	4.7101	-0.63778	0.00382504
malePBS-maleLPS	miR-199*	13918024	15286372	303	322	21.7703	21.0645	-0.0475476	0.679002
malePBS-maleLPS	miR-1993	13918024	15286372	5	123	0.3592	8.0464	4.48548	1.94479e-28	**
malePBS-maleLPS	miR-199a*	13918024	15286372	85	54	6.1072	3.5326	-0.789781	0.0014568
malePBS-maleLPS	miR-199a-3p	13918024	15286372	78	59	5.6042	3.8596	-0.538057	0.0299988
malePBS-maleLPS	miR-199a-5p	13918024	15286372	63	23	4.5265	1.5046	-1.58902	1.60915e-06	**
malePBS-maleLPS	miR-199b	13918024	15286372	0	67	0.01	4.383	8.77577	1.52493e-19	**
malePBS-maleLPS	miR-199b-5p	13918024	15286372	78	40	5.6042	2.6167	-1.09876	5.81179e-05	**
malePBS-maleLPS	miR-1a	13918024	15286372	162	133	11.6396	8.7006	-0.419855	0.012654
malePBS-maleLPS	miR-1a*	13918024	15286372	3	17	0.2155	1.1121	2.36753	0.00298875	**
malePBS-maleLPS	miR-1a-3p	13918024	15286372	50791	30623	3649.3	2003.29	-0.865249	0
malePBS-maleLPS	miR-1b	13918024	15286372	148	115	10.6337	7.523	-0.499264	0.0051927
malePBS-maleLPS	miR-1b-3p	13918024	15286372	477	347	34.2721	22.7	-0.594342	4.1035e-09
malePBS-maleLPS	miR-1c	13918024	15286372	4785	5504	343.799	360.059	0.06667	0.019365
malePBS-maleLPS	miR-2001	13918024	15286372	985	585	70.7715	38.2694	-0.886977	3.67397e-33
malePBS-maleLPS	miR-200a	13918024	15286372	378	544	27.159	35.5873	0.389932	4.93684e-05
malePBS-maleLPS	miR-200b	13918024	15286372	800	2	57.4794	0.1308	-8.77954	2.68658e-253	**
malePBS-maleLPS	miR-200c	13918024	15286372	14	1	1.0059	0.0654	-3.94305	0.000263016	**
malePBS-maleLPS	miR-2012	13918024	15286372	0	151	0.01	9.8781	9.94809	3.69124e-43	**
malePBS-maleLPS	miR-2013	13918024	15286372	507	5	36.4276	0.3271	-6.79916	7.10938e-154	**
malePBS-maleLPS	miR-2014	13918024	15286372	49	83	3.5206	5.4297	0.625051	0.0153256
malePBS-maleLPS	miR-2015*	13918024	15286372	101	0	7.2568	0.01	-9.50319	2.95273e-33	**
malePBS-maleLPS	miR-2016	13918024	15286372	14	0	1.0059	0.01	-6.65234	2.97146e-05	**
malePBS-maleLPS	miR-202-3p	13918024	15286372	0	20	0.01	1.3084	7.03166	2.49465e-06	**
malePBS-maleLPS	miR-2025	13918024	15286372	0	35	0.01	2.2896	7.83895	1.51305e-10	**
malePBS-maleLPS	miR-203	13918024	15286372	53	33	3.808	2.1588	-0.818804	0.00963362
malePBS-maleLPS	miR-2032a	13918024	15286372	16481	0	1184.15	0.01	-16.8535	0	**
malePBS-maleLPS	miR-2033	13918024	15286372	18	0	1.2933	0.01	-7.01491	1.53281e-06	**
malePBS-maleLPS	miR-203-3p	13918024	15286372	67	17	4.8139	1.1121	-2.11392	1.76402e-09	**
malePBS-maleLPS	miR-2039	13918024	15286372	15	164	1.0777	10.7285	3.31542	3.81436e-30	**
malePBS-maleLPS	miR-2049*	13918024	15286372	98	67	7.0412	4.383	-0.683903	0.00256549
malePBS-maleLPS	miR-2051*	13918024	15286372	0	39	0.01	2.5513	7.99509	1.13574e-11	**
malePBS-maleLPS	miR-206	13918024	15286372	27939	20328	2007.4	1329.81	-0.594104	0
malePBS-maleLPS	miR-206-3p	13918024	15286372	61	33	4.3828	2.1588	-1.02162	0.000817249	**
malePBS-maleLPS	miR-2066	13918024	15286372	27	0	1.9399	0.01	-7.59984	1.9438e-09	**
malePBS-maleLPS	miR-2072*	13918024	15286372	23	0	1.6525	0.01	-7.36851	3.7682e-08	**
malePBS-maleLPS	miR-20a	13918024	15286372	256	209	18.3934	13.6723	-0.427932	0.00141892
malePBS-maleLPS	miR-21	13918024	15286372	74	58	5.3168	3.7942	-0.486762	0.0536762
malePBS-maleLPS	miR-21*	13918024	15286372	9	213	0.6466	13.934	4.42959	5.80374e-48	**
malePBS-maleLPS	miR-210	13918024	15286372	177	103	12.7173	6.738	-0.9164	1.76961e-07
malePBS-maleLPS	miR-210-3p	13918024	15286372	160	25	11.4959	1.6354	-2.8134	2.13916e-28	**
malePBS-maleLPS	miR-210-5p	13918024	15286372	80	0	5.7479	0.01	-9.16689	1.69632e-26	**
malePBS-maleLPS	miR-210b	13918024	15286372	44	14	3.1614	0.9158	-1.78746	1.38141e-05	**
malePBS-maleLPS	miR-211*	13918024	15286372	92	91	6.6101	5.953	-0.151055	0.47741
malePBS-maleLPS	miR-2110	13918024	15286372	0	17	0.01	1.1121	6.79714	1.73957e-05	**
malePBS-maleLPS	miR-212	13918024	15286372	0	49	0.01	3.2055	8.32441	1.75323e-14	**
malePBS-maleLPS	miR-2126	13918024	15286372	448	701	32.1885	45.8578	0.510622	3.45457e-09
malePBS-maleLPS	miR-2130	13918024	15286372	0	63028	0.01	4123.15	18.6534	0	**
malePBS-maleLPS	miR-2131	13918024	15286372	29	0	2.0836	0.01	-7.70293	4.4148e-10	**
malePBS-maleLPS	miR-2136	13918024	15286372	278	13	19.9741	0.8504	-4.55385	1.00216e-71	**
malePBS-maleLPS	miR-2137	13918024	15286372	35	48	2.5147	3.1401	0.320424	0.32217
malePBS-maleLPS	miR-214	13918024	15286372	14222	20012	1021.84	1309.14	0.357449	2.81003e-114
malePBS-maleLPS	miR-214-3p	13918024	15286372	4307	3067	309.455	200.636	-0.625147	2.37306e-76
malePBS-maleLPS	miR-2147a	13918024	15286372	167	8	11.9988	0.5233	-4.51911	1.92804e-43	**
malePBS-maleLPS	miR-2147c	13918024	15286372	0	27	0.01	1.7663	7.46459	2.68537e-08	**
malePBS-maleLPS	miR-2152	13918024	15286372	385	0	27.662	0.01	-11.4337	1.14541e-124	**
malePBS-maleLPS	miR-21-5p	13918024	15286372	84	66	6.0353	4.3176	-0.483196	0.0411165
malePBS-maleLPS	miR-216	13918024	15286372	17	0	1.2214	0.01	-6.93239	3.21631e-06	**
malePBS-maleLPS	miR-216a	13918024	15286372	31	12	2.2273	0.785	-1.50453	0.00130683	**
malePBS-maleLPS	miR-217	13918024	15286372	109	160	7.8316	10.4668	0.418441	0.0190787
malePBS-maleLPS	miR-218*	13918024	15286372	19	0	1.3651	0.01	-7.09286	7.30495e-07	**
malePBS-maleLPS	miR-2183	13918024	15286372	0	84	0.01	5.4951	9.102	2.534e-24	**
malePBS-maleLPS	miR-2185	13918024	15286372	16	0	1.1496	0.01	-6.84499	6.74884e-06	**
malePBS-maleLPS	miR-219	13918024	15286372	24	23	1.7244	1.5046	-0.196714	0.637934
malePBS-maleLPS	miR-219-1*	13918024	15286372	28	26	2.0118	1.7009	-0.242189	0.536209
malePBS-maleLPS	miR-219-2-3p	13918024	15286372	9	43	0.6466	2.813	2.12116	6.08241e-06	**
malePBS-maleLPS	miR-219-5p	13918024	15286372	48	13	3.4488	0.8504	-2.01988	8.08498e-07	**
malePBS-maleLPS	miR-2201	13918024	15286372	28	17	2.0118	1.1121	-0.8552	0.0517585
malePBS-maleLPS	miR-2201*	13918024	15286372	71	3	5.1013	0.1963	-4.69973	1.34499e-19	**
malePBS-maleLPS	miR-2207-5p	13918024	15286372	30	39	2.1555	2.5513	0.24321	0.494612
malePBS-maleLPS	miR-2209b-3p	13918024	15286372	22	0	1.5807	0.01	-7.30442	7.90688e-08	**
malePBS-maleLPS	miR-221	13918024	15286372	36	6	2.5866	0.3925	-2.72029	3.59172e-07	**
malePBS-maleLPS	miR-2211-3p	13918024	15286372	146	0	10.49	0.01	-10.0348	9.68378e-48	**
malePBS-maleLPS	miR-2217-5p	13918024	15286372	0	23	0.01	1.5046	7.23324	3.57749e-07	**
malePBS-maleLPS	miR-222	13918024	15286372	19	10	1.3651	0.6542	-1.0612	0.0563551
malePBS-maleLPS	miR-2220-3p	13918024	15286372	0	515	0.01	33.6901	11.7181	1.70148e-145	**
malePBS-maleLPS	miR-222-3p	13918024	15286372	18	5	1.2933	0.3271	-1.98325	0.00325703	**
malePBS-maleLPS	miR-2226	13918024	15286372	0	185	0.01	12.1023	10.2411	1.01925e-52	**
malePBS-maleLPS	miR-2228	13918024	15286372	717	0	51.5159	0.01	-12.3308	1.57727e-231	**
malePBS-maleLPS	miR-2230*	13918024	15286372	0	129	0.01	8.4389	9.72091	5.65373e-37	**
malePBS-maleLPS	miR-2237b	13918024	15286372	123	0	8.8375	0.01	-9.78749	2.44946e-40	**
malePBS-maleLPS	miR-22-3p	13918024	15286372	1	59	0.0718	3.8596	5.74832	8.0096e-16	**
malePBS-maleLPS	miR-2248	13918024	15286372	19	0	1.3651	0.01	-7.09286	7.30495e-07	**
malePBS-maleLPS	miR-2253a	13918024	15286372	18	0	1.2933	0.01	-7.01491	1.53281e-06	**
malePBS-maleLPS	miR-2253b	13918024	15286372	18	0	1.2933	0.01	-7.01491	1.53281e-06	**
malePBS-maleLPS	miR-2256	13918024	15286372	17	0	1.2214	0.01	-6.93239	3.21631e-06	**
malePBS-maleLPS	miR-2284f	13918024	15286372	136	0	9.7715	0.01	-9.93244	1.60233e-44	**
malePBS-maleLPS	miR-2284i	13918024	15286372	0	201	0.01	13.149	10.3607	3.2358e-57	**
malePBS-maleLPS	miR-2284p	13918024	15286372	741	549	53.2403	35.9143	-0.56796	1.9807e-12
malePBS-maleLPS	miR-2284u	13918024	15286372	824	7	59.2038	0.4579	-7.01451	3.31544e-251	**
malePBS-maleLPS	miR-2287	13918024	15286372	97	0	6.9694	0.01	-9.44489	5.72409e-32	**
malePBS-maleLPS	miR-2290	13918024	15286372	518	562	37.2179	36.7648	-0.0176715	0.83921
malePBS-maleLPS	miR-2294	13918024	15286372	24	331	1.7244	21.6533	3.65042	2.34312e-64	**
malePBS-maleLPS	miR-2303	13918024	15286372	40	81	2.874	5.2988	0.882606	0.00122668
malePBS-maleLPS	miR-2304	13918024	15286372	943	17	67.7539	1.1121	-5.92895	5.9741e-273	**
malePBS-maleLPS	miR-2305	13918024	15286372	23	0	1.6525	0.01	-7.36851	3.7682e-08	**
malePBS-maleLPS	miR-2310	13918024	15286372	25	0	1.7962	0.01	-7.4888	8.55841e-09	**
malePBS-maleLPS	miR-2321	13918024	15286372	0	133	0.01	8.7006	9.76497	4.24385e-38	**
malePBS-maleLPS	miR-2325a	13918024	15286372	1	228	0.0718	14.9152	7.69858	9.14166e-63	**
malePBS-maleLPS	miR-2339	13918024	15286372	123	1	8.8375	0.0654	-7.0782	1.61431e-38	**
malePBS-maleLPS	miR-2341	13918024	15286372	14	0	1.0059	0.01	-6.65234	2.97146e-05	**
malePBS-maleLPS	miR-2342	13918024	15286372	18	13	1.2933	0.8504	-0.604843	0.250072
malePBS-maleLPS	miR-2343	13918024	15286372	15	0	1.0777	0.01	-6.75181	1.41612e-05	**
malePBS-maleLPS	miR-2359	13918024	15286372	63	36	4.5265	2.355	-0.942669	0.00146212
malePBS-maleLPS	miR-2361	13918024	15286372	39	1	2.8021	0.0654	-5.42107	5.85306e-12	**
malePBS-maleLPS	miR-2365	13918024	15286372	17	6575	1.2214	430.122	8.46007	0	**
malePBS-maleLPS	miR-2368	13918024	15286372	28	11	2.0118	0.7196	-1.48322	0.00253293	**
malePBS-maleLPS	miR-2371	13918024	15286372	722	1010	51.8752	66.0719	0.348992	6.10438e-07
malePBS-maleLPS	miR-2372	13918024	15286372	120	117	8.6219	7.6539	-0.171811	0.358404
malePBS-maleLPS	miR-2381	13918024	15286372	0	56	0.01	3.6634	8.51704	1.88727e-16	**
malePBS-maleLPS	miR-2383	13918024	15286372	6	23	0.4311	1.5046	1.80329	0.00330871	**
malePBS-maleLPS	miR-2386	13918024	15286372	82	0	5.8916	0.01	-9.20252	3.85271e-27	**
malePBS-maleLPS	miR-2388	13918024	15286372	0	28	0.01	1.8317	7.51704	1.40559e-08	**
malePBS-maleLPS	miR-2399	13918024	15286372	0	73	0.01	4.7755	8.89951	3.13609e-21	**
malePBS-maleLPS	miR-239b	13918024	15286372	88	0	6.3227	0.01	-9.3044	4.5138e-29	**
malePBS-maleLPS	miR-23a	13918024	15286372	15	9	1.0777	0.5888	-0.872106	0.150594
malePBS-maleLPS	miR-2408	13918024	15286372	22	0	1.5807	0.01	-7.30442	7.90688e-08	**
malePBS-maleLPS	miR-2414	13918024	15286372	516	542	37.0742	35.4564	-0.0643695	0.467361
malePBS-maleLPS	miR-2419	13918024	15286372	65	0	4.6702	0.01	-8.86734	1.14174e-21	**
malePBS-maleLPS	miR-242	13918024	15286372	219	293	15.735	19.1674	0.284677	0.0269336
malePBS-maleLPS	miR-2421	13918024	15286372	17	15	1.2214	0.9813	-0.31577	0.536128
malePBS-maleLPS	miR-2422	13918024	15286372	110	233	7.9034	15.2423	0.947535	5.06913e-09
malePBS-maleLPS	miR-2423	13918024	15286372	2	22	0.1437	1.4392	3.32414	5.10192e-05	**
malePBS-maleLPS	miR-2429	13918024	15286372	0	223	0.01	14.5882	10.5106	2.1126e-63	**
malePBS-maleLPS	miR-2434	13918024	15286372	78	0	5.6042	0.01	-9.13036	7.46877e-26	**
malePBS-maleLPS	miR-2439	13918024	15286372	599	590	43.0377	38.5965	-0.157131	0.06032
malePBS-maleLPS	miR-24-3p	13918024	15286372	16	7	1.1496	0.4579	-1.32803	0.0373035	*
malePBS-maleLPS	miR-244*	13918024	15286372	0	28	0.01	1.8317	7.51704	1.40559e-08	**
malePBS-maleLPS	miR-2444	13918024	15286372	22	3	1.5807	0.1963	-3.00943	3.30896e-05	**
malePBS-maleLPS	miR-2450a	13918024	15286372	6305	5379	453.01	351.882	-0.36445	2.3994e-42
malePBS-maleLPS	miR-2460	13918024	15286372	45	32	3.2332	2.0934	-0.627115	0.0589643
malePBS-maleLPS	miR-2461-3p	13918024	15286372	36	80	2.5866	5.2334	1.01669	0.000301368	**
malePBS-maleLPS	miR-2462	13918024	15286372	10	25	0.7185	1.6354	1.18658	0.0242099	*
malePBS-maleLPS	miR-2469	13918024	15286372	320	0	22.9918	0.01	-11.1669	9.56207e-104	**
malePBS-maleLPS	miR-2471*	13918024	15286372	1	80	0.0718	5.2334	6.18762	1.33691e-21	**
malePBS-maleLPS	miR-2475	13918024	15286372	103	0	7.4005	0.01	-9.53148	6.70629e-34	**
malePBS-maleLPS	miR-2476	13918024	15286372	3061	2406	219.931	157.395	-0.482658	6.05111e-35
malePBS-maleLPS	miR-2478	13918024	15286372	23	51	1.6525	3.3363	1.0136	0.00414281	**
malePBS-maleLPS	miR-2481	13918024	15286372	112	101	8.0471	6.6072	-0.28443	0.150321
malePBS-maleLPS	miR-2487	13918024	15286372	2913	6464	209.297	422.86	1.01463	6.9713e-234	**
malePBS-maleLPS	miR-2489-3p	13918024	15286372	315	327	22.6325	21.3916	-0.0813516	0.474047
malePBS-maleLPS	miR-2495-5p	13918024	15286372	433	424	31.1107	27.7371	-0.165594	0.0927898
malePBS-maleLPS	miR-2496-5p	13918024	15286372	2150	2276	154.476	148.891	-0.0531281	0.220577
malePBS-maleLPS	miR-25	13918024	15286372	57	63	4.0954	4.1213	0.00909512	0.977148
malePBS-maleLPS	miR-2513b	13918024	15286372	6040	4157	433.97	271.942	-0.674297	2.43785e-121
malePBS-maleLPS	miR-2514	13918024	15286372	0	19	0.01	1.2429	6.95757	4.766e-06	**
malePBS-maleLPS	miR-252	13918024	15286372	304	311	21.8422	20.3449	-0.102451	0.377812
malePBS-maleLPS	miR-2520	13918024	15286372	78	121	5.6042	7.9155	0.498172	0.016825
malePBS-maleLPS	miR-2522b	13918024	15286372	13641	1965	980.096	128.546	-2.93064	0	**
malePBS-maleLPS	miR-252-5p	13918024	15286372	20827	19906	1496.4	1302.21	-0.200543	1.08664e-44
malePBS-maleLPS	miR-2526	13918024	15286372	169	3	12.1425	0.1963	-5.95086	4.73111e-50	**
malePBS-maleLPS	miR-252a	13918024	15286372	303	309	21.7703	20.2141	-0.106999	0.358197
malePBS-maleLPS	miR-252a-5p	13918024	15286372	320	330	22.9918	21.5879	-0.0908965	0.421049
malePBS-maleLPS	miR-252b	13918024	15286372	21229	23130	1525.29	1513.11	-0.0115628	0.398963
malePBS-maleLPS	miR-2541	13918024	15286372	272	0	19.543	0.01	-10.9324	2.69366e-88	**
malePBS-maleLPS	miR-2542	13918024	15286372	21	20	1.5088	1.3084	-0.205598	0.645776
malePBS-maleLPS	miR-2543b	13918024	15286372	0	27	0.01	1.7663	7.46459	2.68537e-08	**
malePBS-maleLPS	miR-2551	13918024	15286372	0	27	0.01	1.7663	7.46459	2.68537e-08	**
malePBS-maleLPS	miR-2552	13918024	15286372	0	1601	0.01	104.734	13.3544	0	**
malePBS-maleLPS	miR-2561	13918024	15286372	531	541	38.152	35.391	-0.108376	0.218449
malePBS-maleLPS	miR-2568a*	13918024	15286372	287	243	20.6207	15.8965	-0.375384	0.00278297
malePBS-maleLPS	miR-2575	13918024	15286372	4111	4450	295.372	291.109	-0.0209756	0.501163
malePBS-maleLPS	miR-2-5p	13918024	15286372	96	24	6.8975	1.57	-2.13531	3.73477e-13	**
malePBS-maleLPS	miR-26	13918024	15286372	15	17	1.0777	1.1121	0.0453309	0.939311
malePBS-maleLPS	miR-26-1*	13918024	15286372	41	0	2.9458	0.01	-8.20252	6.05986e-14	**
malePBS-maleLPS	miR-263a	13918024	15286372	4460	4019	320.448	262.914	-0.285499	8.46556e-20
malePBS-maleLPS	miR-263a-5p	13918024	15286372	3775	3277	271.231	214.374	-0.339392	5.67868e-23
malePBS-maleLPS	miR-264	13918024	15286372	21	0	1.5088	0.01	-7.23726	1.65911e-07	**
malePBS-maleLPS	miR-2686a	13918024	15286372	286	191	20.5489	12.4948	-0.717733	7.37388e-08
malePBS-maleLPS	miR-2688	13918024	15286372	40	0	2.874	0.01	-8.16692	1.27155e-13	**
malePBS-maleLPS	miR-269	13918024	15286372	115	0	8.2627	0.01	-9.69047	9.20523e-38	**
malePBS-maleLPS	miR-2690	13918024	15286372	1364	1465	98.0024	95.837	-0.0322343	0.551983
malePBS-maleLPS	miR-2696	13918024	15286372	4211	4162	302.557	272.269	-0.152177	1.39558e-06
malePBS-maleLPS	miR-2698	13918024	15286372	162	198	11.6396	12.9527	0.154211	0.314597
malePBS-maleLPS	miR-26a	13918024	15286372	14	0	1.0059	0.01	-6.65234	2.97146e-05	**
malePBS-maleLPS	miR-26a-5p	13918024	15286372	16	12	1.1496	0.785	-0.550367	0.319203
malePBS-maleLPS	miR-270	13918024	15286372	1258	0	90.3864	0.01	-13.1419	0	**
malePBS-maleLPS	miR-2705	13918024	15286372	3203	0	230.133	0.01	-14.4902	0	**
malePBS-maleLPS	miR-2718	13918024	15286372	42	1	3.0177	0.0654	-5.52801	6.78885e-13	**
malePBS-maleLPS	miR-272	13918024	15286372	14	9	1.0059	0.5888	-0.772637	0.21057
malePBS-maleLPS	miR-273	13918024	15286372	268	354	19.2556	23.1579	0.266226	0.0224616
malePBS-maleLPS	miR-2731	13918024	15286372	61	0	4.3828	0.01	-8.77571	2.21335e-20	**
malePBS-maleLPS	miR-2733g	13918024	15286372	100	189	7.1849	12.364	0.783106	7.62097e-06
malePBS-maleLPS	miR-2733h	13918024	15286372	19	0	1.3651	0.01	-7.09286	7.30495e-07	**
malePBS-maleLPS	miR-275	13918024	15286372	19409	18123	1394.52	1185.57	-0.234196	1.08203e-55
malePBS-maleLPS	miR-275*	13918024	15286372	0	19	0.01	1.2429	6.95757	4.766e-06	**
malePBS-maleLPS	miR-2751	13918024	15286372	399	0	28.6679	0.01	-11.4852	3.57084e-129	**
malePBS-maleLPS	miR-2752	13918024	15286372	2	94	0.1437	6.1493	5.41929	4.23229e-24	**
malePBS-maleLPS	miR-2753	13918024	15286372	42	0	3.0177	0.01	-8.23731	2.88797e-14	**
malePBS-maleLPS	miR-275-3p	13918024	15286372	18578	17532	1334.82	1146.9	-0.218896	4.23824e-47
malePBS-maleLPS	miR-2754	13918024	15286372	0	198	0.01	12.9527	10.339	2.25638e-56	**
malePBS-maleLPS	miR-276	13918024	15286372	10082	8295	724.384	542.64	-0.41676	4.55298e-85
malePBS-maleLPS	miR-276*	13918024	15286372	846	533	60.7845	34.8677	-0.801812	2.02867e-24
malePBS-maleLPS	miR-2761	13918024	15286372	56	63	4.0236	4.1213	0.0346126	0.901008
malePBS-maleLPS	miR-276-5p	13918024	15286372	933	582	67.0354	38.0731	-0.816151	1.5267e-27
malePBS-maleLPS	miR-2766	13918024	15286372	34	0	2.4429	0.01	-7.93245	1.08532e-11	**
malePBS-maleLPS	miR-276a-3p	13918024	15286372	9085	7457	652.751	487.82	-0.420183	5.44959e-78
malePBS-maleLPS	miR-277-3p	13918024	15286372	0	31	0.01	2.028	7.66391	2.01571e-09	**
malePBS-maleLPS	miR-2779	13918024	15286372	69	120	4.9576	7.8501	0.663069	0.0020793
malePBS-maleLPS	miR-277a	13918024	15286372	466	351	33.4818	22.9616	-0.544154	8.01168e-08
malePBS-maleLPS	miR-277c	13918024	15286372	501	374	35.9965	24.4662	-0.557067	1.31308e-08
malePBS-maleLPS	miR-277d-3p	13918024	15286372	16	0	1.1496	0.01	-6.84499	6.74884e-06	**
malePBS-maleLPS	miR-277d-5p	13918024	15286372	125	136	8.9812	8.8968	-0.0136217	0.936363
malePBS-maleLPS	miR-278	13918024	15286372	88	59	6.3227	3.8596	-0.712089	0.00307606
malePBS-maleLPS	miR-2785	13918024	15286372	23	0	1.6525	0.01	-7.36851	3.7682e-08	**
malePBS-maleLPS	miR-278-5p	13918024	15286372	52	120	3.7362	7.8501	1.07114	3.66271e-06	**
malePBS-maleLPS	miR-2788	13918024	15286372	1730	2310	124.299	151.115	0.281829	6.99997e-10
malePBS-maleLPS	miR-2788-3p	13918024	15286372	0	163	0.01	10.6631	10.0584	1.56116e-46	**
malePBS-maleLPS	miR-2789	13918024	15286372	769	1346	55.2521	88.0523	0.672331	1.0441e-25
malePBS-maleLPS	miR-279	13918024	15286372	15189	10318	1091.32	674.98	-0.693155	5.3658424363044e-317
malePBS-maleLPS	miR-2792-5p	13918024	15286372	492	0	35.3498	0.01	-11.7875	4.1572e-159	**
malePBS-maleLPS	miR-279-3p	13918024	15286372	539	285	38.7268	18.6441	-1.05461	1.15646e-24	**
malePBS-maleLPS	miR-279a	13918024	15286372	14360	9791	1031.76	640.505	-0.687819	8.7754e-296
malePBS-maleLPS	miR-279b	13918024	15286372	203	284	14.5854	18.5786	0.349117	0.00825412
malePBS-maleLPS	miR-279b-5p	13918024	15286372	451	0	32.404	0.01	-11.662	6.53879e-146	**
malePBS-maleLPS	miR-28	13918024	15286372	16	12	1.1496	0.785	-0.550367	0.319203
malePBS-maleLPS	miR-281	13918024	15286372	545	369	39.1579	24.1391	-0.697932	4.13283e-13
malePBS-maleLPS	miR-2812	13918024	15286372	24	0	1.7244	0.01	-7.42995	1.79582e-08	**
malePBS-maleLPS	miR-281-2-5p	13918024	15286372	548	374	39.3734	24.4662	-0.686431	7.75738e-13
malePBS-maleLPS	miR-2817	13918024	15286372	2	154	0.1437	10.0743	6.13148	1.49317e-40	**
malePBS-maleLPS	miR-2820	13918024	15286372	26	3	1.8681	0.1963	-3.25044	2.6214e-06	**
malePBS-maleLPS	miR-2825	13918024	15286372	45	4	3.2332	0.2617	-3.62698	5.84726e-11	**
malePBS-maleLPS	miR-28-3p	13918024	15286372	42	24	3.0177	1.57	-0.942685	0.00951394
malePBS-maleLPS	miR-2840	13918024	15286372	29	4	2.0836	0.2617	-2.99309	1.73368e-06	**
malePBS-maleLPS	miR-2842	13918024	15286372	10	25	0.7185	1.6354	1.18658	0.0242099	*
malePBS-maleLPS	miR-2848	13918024	15286372	0	220	0.01	14.3919	10.491	1.47316e-62	**
malePBS-maleLPS	miR-285	13918024	15286372	187	156	13.4358	10.2052	-0.396778	0.0110227
malePBS-maleLPS	miR-2861	13918024	15286372	0	29	0.01	1.8971	7.56765	7.35726e-09	**
malePBS-maleLPS	miR-2888	13918024	15286372	49	25	3.5206	1.6354	-1.10618	0.00138896	**
malePBS-maleLPS	miR-2896	13918024	15286372	56	0	4.0236	0.01	-8.65234	9.00333e-19	**
malePBS-maleLPS	miR-2902	13918024	15286372	463	12	33.2662	0.785	-5.40522	9.547e-130	**
malePBS-maleLPS	miR-2941	13918024	15286372	60	0	4.311	0.01	-8.75188	4.6443e-20	**
malePBS-maleLPS	miR-2941-1*	13918024	15286372	471	372	33.841	24.3354	-0.475716	1.81762e-06
malePBS-maleLPS	miR-2944a	13918024	15286372	0	32	0.01	2.0934	7.7097	1.05508e-09	**
malePBS-maleLPS	miR-2944b*	13918024	15286372	20	0	1.437	0.01	-7.16692	3.48134e-07	**
malePBS-maleLPS	miR-297	13918024	15286372	290	227	20.8363	14.8498	-0.488656	0.000124184
malePBS-maleLPS	miR-2974	13918024	15286372	41	0	2.9458	0.01	-8.20252	6.05986e-14	**
malePBS-maleLPS	miR-2975	13918024	15286372	213	0	15.3039	0.01	-10.5797	2.63458e-69	**
malePBS-maleLPS	miR-2980	13918024	15286372	41	277	2.9458	18.1207	2.62091	9.69366e-40	**
malePBS-maleLPS	miR-299*	13918024	15286372	40	5	2.874	0.3271	-3.13526	7.65737e-09	**
malePBS-maleLPS	miR-2993	13918024	15286372	2	21	0.1437	1.3738	3.25704	9.00281e-05	**
malePBS-maleLPS	miR-2999	13918024	15286372	5	19	0.3592	1.2429	1.79085	0.00822897	**
malePBS-maleLPS	miR-29a	13918024	15286372	0	24	0.01	1.57	7.29462	1.87256e-07	**
malePBS-maleLPS	miR-29a-3p	13918024	15286372	23	12	1.6525	0.785	-1.07389	0.0335927	*
malePBS-maleLPS	miR-2a	13918024	15286372	827	639	59.4194	41.8019	-0.507366	1.95672e-11
malePBS-maleLPS	miR-2a*	13918024	15286372	2	344	0.1437	22.5037	7.29096	2.77849e-93	**
malePBS-maleLPS	miR-2a-3p	13918024	15286372	1059	639	76.0884	41.8019	-0.864108	4.68483e-34
malePBS-maleLPS	miR-2b	13918024	15286372	852	432	61.2156	28.2605	-1.11511	1.74698e-41	**
malePBS-maleLPS	miR-2b*	13918024	15286372	18	21	1.2933	1.3738	0.087115	0.860757
malePBS-maleLPS	miR-2b-2-5p	13918024	15286372	441	0	31.6855	0.01	-11.6296	1.08194e-142	**
malePBS-maleLPS	miR-2b-3p	13918024	15286372	2523	3706	181.276	242.438	0.419431	7.68231e-30
malePBS-maleLPS	miR-2b-5p	13918024	15286372	56	0	4.0236	0.01	-8.65234	9.00333e-19	**
malePBS-maleLPS	miR-2c	13918024	15286372	626	424	44.9776	27.7371	-0.69739	8.07363e-15
malePBS-maleLPS	miR-2e-5p	13918024	15286372	2	1151	0.1437	75.2958	9.03337	4.01289998865177e-319	**
malePBS-maleLPS	miR-2f	13918024	15286372	23	22	1.6525	1.4392	-0.199383	0.640589
malePBS-maleLPS	miR-3002	13918024	15286372	3631	2095	260.885	137.05	-0.928708	8.94232e-127
malePBS-maleLPS	miR-3004	13918024	15286372	5262	7783	378.071	509.146	0.429423	2.15729e-63
malePBS-maleLPS	miR-3007-3p	13918024	15286372	0	79	0.01	5.168	9.01346	6.44949e-23	**
malePBS-maleLPS	miR-3015a	13918024	15286372	17	5556	1.2214	363.461	8.21712	0	**
malePBS-maleLPS	miR-3018	13918024	15286372	3	16	0.2155	1.0467	2.28009	0.00494312	**
malePBS-maleLPS	miR-302*	13918024	15286372	2917	91	209.584	5.953	-5.13777	0	**
malePBS-maleLPS	miR-303-5p	13918024	15286372	57	38	4.0954	2.4859	-0.720236	0.0162502
malePBS-maleLPS	miR-305	13918024	15286372	2401	1259	172.51	82.3609	-1.06665	7.96176e-106	**
malePBS-maleLPS	miR-305-5p	13918024	15286372	2607	1401	187.311	91.6503	-1.03122	1.18453e-108	**
malePBS-maleLPS	miR-3063-5p	13918024	15286372	15	6	1.0777	0.3925	-1.45719	0.0308673	*
malePBS-maleLPS	miR-3065-5p	13918024	15286372	20	0	1.437	0.01	-7.16692	3.48134e-07	**
malePBS-maleLPS	miR-3066-5p	13918024	15286372	0	60	0.01	3.9251	8.61659	1.41663e-17	**
malePBS-maleLPS	miR-307	13918024	15286372	40	3	2.874	0.1963	-3.87193	2.57887e-10	**
malePBS-maleLPS	miR-3070b-3p	13918024	15286372	1374	1575	98.7209	103.033	0.0616776	0.247168
malePBS-maleLPS	miR-3074-2-3p	13918024	15286372	0	25	0.01	1.6354	7.3535	9.80147e-08	**
malePBS-maleLPS	miR-307a-3p	13918024	15286372	1	33	0.0718	2.1588	4.9101	9.50073e-09	**
malePBS-maleLPS	miR-307b-3p	13918024	15286372	107	116	7.6879	7.5885	-0.0187748	0.919534
malePBS-maleLPS	miR-309	13918024	15286372	120	110	8.6219	7.196	-0.260811	0.170341
malePBS-maleLPS	miR-3095-3p	13918024	15286372	77	9	5.5324	0.5888	-3.23206	2.64085e-16	**
malePBS-maleLPS	miR-309a	13918024	15286372	310	0	22.2733	0.01	-11.1211	1.58219e-100	**
malePBS-maleLPS	miR-309a-5p	13918024	15286372	14	3	1.0059	0.1963	-2.35735	0.00413761	**
malePBS-maleLPS	miR-30b-3p	13918024	15286372	21	13	1.5088	0.8504	-0.827188	0.102423
malePBS-maleLPS	miR-30d	13918024	15286372	40	41	2.874	2.6821	-0.099697	0.752406
malePBS-maleLPS	miR-31	13918024	15286372	15	9	1.0777	0.5888	-0.872106	0.150594
malePBS-maleLPS	miR-3101-3p	13918024	15286372	102	0	7.3286	0.01	-9.51739	1.40719e-33	**
malePBS-maleLPS	miR-3113-3p	13918024	15286372	4066	4886	292.139	319.631	0.129752	2.22532e-05
malePBS-maleLPS	miR-3115	13918024	15286372	0	27	0.01	1.7663	7.46459	2.68537e-08	**
malePBS-maleLPS	miR-3119	13918024	15286372	0	31	0.01	2.028	7.66391	2.01571e-09	**
malePBS-maleLPS	miR-3120-3p	13918024	15286372	46	0	3.3051	0.01	-8.36855	1.48974e-15	**
malePBS-maleLPS	miR-3121-3p	13918024	15286372	12901	0	926.928	0.01	-16.5002	0	**
malePBS-maleLPS	miR-3122	13918024	15286372	36	1	2.5866	0.0654	-5.30562	5.02041e-11	**
malePBS-maleLPS	miR-3125	13918024	15286372	36	105	2.5866	6.8689	1.40902	8.10006e-08	**
malePBS-maleLPS	miR-3130-3p	13918024	15286372	1214	1667	87.225	109.051	0.322195	2.75873e-09
malePBS-maleLPS	miR-3141	13918024	15286372	24	30	1.7244	1.9625	0.186598	0.645645
malePBS-maleLPS	miR-315	13918024	15286372	29255	21992	2101.95	1438.67	-0.546996	0
malePBS-maleLPS	miR-3150b-3p	13918024	15286372	388	0	27.8775	0.01	-11.4449	1.23979e-125	**
malePBS-maleLPS	miR-3152-3p	13918024	15286372	0	2227	0.01	145.685	13.8306	0	**
malePBS-maleLPS	miR-315-5p	13918024	15286372	459	288	32.9788	18.8403	-0.807717	4.10916e-14
malePBS-maleLPS	miR-3161	13918024	15286372	0	22	0.01	1.4392	7.16912	6.83475e-07	**
malePBS-maleLPS	miR-3163	13918024	15286372	755	0	54.2462	0.01	-12.4053	9.26447e-244	**
malePBS-maleLPS	miR-3164	13918024	15286372	58	0	4.1673	0.01	-8.70297	2.04485e-19	**
malePBS-maleLPS	miR-3168	13918024	15286372	249	4	17.8905	0.2617	-6.09514	8.78889e-74	**
malePBS-maleLPS	miR-317	13918024	15286372	982	699	70.556	45.727	-0.625722	9.90998e-19
malePBS-maleLPS	miR-317-3p	13918024	15286372	929	665	66.748	43.5028	-0.617616	1.98449e-17
malePBS-maleLPS	miR-3176	13918024	15286372	0	41	0.01	2.6821	8.06722	3.11165e-12	**
malePBS-maleLPS	miR-3180-3p	13918024	15286372	0	281	0.01	18.3824	10.8441	1.04346e-79	**
malePBS-maleLPS	miR-3181	13918024	15286372	939	0	67.4665	0.01	-12.72	5.52868e-303	**
malePBS-maleLPS	miR-3182	13918024	15286372	32	102	2.2992	6.6726	1.53712	1.70643e-08	**
malePBS-maleLPS	miR-3183	13918024	15286372	46525	81964	3342.79	5361.9	0.681693	0
malePBS-maleLPS	miR-3186-5p	13918024	15286372	509	0	36.5713	0.01	-11.8365	1.40281e-164	**
malePBS-maleLPS	miR-3190-3p	13918024	15286372	14	12	1.0059	0.785	-0.357722	0.528926
malePBS-maleLPS	miR-320	13918024	15286372	4	17	0.2874	1.1121	1.95215	0.00835935	**
malePBS-maleLPS	miR-3201	13918024	15286372	292	0	20.98	0.01	-11.0348	9.83853e-95	**
malePBS-maleLPS	miR-320a	13918024	15286372	17	12	1.2214	0.785	-0.637771	0.241669
malePBS-maleLPS	miR-3214	13918024	15286372	8	34	0.5748	2.2242	1.95215	0.000145554	**
malePBS-maleLPS	miR-327	13918024	15286372	20	3	1.437	0.1963	-2.87193	0.000114624	**
malePBS-maleLPS	miR-3276	13918024	15286372	45	19	3.2332	1.2429	-1.37925	0.000271635	**
malePBS-maleLPS	miR-3298	13918024	15286372	0	29	0.01	1.8971	7.56765	7.35726e-09	**
malePBS-maleLPS	miR-33	13918024	15286372	221	88	15.8787	5.7568	-1.46375	2.06231e-17	**
malePBS-maleLPS	miR-3336	13918024	15286372	35	32	2.5147	2.0934	-0.264538	0.452402
malePBS-maleLPS	miR-3337	13918024	15286372	122	0	8.7656	0.01	-9.77571	5.13973e-40	**
malePBS-maleLPS	miR-3339	13918024	15286372	1587	0	114.025	0.01	-13.4771	0	**
malePBS-maleLPS	miR-3344	13918024	15286372	15	0	1.0777	0.01	-6.75181	1.41612e-05	**
malePBS-maleLPS	miR-3363	13918024	15286372	14	12	1.0059	0.785	-0.357722	0.528926
malePBS-maleLPS	miR-3378*	13918024	15286372	146	457	10.49	29.8959	1.51093	2.41301e-32	**
malePBS-maleLPS	miR-3383	13918024	15286372	18	19	1.2933	1.2429	-0.0573467	0.897368
malePBS-maleLPS	miR-3389	13918024	15286372	64	0	4.5984	0.01	-8.84499	2.39573e-21	**
malePBS-maleLPS	miR-339	13918024	15286372	10	16	0.7185	1.0467	0.542788	0.362249
malePBS-maleLPS	miR-33a	13918024	15286372	240	117	17.2438	7.6539	-1.17181	9.63287e-14	**
malePBS-maleLPS	miR-33a-5p	13918024	15286372	221	86	15.8787	5.6259	-1.49694	5.942e-18	**
malePBS-maleLPS	miR-34	13918024	15286372	2084	1822	149.734	119.191	-0.329124	1.05439e-12
malePBS-maleLPS	miR-3407	13918024	15286372	23	0	1.6525	0.01	-7.36851	3.7682e-08	**
malePBS-maleLPS	miR-341	13918024	15286372	3039	2879	218.35	188.338	-0.213321	1.29445e-08
malePBS-maleLPS	miR-342	13918024	15286372	0	31	0.01	2.028	7.66391	2.01571e-09	**
malePBS-maleLPS	miR-3422	13918024	15286372	0	100	0.01	6.5418	9.35354	8.04462e-29	**
malePBS-maleLPS	miR-34-5p	13918024	15286372	1983	1710	142.477	111.864	-0.34898	2.09356e-13
malePBS-maleLPS	miR-3470b	13918024	15286372	77	62	5.5324	4.0559	-0.447883	0.0682174
malePBS-maleLPS	miR-3484-5p	13918024	15286372	145	131	10.4181	8.5697	-0.281776	0.104796
malePBS-maleLPS	miR-3485-3p	13918024	15286372	3256	3316	233.941	216.925	-0.108949	0.00220844
malePBS-maleLPS	miR-3488	13918024	15286372	12	16	0.8622	1.0467	0.279754	0.625828
malePBS-maleLPS	miR-3490	13918024	15286372	8542	13793	613.736	902.307	0.555999	1.36331e-176
malePBS-maleLPS	miR-3493	13918024	15286372	19	7	1.3651	0.4579	-1.5759	0.00975029	**
malePBS-maleLPS	miR-3495	13918024	15286372	14	0	1.0059	0.01	-6.65234	2.97146e-05	**
malePBS-maleLPS	miR-34a	13918024	15286372	71	230	5.1013	15.0461	1.56045	8.7348e-18	**
malePBS-maleLPS	miR-3504	13918024	15286372	475	139	34.1284	9.0931	-1.90813	2.93754e-51	**
malePBS-maleLPS	miR-3506	13918024	15286372	22	16	1.5807	1.0467	-0.594716	0.209556
malePBS-maleLPS	miR-352	13918024	15286372	930	668	66.8198	43.6991	-0.612672	3.2174e-17
malePBS-maleLPS	miR-3526	13918024	15286372	44	52	3.1614	3.4017	0.105692	0.726689
malePBS-maleLPS	miR-3530	13918024	15286372	0	73	0.01	4.7755	8.89951	3.13609e-21	**
malePBS-maleLPS	miR-3545-3p	13918024	15286372	8	79	0.5748	5.168	3.16847	1.23493e-14	**
malePBS-maleLPS	miR-3557-3p	13918024	15286372	0	18	0.01	1.1775	6.87958	9.10537e-06	**
malePBS-maleLPS	miR-3563-3p	13918024	15286372	0	42	0.01	2.7475	8.10198	1.62872e-12	**
malePBS-maleLPS	miR-3567	13918024	15286372	644	0	46.2709	0.01	-12.1759	4.94837e-208	**
malePBS-maleLPS	miR-3575	13918024	15286372	34	38	2.4429	2.4859	0.0251734	0.947374
malePBS-maleLPS	miR-3575-3p	13918024	15286372	0	128	0.01	8.3735	9.70969	1.08014e-36	**
malePBS-maleLPS	miR-3578	13918024	15286372	76	0	5.4605	0.01	-9.09289	3.28844e-25	**
malePBS-maleLPS	miR-3585-3p	13918024	15286372	0	1028	0.01	67.2494	12.7153	1.00938e-289	**
malePBS-maleLPS	miR-36	13918024	15286372	4072	4397	292.57	287.642	-0.02451	0.434405
malePBS-maleLPS	miR-3619-5p	13918024	15286372	822	1010	59.0601	66.0719	0.161853	0.0168485
malePBS-maleLPS	miR-363-5p	13918024	15286372	6	16	0.4311	1.0467	1.27975	0.0589267
malePBS-maleLPS	miR-3641-5p	13918024	15286372	253	244	18.1779	15.9619	-0.187553	0.147064
malePBS-maleLPS	miR-3650	13918024	15286372	18	0	1.2933	0.01	-7.01491	1.53281e-06	**
malePBS-maleLPS	miR-3652	13918024	15286372	19	0	1.3651	0.01	-7.09286	7.30495e-07	**
malePBS-maleLPS	miR-3655	13918024	15286372	8	31	0.5748	2.028	1.81893	0.000552639	**
malePBS-maleLPS	miR-3661	13918024	15286372	15	16	1.0777	1.0467	-0.0421076	0.927565
malePBS-maleLPS	miR-3674	13918024	15286372	5	1573	0.3592	102.902	8.16227	0	**
malePBS-maleLPS	miR-3676-5p	13918024	15286372	0	21	0.01	1.3738	7.10203	1.30577e-06	**
malePBS-maleLPS	miR-3681-5p	13918024	15286372	132	247	9.4841	16.1582	0.768684	4.69411e-07
malePBS-maleLPS	miR-369	13918024	15286372	72	1583	5.1731	103.556	4.32324	0	**
malePBS-maleLPS	miR-36b*	13918024	15286372	467	0	33.5536	0.01	-11.7123	4.62985e-151	**
malePBS-maleLPS	miR-370-5p	13918024	15286372	21	0	1.5088	0.01	-7.23726	1.65911e-07	**
malePBS-maleLPS	miR-3716a	13918024	15286372	15	8	1.0777	0.5233	-1.04225	0.0959869
malePBS-maleLPS	miR-3717	13918024	15286372	290	0	20.8363	0.01	-11.0249	4.33183e-94	**
malePBS-maleLPS	miR-3718b	13918024	15286372	202	274	14.5136	17.9245	0.304527	0.022576
malePBS-maleLPS	miR-371a-5p	13918024	15286372	2	33	0.1437	2.1588	3.9091	8.41312e-08	**
malePBS-maleLPS	miR-3721	13918024	15286372	18	12	1.2933	0.785	-0.720292	0.180084
malePBS-maleLPS	miR-3730	13918024	15286372	14	28	1.0059	1.8317	0.864696	0.0651597
malePBS-maleLPS	miR-3734	13918024	15286372	15	0	1.0777	0.01	-6.75181	1.41612e-05	**
malePBS-maleLPS	miR-374a*	13918024	15286372	37	47	2.6584	3.0746	0.209841	0.514378
malePBS-maleLPS	miR-374b-3p	13918024	15286372	1745	1296	125.377	84.7814	-0.564453	6.74309e-27
malePBS-maleLPS	miR-375	13918024	15286372	16949	12809	1217.77	837.936	-0.539334	2.60916e-226
malePBS-maleLPS	miR-375-3p	13918024	15286372	196	154	14.0825	10.0743	-0.483224	0.00179488
malePBS-maleLPS	miR-376a-3p	13918024	15286372	36	0	2.5866	0.01	-8.01491	2.46499e-12	**
malePBS-maleLPS	miR-378	13918024	15286372	91	0	6.5383	0.01	-9.35277	4.88574e-30	**
malePBS-maleLPS	miR-3781	13918024	15286372	4822	2	346.457	0.1308	-11.3711	0	**
malePBS-maleLPS	miR-3785	13918024	15286372	0	725	0.01	47.4279	12.2115	1.55106e-204	**
malePBS-maleLPS	miR-378b	13918024	15286372	15614	13350	1121.85	873.327	-0.361292	1.51658e-100
malePBS-maleLPS	miR-378e	13918024	15286372	0	17	0.01	1.1121	6.79714	1.73957e-05	**
malePBS-maleLPS	miR-378f	13918024	15286372	5308	0	381.376	0.01	-15.2189	0	**
malePBS-maleLPS	miR-379-5p	13918024	15286372	6	343	0.4311	22.4383	5.7018	1.12993e-86	**
malePBS-maleLPS	miR-3807-5p	13918024	15286372	351	0	25.2191	0.01	-11.3003	1.00592e-113	**
malePBS-maleLPS	miR-3808-3p	13918024	15286372	424	544	30.4641	35.5873	0.224252	0.016285
malePBS-maleLPS	miR-381	13918024	15286372	0	55	0.01	3.598	8.49105	3.60559e-16	**
malePBS-maleLPS	miR-3813-5p	13918024	15286372	28	13	2.0118	0.8504	-1.24227	0.00833524	**
malePBS-maleLPS	miR-3814-3p	13918024	15286372	3495	0	251.113	0.01	-14.616	0	**
malePBS-maleLPS	miR-3823-5p	13918024	15286372	935	0	67.1791	0.01	-12.7138	1.07178e-301	**
malePBS-maleLPS	miR-3830-3p	13918024	15286372	21	35	1.5088	2.2896	0.601694	0.131631
malePBS-maleLPS	miR-3836a-3p	13918024	15286372	2127	2029	152.823	132.733	-0.203343	5.54836e-06
malePBS-maleLPS	miR-3851d-3p	13918024	15286372	27	14	1.9399	0.9158	-1.08288	0.0202413	*
malePBS-maleLPS	miR-3865-5p	13918024	15286372	0	516	0.01	33.7556	11.7209	8.90601e-146	**
malePBS-maleLPS	miR-3873-5p	13918024	15286372	46	53	3.3051	3.4671	0.0690355	0.818061
malePBS-maleLPS	miR-3875-5p	13918024	15286372	14	0	1.0059	0.01	-6.65234	2.97146e-05	**
malePBS-maleLPS	miR-3879-5p	13918024	15286372	556	674	39.9482	44.0916	0.142373	0.0850167
malePBS-maleLPS	miR-3886-5p	13918024	15286372	191	0	13.7232	0.01	-10.4224	3.17589e-62	**
malePBS-maleLPS	miR-3888-3p	13918024	15286372	4	84	0.2874	5.4951	4.25701	3.36093e-19	**
malePBS-maleLPS	miR-3890-5p	13918024	15286372	925	15	66.4606	0.9813	-6.08166	2.99727e-270	**
malePBS-maleLPS	miR-3891-3p	13918024	15286372	28	0	2.0118	0.01	-7.65234	9.26363e-10	**
malePBS-maleLPS	miR-3895-3p	13918024	15286372	0	99	0.01	6.4764	9.33905	1.53691e-28	**
malePBS-maleLPS	miR-3895-5p	13918024	15286372	0	26	0.01	1.7009	7.41015	5.13035e-08	**
malePBS-maleLPS	miR-3896-3p	13918024	15286372	43	0	3.0895	0.01	-8.27123	1.37633e-14	**
malePBS-maleLPS	miR-3897-3p	13918024	15286372	237	307	17.0283	20.0832	0.238055	0.0562245
malePBS-maleLPS	miR-3899-3p	13918024	15286372	3	60	0.2155	3.9251	4.18697	6.74018e-14	**
malePBS-maleLPS	miR-3917	13918024	15286372	39	1377	2.8021	90.0802	5.00663	9.88131291682493e-324	**
malePBS-maleLPS	miR-392-5p	13918024	15286372	731	0	52.5218	0.01	-12.3587	4.91718e-236	**
malePBS-maleLPS	miR-3929	13918024	15286372	19	14	1.3651	0.9158	-0.575902	0.257682
malePBS-maleLPS	miR-3931	13918024	15286372	14431	10108	1036.86	661.243	-0.648965	2.40938e-268
malePBS-maleLPS	miR-3934	13918024	15286372	3027	3059	217.488	200.113	-0.12012	0.00116443
malePBS-maleLPS	miR-3939	13918024	15286372	5315	12311	381.879	805.358	1.07651	0	**
malePBS-maleLPS	miR-3955-5p	13918024	15286372	21	20	1.5088	1.3084	-0.205598	0.645776
malePBS-maleLPS	miR-3963	13918024	15286372	2	21	0.1437	1.3738	3.25704	9.00281e-05	**
malePBS-maleLPS	miR-3964	13918024	15286372	55	0	3.9517	0.01	-8.62633	1.88918e-18	**
malePBS-maleLPS	miR-3967	13918024	15286372	505	0	36.2839	0.01	-11.8251	2.71946e-163	**
malePBS-maleLPS	miR-3968	13918024	15286372	14	40	1.0059	2.6167	1.37926	0.00123995	**
malePBS-maleLPS	miR-4000a-5p	13918024	15286372	40	121	2.874	7.9155	1.46162	3.14812e-09	**
malePBS-maleLPS	miR-4000b-5p	13918024	15286372	0	33	0.01	2.1588	7.75409	5.52256e-10	**
malePBS-maleLPS	miR-4000f-5p	13918024	15286372	834	509	59.9223	33.2976	-0.847675	2.38591e-26
malePBS-maleLPS	miR-4000h-5p	13918024	15286372	18	0	1.2933	0.01	-7.01491	1.53281e-06	**
malePBS-maleLPS	miR-4000i-5p	13918024	15286372	0	17	0.01	1.1121	6.79714	1.73957e-05	**
malePBS-maleLPS	miR-4001b-5p	13918024	15286372	52	48	3.7362	3.1401	-0.250761	0.384273
malePBS-maleLPS	miR-4001d-5p	13918024	15286372	0	160	0.01	10.4668	10.0316	1.08862e-45	**
malePBS-maleLPS	miR-4001g-3p	13918024	15286372	1294	0	92.973	0.01	-13.1826	0	**
malePBS-maleLPS	miR-4003c-3p	13918024	15286372	22	0	1.5807	0.01	-7.30442	7.90688e-08	**
malePBS-maleLPS	miR-4006b-5p	13918024	15286372	440	445	31.6137	29.1109	-0.11899	0.219517
malePBS-maleLPS	miR-4006f-5p	13918024	15286372	16	7	1.1496	0.4579	-1.32803	0.0373035	*
malePBS-maleLPS	miR-4008a-5p	13918024	15286372	39	0	2.8021	0.01	-8.13036	2.66811e-13	**
malePBS-maleLPS	miR-4010-5p	13918024	15286372	16	0	1.1496	0.01	-6.84499	6.74884e-06	**
malePBS-maleLPS	miR-4011a-5p	13918024	15286372	50	0	3.5925	0.01	-8.48884	7.6847e-17	**
malePBS-maleLPS	miR-4015-5p	13918024	15286372	0	28	0.01	1.8317	7.51704	1.40559e-08	**
malePBS-maleLPS	miR-4016-3p	13918024	15286372	29	35	2.0836	2.2896	0.136017	0.715298
malePBS-maleLPS	miR-4017-5p	13918024	15286372	0	138	0.01	9.0276	9.8182	1.66741e-39	**
malePBS-maleLPS	miR-4018a-5p	13918024	15286372	105	145	7.5442	9.4856	0.330371	0.0737908
malePBS-maleLPS	miR-4018b-5p	13918024	15286372	45	5	3.2332	0.3271	-3.30516	3.18694e-10	**
malePBS-maleLPS	miR-4020b-5p	13918024	15286372	42	33	3.0177	2.1588	-0.48322	0.149253
malePBS-maleLPS	miR-4024-5p	13918024	15286372	972	0	69.8375	0.01	-12.7698	1.32096059243992e-313	**
malePBS-maleLPS	miR-4034-3p	13918024	15286372	15	122	1.0777	7.981	2.88861	3.91275e-20	**
malePBS-maleLPS	miR-4036-3p	13918024	15286372	86	124	6.179	8.1118	0.392649	0.0520535
malePBS-maleLPS	miR-4047-3p	13918024	15286372	63	0	4.5265	0.01	-8.82225	5.027e-21	**
malePBS-maleLPS	miR-4048-3p	13918024	15286372	0	64	0.01	4.1867	8.70967	1.06337e-18	**
malePBS-maleLPS	miR-4051-3p	13918024	15286372	15	0	1.0777	0.01	-6.75181	1.41612e-05	**
malePBS-maleLPS	miR-4052-3p	13918024	15286372	36	0	2.5866	0.01	-8.01491	2.46499e-12	**
malePBS-maleLPS	miR-4054-5p	13918024	15286372	22	17100	1.5807	1118.64	9.46697	0	**
malePBS-maleLPS	miR-4059-5p	13918024	15286372	24	0	1.7244	0.01	-7.42995	1.79582e-08	**
malePBS-maleLPS	miR-4066-5p	13918024	15286372	38	0	2.7303	0.01	-8.09292	5.59854e-13	**
malePBS-maleLPS	miR-4067-5p	13918024	15286372	5	343	0.3592	22.4383	5.96503	4.05137e-88	**
malePBS-maleLPS	miR-4068-3p	13918024	15286372	84	100	6.0353	6.5418	0.116262	0.590123
malePBS-maleLPS	miR-4071-5p	13918024	15286372	4093	4084	294.079	267.166	-0.138467	1.43049e-05
malePBS-maleLPS	miR-4077a-5p	13918024	15286372	26	27	1.8681	1.7663	-0.0808413	0.83352
malePBS-maleLPS	miR-4077c-5p	13918024	15286372	64	5	4.5984	0.3271	-3.81333	1.22226e-15	**
malePBS-maleLPS	miR-4077d-5p	13918024	15286372	36	113	2.5866	7.3922	1.51495	4.19903e-09	**
malePBS-maleLPS	miR-4080-5p	13918024	15286372	15	16	1.0777	1.0467	-0.0421076	0.927565
malePBS-maleLPS	miR-4082-3p	13918024	15286372	17	1	1.2214	0.0654	-4.2231	3.35194e-05	**
malePBS-maleLPS	miR-4088-5p	13918024	15286372	0	117	0.01	7.6539	9.58005	1.33678e-33	**
malePBS-maleLPS	miR-4089-5p	13918024	15286372	64	0	4.5984	0.01	-8.84499	2.39573e-21	**
malePBS-maleLPS	miR-4096-3p	13918024	15286372	283	0	20.3333	0.01	-10.9896	7.75829e-92	**
malePBS-maleLPS	miR-4101-3p	13918024	15286372	10	20	0.7185	1.3084	0.864744	0.121973
malePBS-maleLPS	miR-4105-5p	13918024	15286372	178	17	12.7892	1.1121	-3.52357	1.12889e-38	**
malePBS-maleLPS	miR-4107-5p	13918024	15286372	18	0	1.2933	0.01	-7.01491	1.53281e-06	**
malePBS-maleLPS	miR-411	13918024	15286372	0	79	0.01	5.168	9.01346	6.44949e-23	**
malePBS-maleLPS	miR-4110-3p	13918024	15286372	0	23	0.01	1.5046	7.23324	3.57749e-07	**
malePBS-maleLPS	miR-4110-5p	13918024	15286372	673	644	48.3546	42.129	-0.198839	0.0123799
malePBS-maleLPS	miR-4111-3p	13918024	15286372	19	0	1.3651	0.01	-7.09286	7.30495e-07	**
malePBS-maleLPS	miR-4112-3p	13918024	15286372	153	0	10.9929	0.01	-10.1024	5.40692e-50	**
malePBS-maleLPS	miR-4116-5p	13918024	15286372	188	0	13.5077	0.01	-10.3996	2.93412e-61	**
malePBS-maleLPS	miR-4117-5p	13918024	15286372	32	4	2.2992	0.2617	-3.13515	2.64358e-07	**
malePBS-maleLPS	miR-4120-5p	13918024	15286372	27	15	1.9399	0.9813	-0.983216	0.0318743
malePBS-maleLPS	miR-4121-3p	13918024	15286372	0	18	0.01	1.1775	6.87958	9.10537e-06	**
malePBS-maleLPS	miR-4132-5p	13918024	15286372	44	0	3.1614	0.01	-8.30442	6.5592e-15	**
malePBS-maleLPS	miR-4135-3p	13918024	15286372	36	34	2.5866	2.2242	-0.21777	0.526397
malePBS-maleLPS	miR-4139-3p	13918024	15286372	0	1265	0.01	82.7534	13.0146	0	**
malePBS-maleLPS	miR-4143-3p	13918024	15286372	0	37	0.01	2.4205	7.91916	4.14539e-11	**
malePBS-maleLPS	miR-4144-3p	13918024	15286372	17	76	1.2214	4.9717	2.0252	4.17373e-09	**
malePBS-maleLPS	miR-4150-5p	13918024	15286372	11	66	0.7903	4.3176	2.44976	7.90109e-10	**
malePBS-maleLPS	miR-4153-3p	13918024	15286372	48848	60508	3509.69	3958.3	0.173535	2.37824e-87
malePBS-maleLPS	miR-4154-3p	13918024	15286372	6	7284	0.4311	476.503	10.1102	0	**
malePBS-maleLPS	miR-4158-5p	13918024	15286372	0	4817	0.01	315.117	14.9436	0	**
malePBS-maleLPS	miR-4160-3p	13918024	15286372	218	0	15.6631	0.01	-10.6132	6.47677e-71	**
malePBS-maleLPS	miR-4165-3p	13918024	15286372	16	0	1.1496	0.01	-6.84499	6.74884e-06	**
malePBS-maleLPS	miR-4166-5p	13918024	15286372	57	1	4.0954	0.0654	-5.96857	1.34552e-17	**
malePBS-maleLPS	miR-4169-3p	13918024	15286372	298	0	21.4111	0.01	-11.0641	1.15267e-96	**
malePBS-maleLPS	miR-4170-5p	13918024	15286372	27	2255	1.9399	147.517	6.24876	0	**
malePBS-maleLPS	miR-4175-3p	13918024	15286372	19816	18111	1423.77	1184.78	-0.265091	1.50895e-71
malePBS-maleLPS	miR-4178b-5p	13918024	15286372	26	0	1.8681	0.01	-7.54543	4.07871e-09	**
malePBS-maleLPS	miR-4179-3p	13918024	15286372	289	0	20.7644	0.01	-11.0199	9.08955e-94	**
malePBS-maleLPS	miR-4180-3p	13918024	15286372	5	145	0.3592	9.4856	4.72288	2.80373e-34	**
malePBS-maleLPS	miR-4182-3p	13918024	15286372	809	903	58.1261	59.0722	0.0232932	0.739918
malePBS-maleLPS	miR-4186-5p	13918024	15286372	0	26	0.01	1.7009	7.41015	5.13035e-08	**
malePBS-maleLPS	miR-4194-3p	13918024	15286372	4	126	0.2874	8.2426	4.84197	2.46671e-30	**
malePBS-maleLPS	miR-4195-3p	13918024	15286372	421	0	30.2485	0.01	-11.5626	2.96222e-136	**
malePBS-maleLPS	miR-4197-5p	13918024	15286372	0	114	0.01	7.4576	9.54257	9.32164e-33	**
malePBS-maleLPS	miR-4206-3p	13918024	15286372	275	444	19.7586	29.0455	0.555834	3.86091e-07
malePBS-maleLPS	miR-4212-3p	13918024	15286372	116	0	8.3345	0.01	-9.70295	4.38697e-38	**
malePBS-maleLPS	miR-4214-5p	13918024	15286372	238	3	17.1001	0.1963	-6.4448	8.00494e-72	**
malePBS-maleLPS	miR-4216-3p	13918024	15286372	0	815	0.01	53.3155	12.3803	7.72121e-230	**
malePBS-maleLPS	miR-4217-3p	13918024	15286372	0	4872	0.01	318.715	14.96	0	**
malePBS-maleLPS	miR-4219-5p	13918024	15286372	78	54	5.6042	3.5326	-0.665778	0.00863902
malePBS-maleLPS	miR-4220-5p	13918024	15286372	505	0	36.2839	0.01	-11.8251	2.71946e-163	**
malePBS-maleLPS	miR-423*	13918024	15286372	5	30	0.3592	1.9625	2.44983	4.27148e-05	**
malePBS-maleLPS	miR-423-5p	13918024	15286372	14	32	1.0059	2.0934	1.05736	0.0194943	*
malePBS-maleLPS	miR-4255	13918024	15286372	24	0	1.7244	0.01	-7.42995	1.79582e-08	**
malePBS-maleLPS	miR-4268	13918024	15286372	20719	19563	1488.65	1279.77	-0.218118	5.62132e-52
malePBS-maleLPS	miR-4270	13918024	15286372	0	28	0.01	1.8317	7.51704	1.40559e-08	**
malePBS-maleLPS	miR-428	13918024	15286372	0	41	0.01	2.6821	8.06722	3.11165e-12	**
malePBS-maleLPS	miR-4289	13918024	15286372	19	0	1.3651	0.01	-7.09286	7.30495e-07	**
malePBS-maleLPS	miR-429*	13918024	15286372	364	436	26.1531	28.5221	0.125098	0.222616
malePBS-maleLPS	miR-4298	13918024	15286372	38	0	2.7303	0.01	-8.09292	5.59854e-13	**
malePBS-maleLPS	miR-4299	13918024	15286372	5	20	0.3592	1.3084	1.86494	0.0052623	**
malePBS-maleLPS	miR-4302	13918024	15286372	238	181	17.1001	11.8406	-0.530263	0.000180099
malePBS-maleLPS	miR-4303	13918024	15286372	42	40	3.0177	2.6167	-0.205701	0.517166
malePBS-maleLPS	miR-4307	13918024	15286372	0	56	0.01	3.6634	8.51704	1.88727e-16	**
malePBS-maleLPS	miR-430a	13918024	15286372	14	14	1.0059	0.9158	-0.135382	0.799
malePBS-maleLPS	miR-430i	13918024	15286372	11355	11342	815.849	741.968	-0.136944	8.7258e-13
malePBS-maleLPS	miR-4311	13918024	15286372	14	9	1.0059	0.5888	-0.772637	0.21057
malePBS-maleLPS	miR-4327	13918024	15286372	70	0	5.0294	0.01	-8.97424	2.80682e-23	**
malePBS-maleLPS	miR-433-5p	13918024	15286372	0	118	0.01	7.7193	9.59233	6.99709e-34	**
malePBS-maleLPS	miR-43a*	13918024	15286372	595	556	42.7503	36.3723	-0.233094	0.00613203
malePBS-maleLPS	miR-4419b	13918024	15286372	47	238	3.3769	15.5694	2.20494	2.41072e-28	**
malePBS-maleLPS	miR-4425	13918024	15286372	0	725	0.01	47.4279	12.2115	1.55106e-204	**
malePBS-maleLPS	miR-4432	13918024	15286372	11	16	0.7903	1.0467	0.405376	0.48705
malePBS-maleLPS	miR-4434	13918024	15286372	0	192	0.01	12.5602	10.2946	1.09717e-54	**
malePBS-maleLPS	miR-4436a	13918024	15286372	50	0	3.5925	0.01	-8.48884	7.6847e-17	**
malePBS-maleLPS	miR-4438	13918024	15286372	452	348	32.4759	22.7654	-0.512527	5.57236e-07
malePBS-maleLPS	miR-4443	13918024	15286372	183	12	13.1484	0.785	-4.06605	2.55235e-44	**
malePBS-maleLPS	miR-4444	13918024	15286372	23	0	1.6525	0.01	-7.36851	3.7682e-08	**
malePBS-maleLPS	miR-4448	13918024	15286372	64	46	4.5984	3.0092	-0.611752	0.0274395
malePBS-maleLPS	miR-4451	13918024	15286372	74	0	5.3168	0.01	-9.05441	1.44788e-24	**
malePBS-maleLPS	miR-4453	13918024	15286372	0	22	0.01	1.4392	7.16912	6.83475e-07	**
malePBS-maleLPS	miR-4454	13918024	15286372	17	32	1.2214	2.0934	0.777312	0.0712606
malePBS-maleLPS	miR-4455	13918024	15286372	280	0	20.1178	0.01	-10.9743	7.16767e-91	**
malePBS-maleLPS	miR-4457	13918024	15286372	66	0	4.7421	0.01	-8.88938	5.44122e-22	**
malePBS-maleLPS	miR-4458	13918024	15286372	172	165	12.3581	10.7939	-0.195241	0.213786
malePBS-maleLPS	miR-4463	13918024	15286372	430	6	30.8952	0.3925	-6.29855	7.31171e-128	**
malePBS-maleLPS	miR-4466	13918024	15286372	0	26	0.01	1.7009	7.41015	5.13035e-08	**
malePBS-maleLPS	miR-4470	13918024	15286372	0	23	0.01	1.5046	7.23324	3.57749e-07	**
malePBS-maleLPS	miR-448*	13918024	15286372	20	0	1.437	0.01	-7.16692	3.48134e-07	**
malePBS-maleLPS	miR-4496	13918024	15286372	4	84	0.2874	5.4951	4.25701	3.36093e-19	**
malePBS-maleLPS	miR-4497	13918024	15286372	55	38	3.9517	2.4859	-0.668705	0.0270036
malePBS-maleLPS	miR-4499	13918024	15286372	11	979	0.7903	64.044	6.34052	3.77021e-254	**
malePBS-maleLPS	miR-449a	13918024	15286372	16	337	1.1496	22.0458	4.2613	2.8943e-73	**
malePBS-maleLPS	miR-449b	13918024	15286372	11	48	0.7903	3.1401	1.99034	4.31603e-06	**
malePBS-maleLPS	miR-449d	13918024	15286372	435	1	31.2544	0.0654	-8.90055	2.11675e-138	**
malePBS-maleLPS	miR-44a*	13918024	15286372	0	72	0.01	4.7101	8.87961	5.99145e-21	**
malePBS-maleLPS	miR-4502	13918024	15286372	26	16	1.8681	1.0467	-0.835724	0.0662115
malePBS-maleLPS	miR-450a	13918024	15286372	206	252	14.801	16.4853	0.155485	0.252281
malePBS-maleLPS	miR-451	13918024	15286372	16	11	1.1496	0.7196	-0.675865	0.232369
malePBS-maleLPS	miR-4510	13918024	15286372	281	321	20.1896	20.9991	0.0567152	0.632397
malePBS-maleLPS	miR-4515	13918024	15286372	0	17	0.01	1.1121	6.79714	1.73957e-05	**
malePBS-maleLPS	miR-451a	13918024	15286372	16	13	1.1496	0.8504	-0.434918	0.420594
malePBS-maleLPS	miR-4520a-3p	13918024	15286372	18	7	1.2933	0.4579	-1.49795	0.0154314	*
malePBS-maleLPS	miR-4522	13918024	15286372	15	0	1.0777	0.01	-6.75181	1.41612e-05	**
malePBS-maleLPS	miR-4524a-3p	13918024	15286372	259	181	18.609	11.8406	-0.652258	2.52003e-06
malePBS-maleLPS	miR-4526	13918024	15286372	0	693	0.01	45.3345	12.1464	1.53897e-195	**
malePBS-maleLPS	miR-4527	13918024	15286372	0	31	0.01	2.028	7.66391	2.01571e-09	**
malePBS-maleLPS	miR-4533	13918024	15286372	14	15	1.0059	0.9813	-0.0357207	0.938779
malePBS-maleLPS	miR-454*	13918024	15286372	462	592	33.1944	38.7273	0.222411	0.0128914
malePBS-maleLPS	miR-4544	13918024	15286372	449	0	32.2603	0.01	-11.6555	2.87898e-145	**
malePBS-maleLPS	miR-4545*	13918024	15286372	14	0	1.0059	0.01	-6.65234	2.97146e-05	**
malePBS-maleLPS	miR-4546	13918024	15286372	606	1	43.5407	0.0654	-9.37886	2.68508e-193	**
malePBS-maleLPS	miR-455	13918024	15286372	2036	0	146.285	0.01	-13.8365	0	**
malePBS-maleLPS	miR-455-3p	13918024	15286372	2193	0	157.565	0.01	-13.9437	0	**
malePBS-maleLPS	miR-4554	13918024	15286372	252	0	18.106	0.01	-10.8223	7.3749e-82	**
malePBS-maleLPS	miR-4561	13918024	15286372	33	0	2.371	0.01	-7.88935	2.27734e-11	**
malePBS-maleLPS	miR-4562	13918024	15286372	24	1	1.7244	0.0654	-4.72066	2.52954e-07	**
malePBS-maleLPS	miR-458*	13918024	15286372	70	0	5.0294	0.01	-8.97424	2.80682e-23	**
malePBS-maleLPS	miR-4583	13918024	15286372	0	458	0.01	29.9613	11.5489	1.80312e-129	**
malePBS-maleLPS	miR-459	13918024	15286372	7739	6845	556.042	447.784	-0.312388	5.13884e-39
malePBS-maleLPS	miR-460b	13918024	15286372	0	551	0.01	36.0452	11.8156	1.28721e-155	**
malePBS-maleLPS	miR-4617	13918024	15286372	5961	1413	428.294	92.4353	-2.21208	0	**
malePBS-maleLPS	miR-4625	13918024	15286372	1301	0	93.4759	0.01	-13.1904	0	**
malePBS-maleLPS	miR-4635	13918024	15286372	0	36	0.01	2.355	7.87958	7.91971e-11	**
malePBS-maleLPS	miR-4638-5p	13918024	15286372	3	25	0.2155	1.6354	2.92388	4.38817e-05	**
malePBS-maleLPS	miR-4639-5p	13918024	15286372	0	26	0.01	1.7009	7.41015	5.13035e-08	**
malePBS-maleLPS	miR-4648	13918024	15286372	17	23	1.2214	1.5046	0.300844	0.525144
malePBS-maleLPS	miR-4659a-3p	13918024	15286372	273	0	19.6149	0.01	-10.9377	1.28373e-88	**
malePBS-maleLPS	miR-4660	13918024	15286372	3075	3793	220.936	248.13	0.167461	1.66271e-06
malePBS-maleLPS	miR-4661-3p	13918024	15286372	0	72	0.01	4.7101	8.87961	5.99145e-21	**
malePBS-maleLPS	miR-4663	13918024	15286372	437	452	31.3981	29.5688	-0.0866016	0.370218
malePBS-maleLPS	miR-4668-5p	13918024	15286372	50	0	3.5925	0.01	-8.48884	7.6847e-17	**
malePBS-maleLPS	miR-466d-3p	13918024	15286372	27	0	1.9399	0.01	-7.59984	1.9438e-09	**
malePBS-maleLPS	miR-466g	13918024	15286372	0	1765	0.01	115.462	13.4951	0	**
malePBS-maleLPS	miR-466h-3p	13918024	15286372	38	0	2.7303	0.01	-8.09292	5.59854e-13	**
malePBS-maleLPS	miR-466i-5p	13918024	15286372	4	3018	0.2874	197.431	9.42407	0	**
malePBS-maleLPS	miR-466m-3p	13918024	15286372	95	87	6.8257	5.6913	-0.262219	0.220103
malePBS-maleLPS	miR-4679	13918024	15286372	10	16	0.7185	1.0467	0.542788	0.362249
malePBS-maleLPS	miR-4687-3p	13918024	15286372	0	46	0.01	3.0092	8.23324	1.22256e-13	**
malePBS-maleLPS	miR-4701-3p	13918024	15286372	14	26	1.0059	1.7009	0.757811	0.113111
malePBS-maleLPS	miR-470-5p	13918024	15286372	20	0	1.437	0.01	-7.16692	3.48134e-07	**
malePBS-maleLPS	miR-4732-5p	13918024	15286372	269	0	19.3275	0.01	-10.9164	2.4886e-87	**
malePBS-maleLPS	miR-4736	13918024	15286372	11	23	0.7903	1.5046	0.928908	0.0771015
malePBS-maleLPS	miR-4737	13918024	15286372	37	0	2.6584	0.01	-8.05441	1.17475e-12	**
malePBS-maleLPS	miR-4756-3p	13918024	15286372	0	208	0.01	13.6069	10.4101	3.48317e-59	**
malePBS-maleLPS	miR-4769-5p	13918024	15286372	297	235	21.3392	15.3732	-0.473089	0.000163102
malePBS-maleLPS	miR-4770	13918024	15286372	382	9	27.4464	0.5888	-5.5427	1.75089e-108	**
malePBS-maleLPS	miR-4775	13918024	15286372	8402	2	603.678	0.1308	-12.1722	0	**
malePBS-maleLPS	miR-4784	13918024	15286372	0	26	0.01	1.7009	7.41015	5.13035e-08	**
malePBS-maleLPS	miR-4785	13918024	15286372	0	23	0.01	1.5046	7.23324	3.57749e-07	**
malePBS-maleLPS	miR-4793-3p	13918024	15286372	1278	1656	91.8234	108.332	0.238523	8.52129e-06
malePBS-maleLPS	miR-4798-5p	13918024	15286372	62	83	4.4547	5.4297	0.285544	0.240451
malePBS-maleLPS	miR-4800-3p	13918024	15286372	0	74	0.01	4.8409	8.91913	1.64151e-21	**
malePBS-maleLPS	miR-4819*	13918024	15286372	0	245	0.01	16.0273	10.6463	1.37929e-69	**
malePBS-maleLPS	miR-4827b	13918024	15286372	164	267	11.7833	17.4665	0.567847	6.09139e-05
malePBS-maleLPS	miR-4842	13918024	15286372	86	70	6.179	4.5792	-0.432278	0.0621215
malePBS-maleLPS	miR-4858	13918024	15286372	17798	0	1278.77	0.01	-16.9644	0	**
malePBS-maleLPS	miR-4870	13918024	15286372	3087	149	221.799	9.7472	-4.50812	0	**
malePBS-maleLPS	miR-4872c	13918024	15286372	26	90	1.8681	5.8876	1.65611	2.33289e-08	**
malePBS-maleLPS	miR-4878	13918024	15286372	17	15	1.2214	0.9813	-0.31577	0.536128
malePBS-maleLPS	miR-4887	13918024	15286372	33	0	2.371	0.01	-7.88935	2.27734e-11	**
malePBS-maleLPS	miR-4891-3p	13918024	15286372	27	23	1.9399	1.5046	-0.366602	0.370347
malePBS-maleLPS	miR-4900a	13918024	15286372	34	18	2.4429	1.1775	-1.05287	0.0107086	*
malePBS-maleLPS	miR-4904-5p	13918024	15286372	19	22	1.3651	1.4392	0.0762604	0.875451
malePBS-maleLPS	miR-4920	13918024	15286372	0	505	0.01	33.036	11.6898	1.10221e-142	**
malePBS-maleLPS	miR-493-5p	13918024	15286372	7527	9633	540.809	630.169	0.220619	2.14972e-23
malePBS-maleLPS	miR-49-3p	13918024	15286372	15	0	1.0777	0.01	-6.75181	1.41612e-05	**
malePBS-maleLPS	miR-4942-3p	13918024	15286372	1830	43	131.484	2.813	-5.54664	0	**
malePBS-maleLPS	miR-4945-5p	13918024	15286372	118	68	8.4782	4.4484	-0.930471	1.59047e-05
malePBS-maleLPS	miR-4962-3p	13918024	15286372	4385	3314	315.059	216.794	-0.539295	5.6308e-60
malePBS-maleLPS	miR-497-5p	13918024	15286372	47	0	3.3769	0.01	-8.39956	7.09968e-16	**
malePBS-maleLPS	miR-4984-3p	13918024	15286372	100	0	7.1849	0.01	-9.48882	6.19576e-33	**
malePBS-maleLPS	miR-4986-5p	13918024	15286372	30	0	2.1555	0.01	-7.75188	2.10397e-10	**
malePBS-maleLPS	miR-499	13918024	15286372	23	10	1.6525	0.6542	-1.33685	0.011583	*
malePBS-maleLPS	miR-499-3p	13918024	15286372	0	16	0.01	1.0467	6.7097	3.32342e-05	**
malePBS-maleLPS	miR-499a-5p	13918024	15286372	26	11	1.8681	0.7196	-1.3763	0.00598659	**
malePBS-maleLPS	miR-5000-3p	13918024	15286372	0	28	0.01	1.8317	7.51704	1.40559e-08	**
malePBS-maleLPS	miR-5003-3p	13918024	15286372	47	0	3.3769	0.01	-8.39956	7.09968e-16	**
malePBS-maleLPS	miR-5009-5p	13918024	15286372	32	0	2.2992	0.01	-7.84499	4.77858e-11	**
malePBS-maleLPS	miR-5011-5p	13918024	15286372	20	0	1.437	0.01	-7.16692	3.48134e-07	**
malePBS-maleLPS	miR-503	13918024	15286372	245	0	17.6031	0.01	-10.7816	1.32084e-79	**
malePBS-maleLPS	miR-508-5p	13918024	15286372	180	0	12.9329	0.01	-10.3368	1.10266e-58	**
malePBS-maleLPS	miR-5089	13918024	15286372	27	33	1.9399	2.1588	0.154247	0.688749
malePBS-maleLPS	miR-509	13918024	15286372	7420	7310	533.122	478.204	-0.15684	4.21194e-11
malePBS-maleLPS	miR-5091	13918024	15286372	106	0	7.616	0.01	-9.57289	7.2589e-35	**
malePBS-maleLPS	miR-509a	13918024	15286372	46	0	3.3051	0.01	-8.36855	1.48974e-15	**
malePBS-maleLPS	miR-5101	13918024	15286372	21	14	1.5088	0.9158	-0.720297	0.147024
malePBS-maleLPS	miR-5106	13918024	15286372	121	127	8.6938	8.3081	-0.0654683	0.718648
malePBS-maleLPS	miR-5107	13918024	15286372	0	17	0.01	1.1121	6.79714	1.73957e-05	**
malePBS-maleLPS	miR-5108	13918024	15286372	35	6	2.5147	0.3925	-2.67962	6.51244e-07	**
malePBS-maleLPS	miR-511	13918024	15286372	41	0	2.9458	0.01	-8.20252	6.05986e-14	**
malePBS-maleLPS	miR-5110	13918024	15286372	0	23	0.01	1.5046	7.23324	3.57749e-07	**
malePBS-maleLPS	miR-5111-5p	13918024	15286372	17	150	1.2214	9.8127	3.00611	2.23049e-25	**
malePBS-maleLPS	miR-5112	13918024	15286372	128	123	9.1967	8.0464	-0.192773	0.289216
malePBS-maleLPS	miR-5115	13918024	15286372	61	51	4.3828	3.3363	-0.393604	0.149889
malePBS-maleLPS	miR-5119	13918024	15286372	49	0	3.5206	0.01	-8.45968	1.61249e-16	**
malePBS-maleLPS	miR-5125	13918024	15286372	0	23	0.01	1.5046	7.23324	3.57749e-07	**
malePBS-maleLPS	miR-5133	13918024	15286372	0	51	0.01	3.3363	8.38211	4.80344e-15	**
malePBS-maleLPS	miR-513b	13918024	15286372	5	52	0.3592	3.4017	3.2434	3.14462e-10	**
malePBS-maleLPS	miR-513c	13918024	15286372	209	172	15.0165	11.2519	-0.41638	0.00494426
malePBS-maleLPS	miR-516a-3p	13918024	15286372	0	131	0.01	8.5697	9.7431	1.54899e-37	**
malePBS-maleLPS	miR-5186	13918024	15286372	33	3	2.371	0.1963	-3.59436	2.74587e-08	**
malePBS-maleLPS	miR-5195-3p	13918024	15286372	43	35	3.0895	2.2896	-0.432278	0.18761
malePBS-maleLPS	miR-519c	13918024	15286372	0	84	0.01	5.4951	9.102	2.534e-24	**
malePBS-maleLPS	miR-520e	13918024	15286372	4114	0	295.588	0.01	-14.8513	0	**
malePBS-maleLPS	miR-5305	13918024	15286372	546	318	39.2297	20.8028	-0.915169	4.73068e-20
malePBS-maleLPS	miR-5306	13918024	15286372	254	169	18.2497	11.0556	-0.723095	3.31582e-07
malePBS-maleLPS	miR-5307	13918024	15286372	1817	848	130.55	55.4742	-1.23471	2.04811e-101	**
malePBS-maleLPS	miR-5308	13918024	15286372	2225	1957	159.865	128.023	-0.320453	7.12708e-13
malePBS-maleLPS	miR-5309	13918024	15286372	354	162	25.4346	10.5977	-1.26304	7.97519e-22	**
malePBS-maleLPS	miR-5310	13918024	15286372	821	800	58.9883	52.3342	-0.172675	0.0159607
malePBS-maleLPS	miR-5311	13918024	15286372	0	16	0.01	1.0467	6.7097	3.32342e-05	**
malePBS-maleLPS	miR-5312	13918024	15286372	32	33	2.2992	2.1588	-0.0909024	0.795377
malePBS-maleLPS	miR-5313	13918024	15286372	46	0	3.3051	0.01	-8.36855	1.48974e-15	**
malePBS-maleLPS	miR-5315	13918024	15286372	1227	938	88.1591	61.3618	-0.522769	4.51648e-17
malePBS-maleLPS	miR-5317a	13918024	15286372	0	115	0.01	7.523	9.55516	4.8792e-33	**
malePBS-maleLPS	miR-5318	13918024	15286372	0	17	0.01	1.1121	6.79714	1.73957e-05	**
malePBS-maleLPS	miR-5319	13918024	15286372	17	14	1.2214	0.9158	-0.415431	0.42577
malePBS-maleLPS	miR-5320	13918024	15286372	30	67	2.1555	4.383	1.0239	0.000893065	**
malePBS-maleLPS	miR-5324	13918024	15286372	51	32	3.6643	2.0934	-0.80769	0.0120926
malePBS-maleLPS	miR-5341	13918024	15286372	2685	2078	192.915	135.938	-0.505018	2.20916e-33
malePBS-maleLPS	miR-5345b	13918024	15286372	0	253	0.01	16.5507	10.6927	7.77148e-72	**
malePBS-maleLPS	miR-5352	13918024	15286372	47	0	3.3769	0.01	-8.39956	7.09968e-16	**
malePBS-maleLPS	miR-5354*	13918024	15286372	18	0	1.2933	0.01	-7.01491	1.53281e-06	**
malePBS-maleLPS	miR-5362	13918024	15286372	0	111	0.01	7.2614	9.5041	6.50016e-32	**
malePBS-maleLPS	miR-5398-5p	13918024	15286372	0	40	0.01	2.6167	8.0316	5.94476e-12	**
malePBS-maleLPS	miR-540-3p	13918024	15286372	0	37	0.01	2.4205	7.91916	4.14539e-11	**
malePBS-maleLPS	miR-5407	13918024	15286372	5	27	0.3592	1.7663	2.29787	0.000191189	**
malePBS-maleLPS	miR-5408c-3p	13918024	15286372	19	0	1.3651	0.01	-7.09286	7.30495e-07	**
malePBS-maleLPS	miR-5413	13918024	15286372	74	51	5.3168	3.3363	-0.672309	0.00989273
malePBS-maleLPS	miR-5423	13918024	15286372	219	3564	15.735	233.149	3.8892	0	**
malePBS-maleLPS	miR-543-5p	13918024	15286372	16	0	1.1496	0.01	-6.84499	6.74884e-06	**
malePBS-maleLPS	miR-5440	13918024	15286372	20	0	1.437	0.01	-7.16692	3.48134e-07	**
malePBS-maleLPS	miR-5442	13918024	15286372	3	28	0.2155	1.8317	3.08742	8.43578e-06	**
malePBS-maleLPS	miR-5450	13918024	15286372	0	114	0.01	7.4576	9.54257	9.32164e-33	**
malePBS-maleLPS	miR-5453	13918024	15286372	38	0	2.7303	0.01	-8.09292	5.59854e-13	**
malePBS-maleLPS	miR-548ah-5p	13918024	15286372	72	57	5.1731	3.7288	-0.472318	0.0641138
malePBS-maleLPS	miR-548aj-3p	13918024	15286372	291	425	20.9081	27.8025	0.411153	0.000164983
malePBS-maleLPS	miR-548ap-5p	13918024	15286372	1603	3	115.174	0.1963	-9.19654	0	**
malePBS-maleLPS	miR-548d-5p	13918024	15286372	7659	0	550.294	0.01	-15.7479	0	**
malePBS-maleLPS	miR-548j	13918024	15286372	4	19	0.2874	1.2429	2.11258	0.00324896	**
malePBS-maleLPS	miR-548s	13918024	15286372	116	119	8.3345	7.7847	-0.0984542	0.599107
malePBS-maleLPS	miR-548u	13918024	15286372	46	0	3.3051	0.01	-8.36855	1.48974e-15	**
malePBS-maleLPS	miR-548x-3p	13918024	15286372	14	15	1.0059	0.9813	-0.0357207	0.938779
malePBS-maleLPS	miR-549	13918024	15286372	63	117	4.5265	7.6539	0.757799	0.000634068
malePBS-maleLPS	miR-54a	13918024	15286372	83	0	5.9635	0.01	-9.22002	1.8361e-27	**
malePBS-maleLPS	miR-553	13918024	15286372	2192	7	157.494	0.4579	-8.42604	0	**
malePBS-maleLPS	miR-5550-3p	13918024	15286372	285	4	20.477	0.2617	-6.28995	3.86667e-85	**
malePBS-maleLPS	miR-5553-3p	13918024	15286372	297	0	21.3392	0.01	-11.0593	2.41867e-96	**
malePBS-maleLPS	miR-5588-5p	13918024	15286372	263	175	18.8964	11.4481	-0.723003	2.06126e-07
malePBS-maleLPS	miR-5594-5p	13918024	15286372	319	286	22.9199	18.7095	-0.29283	0.0125899
malePBS-maleLPS	miR-5606	13918024	15286372	1007	5	72.3522	0.3271	-7.78916	2.49019114779685e-313	**
malePBS-maleLPS	miR-5614	13918024	15286372	342	287	24.5725	18.7749	-0.388239	0.000753993
malePBS-maleLPS	miR-5625-5p	13918024	15286372	0	20	0.01	1.3084	7.03166	2.49465e-06	**
malePBS-maleLPS	miR-563	13918024	15286372	84	2	6.0353	0.1308	-5.52799	9.1605e-25	**
malePBS-maleLPS	miR-5694	13918024	15286372	38	0	2.7303	0.01	-8.09292	5.59854e-13	**
malePBS-maleLPS	miR-57	13918024	15286372	467	401	33.5536	26.2325	-0.355112	0.000292485
malePBS-maleLPS	miR-573	13918024	15286372	48	28	3.4488	1.8317	-0.912911	0.00692203
malePBS-maleLPS	miR-575	13918024	15286372	28	0	2.0118	0.01	-7.65234	9.26363e-10	**
malePBS-maleLPS	miR-598	13918024	15286372	227	1	16.3098	0.0654	-7.96223	9.8841e-72	**
malePBS-maleLPS	miR-598-3p	13918024	15286372	67	77	4.8139	5.0372	0.0654158	0.79086
malePBS-maleLPS	miR-603	13918024	15286372	0	16	0.01	1.0467	6.7097	3.32342e-05	**
malePBS-maleLPS	miR-61	13918024	15286372	3	19	0.2155	1.2429	2.52795	0.00107195	**
malePBS-maleLPS	miR-615	13918024	15286372	15	0	1.0777	0.01	-6.75181	1.41612e-05	**
malePBS-maleLPS	miR-619	13918024	15286372	43	0	3.0895	0.01	-8.27123	1.37633e-14	**
malePBS-maleLPS	miR-624-5p	13918024	15286372	41	0	2.9458	0.01	-8.20252	6.05986e-14	**
malePBS-maleLPS	miR-626	13918024	15286372	23	0	1.6525	0.01	-7.36851	3.7682e-08	**
malePBS-maleLPS	miR-629-5p	13918024	15286372	16	0	1.1496	0.01	-6.84499	6.74884e-06	**
malePBS-maleLPS	miR-63*	13918024	15286372	121	0	8.6938	0.01	-9.76384	1.07848e-39	**
malePBS-maleLPS	miR-64	13918024	15286372	34	714	2.4429	46.7083	4.25701	1.97151e-153	**
malePBS-maleLPS	miR-64a	13918024	15286372	352	1810	25.2909	118.406	2.22705	3.76071e-207	**
malePBS-maleLPS	miR-64c	13918024	15286372	19	0	1.3651	0.01	-7.09286	7.30495e-07	**
malePBS-maleLPS	miR-65	13918024	15286372	695	45	49.9352	2.9438	-4.08431	1.33554e-164	**
malePBS-maleLPS	miR-654-5p	13918024	15286372	24	0	1.7244	0.01	-7.42995	1.79582e-08	**
malePBS-maleLPS	miR-664	13918024	15286372	0	25	0.01	1.6354	7.3535	9.80147e-08	**
malePBS-maleLPS	miR-664-1*	13918024	15286372	1358	3	97.5713	0.1963	-8.95725	0	**
malePBS-maleLPS	miR-667-5p	13918024	15286372	40	61	2.874	3.9905	0.473509	0.10686
malePBS-maleLPS	miR-669b-5p	13918024	15286372	72	0	5.1731	0.01	-9.01489	6.37489e-24	**
malePBS-maleLPS	miR-669e-5p	13918024	15286372	5024	5520	360.971	361.106	0.00054025	0.985167
malePBS-maleLPS	miR-669f-3p	13918024	15286372	17	0	1.2214	0.01	-6.93239	3.21631e-06	**
malePBS-maleLPS	miR-669f-5p	13918024	15286372	83	0	5.9635	0.01	-9.22002	1.8361e-27	**
malePBS-maleLPS	miR-669n	13918024	15286372	0	233	0.01	15.2423	10.5739	3.26122e-66	**
malePBS-maleLPS	miR-67	13918024	15286372	48	32	3.4488	2.0934	-0.720246	0.0275292
malePBS-maleLPS	miR-670	13918024	15286372	56	0	4.0236	0.01	-8.65234	9.00333e-19	**
malePBS-maleLPS	miR-670-5p	13918024	15286372	20	0	1.437	0.01	-7.16692	3.48134e-07	**
malePBS-maleLPS	miR-675	13918024	15286372	0	56	0.01	3.6634	8.51704	1.88727e-16	**
malePBS-maleLPS	miR-676	13918024	15286372	5341	5504	383.747	360.059	-0.0919209	0.000910395
malePBS-maleLPS	miR-677-5p	13918024	15286372	1002	0	71.993	0.01	-12.8136	2.96439387504748e-323	**
malePBS-maleLPS	miR-688	13918024	15286372	0	87	0.01	5.6913	9.15261	3.63392e-25	**
malePBS-maleLPS	miR-694	13918024	15286372	1736	1871	124.73	122.397	-0.0272485	0.570266
malePBS-maleLPS	miR-698	13918024	15286372	18	0	1.2933	0.01	-7.01491	1.53281e-06	**
malePBS-maleLPS	miR-7	13918024	15286372	198	115	14.2262	7.523	-0.91917	3.05969e-08
malePBS-maleLPS	miR-702-5p	13918024	15286372	73	0	5.245	0.01	-9.0348	3.0381e-24	**
malePBS-maleLPS	miR-705	13918024	15286372	12	23	0.8622	1.5046	0.803286	0.118078
malePBS-maleLPS	miR-709	13918024	15286372	11	80	0.7903	5.2334	2.72728	6.11166e-13	**
malePBS-maleLPS	miR-71	13918024	15286372	5750	4743	413.133	310.276	-0.413054	1.60196e-48
malePBS-maleLPS	miR-71*	13918024	15286372	44	14	3.1614	0.9158	-1.78746	1.38141e-05	**
malePBS-maleLPS	miR-71-3p	13918024	15286372	46	14	3.3051	0.9158	-1.85159	5.23488e-06	**
malePBS-maleLPS	miR-71-5p	13918024	15286372	944	766	67.8257	50.11	-0.436733	4.22741e-10
malePBS-maleLPS	miR-716a	13918024	15286372	0	17	0.01	1.1121	6.79714	1.73957e-05	**
malePBS-maleLPS	miR-716b	13918024	15286372	585	681	42.0318	44.5495	0.083928	0.302821
malePBS-maleLPS	miR-71c	13918024	15286372	6310	5270	453.369	344.752	-0.395129	5.2425e-49
malePBS-maleLPS	miR-72	13918024	15286372	87	0	6.2509	0.01	-9.28792	9.47137e-29	**
malePBS-maleLPS	miR-727	13918024	15286372	0	36	0.01	2.355	7.87958	7.91971e-11	**
malePBS-maleLPS	miR-743a-3p	13918024	15286372	81	56	5.8198	3.6634	-0.667786	0.00728974
malePBS-maleLPS	miR-744-5p	13918024	15286372	7	24	0.5029	1.57	1.64242	0.00487197	**
malePBS-maleLPS	miR-745	13918024	15286372	31	15	2.2273	0.9813	-1.18253	0.00751018	**
malePBS-maleLPS	miR-745b	13918024	15286372	33	12	2.371	0.785	-1.59473	0.000534433	**
malePBS-maleLPS	miR-748*	13918024	15286372	32	20	2.2992	1.3084	-0.813328	0.0460928
malePBS-maleLPS	miR-750	13918024	15286372	2154	1608	154.763	105.192	-0.557043	4.45927e-32
malePBS-maleLPS	miR-750-3p	13918024	15286372	22	8	1.5807	0.5233	-1.59485	0.00492118	**
malePBS-maleLPS	miR-753	13918024	15286372	23	0	1.6525	0.01	-7.36851	3.7682e-08	**
malePBS-maleLPS	miR-753c	13918024	15286372	231	173	16.5972	11.3173	-0.55241	0.000128488
malePBS-maleLPS	miR-7-5p	13918024	15286372	187	107	13.4358	6.9997	-0.940717	4.07749e-08
malePBS-maleLPS	miR-76-3p	13918024	15286372	58	81	4.1673	5.2988	0.346553	0.163613
malePBS-maleLPS	miR-769	13918024	15286372	148	0	10.6337	0.01	-10.0544	2.1994e-48	**
malePBS-maleLPS	miR-77	13918024	15286372	297	279	21.3392	18.2516	-0.225483	0.0606648
malePBS-maleLPS	miR-787-3p	13918024	15286372	15305	0	1099.65	0.01	-16.7467	0	**
malePBS-maleLPS	miR-79	13918024	15286372	205	109	14.7291	7.1305	-1.04659	3.43085e-10	**
malePBS-maleLPS	miR-79*	13918024	15286372	18	2	1.2933	0.1308	-3.30562	9.65677e-05	**
malePBS-maleLPS	miR-792	13918024	15286372	79	0	5.6761	0.01	-9.14876	3.55941e-26	**
malePBS-maleLPS	miR-79-3p	13918024	15286372	188	105	13.5077	6.8689	-0.975631	1.40885e-08
malePBS-maleLPS	miR-795-5p	13918024	15286372	0	27533	0.01	1801.15	17.4586	0	**
malePBS-maleLPS	miR-798	13918024	15286372	0	313	0.01	20.4758	10.9997	1.05166e-88	**
malePBS-maleLPS	miR-7b	13918024	15286372	12	205	0.8622	13.4106	3.95921	6.28982e-43	**
malePBS-maleLPS	miR-8	13918024	15286372	4423	3351	317.789	219.215	-0.535725	8.91199e-60
malePBS-maleLPS	miR-80	13918024	15286372	470	0	33.7692	0.01	-11.7215	5.01135e-152	**
malePBS-maleLPS	miR-80-3p	13918024	15286372	0	653	0.01	42.7178	12.0606	2.71008e-184	**
malePBS-maleLPS	miR-804	13918024	15286372	0	83	0.01	5.4297	9.08473	4.84117e-24	**
malePBS-maleLPS	miR-81a	13918024	15286372	1184	660	85.0695	43.1757	-0.978422	2.6945e-46
malePBS-maleLPS	miR-81b	13918024	15286372	33	32	2.371	2.0934	-0.179648	0.613383
malePBS-maleLPS	miR-8-3p	13918024	15286372	4063	3040	291.924	198.87	-0.553766	2.34794e-58
malePBS-maleLPS	miR-84	13918024	15286372	2061	0	148.081	0.01	-13.8541	0	**
malePBS-maleLPS	miR-84-3p	13918024	15286372	0	23	0.01	1.5046	7.23324	3.57749e-07	**
malePBS-maleLPS	miR-84b	13918024	15286372	0	1462	0.01	95.6407	13.2234	0	**
malePBS-maleLPS	miR-8-5p	13918024	15286372	127	91	9.1249	5.953	-0.616192	0.00174405
malePBS-maleLPS	miR-86*	13918024	15286372	137	872	9.8434	57.0443	2.53485	3.47116e-117	**
malePBS-maleLPS	miR-87	13918024	15286372	700	467	50.2945	30.5501	-0.719224	3.21465e-17
malePBS-maleLPS	miR-871	13918024	15286372	61	181	4.3828	11.8406	1.43382	8.47824e-13	**
malePBS-maleLPS	miR-873-5p	13918024	15286372	0	242	0.01	15.8311	10.6285	9.61802e-69	**
malePBS-maleLPS	miR-87-3p	13918024	15286372	721	491	51.8033	32.1201	-0.689568	1.54734e-16
malePBS-maleLPS	miR-875-3p	13918024	15286372	33	0	2.371	0.01	-7.88935	2.27734e-11	**
malePBS-maleLPS	miR-87a-3p	13918024	15286372	697	467	50.0789	30.5501	-0.713026	6.45085e-17
malePBS-maleLPS	miR-87b-3p	13918024	15286372	685	459	49.2168	30.0267	-0.712905	1.2001e-16
malePBS-maleLPS	miR-880-3p	13918024	15286372	485	477	34.8469	31.2043	-0.159285	0.086716
malePBS-maleLPS	miR-881	13918024	15286372	56	0	4.0236	0.01	-8.65234	9.00333e-19	**
malePBS-maleLPS	miR-885	13918024	15286372	1666	1680	119.701	109.902	-0.123219	0.013499
malePBS-maleLPS	miR-891a	13918024	15286372	37	0	2.6584	0.01	-8.05441	1.17475e-12	**
malePBS-maleLPS	miR-9	13918024	15286372	4008	2688	287.972	175.843	-0.711641	4.5315e-89
malePBS-maleLPS	miR-92	13918024	15286372	4110	3766	295.3	246.363	-0.261397	9.17547e-16
malePBS-maleLPS	miR-924	13918024	15286372	36	0	2.5866	0.01	-8.01491	2.46499e-12	**
malePBS-maleLPS	miR-92a	13918024	15286372	4425	3874	317.933	253.428	-0.327146	5.67451e-25
malePBS-maleLPS	miR-92a-3p	13918024	15286372	22	14	1.5807	0.9158	-0.787459	0.108822
malePBS-maleLPS	miR-92b	13918024	15286372	192	163	13.7951	10.6631	-0.371529	0.0154171
malePBS-maleLPS	miR-92b*	13918024	15286372	11	496	0.7903	32.4472	5.35955	1.44086e-121	**
malePBS-maleLPS	miR-92b-3p	13918024	15286372	371	0	26.6561	0.01	-11.3802	3.67408e-120	**
malePBS-maleLPS	miR-92b-5p	13918024	15286372	42	43	3.0177	2.813	-0.10134	0.742715
malePBS-maleLPS	miR-93	13918024	15286372	13021	0	935.549	0.01	-16.5135	0	**
malePBS-maleLPS	miR-932	13918024	15286372	82	0	5.8916	0.01	-9.20252	3.85271e-27	**
malePBS-maleLPS	miR-932-3p	13918024	15286372	0	20	0.01	1.3084	7.03166	2.49465e-06	**
malePBS-maleLPS	miR-936	13918024	15286372	14	0	1.0059	0.01	-6.65234	2.97146e-05	**
malePBS-maleLPS	miR-942	13918024	15286372	0	363	0.01	23.7466	11.2135	9.21903e-103	**
malePBS-maleLPS	miR-954-5p	13918024	15286372	28	0	2.0118	0.01	-7.65234	9.26363e-10	**
malePBS-maleLPS	miR-959-5p	13918024	15286372	0	113	0.01	7.3922	9.52986	1.78089e-32	**
malePBS-maleLPS	miR-9-5p	13918024	15286372	484	0	34.7751	0.01	-11.7638	1.56231e-156	**
malePBS-maleLPS	miR-96	13918024	15286372	575	348	41.3133	22.7654	-0.859764	4.45824e-19
malePBS-maleLPS	miR-960-5p	13918024	15286372	27	40	1.9399	2.6167	0.431766	0.232939
malePBS-maleLPS	miR-963-3p	13918024	15286372	8962	0	643.913	0.01	-15.9746	0	**
malePBS-maleLPS	miR-965-5p	13918024	15286372	111	72	7.9753	4.7101	-0.759781	0.000432148
malePBS-maleLPS	miR-96-5p	13918024	15286372	525	313	37.7209	20.4758	-0.881444	3.02587e-18
malePBS-maleLPS	miR-967-5p	13918024	15286372	141	0	10.1307	0.01	-9.98452	3.93911e-46	**
malePBS-maleLPS	miR-971-5p	13918024	15286372	319	286	22.9199	18.7095	-0.29283	0.0125899
malePBS-maleLPS	miR-98*	13918024	15286372	857	0	61.5748	0.01	-12.5881	1.36777e-276	**
malePBS-maleLPS	miR-981	13918024	15286372	299	205	21.4829	13.4106	-0.679815	1.55273e-07
malePBS-maleLPS	miR-981-3p	13918024	15286372	300	216	21.5548	14.1302	-0.609227	1.87275e-06
malePBS-maleLPS	miR-989-3p	13918024	15286372	8	251	0.5748	16.4199	4.83624	3.632e-59	**
malePBS-maleLPS	miR-993	13918024	15286372	317	263	22.7762	17.2049	-0.404708	0.000747152
malePBS-maleLPS	miR-993*	13918024	15286372	5194	3668	373.185	239.952	-0.637144	8.77103e-95
malePBS-maleLPS	miR-993-5p	13918024	15286372	5185	3689	372.538	241.326	-0.626406	7.47226e-92
malePBS-maleLPS	miR-993a*	13918024	15286372	5045	3588	362.48	234.719	-0.626966	1.45279e-89
malePBS-maleLPS	miR-993b*	13918024	15286372	5095	3589	366.072	234.784	-0.640792	6.04933e-94
malePBS-maleLPS	miR-995-3p	13918024	15286372	0	61	0.01	3.9905	8.64043	7.41505e-18	**
malePBS-maleLPS	miR-99a-3p	13918024	15286372	77	2	5.5324	0.1308	-5.40247	1.38844e-22	**
malePBS-maleLPS	miR-99b	13918024	15286372	490	326	35.2061	21.3262	-0.723198	1.30772e-12
malePBS-maleLPS	miR-9a	13918024	15286372	3694	2470	265.411	161.582	-0.715965	4.23278e-83
malePBS-maleLPS	miR-9a-5p	13918024	15286372	4287	2913	308.018	190.562	-0.692754	7.94548e-91
malePBS-maleLPS	miR-9c	13918024	15286372	65	72	4.6702	4.7101	0.0122734	0.964779
malePBS-maleLPS	miR-9c*	13918024	15286372	14	0	1.0059	0.01	-6.65234	2.97146e-05	**
malePBS-maleLPS	miR-iab-8	13918024	15286372	48	29	3.4488	1.8971	-0.862299	0.0100674
malePBS-maleLPS	miR-iab-8-5p	13918024	15286372	39	20	2.8021	1.3084	-1.0987	0.00461739	**
malePBS-maleLPS	miR-m01-2*	13918024	15286372	275	205	19.7586	13.4106	-0.559107	2.39687e-05
malePBS-maleLPS	miR-m107-1-3p	13918024	15286372	0	342	0.01	22.3729	11.1275	7.39103e-97	**
