# Supplementary material for: Lipopolysaccharide-Induced Differential Expression of miRNAs in Male and Female Rhipicephalus haemaphysaloides Ticks
Source: PLoS One. 2015 Oct 2;10(10):e0139241. doi: 10.1371/journal.pone.0139241 (PMC4592253; doi:10.1371/journal.pone.0139241)
Supplement: S9 Table — (XLSX) [file pone.0139241.s009.xlsx]

## Sheet: Sheet1
pairwise	miR-name	PBS-total-reads	malePBS-total-reads	PBS-expressed	malePBS-expressed	PBS-std	malePBS-std	fold-change(log2 malePBS/PBS)	p-value	sig-lable
PBS-malePBS	bantam	11459406	13918024	3077	3262	268.513	234.372	-0.196189	6.41886e-08
PBS-malePBS	bantam*	11459406	13918024	2	162	0.1745	11.6396	6.05967	1.68411e-39	**
PBS-malePBS	bantam-5p	11459406	13918024	8018	4818	699.687	346.17	-1.01523	0	**
PBS-malePBS	bantam-b	11459406	13918024	22	38	1.9198	2.7303	0.508103	0.192858
PBS-malePBS	let-7	11459406	13918024	93	47	8.1156	3.3769	-1.265	4.30374e-07	**
PBS-malePBS	let-7-5p	11459406	13918024	399115	206372	34828.6	14827.7	-1.23198	0	**
PBS-malePBS	let-7a	11459406	13918024	0	146	0.01	10.49	10.0348	8.97701e-39	**
PBS-malePBS	let-7b	11459406	13918024	198	366	17.2784	26.2968	0.605918	1.33614e-06
PBS-malePBS	let-7b-5p	11459406	13918024	110	282	9.5991	20.2615	1.07777	4.01826e-12	**
PBS-malePBS	let-7c	11459406	13918024	453	2436	39.5308	175.025	2.14651	3.82374e-249	**
PBS-malePBS	let-7d	11459406	13918024	58	26	5.0613	1.8681	-1.43794	1.08103e-05	**
PBS-malePBS	let-7d-5p	11459406	13918024	1057	729	92.2386	52.3781	-0.816407	1.48574e-32
PBS-malePBS	let-7e	11459406	13918024	41	20	3.5778	1.437	-1.31601	0.000556067	**
PBS-malePBS	let-7e-5p	11459406	13918024	10	259	0.8726	18.609	4.41454	5.28661e-54	**
PBS-malePBS	let-7f-1*	11459406	13918024	0	599	0.01	43.0377	12.0714	6.01168e-157	**
PBS-malePBS	let-7f-5p	11459406	13918024	264	1734	23.0378	124.587	2.43508	7.62348e-207	**
PBS-malePBS	let-7g	11459406	13918024	171	78	14.9222	5.6042	-1.41288	7.74715e-14	**
PBS-malePBS	let-7g-5p	11459406	13918024	15	101	1.309	7.2568	2.47087	1.24578e-13	**
PBS-malePBS	let-7h	11459406	13918024	75	29	6.5448	2.0836	-1.65127	2.90734e-08	**
PBS-malePBS	let-7i	11459406	13918024	18	194	1.5708	13.9388	3.14953	1.12411e-31	**
PBS-malePBS	let-7i-5p	11459406	13918024	18	144	1.5708	10.3463	2.71954	8.30477e-21	**
PBS-malePBS	let-7j	11459406	13918024	19	27	1.658	1.9399	0.226538	0.61649
PBS-malePBS	let-7k	11459406	13918024	6	29	0.5236	2.0836	1.99254	0.000634364	**
PBS-malePBS	lin-4	11459406	13918024	12	0	1.0472	0.01	-6.71039	6.4911e-05	**
PBS-malePBS	lsy-6	11459406	13918024	63	110	5.4977	7.9034	0.523645	0.0208049
PBS-malePBS	miR-1	11459406	13918024	1711451	1207947	149349	86790.1	-0.783085	0
PBS-malePBS	miR-10	11459406	13918024	38886	13773	3393.37	989.58	-1.77783	0	**
PBS-malePBS	miR-10*	11459406	13918024	13959	6037	1218.13	433.754	-1.48971	0	**
PBS-malePBS	miR-100	11459406	13918024	22985	10958	2005.78	787.324	-1.34913	0	**
PBS-malePBS	miR-1000-5p	11459406	13918024	0	22	0.01	1.5807	7.30442	1.99995e-06	**
PBS-malePBS	miR-1004-3p	11459406	13918024	0	603	0.01	43.3251	12.081	5.43895e-158	**
PBS-malePBS	miR-1005-3p	11459406	13918024	0	9304	0.01	668.486	16.0286	0	**
PBS-malePBS	miR-100-5p	11459406	13918024	24197	12149	2111.54	872.897	-1.27441	0	**
PBS-malePBS	miR-1007-3p	11459406	13918024	0	37	0.01	2.6584	8.05441	2.44325e-10	**
PBS-malePBS	miR-100a	11459406	13918024	21359	7812	1863.88	561.287	-1.7315	0	**
PBS-malePBS	miR-100d	11459406	13918024	0	17	0.01	1.2214	6.93239	4.03059e-05	**
PBS-malePBS	miR-101	11459406	13918024	9	56	0.7854	4.0236	2.35699	9.55403e-08	**
PBS-malePBS	miR-101-3p	11459406	13918024	8	26	0.6981	1.8681	1.42007	0.010889	*
PBS-malePBS	miR-1016-5p	11459406	13918024	0	33	0.01	2.371	7.88935	2.70052e-09	**
PBS-malePBS	miR-101a-3p	11459406	13918024	9	36	0.7854	2.5866	1.71956	0.000527829	**
PBS-malePBS	miR-101b	11459406	13918024	0	312	0.01	22.417	11.1304	4.45351e-82	**
PBS-malePBS	miR-101c	11459406	13918024	0	17	0.01	1.2214	6.93239	4.03059e-05	**
PBS-malePBS	miR-103a-3p	11459406	13918024	15	14	1.309	1.0059	-0.379978	0.472447
PBS-malePBS	miR-10-3p	11459406	13918024	13825	5565	1206.43	399.841	-1.59325	0	**
PBS-malePBS	miR-10-5p	11459406	13918024	38471	13649	3357.15	980.671	-1.7754	0	**
PBS-malePBS	miR-107	11459406	13918024	15	31	1.309	2.2273	0.766831	0.0906245
PBS-malePBS	miR-10a	11459406	13918024	39412	14799	3439.27	1063.3	-1.69356	0	**
PBS-malePBS	miR-10a-5p	11459406	13918024	38705	13645	3377.57	980.383	-1.78457	0	**
PBS-malePBS	miR-10c	11459406	13918024	15	31	1.309	2.2273	0.766831	0.0906245
PBS-malePBS	miR-10d	11459406	13918024	18	8	1.5708	0.5748	-1.45037	0.0144425	*
PBS-malePBS	miR-11-5p	11459406	13918024	20	0	1.7453	0.01	-7.44733	1.12211e-07	**
PBS-malePBS	miR-1175	11459406	13918024	788	209	68.7645	15.0165	-2.19512	2.37152e-106	**
PBS-malePBS	miR-1175-3p	11459406	13918024	805	229	70.248	16.4535	-2.09406	2.55276e-102	**
PBS-malePBS	miR-1192	11459406	13918024	128	1945	11.1699	139.747	3.64513	0	**
PBS-malePBS	miR-1196-3p	11459406	13918024	0	26	0.01	1.8681	7.54543	1.80942e-07	**
PBS-malePBS	miR-1199-5p	11459406	13918024	0	171	0.01	12.2862	10.2628	2.7001e-45	**
PBS-malePBS	miR-12	11459406	13918024	943	163	82.2905	11.7114	-2.81281	2.17048e-169	**
PBS-malePBS	miR-122	11459406	13918024	50	0	4.3632	0.01	-8.76924	4.91437e-18	**
PBS-malePBS	miR-1224-5p	11459406	13918024	134	8	11.6935	0.5748	-4.3465	1.48779e-36	**
PBS-malePBS	miR-122-5p	11459406	13918024	54	0	4.7123	0.01	-8.88029	2.04327e-19	**
PBS-malePBS	miR-1231	11459406	13918024	0	14	0.01	1.0059	6.65234	0.000244331	**
PBS-malePBS	miR-124	11459406	13918024	1322	843	115.364	60.5689	-0.92954	7.6083e-50
PBS-malePBS	miR-124-3p	11459406	13918024	934	692	81.5051	49.7197	-0.713073	3.22303e-23
PBS-malePBS	miR-1246	11459406	13918024	0	18	0.01	1.2933	7.01491	2.21054e-05	**
PBS-malePBS	miR-124a	11459406	13918024	50	194	4.3632	13.9388	1.67565	9.26198e-16	**
PBS-malePBS	miR-124b	11459406	13918024	0	192	0.01	13.7951	10.4299	8.97654e-51	**
PBS-malePBS	miR-124b*	11459406	13918024	0	6752	0.01	485.126	15.5661	0	**
PBS-malePBS	miR-124e*	11459406	13918024	0	31	0.01	2.2273	7.79915	8.97818e-09	**
PBS-malePBS	miR-125	11459406	13918024	20	0	1.7453	0.01	-7.44733	1.12211e-07	**
PBS-malePBS	miR-1253	11459406	13918024	0	48	0.01	3.4488	8.42995	3.29911e-13	**
PBS-malePBS	miR-125a	11459406	13918024	10242	5263	893.764	378.143	-1.24096	0	**
PBS-malePBS	miR-125a-5p	11459406	13918024	28	66	2.4434	4.7421	0.956636	0.00254762
PBS-malePBS	miR-125b-5p	11459406	13918024	10408	5626	908.25	404.224	-1.16793	0	**
PBS-malePBS	miR-125c	11459406	13918024	10120	5190	883.117	372.898	-1.24382	0	**
PBS-malePBS	miR-12-5p	11459406	13918024	5476	2718	477.861	195.286	-1.291	0	**
PBS-malePBS	miR-126	11459406	13918024	0	11098	0.01	797.383	16.283	0	**
PBS-malePBS	miR-1260a	11459406	13918024	48	27	4.1887	1.9399	-1.11052	0.00108428	**
PBS-malePBS	miR-1260b	11459406	13918024	0	157	0.01	11.2803	10.1396	1.21216e-41	**
PBS-malePBS	miR-1261	11459406	13918024	11	88	0.9599	6.3227	2.71958	3.19979e-13	**
PBS-malePBS	miR-126-3p	11459406	13918024	0	95	0.01	6.8257	9.41483	1.80927e-25	**
PBS-malePBS	miR-1268b	11459406	13918024	26	4	2.2689	0.2874	-2.98086	3.05531e-06	**
PBS-malePBS	miR-126b	11459406	13918024	27	24	2.3561	1.7244	-0.450306	0.263038
PBS-malePBS	miR-1270	11459406	13918024	0	19	0.01	1.3651	7.09286	1.21235e-05	**
PBS-malePBS	miR-127-5p	11459406	13918024	6	16	0.5236	1.1496	1.13459	0.098857
PBS-malePBS	miR-1276	11459406	13918024	0	553	0.01	39.7327	11.9561	6.01199e-145	**
PBS-malePBS	miR-128	11459406	13918024	17	9	1.4835	0.6466	-1.19806	0.0400837	*
PBS-malePBS	miR-128-3p	11459406	13918024	18	11	1.5708	0.7903	-0.991027	0.0695099
PBS-malePBS	miR-1285	11459406	13918024	0	47	0.01	3.3769	8.39956	6.01544e-13	**
PBS-malePBS	miR-1285-3p	11459406	13918024	0	21	0.01	1.5088	7.23726	3.64661e-06	**
PBS-malePBS	miR-1286	11459406	13918024	193	0	16.8421	0.01	-10.7179	2.06841e-67	**
PBS-malePBS	miR-1287	11459406	13918024	8031	0	700.822	0.01	-16.0968	0	**
PBS-malePBS	miR-1288	11459406	13918024	0	68	0.01	4.8858	8.93245	1.99984e-18	**
PBS-malePBS	miR-1290	11459406	13918024	3520	1533	307.171	110.145	-1.47964	6.93994e-271	**
PBS-malePBS	miR-1297	11459406	13918024	0	291	0.01	20.9081	11.0298	1.33959e-76	**
PBS-malePBS	miR-1302e	11459406	13918024	22	3	1.9198	0.2155	-3.1552	1.08922e-05	**
PBS-malePBS	miR-1306	11459406	13918024	154	94	13.4387	6.7538	-0.992622	8.83241e-08
PBS-malePBS	miR-1306-3p	11459406	13918024	1652	166	144.161	11.927	-3.59538	0	**
PBS-malePBS	miR-130c	11459406	13918024	0	18	0.01	1.2933	7.01491	2.21054e-05	**
PBS-malePBS	miR-1322	11459406	13918024	12	2531	1.0472	181.851	7.44007	0	**
PBS-malePBS	miR-133	11459406	13918024	2337	917	203.937	65.8858	-1.63009	4.66253e-208	**
PBS-malePBS	miR-133-3p	11459406	13918024	2404	958	209.784	68.8316	-1.60776	9.6317e-210	**
PBS-malePBS	miR-133a	11459406	13918024	2350	926	205.072	66.5324	-1.624	4.44983e-208	**
PBS-malePBS	miR-133a-3p	11459406	13918024	2335	917	203.763	65.8858	-1.62885	1.18006e-207	**
PBS-malePBS	miR-133b	11459406	13918024	2339	920	204.112	66.1013	-1.62661	1.35676e-207	**
PBS-malePBS	miR-133b-3p	11459406	13918024	0	293	0.01	21.0518	11.0397	4.02933e-77	**
PBS-malePBS	miR-133b-5p	11459406	13918024	61	0	5.3231	0.01	-9.05612	7.82217e-22	**
PBS-malePBS	miR-133c	11459406	13918024	283	6	24.6959	0.4311	-5.84011	3.77345e-88	**
PBS-malePBS	miR-134	11459406	13918024	110	37	9.5991	2.6584	-1.85234	3.02399e-13	**
PBS-malePBS	miR-1342	11459406	13918024	17	0	1.4835	0.01	-7.21286	1.21868e-06	**
PBS-malePBS	miR-1357	11459406	13918024	75	252	6.5448	18.106	1.46805	7.97811e-17	**
PBS-malePBS	miR-1358	11459406	13918024	0	19	0.01	1.3651	7.09286	1.21235e-05	**
PBS-malePBS	miR-135b	11459406	13918024	0	188	0.01	13.5077	10.3996	9.92177e-50	**
PBS-malePBS	miR-1369	11459406	13918024	0	18	0.01	1.2933	7.01491	2.21054e-05	**
PBS-malePBS	miR-137	11459406	13918024	15	12	1.309	0.8622	-0.602371	0.278303
PBS-malePBS	miR-1375	11459406	13918024	0	430	0.01	30.8952	11.5932	7.34573e-113	**
PBS-malePBS	miR-1376	11459406	13918024	0	24	0.01	1.7244	7.42995	6.01559e-07	**
PBS-malePBS	miR-1382	11459406	13918024	2	686	0.1745	49.2886	8.14188	5.87544e-175	**
PBS-malePBS	miR-1399	11459406	13918024	0	119	0.01	8.5501	9.7398	9.92255e-32	**
PBS-malePBS	miR-13a-5p	11459406	13918024	741	3	64.663	0.2155	-8.22911	1.42747e-249	**
PBS-malePBS	miR-13b*	11459406	13918024	0	23	0.01	1.6525	7.36851	1.09685e-06	**
PBS-malePBS	miR-13b-2-5p	11459406	13918024	2505	196	218.598	14.0825	-3.9563	0	**
PBS-malePBS	miR-1-3p	11459406	13918024	1815506	1270989	158429	91319.6	-0.794842	0
PBS-malePBS	miR-140	11459406	13918024	39	122	3.4033	8.7656	1.36492	4.44128e-08	**
PBS-malePBS	miR-140*	11459406	13918024	33	82	2.8797	5.8916	1.03274	0.00033026	**
PBS-malePBS	miR-140-3p	11459406	13918024	38	103	3.3161	7.4005	1.15814	9.81638e-06	**
PBS-malePBS	miR-141	11459406	13918024	1	80	0.0873	5.7479	6.04091	5.56505e-20	**
PBS-malePBS	miR-141*	11459406	13918024	0	123	0.01	8.8375	9.78749	8.97724e-33	**
PBS-malePBS	miR-1419g	11459406	13918024	0	1270	0.01	91.2486	13.1556	0	**
PBS-malePBS	miR-1421af*	11459406	13918024	46	0	4.0142	0.01	-8.64897	1.18198e-16	**
PBS-malePBS	miR-1421ai*	11459406	13918024	2	630	0.1745	45.265	8.01903	2.01471e-160	**
PBS-malePBS	miR-1421h	11459406	13918024	3381	260	295.041	18.6808	-3.98129	0	**
PBS-malePBS	miR-1421m	11459406	13918024	0	40	0.01	2.874	8.16692	4.03049e-11	**
PBS-malePBS	miR-1421v*	11459406	13918024	0	59	0.01	4.2391	8.72761	4.45478e-16	**
PBS-malePBS	miR-1421w	11459406	13918024	0	130	0.01	9.3404	9.86734	1.33984e-34	**
PBS-malePBS	miR-1422f*	11459406	13918024	1	1970	0.0873	141.543	10.663	0	**
PBS-malePBS	miR-1422j*	11459406	13918024	13	0	1.1344	0.01	-6.82579	2.93111e-05	**
PBS-malePBS	miR-143	11459406	13918024	5	43	0.4363	3.0895	2.82398	2.73829e-07	**
PBS-malePBS	miR-143-3p	11459406	13918024	3	49	0.2618	3.5206	3.74928	4.19488e-10	**
PBS-malePBS	miR-144	11459406	13918024	0	61	0.01	4.3828	8.77571	1.33994e-16	**
PBS-malePBS	miR-1464	11459406	13918024	0	234	0.01	16.8127	10.7153	9.92125e-62	**
PBS-malePBS	miR-146c	11459406	13918024	28	0	2.4434	0.01	-7.93275	1.93977e-10	**
PBS-malePBS	miR-1472	11459406	13918024	0	19	0.01	1.3651	7.09286	1.21235e-05	**
PBS-malePBS	miR-1478	11459406	13918024	3	19	0.2618	1.3651	2.38247	0.00235981	**
PBS-malePBS	miR-148	11459406	13918024	20	0	1.7453	0.01	-7.44733	1.12211e-07	**
PBS-malePBS	miR-1489	11459406	13918024	0	22	0.01	1.5807	7.30442	1.99995e-06	**
PBS-malePBS	miR-148a*	11459406	13918024	35	29	3.0543	2.0836	-0.551763	0.126081
PBS-malePBS	miR-1491	11459406	13918024	392	426	34.2077	30.6078	-0.160422	0.111714
PBS-malePBS	miR-1493	11459406	13918024	0	96	0.01	6.8975	9.42993	9.9228e-26	**
PBS-malePBS	miR-1497a	11459406	13918024	1722	0	150.27	0.01	-13.8753	0	**
PBS-malePBS	miR-1497f	11459406	13918024	0	63	0.01	4.5265	8.82225	4.03038e-17	**
PBS-malePBS	miR-1497h	11459406	13918024	0	62	0.01	4.4547	8.79918	7.3488e-17	**
PBS-malePBS	miR-152-3p	11459406	13918024	352	0	30.7171	0.01	-11.5848	2.60158e-122	**
PBS-malePBS	miR-152-5p	11459406	13918024	656	0	57.2456	0.01	-12.4829	2.80825e-227	**
PBS-malePBS	miR-152a	11459406	13918024	192	0	16.7548	0.01	-10.7104	4.5806e-67	**
PBS-malePBS	miR-153	11459406	13918024	12	17	1.0472	1.2214	0.221999	0.705493
PBS-malePBS	miR-1541	11459406	13918024	49	0	4.276	0.01	-8.74012	1.08831e-17	**
PBS-malePBS	miR-1553	11459406	13918024	0	340	0.01	24.4288	11.2544	2.20974e-89	**
PBS-malePBS	miR-1554	11459406	13918024	0	37	0.01	2.6584	8.05441	2.44325e-10	**
PBS-malePBS	miR-1557	11459406	13918024	0	30	0.01	2.1555	7.75188	1.63704e-08	**
PBS-malePBS	miR-1559	11459406	13918024	0	76	0.01	5.4605	9.09289	1.63695e-20	**
PBS-malePBS	miR-1562	11459406	13918024	0	19	0.01	1.3651	7.09286	1.21235e-05	**
PBS-malePBS	miR-1572	11459406	13918024	0	18	0.01	1.2933	7.01491	2.21054e-05	**
PBS-malePBS	miR-1584	11459406	13918024	300	113	26.1794	8.119	-1.68906	1.2181e-29	**
PBS-malePBS	miR-1587	11459406	13918024	49	6	4.276	0.4311	-3.31017	1.0626e-11	**
PBS-malePBS	miR-1597	11459406	13918024	15	29364	1.309	2109.78	10.6544	0	**
PBS-malePBS	miR-16*	11459406	13918024	0	33	0.01	2.371	7.88935	2.70052e-09	**
PBS-malePBS	miR-1603	11459406	13918024	29	15	2.5307	1.0777	-1.23158	0.00592841	**
PBS-malePBS	miR-1611	11459406	13918024	2	22	0.1745	1.5807	3.17926	0.000135324	**
PBS-malePBS	miR-1629	11459406	13918024	0	18	0.01	1.2933	7.01491	2.21054e-05	**
PBS-malePBS	miR-1631	11459406	13918024	0	18	0.01	1.2933	7.01491	2.21054e-05	**
PBS-malePBS	miR-1645	11459406	13918024	64	0	5.5849	0.01	-9.12539	7.20229e-23	**
PBS-malePBS	miR-1653	11459406	13918024	0	622	0.01	44.6903	12.1257	6.01152e-163	**
PBS-malePBS	miR-1665	11459406	13918024	14	0	1.2217	0.01	-6.93275	1.32357e-05	**
PBS-malePBS	miR-1669	11459406	13918024	0	1572	0.01	112.947	13.4634	0	**
PBS-malePBS	miR-1673	11459406	13918024	0	16	0.01	1.1496	6.84499	7.34918e-05	**
PBS-malePBS	miR-1676	11459406	13918024	0	1127	0.01	80.9741	12.9832	1.09548e-294	**
PBS-malePBS	miR-1678	11459406	13918024	12	0	1.0472	0.01	-6.71039	6.4911e-05	**
PBS-malePBS	miR-1682	11459406	13918024	152	0	13.2642	0.01	-10.3733	2.96718e-53	**
PBS-malePBS	miR-1683	11459406	13918024	0	102	0.01	7.3286	9.51739	2.70031e-27	**
PBS-malePBS	miR-1688	11459406	13918024	0	103	0.01	7.4005	9.53148	1.48096e-27	**
PBS-malePBS	miR-1689	11459406	13918024	0	22	0.01	1.5807	7.30442	1.99995e-06	**
PBS-malePBS	miR-1690*	11459406	13918024	0	217	0.01	15.5913	10.6065	2.69996e-57	**
PBS-malePBS	miR-1692	11459406	13918024	25	24	2.1816	1.7244	-0.339292	0.405753
PBS-malePBS	miR-1694	11459406	13918024	21	64	1.8326	4.5984	1.32724	0.000113744	**
PBS-malePBS	miR-1699	11459406	13918024	482	211	42.0615	15.1602	-1.47221	2.12528e-38	**
PBS-malePBS	miR-1700	11459406	13918024	2	283	0.1745	20.3333	6.86447	1.37166e-70	**
PBS-malePBS	miR-1712	11459406	13918024	39	11	3.4033	0.7903	-2.10646	2.5275e-06	**
PBS-malePBS	miR-1719	11459406	13918024	0	23	0.01	1.6525	7.36851	1.09685e-06	**
PBS-malePBS	miR-17-3p	11459406	13918024	407	110	35.5167	7.9034	-2.16795	6.1533e-55	**
PBS-malePBS	miR-1742	11459406	13918024	0	322	0.01	23.1355	11.1759	1.09648e-84	**
PBS-malePBS	miR-1746	11459406	13918024	0	465	0.01	33.4099	11.7061	5.4398e-122	**
PBS-malePBS	miR-1749	11459406	13918024	0	14	0.01	1.0059	6.65234	0.000244331	**
PBS-malePBS	miR-1749*	11459406	13918024	0	108	0.01	7.7597	9.59986	7.34842e-29	**
PBS-malePBS	miR-1750	11459406	13918024	322	88	28.0992	6.3227	-2.15192	2.03848e-43	**
PBS-malePBS	miR-1752	11459406	13918024	29	0	2.5307	0.01	-7.98339	8.75919e-11	**
PBS-malePBS	miR-1755	11459406	13918024	0	21611	0.01	1552.73	17.2445	0	**
PBS-malePBS	miR-1759	11459406	13918024	18	0	1.5708	0.01	-7.29536	5.50307e-07	**
PBS-malePBS	miR-1767	11459406	13918024	4	30	0.3491	2.1555	2.62631	4.16903e-05	**
PBS-malePBS	miR-1770	11459406	13918024	308	40	26.8775	2.874	-3.22527	1.03159e-64	**
PBS-malePBS	miR-1772*	11459406	13918024	0	30	0.01	2.1555	7.75188	1.63704e-08	**
PBS-malePBS	miR-1777	11459406	13918024	177	83	15.4458	5.9635	-1.37298	1.00687e-13	**
PBS-malePBS	miR-1780	11459406	13918024	417	0	36.3893	0.01	-11.8293	9.36866e-145	**
PBS-malePBS	miR-1783	11459406	13918024	0	19	0.01	1.3651	7.09286	1.21235e-05	**
PBS-malePBS	miR-1788-3p	11459406	13918024	0	59	0.01	4.2391	8.72761	4.45478e-16	**
PBS-malePBS	miR-1798	11459406	13918024	28	0	2.4434	0.01	-7.93275	1.93977e-10	**
PBS-malePBS	miR-1799	11459406	13918024	28	12344	2.4434	886.908	8.50375	0	**
PBS-malePBS	miR-1801	11459406	13918024	0	19	0.01	1.3651	7.09286	1.21235e-05	**
PBS-malePBS	miR-1805	11459406	13918024	174	22	15.184	1.5807	-3.26392	1.20903e-37	**
PBS-malePBS	miR-1805-3p	11459406	13918024	191	0	16.6675	0.01	-10.7028	1.0144e-66	**
PBS-malePBS	miR-181a-5p	11459406	13918024	0	188	0.01	13.5077	10.3996	9.92177e-50	**
PBS-malePBS	miR-181b-1-3p	11459406	13918024	0	28	0.01	2.0118	7.65234	5.4425e-08	**
PBS-malePBS	miR-181b-3p	11459406	13918024	7	15	0.6109	1.0777	0.818947	0.224621
PBS-malePBS	miR-181d-5p	11459406	13918024	86	0	7.5048	0.01	-9.55167	1.82469e-30	**
PBS-malePBS	miR-182	11459406	13918024	5	26	0.4363	1.8681	2.09818	0.000860588	**
PBS-malePBS	miR-1820-5p	11459406	13918024	12	0	1.0472	0.01	-6.71039	6.4911e-05	**
PBS-malePBS	miR-1821	11459406	13918024	0	22	0.01	1.5807	7.30442	1.99995e-06	**
PBS-malePBS	miR-183-5p	11459406	13918024	20	21	1.7453	1.5088	-0.210073	0.631964
PBS-malePBS	miR-1837	11459406	13918024	12	0	1.0472	0.01	-6.71039	6.4911e-05	**
PBS-malePBS	miR-184	11459406	13918024	28826	12888	2515.49	925.994	-1.44176	0	**
PBS-malePBS	miR-184*	11459406	13918024	1207	891	105.328	64.0177	-0.71835	6.86105e-30
PBS-malePBS	miR-1841	11459406	13918024	119	84	10.3845	6.0353	-0.782934	0.000121652
PBS-malePBS	miR-1842	11459406	13918024	0	638	0.01	45.8398	12.1624	4.02776e-167	**
PBS-malePBS	miR-1843	11459406	13918024	0	525	0.01	37.7209	11.8811	1.21166e-137	**
PBS-malePBS	miR-184-3p	11459406	13918024	27225	12370	2375.78	888.776	-1.41851	0	**
PBS-malePBS	miR-1844	11459406	13918024	25	45	2.1816	3.2332	0.567576	0.115707
PBS-malePBS	miR-184b	11459406	13918024	3173	2851	276.89	204.842	-0.434801	1.4528e-31
PBS-malePBS	miR-1894-3p	11459406	13918024	0	24	0.01	1.7244	7.42995	6.01559e-07	**
PBS-malePBS	miR-190	11459406	13918024	262	165	22.8633	11.8551	-0.947526	1.90146e-11
PBS-malePBS	miR-190-3p	11459406	13918024	15	15	1.309	1.0777	-0.280509	0.585706
PBS-malePBS	miR-190-5p	11459406	13918024	253	140	22.0779	10.0589	-1.13413	1.98385e-14	**
PBS-malePBS	miR-1907	11459406	13918024	76	62	6.6321	4.4547	-0.574137	0.0195594
PBS-malePBS	miR-191*	11459406	13918024	166	453	14.4859	32.5477	1.16791	6.31679e-21	**
PBS-malePBS	miR-192	11459406	13918024	35	3	3.0543	0.2155	-3.82508	1.19758e-09	**
PBS-malePBS	miR-1931	11459406	13918024	0	71	0.01	5.1013	8.99472	3.29903e-19	**
PBS-malePBS	miR-1942	11459406	13918024	0	20	0.01	1.437	7.16692	6.64904e-06	**
PBS-malePBS	miR-1948-3p	11459406	13918024	0	96	0.01	6.8975	9.42993	9.9228e-26	**
PBS-malePBS	miR-1957	11459406	13918024	84	170	7.3302	12.2144	0.736659	9.45427e-05
PBS-malePBS	miR-1958	11459406	13918024	30	19	2.6179	1.3651	-0.939403	0.0245841
PBS-malePBS	miR-1960	11459406	13918024	24	0	2.0943	0.01	-7.71032	4.66543e-09	**
PBS-malePBS	miR-196b-3p	11459406	13918024	58	19492	5.0613	1400.49	8.1122	0	**
PBS-malePBS	miR-1970	11459406	13918024	0	25	0.01	1.7962	7.4888	3.2992e-07	**
PBS-malePBS	miR-199	11459406	13918024	9	102	0.7854	7.3286	3.22204	1.29215e-17	**
PBS-malePBS	miR-199*	11459406	13918024	5	303	0.4363	21.7703	5.6409	4.31808e-71	**
PBS-malePBS	miR-1993	11459406	13918024	51	5	4.4505	0.3592	-3.63111	4.99145e-13	**
PBS-malePBS	miR-199a*	11459406	13918024	0	85	0.01	6.1072	9.25437	7.34861e-23	**
PBS-malePBS	miR-199a-3p	11459406	13918024	7	78	0.6109	5.6042	3.1975	1.13089e-13	**
PBS-malePBS	miR-199a-5p	11459406	13918024	1	63	0.0873	4.5265	5.69627	1.20508e-15	**
PBS-malePBS	miR-199b-5p	11459406	13918024	0	78	0.01	5.6042	9.13036	4.92374e-21	**
PBS-malePBS	miR-1a	11459406	13918024	378	162	32.986	11.6396	-1.50281	2.24252e-31	**
PBS-malePBS	miR-1a-3p	11459406	13918024	3974	50791	346.789	3649.3	3.39549	0	**
PBS-malePBS	miR-1b	11459406	13918024	252	148	21.9907	10.6337	-1.04825	8.00229e-13	**
PBS-malePBS	miR-1b-3p	11459406	13918024	0	477	0.01	34.2721	11.7428	4.02849e-125	**
PBS-malePBS	miR-1c	11459406	13918024	4307	4785	375.849	343.799	-0.128587	2.2299e-05
PBS-malePBS	miR-2001	11459406	13918024	1978	985	172.609	70.7715	-1.28627	7.77006e-124	**
PBS-malePBS	miR-200a	11459406	13918024	1	378	0.0873	27.159	8.28123	4.64689e-97	**
PBS-malePBS	miR-200b	11459406	13918024	0	800	0.01	57.4794	12.4888	2.20858e-209	**
PBS-malePBS	miR-200c	11459406	13918024	0	14	0.01	1.0059	6.65234	0.000244331	**
PBS-malePBS	miR-2013	11459406	13918024	38	507	3.3161	36.4276	3.45747	2.64068e-87	**
PBS-malePBS	miR-2014	11459406	13918024	65	49	5.6722	3.5206	-0.688087	0.0111972
PBS-malePBS	miR-2015*	11459406	13918024	0	101	0.01	7.2568	9.50319	4.92362e-27	**
PBS-malePBS	miR-2016	11459406	13918024	0	14	0.01	1.0059	6.65234	0.000244331	**
PBS-malePBS	miR-202*	11459406	13918024	30	0	2.6179	0.01	-8.03227	3.95529e-11	**
PBS-malePBS	miR-203	11459406	13918024	0	53	0.01	3.808	8.57289	1.63699e-14	**
PBS-malePBS	miR-2032a	11459406	13918024	0	16481	0.01	1184.15	16.8535	0	**
PBS-malePBS	miR-2033	11459406	13918024	0	18	0.01	1.2933	7.01491	2.21054e-05	**
PBS-malePBS	miR-203-3p	11459406	13918024	0	67	0.01	4.8139	8.91106	3.64641e-18	**
PBS-malePBS	miR-2039	11459406	13918024	0	15	0.01	1.0777	6.75181	0.000134001	**
PBS-malePBS	miR-2047*	11459406	13918024	524	0	45.7266	0.01	-12.1588	1.062e-181	**
PBS-malePBS	miR-2049*	11459406	13918024	135	98	11.7807	7.0412	-0.742532	9.27304e-05
PBS-malePBS	miR-206	11459406	13918024	49603	27939	4328.58	2007.4	-1.10857	0	**
PBS-malePBS	miR-206-3p	11459406	13918024	125	61	10.9081	4.3828	-1.31548	1.48669e-09	**
PBS-malePBS	miR-2066	11459406	13918024	31	27	2.7052	1.9399	-0.479753	0.204293
PBS-malePBS	miR-2072*	11459406	13918024	0	23	0.01	1.6525	7.36851	1.09685e-06	**
PBS-malePBS	miR-20a	11459406	13918024	0	256	0.01	18.3934	10.845	1.80894e-67	**
PBS-malePBS	miR-21	11459406	13918024	7	74	0.6109	5.3168	3.12155	8.89752e-13	**
PBS-malePBS	miR-210	11459406	13918024	72	177	6.283	12.7173	1.01727	1.64992e-07	**
PBS-malePBS	miR-210-3p	11459406	13918024	70	160	6.1085	11.4959	0.912229	5.48407e-06
PBS-malePBS	miR-210-5p	11459406	13918024	0	80	0.01	5.7479	9.16689	1.481e-21	**
PBS-malePBS	miR-210b	11459406	13918024	27	44	2.3561	3.1614	0.424163	0.234384
PBS-malePBS	miR-211*	11459406	13918024	0	92	0.01	6.6101	9.36853	1.09677e-24	**
PBS-malePBS	miR-2126	11459406	13918024	1005	448	87.7009	32.1885	-1.44605	4.06761e-76	**
PBS-malePBS	miR-2131	11459406	13918024	0	29	0.01	2.0836	7.70293	2.98489e-08	**
PBS-malePBS	miR-2136	11459406	13918024	0	278	0.01	19.9741	10.9639	3.29825e-73	**
PBS-malePBS	miR-2137	11459406	13918024	17	35	1.4835	2.5147	0.761381	0.0731647
PBS-malePBS	miR-214	11459406	13918024	564	14222	49.2172	1021.84	4.37586	0	**
PBS-malePBS	miR-214-3p	11459406	13918024	3	4307	0.2618	309.455	10.207	0	**
PBS-malePBS	miR-2147a	11459406	13918024	74	167	6.4576	11.9988	0.89382	4.97469e-06
PBS-malePBS	miR-215	11459406	13918024	37	1	3.2288	0.0718	-5.49087	3.3071e-12	**
PBS-malePBS	miR-2152	11459406	13918024	0	385	0.01	27.662	11.4337	4.02891e-101	**
PBS-malePBS	miR-21-5p	11459406	13918024	8	84	0.6981	6.0353	3.11192	2.6538e-14	**
PBS-malePBS	miR-216	11459406	13918024	0	17	0.01	1.2214	6.93239	4.03059e-05	**
PBS-malePBS	miR-216a	11459406	13918024	0	31	0.01	2.2273	7.79915	8.97818e-09	**
PBS-malePBS	miR-216b	11459406	13918024	68	9	5.934	0.6466	-3.19806	2.7372e-15	**
PBS-malePBS	miR-217	11459406	13918024	263	109	22.9506	7.8316	-1.55115	2.57219e-23	**
PBS-malePBS	miR-218*	11459406	13918024	0	19	0.01	1.3651	7.09286	1.21235e-05	**
PBS-malePBS	miR-2180	11459406	13918024	14	0	1.2217	0.01	-6.93275	1.32357e-05	**
PBS-malePBS	miR-2185	11459406	13918024	5	16	0.4363	1.1496	1.39774	0.0523691
PBS-malePBS	miR-219	11459406	13918024	60	24	5.2359	1.7244	-1.60234	1.23323e-06	**
PBS-malePBS	miR-219-1*	11459406	13918024	27	28	2.3561	2.0118	-0.227914	0.550902
PBS-malePBS	miR-219-3p	11459406	13918024	36	3	3.1415	0.2155	-3.86569	5.83583e-10	**
PBS-malePBS	miR-219-5p	11459406	13918024	32	48	2.7925	3.4488	0.304537	0.36318
PBS-malePBS	miR-2201	11459406	13918024	0	28	0.01	2.0118	7.65234	5.4425e-08	**
PBS-malePBS	miR-2201*	11459406	13918024	0	71	0.01	5.1013	8.99472	3.29903e-19	**
PBS-malePBS	miR-2207-5p	11459406	13918024	0	30	0.01	2.1555	7.75188	1.63704e-08	**
PBS-malePBS	miR-2209b-3p	11459406	13918024	0	22	0.01	1.5807	7.30442	1.99995e-06	**
PBS-malePBS	miR-221	11459406	13918024	3	36	0.2618	2.5866	3.30452	4.46617e-07	**
PBS-malePBS	miR-2211-3p	11459406	13918024	49	146	4.276	10.49	1.29468	8.64951e-09	**
PBS-malePBS	miR-222	11459406	13918024	3	19	0.2618	1.3651	2.38247	0.00235981	**
PBS-malePBS	miR-2220-3p	11459406	13918024	14	0	1.2217	0.01	-6.93275	1.32357e-05	**
PBS-malePBS	miR-222-3p	11459406	13918024	0	18	0.01	1.2933	7.01491	2.21054e-05	**
PBS-malePBS	miR-2228	11459406	13918024	0	717	0.01	51.5159	12.3308	9.91582e-188	**
PBS-malePBS	miR-2237b	11459406	13918024	0	123	0.01	8.8375	9.78749	8.97724e-33	**
PBS-malePBS	miR-2238a	11459406	13918024	21	13	1.8326	0.934	-0.972397	0.0533554
PBS-malePBS	miR-2248	11459406	13918024	0	19	0.01	1.3651	7.09286	1.21235e-05	**
PBS-malePBS	miR-2253a	11459406	13918024	0	18	0.01	1.2933	7.01491	2.21054e-05	**
PBS-malePBS	miR-2253b	11459406	13918024	0	18	0.01	1.2933	7.01491	2.21054e-05	**
PBS-malePBS	miR-2256	11459406	13918024	0	17	0.01	1.2214	6.93239	4.03059e-05	**
PBS-malePBS	miR-2264	11459406	13918024	225	0	19.6345	0.01	-10.9392	1.84714e-78	**
PBS-malePBS	miR-2276	11459406	13918024	108	9	9.4246	0.6466	-3.86549	1.98828e-27	**
PBS-malePBS	miR-2284f	11459406	13918024	0	136	0.01	9.7715	9.93244	3.64613e-36	**
PBS-malePBS	miR-2284p	11459406	13918024	0	741	0.01	53.2403	12.3783	5.4381e-194	**
PBS-malePBS	miR-2284u	11459406	13918024	0	824	0.01	59.2038	12.5315	1.21125e-215	**
PBS-malePBS	miR-2287	11459406	13918024	0	97	0.01	6.9694	9.44489	5.44207e-26	**
PBS-malePBS	miR-2290	11459406	13918024	12947	518	1129.81	37.2179	-4.92395	0	**
PBS-malePBS	miR-2294	11459406	13918024	0	24	0.01	1.7244	7.42995	6.01559e-07	**
PBS-malePBS	miR-2303	11459406	13918024	127	40	11.0826	2.874	-1.94716	5.02041e-16	**
PBS-malePBS	miR-2304	11459406	13918024	0	943	0.01	67.7539	12.7261	1.09571e-246	**
PBS-malePBS	miR-2305	11459406	13918024	1	23	0.0873	1.6525	4.24252	1.29839e-05	**
PBS-malePBS	miR-2310	11459406	13918024	0	25	0.01	1.7962	7.4888	3.2992e-07	**
PBS-malePBS	miR-2339	11459406	13918024	18	123	1.5708	8.8375	2.49214	1.84807e-16	**
PBS-malePBS	miR-2341	11459406	13918024	14	14	1.2217	1.0059	-0.280403	0.597856
PBS-malePBS	miR-2342	11459406	13918024	0	18	0.01	1.2933	7.01491	2.21054e-05	**
PBS-malePBS	miR-2343	11459406	13918024	0	15	0.01	1.0777	6.75181	0.000134001	**
PBS-malePBS	miR-2359	11459406	13918024	0	63	0.01	4.5265	8.82225	4.03038e-17	**
PBS-malePBS	miR-2360	11459406	13918024	64	13	5.5849	0.934	-2.58004	7.67356e-12	**
PBS-malePBS	miR-2361	11459406	13918024	3	39	0.2618	2.8021	3.41997	9.13693e-08	**
PBS-malePBS	miR-2365	11459406	13918024	0	17	0.01	1.2214	6.93239	4.03059e-05	**
PBS-malePBS	miR-2368	11459406	13918024	0	28	0.01	2.0118	7.65234	5.4425e-08	**
PBS-malePBS	miR-2371	11459406	13918024	1284	722	112.048	51.8752	-1.111	1.60798e-64	**
PBS-malePBS	miR-2372	11459406	13918024	118	120	10.2972	8.6219	-0.256174	0.169619
PBS-malePBS	miR-2383	11459406	13918024	123	6	10.7335	0.4311	-4.63795	5.16755e-35	**
PBS-malePBS	miR-2384	11459406	13918024	190	0	16.5803	0.01	-10.6953	2.24643e-66	**
PBS-malePBS	miR-2386	11459406	13918024	0	82	0.01	5.8916	9.20252	4.45467e-22	**
PBS-malePBS	miR-2391	11459406	13918024	23	3	2.0071	0.2155	-3.21935	5.51003e-06	**
PBS-malePBS	miR-2397	11459406	13918024	67578	1	5897.16	0.0718	-16.3257	0	**
PBS-malePBS	miR-2399	11459406	13918024	174	0	15.184	0.01	-10.5683	7.5173e-61	**
PBS-malePBS	miR-239b	11459406	13918024	4	88	0.3491	6.3227	4.17883	1.55433e-18	**
PBS-malePBS	miR-23a	11459406	13918024	1	15	0.0873	1.0777	3.62583	0.00110215	**
PBS-malePBS	miR-2-3p	11459406	13918024	32	0	2.7925	0.01	-8.12541	8.06506e-12	**
PBS-malePBS	miR-2408	11459406	13918024	0	22	0.01	1.5807	7.30442	1.99995e-06	**
PBS-malePBS	miR-2414	11459406	13918024	0	516	0.01	37.0742	11.8562	2.69905e-135	**
PBS-malePBS	miR-2419	11459406	13918024	0	65	0.01	4.6702	8.86734	1.21229e-17	**
PBS-malePBS	miR-242	11459406	13918024	425	219	37.0874	15.735	-1.23695	2.07207e-26	**
PBS-malePBS	miR-2421	11459406	13918024	21	17	1.8326	1.2214	-0.585356	0.211306
PBS-malePBS	miR-2422	11459406	13918024	29	110	2.5307	7.9034	1.64294	2.67792e-09	**
PBS-malePBS	miR-2434	11459406	13918024	0	78	0.01	5.6042	9.13036	4.92374e-21	**
PBS-malePBS	miR-2439	11459406	13918024	62	599	5.4104	43.0377	2.99179	3.49708e-90	**
PBS-malePBS	miR-24-3p	11459406	13918024	0	16	0.01	1.1496	6.84499	7.34918e-05	**
PBS-malePBS	miR-2444	11459406	13918024	2	22	0.1745	1.5807	3.17926	0.000135324	**
PBS-malePBS	miR-2448	11459406	13918024	31	0	2.7052	0.01	-8.07959	1.78605e-11	**
PBS-malePBS	miR-2450a	11459406	13918024	9	6305	0.7854	453.01	9.1719	0	**
PBS-malePBS	miR-2460	11459406	13918024	108	45	9.4246	3.2332	-1.54347	2.25647e-10	**
PBS-malePBS	miR-2461-3p	11459406	13918024	127	36	11.0826	2.5866	-2.09917	1.53234e-17	**
PBS-malePBS	miR-2469	11459406	13918024	0	320	0.01	22.9918	11.1669	3.64537e-84	**
PBS-malePBS	miR-2475	11459406	13918024	180	103	15.7076	7.4005	-1.08577	4.72815e-10	**
PBS-malePBS	miR-2476	11459406	13918024	3136	3061	273.662	219.931	-0.315345	8.04991e-18
PBS-malePBS	miR-2478	11459406	13918024	57	23	4.9741	1.6525	-1.58979	2.61131e-06	**
PBS-malePBS	miR-2481	11459406	13918024	0	112	0.01	8.0471	9.65233	6.64834e-30	**
PBS-malePBS	miR-2482	11459406	13918024	28	0	2.4434	0.01	-7.93275	1.93977e-10	**
PBS-malePBS	miR-2487	11459406	13918024	2646	2913	230.902	209.297	-0.141729	0.000256358
PBS-malePBS	miR-2489-3p	11459406	13918024	0	315	0.01	22.6325	11.1442	7.34669e-83	**
PBS-malePBS	miR-2495-5p	11459406	13918024	0	433	0.01	31.1107	11.6032	1.21178e-113	**
PBS-malePBS	miR-2496-5p	11459406	13918024	0	2150	0.01	154.476	13.9151	0	**
PBS-malePBS	miR-25	11459406	13918024	81	57	7.0684	4.0954	-0.787379	0.00144632
PBS-malePBS	miR-2509	11459406	13918024	197	0	17.1911	0.01	-10.7474	8.59992e-69	**
PBS-malePBS	miR-2513b	11459406	13918024	0	6040	0.01	433.97	15.4053	0	**
PBS-malePBS	miR-252	11459406	13918024	582	304	50.788	21.8422	-1.21737	1.04063e-34	**
PBS-malePBS	miR-2520	11459406	13918024	172	78	15.0095	5.6042	-1.4213	5.059e-14	**
PBS-malePBS	miR-2522b	11459406	13918024	0	13641	0.01	980.096	16.5806	0	**
PBS-malePBS	miR-252-5p	11459406	13918024	6757	20827	589.647	1496.4	1.34358	0	**
PBS-malePBS	miR-2526	11459406	13918024	1	169	0.0873	12.1425	7.11987	6.98079e-43	**
PBS-malePBS	miR-252a	11459406	13918024	586	303	51.137	21.7703	-1.23201	1.42322e-35	**
PBS-malePBS	miR-252a-5p	11459406	13918024	64	320	5.5849	22.9918	2.04152	3.45231e-32	**
PBS-malePBS	miR-252b	11459406	13918024	7726	21229	674.206	1525.29	1.17782	0	**
PBS-malePBS	miR-25-3p	11459406	13918024	29	8	2.5307	0.5748	-2.1384	4.4082e-05	**
PBS-malePBS	miR-2541	11459406	13918024	0	272	0.01	19.543	10.9324	1.212e-71	**
PBS-malePBS	miR-2542	11459406	13918024	0	21	0.01	1.5088	7.23726	3.64661e-06	**
PBS-malePBS	miR-2557*	11459406	13918024	547	0	47.7337	0.01	-12.2208	1.21495e-189	**
PBS-malePBS	miR-2561	11459406	13918024	0	531	0.01	38.152	11.8975	3.29731e-139	**
PBS-malePBS	miR-2563	11459406	13918024	66	3	5.7595	0.2155	-4.74018	1.37549e-19	**
PBS-malePBS	miR-2568a*	11459406	13918024	0	287	0.01	20.6207	11.0099	1.48065e-75	**
PBS-malePBS	miR-2575	11459406	13918024	0	4111	0.01	295.372	14.8502	0	**
PBS-malePBS	miR-2-5p	11459406	13918024	522	96	45.5521	6.8975	-2.72337	2.35552e-91	**
PBS-malePBS	miR-26	11459406	13918024	0	15	0.01	1.0777	6.75181	0.000134001	**
PBS-malePBS	miR-260	11459406	13918024	1934	0	168.77	0.01	-14.0428	0	**
PBS-malePBS	miR-26-1*	11459406	13918024	0	41	0.01	2.9458	8.20252	2.21049e-11	**
PBS-malePBS	miR-263	11459406	13918024	37	0	3.2288	0.01	-8.33485	1.51419e-13	**
PBS-malePBS	miR-263a	11459406	13918024	6788	4460	592.352	320.448	-0.886365	5.22539e-229
PBS-malePBS	miR-263a-5p	11459406	13918024	5994	3775	523.064	271.231	-0.947465	2.12599e-226
PBS-malePBS	miR-263b	11459406	13918024	47	1	4.1014	0.0718	-5.83599	1.45844e-15	**
PBS-malePBS	miR-264	11459406	13918024	0	21	0.01	1.5088	7.23726	3.64661e-06	**
PBS-malePBS	miR-2686a	11459406	13918024	284	286	24.7831	20.5489	-0.270295	0.0252354
PBS-malePBS	miR-2688	11459406	13918024	0	40	0.01	2.874	8.16692	4.03049e-11	**
PBS-malePBS	miR-269	11459406	13918024	0	115	0.01	8.2627	9.69047	1.09674e-30	**
PBS-malePBS	miR-2690	11459406	13918024	0	1364	0.01	98.0024	13.2586	0	**
PBS-malePBS	miR-2696	11459406	13918024	0	4211	0.01	302.557	14.8849	0	**
PBS-malePBS	miR-2698	11459406	13918024	5	162	0.4363	11.6396	4.73758	1.23118e-35	**
PBS-malePBS	miR-26a	11459406	13918024	0	14	0.01	1.0059	6.65234	0.000244331	**
PBS-malePBS	miR-26a-5p	11459406	13918024	3	16	0.2618	1.1496	2.13459	0.00948743	**
PBS-malePBS	miR-270	11459406	13918024	0	1258	0.01	90.3864	13.1419	0	**
PBS-malePBS	miR-2705	11459406	13918024	0	3203	0.01	230.133	14.4902	0	**
PBS-malePBS	miR-2718	11459406	13918024	0	42	0.01	3.0177	8.23731	1.21232e-11	**
PBS-malePBS	miR-272	11459406	13918024	0	14	0.01	1.0059	6.65234	0.000244331	**
PBS-malePBS	miR-273	11459406	13918024	0	268	0.01	19.2556	10.9111	1.33963e-70	**
PBS-malePBS	miR-2731	11459406	13918024	0	61	0.01	4.3828	8.77571	1.33994e-16	**
PBS-malePBS	miR-2733g	11459406	13918024	0	100	0.01	7.1849	9.48882	8.97747e-27	**
PBS-malePBS	miR-2733h	11459406	13918024	0	19	0.01	1.3651	7.09286	1.21235e-05	**
PBS-malePBS	miR-275	11459406	13918024	39096	19409	3411.7	1394.52	-1.29072	0	**
PBS-malePBS	miR-2751	11459406	13918024	0	399	0.01	28.6679	11.4852	8.97443e-105	**
PBS-malePBS	miR-2753	11459406	13918024	0	42	0.01	3.0177	8.23731	1.21232e-11	**
PBS-malePBS	miR-275-3p	11459406	13918024	33982	18578	2965.42	1334.82	-1.1516	0	**
PBS-malePBS	miR-276	11459406	13918024	15785	10082	1377.47	724.384	-0.927195	0
PBS-malePBS	miR-276*	11459406	13918024	783	846	68.3281	60.7845	-0.168776	0.0183241
PBS-malePBS	miR-2761	11459406	13918024	0	56	0.01	4.0236	8.65234	2.70045e-15	**
PBS-malePBS	miR-276-5p	11459406	13918024	810	933	70.6843	67.0354	-0.0764666	0.268882
PBS-malePBS	miR-2766	11459406	13918024	0	34	0.01	2.4429	7.93245	1.48108e-09	**
PBS-malePBS	miR-276a-3p	11459406	13918024	14563	9085	1270.83	652.751	-0.961171	0
PBS-malePBS	miR-2779	11459406	13918024	127	69	11.0826	4.9576	-1.16058	3.40349e-08	**
PBS-malePBS	miR-277a	11459406	13918024	832	466	72.6041	33.4818	-1.11667	9.02842e-43	**
PBS-malePBS	miR-277c	11459406	13918024	850	501	74.1749	35.9965	-1.04307	3.13752e-39	**
PBS-malePBS	miR-277d-3p	11459406	13918024	0	16	0.01	1.1496	6.84499	7.34918e-05	**
PBS-malePBS	miR-277d-5p	11459406	13918024	0	125	0.01	8.9812	9.81076	2.70024e-33	**
PBS-malePBS	miR-278	11459406	13918024	219	88	19.1109	6.3227	-1.59578	1.90556e-20	**
PBS-malePBS	miR-2785	11459406	13918024	0	23	0.01	1.6525	7.36851	1.09685e-06	**
PBS-malePBS	miR-278-5p	11459406	13918024	0	52	0.01	3.7362	8.54543	2.98481e-14	**
PBS-malePBS	miR-2788	11459406	13918024	0	1730	0.01	124.299	13.6015	0	**
PBS-malePBS	miR-2788-3p	11459406	13918024	806	0	70.3352	0.01	-12.78	4.52487e-279	**
PBS-malePBS	miR-2789	11459406	13918024	0	769	0.01	55.2521	12.4318	2.69827e-201	**
PBS-malePBS	miR-279	11459406	13918024	33377	15189	2912.63	1091.32	-1.41625	0	**
PBS-malePBS	miR-2792-5p	11459406	13918024	0	492	0.01	35.3498	11.7875	4.92143e-129	**
PBS-malePBS	miR-279-3p	11459406	13918024	83	539	7.243	38.7268	2.41867	5.29244e-65	**
PBS-malePBS	miR-2799	11459406	13918024	1845	0	161.003	0.01	-13.9748	0	**
PBS-malePBS	miR-279a	11459406	13918024	33050	14360	2884.09	1031.76	-1.48302	0	**
PBS-malePBS	miR-279b	11459406	13918024	29	203	2.5307	14.5854	2.52692	1.17098e-26	**
PBS-malePBS	miR-279b-5p	11459406	13918024	0	451	0.01	32.404	11.662	2.4421e-118	**
PBS-malePBS	miR-28	11459406	13918024	0	16	0.01	1.1496	6.84499	7.34918e-05	**
PBS-malePBS	miR-2807c	11459406	13918024	16	4	1.3962	0.2874	-2.28037	0.00176649	**
PBS-malePBS	miR-281	11459406	13918024	20	545	1.7453	39.1579	4.48776	3.1817e-113	**
PBS-malePBS	miR-2812	11459406	13918024	2	24	0.1745	1.7244	3.3048	4.72575e-05	**
PBS-malePBS	miR-281-2-5p	11459406	13918024	404	548	35.2549	39.3734	0.159398	0.0921978
PBS-malePBS	miR-2820	11459406	13918024	36	26	3.1415	1.8681	-0.749882	0.0419454
PBS-malePBS	miR-2825	11459406	13918024	0	45	0.01	3.2332	8.33682	1.9999e-12	**
PBS-malePBS	miR-28-3p	11459406	13918024	68	42	5.934	3.0177	-0.975556	0.000465147
PBS-malePBS	miR-2840	11459406	13918024	0	29	0.01	2.0836	7.70293	2.98489e-08	**
PBS-malePBS	miR-285	11459406	13918024	221	187	19.2855	13.4358	-0.521434	0.000265167
PBS-malePBS	miR-2888	11459406	13918024	0	49	0.01	3.5206	8.45968	1.80937e-13	**
PBS-malePBS	miR-2896	11459406	13918024	0	56	0.01	4.0236	8.65234	2.70045e-15	**
PBS-malePBS	miR-2902	11459406	13918024	0	463	0.01	33.2662	11.6998	1.80852e-121	**
PBS-malePBS	miR-2941	11459406	13918024	0	60	0.01	4.311	8.75188	2.44319e-16	**
PBS-malePBS	miR-2941-1*	11459406	13918024	518	471	45.203	33.841	-0.417646	5.34429e-06
PBS-malePBS	miR-2944b*	11459406	13918024	0	20	0.01	1.437	7.16692	6.64904e-06	**
PBS-malePBS	miR-297	11459406	13918024	1	290	0.0873	20.8363	7.8989	3.23402e-74	**
PBS-malePBS	miR-2971	11459406	13918024	17	8	1.4835	0.5748	-1.36787	0.0229896	*
PBS-malePBS	miR-2974	11459406	13918024	0	41	0.01	2.9458	8.20252	2.21049e-11	**
PBS-malePBS	miR-2975	11459406	13918024	0	213	0.01	15.3039	10.5797	2.98427e-56	**
PBS-malePBS	miR-2980	11459406	13918024	0	41	0.01	2.9458	8.20252	2.21049e-11	**
PBS-malePBS	miR-299*	11459406	13918024	0	40	0.01	2.874	8.16692	4.03049e-11	**
PBS-malePBS	miR-2993	11459406	13918024	53	2	4.625	0.1437	-5.00832	2.15968e-16	**
PBS-malePBS	miR-29a	11459406	13918024	51	0	4.4505	0.01	-8.79782	2.21913e-18	**
PBS-malePBS	miR-29a-3p	11459406	13918024	0	23	0.01	1.6525	7.36851	1.09685e-06	**
PBS-malePBS	miR-2a	11459406	13918024	3155	827	275.32	59.4194	-2.2121	0	**
PBS-malePBS	miR-2a-3p	11459406	13918024	2545	1059	222.088	76.0884	-1.54538	1.78504e-209	**
PBS-malePBS	miR-2b	11459406	13918024	1883	852	164.319	61.2156	-1.42453	7.99877e-138	**
PBS-malePBS	miR-2b*	11459406	13918024	0	18	0.01	1.2933	7.01491	2.21054e-05	**
PBS-malePBS	miR-2b-2-5p	11459406	13918024	0	441	0.01	31.6855	11.6296	9.91892e-116	**
PBS-malePBS	miR-2b-3p	11459406	13918024	3800	2523	331.605	181.276	-0.871282	1.96084e-125
PBS-malePBS	miR-2b-5p	11459406	13918024	0	56	0.01	4.0236	8.65234	2.70045e-15	**
PBS-malePBS	miR-2c	11459406	13918024	1129	626	98.5217	44.9776	-1.13123	1.36866e-58	**
PBS-malePBS	miR-2c-3p	11459406	13918024	32	0	2.7925	0.01	-8.12541	8.06506e-12	**
PBS-malePBS	miR-2f	11459406	13918024	0	23	0.01	1.6525	7.36851	1.09685e-06	**
PBS-malePBS	miR-3002	11459406	13918024	0	3631	0.01	260.885	14.6711	0	**
PBS-malePBS	miR-3004	11459406	13918024	0	5262	0.01	378.071	15.2064	0	**
PBS-malePBS	miR-3014	11459406	13918024	28	0	2.4434	0.01	-7.93275	1.93977e-10	**
PBS-malePBS	miR-3015a	11459406	13918024	29	17	2.5307	1.2214	-1.051	0.0153549	*
PBS-malePBS	miR-302*	11459406	13918024	0	2917	0.01	209.584	14.3552	0	**
PBS-malePBS	miR-303-5p	11459406	13918024	0	57	0.01	4.0954	8.67786	1.48104e-15	**
PBS-malePBS	miR-305	11459406	13918024	3144	2401	274.36	172.51	-0.669388	1.84374e-66
PBS-malePBS	miR-305-5p	11459406	13918024	3397	2607	296.438	187.311	-0.662293	2.37501e-70
PBS-malePBS	miR-3063-5p	11459406	13918024	0	15	0.01	1.0777	6.75181	0.000134001	**
PBS-malePBS	miR-3065-5p	11459406	13918024	0	20	0.01	1.437	7.16692	6.64904e-06	**
PBS-malePBS	miR-307	11459406	13918024	0	40	0.01	2.874	8.16692	4.03049e-11	**
PBS-malePBS	miR-3070b-3p	11459406	13918024	0	1374	0.01	98.7209	13.2691	0	**
PBS-malePBS	miR-307a-3p	11459406	13918024	66	1	5.7595	0.0718	-6.32582	5.54326e-22	**
PBS-malePBS	miR-307b-3p	11459406	13918024	0	107	0.01	7.6879	9.58645	1.33987e-28	**
PBS-malePBS	miR-3081-5p	11459406	13918024	47	0	4.1014	0.01	-8.67997	5.33733e-17	**
PBS-malePBS	miR-309	11459406	13918024	14	120	1.2217	8.6219	2.81912	3.52623e-18	**
PBS-malePBS	miR-3093-3p	11459406	13918024	17	0	1.4835	0.01	-7.21286	1.21868e-06	**
PBS-malePBS	miR-3095-3p	11459406	13918024	5719	77	499.066	5.5324	-6.49518	0	**
PBS-malePBS	miR-309a	11459406	13918024	0	310	0.01	22.2733	11.1211	1.48061e-81	**
PBS-malePBS	miR-309a-5p	11459406	13918024	178	14	15.5331	1.0059	-3.94879	5.23602e-45	**
PBS-malePBS	miR-30b-3p	11459406	13918024	10	21	0.8726	1.5088	0.790009	0.157802
PBS-malePBS	miR-30d	11459406	13918024	1	40	0.0873	2.874	5.04093	7.86506e-10	**
PBS-malePBS	miR-31	11459406	13918024	17	15	1.4835	1.0777	-0.461049	0.363061
PBS-malePBS	miR-3101-3p	11459406	13918024	12	102	1.0472	7.3286	2.807	1.3886e-15	**
PBS-malePBS	miR-3113-3p	11459406	13918024	0	4066	0.01	292.139	14.8344	0	**
PBS-malePBS	miR-3120-3p	11459406	13918024	9	46	0.7854	3.3051	2.07319	8.31431e-06	**
PBS-malePBS	miR-3121-3p	11459406	13918024	0	12901	0.01	926.928	16.5002	0	**
PBS-malePBS	miR-3122	11459406	13918024	0	36	0.01	2.5866	8.01491	4.4549e-10	**
PBS-malePBS	miR-3125	11459406	13918024	1	36	0.0873	2.5866	4.88893	7.88859e-09	**
PBS-malePBS	miR-3130-3p	11459406	13918024	1202	1214	104.892	87.225	-0.266091	5.88551e-06
PBS-malePBS	miR-3139	11459406	13918024	198	0	17.2784	0.01	-10.7548	3.88337e-69	**
PBS-malePBS	miR-3141	11459406	13918024	82	24	7.1557	1.7244	-2.053	1.56935e-11	**
PBS-malePBS	miR-315	11459406	13918024	42613	29255	3718.6	2101.95	-0.823033	0
PBS-malePBS	miR-3150b-3p	11459406	13918024	0	388	0.01	27.8775	11.4449	6.64626e-102	**
PBS-malePBS	miR-3152-3p	11459406	13918024	4835	0	421.924	0.01	-15.3647	0	**
PBS-malePBS	miR-3155b	11459406	13918024	39	0	3.4033	0.01	-8.41079	3.08751e-14	**
PBS-malePBS	miR-315-5p	11459406	13918024	380	459	33.1605	32.9788	-0.00792686	0.93334
PBS-malePBS	miR-3163	11459406	13918024	0	755	0.01	54.2462	12.4053	1.21134e-197	**
PBS-malePBS	miR-3164	11459406	13918024	0	58	0.01	4.1673	8.70297	8.12263e-16	**
PBS-malePBS	miR-3168	11459406	13918024	5	249	0.4363	17.8905	5.35773	2.01399e-57	**
PBS-malePBS	miR-317	11459406	13918024	1953	982	170.428	70.556	-1.27232	2.98595e-120	**
PBS-malePBS	miR-317-3p	11459406	13918024	1933	929	168.682	66.748	-1.33751	1.50258e-128	**
PBS-malePBS	miR-3181	11459406	13918024	0	939	0.01	67.4665	12.72	1.21109e-245	**
PBS-malePBS	miR-3182	11459406	13918024	75	32	6.5448	2.2992	-1.50922	2.06603e-07	**
PBS-malePBS	miR-3183	11459406	13918024	0	46525	0.01	3342.79	18.3507	0	**
PBS-malePBS	miR-3186-5p	11459406	13918024	0	509	0.01	36.5713	11.8365	1.80843e-133	**
PBS-malePBS	miR-3190-3p	11459406	13918024	0	14	0.01	1.0059	6.65234	0.000244331	**
PBS-malePBS	miR-320	11459406	13918024	12	4	1.0472	0.2874	-1.86541	0.0178649	*
PBS-malePBS	miR-3201	11459406	13918024	277	292	24.1723	20.98	-0.20434	0.0909039
PBS-malePBS	miR-320a	11459406	13918024	14	17	1.2217	1.2214	-0.00035431	0.981199
PBS-malePBS	miR-3214	11459406	13918024	161	8	14.0496	0.5748	-4.61133	2.8913e-45	**
PBS-malePBS	miR-327	11459406	13918024	1	20	0.0873	1.437	4.04093	6.97001e-05	**
PBS-malePBS	miR-3271	11459406	13918024	128	11	11.1699	0.7903	-3.82107	5.64882e-32	**
PBS-malePBS	miR-3276	11459406	13918024	66	45	5.7595	3.2332	-0.832981	0.00255085
PBS-malePBS	miR-33	11459406	13918024	361	221	31.5025	15.8787	-0.988374	3.22116e-16
PBS-malePBS	miR-3318	11459406	13918024	25	0	2.1816	0.01	-7.76924	2.10672e-09	**
PBS-malePBS	miR-3336	11459406	13918024	107	35	9.3373	2.5147	-1.89262	2.88867e-13	**
PBS-malePBS	miR-3337	11459406	13918024	0	122	0.01	8.7656	9.77571	1.63687e-32	**
PBS-malePBS	miR-3339	11459406	13918024	0	1587	0.01	114.025	13.4771	0	**
PBS-malePBS	miR-3344	11459406	13918024	0	15	0.01	1.0777	6.75181	0.000134001	**
PBS-malePBS	miR-3363	11459406	13918024	43	14	3.7524	1.0059	-1.89933	3.86069e-06	**
PBS-malePBS	miR-3378*	11459406	13918024	891	146	77.7527	10.49	-2.88988	8.41968e-165	**
PBS-malePBS	miR-3383	11459406	13918024	4	18	0.3491	1.2933	1.88934	0.0104983	*
PBS-malePBS	miR-3389	11459406	13918024	0	64	0.01	4.5984	8.84499	2.21043e-17	**
PBS-malePBS	miR-33a	11459406	13918024	376	240	32.8115	17.2438	-0.928124	2.68892e-15
PBS-malePBS	miR-33a-5p	11459406	13918024	367	221	32.0261	15.8787	-1.01216	4.5895e-17	**
PBS-malePBS	miR-34	11459406	13918024	4228	2084	368.955	149.734	-1.30104	4.32606e-267	**
PBS-malePBS	miR-3407	11459406	13918024	0	23	0.01	1.6525	7.36851	1.09685e-06	**
PBS-malePBS	miR-341	11459406	13918024	0	3039	0.01	218.35	14.4144	0	**
PBS-malePBS	miR-344c-3p	11459406	13918024	52	1	4.5378	0.0718	-5.98187	3.01295e-17	**
PBS-malePBS	miR-34-5p	11459406	13918024	4098	1983	357.61	142.477	-1.32766	3.47708e-267	**
PBS-malePBS	miR-3470b	11459406	13918024	0	77	0.01	5.5324	9.11176	8.97771e-21	**
PBS-malePBS	miR-3475	11459406	13918024	168	0	14.6604	0.01	-10.5177	8.86697e-59	**
PBS-malePBS	miR-3484-5p	11459406	13918024	1	145	0.0873	10.4181	6.89889	1.09549e-36	**
PBS-malePBS	miR-3485-3p	11459406	13918024	0	3256	0.01	233.941	14.5139	0	**
PBS-malePBS	miR-3490	11459406	13918024	0	8542	0.01	613.736	15.9053	0	**
PBS-malePBS	miR-3493	11459406	13918024	0	19	0.01	1.3651	7.09286	1.21235e-05	**
PBS-malePBS	miR-3495	11459406	13918024	0	14	0.01	1.0059	6.65234	0.000244331	**
PBS-malePBS	miR-34a	11459406	13918024	0	71	0.01	5.1013	8.99472	3.29903e-19	**
PBS-malePBS	miR-34b	11459406	13918024	47	0	4.1014	0.01	-8.67997	5.33733e-17	**
PBS-malePBS	miR-350	11459406	13918024	74	0	6.4576	0.01	-9.33485	2.53872e-26	**
PBS-malePBS	miR-3504	11459406	13918024	0	475	0.01	34.1284	11.7368	1.33931e-124	**
PBS-malePBS	miR-3506	11459406	13918024	2	22	0.1745	1.5807	3.17926	0.000135324	**
PBS-malePBS	miR-352	11459406	13918024	0	930	0.01	66.8198	12.7061	2.69778e-243	**
PBS-malePBS	miR-3526	11459406	13918024	0	44	0.01	3.1614	8.30442	3.64651e-12	**
PBS-malePBS	miR-3538	11459406	13918024	39	10	3.4033	0.7185	-2.24387	9.702e-07	**
PBS-malePBS	miR-3539	11459406	13918024	15	0	1.309	0.01	-7.03232	5.9767e-06	**
PBS-malePBS	miR-3567	11459406	13918024	0	644	0.01	46.2709	12.1759	1.09608e-168	**
PBS-malePBS	miR-3575	11459406	13918024	0	34	0.01	2.4429	7.93245	1.48108e-09	**
PBS-malePBS	miR-3578	11459406	13918024	0	76	0.01	5.4605	9.09289	1.63695e-20	**
PBS-malePBS	miR-3599-3p	11459406	13918024	16	4	1.3962	0.2874	-2.28037	0.00176649	**
PBS-malePBS	miR-36	11459406	13918024	0	4072	0.01	292.57	14.8365	0	**
PBS-malePBS	miR-3619-5p	11459406	13918024	58	822	5.0613	59.0601	3.5446	1.66494e-143	**
PBS-malePBS	miR-3641-5p	11459406	13918024	0	253	0.01	18.1779	10.828	1.09657e-66	**
PBS-malePBS	miR-3650	11459406	13918024	0	18	0.01	1.2933	7.01491	2.21054e-05	**
PBS-malePBS	miR-3652	11459406	13918024	0	19	0.01	1.3651	7.09286	1.21235e-05	**
PBS-malePBS	miR-3661	11459406	13918024	0	15	0.01	1.0777	6.75181	0.000134001	**
PBS-malePBS	miR-3681-5p	11459406	13918024	0	132	0.01	9.4841	9.88937	4.03007e-35	**
PBS-malePBS	miR-369	11459406	13918024	0	72	0.01	5.1731	9.01489	1.80932e-19	**
PBS-malePBS	miR-36b*	11459406	13918024	0	467	0.01	33.5536	11.7123	1.63623e-122	**
PBS-malePBS	miR-370-5p	11459406	13918024	0	21	0.01	1.5088	7.23726	3.64661e-06	**
PBS-malePBS	miR-3716a	11459406	13918024	16	15	1.3962	1.0777	-0.37355	0.465357
PBS-malePBS	miR-3717	11459406	13918024	0	290	0.01	20.8363	11.0249	2.44255e-76	**
PBS-malePBS	miR-3718b	11459406	13918024	2	202	0.1745	14.5136	6.37803	9.53591e-50	**
PBS-malePBS	miR-3721	11459406	13918024	17	18	1.4835	1.2933	-0.197948	0.674278
PBS-malePBS	miR-3730	11459406	13918024	0	14	0.01	1.0059	6.65234	0.000244331	**
PBS-malePBS	miR-3734	11459406	13918024	0	15	0.01	1.0777	6.75181	0.000134001	**
PBS-malePBS	miR-374a*	11459406	13918024	0	37	0.01	2.6584	8.05441	2.44325e-10	**
PBS-malePBS	miR-374b-3p	11459406	13918024	0	1745	0.01	125.377	13.614	0	**
PBS-malePBS	miR-375	11459406	13918024	31775	16949	2772.83	1217.77	-1.18711	0	**
PBS-malePBS	miR-375-3p	11459406	13918024	335	196	29.2336	14.0825	-1.05372	1.1013e-16	**
PBS-malePBS	miR-376a-3p	11459406	13918024	0	36	0.01	2.5866	8.01491	4.4549e-10	**
PBS-malePBS	miR-378	11459406	13918024	0	91	0.01	6.5383	9.35277	1.99979e-24	**
PBS-malePBS	miR-3781	11459406	13918024	0	4822	0.01	346.457	15.0804	0	**
PBS-malePBS	miR-3783	11459406	13918024	17	8	1.4835	0.5748	-1.36787	0.0229896	*
PBS-malePBS	miR-378b	11459406	13918024	0	15614	0.01	1121.85	16.7755	0	**
PBS-malePBS	miR-378f	11459406	13918024	0	5308	0.01	381.376	15.2189	0	**
PBS-malePBS	miR-3807-5p	11459406	13918024	24662	351	2152.12	25.2191	-6.4151	0	**
PBS-malePBS	miR-3808-3p	11459406	13918024	0	424	0.01	30.4641	11.5729	2.69933e-111	**
PBS-malePBS	miR-3813-5p	11459406	13918024	0	28	0.01	2.0118	7.65234	5.4425e-08	**
PBS-malePBS	miR-3814-3p	11459406	13918024	7	3495	0.6109	251.113	8.68319	0	**
PBS-malePBS	miR-3823-5p	11459406	13918024	0	935	0.01	67.1791	12.7138	1.33862e-244	**
PBS-malePBS	miR-383	11459406	13918024	12	11	1.0472	0.7903	-0.406065	0.493836
PBS-malePBS	miR-3830-3p	11459406	13918024	0	21	0.01	1.5088	7.23726	3.64661e-06	**
PBS-malePBS	miR-3834-5p	11459406	13918024	51	0	4.4505	0.01	-8.79782	2.21913e-18	**
PBS-malePBS	miR-3836a-3p	11459406	13918024	0	2127	0.01	152.823	13.8996	0	**
PBS-malePBS	miR-3850-5p	11459406	13918024	367	0	32.0261	0.01	-11.645	1.72169e-127	**
PBS-malePBS	miR-3851d-3p	11459406	13918024	4	27	0.3491	1.9399	2.47427	0.00017649	**
PBS-malePBS	miR-3873-5p	11459406	13918024	80	46	6.9812	3.3051	-1.07878	3.6953e-05	**
PBS-malePBS	miR-3875-5p	11459406	13918024	0	14	0.01	1.0059	6.65234	0.000244331	**
PBS-malePBS	miR-3879-5p	11459406	13918024	0	556	0.01	39.9482	11.9639	9.91763e-146	**
PBS-malePBS	miR-3886-5p	11459406	13918024	0	191	0.01	13.7232	10.4224	1.63674e-50	**
PBS-malePBS	miR-3888-3p	11459406	13918024	181	4	15.7949	0.2874	-5.78025	1.2799e-56	**
PBS-malePBS	miR-3890-5p	11459406	13918024	15	925	1.309	66.4606	5.66596	1.00766e-214	**
PBS-malePBS	miR-3891-3p	11459406	13918024	71	28	6.1958	2.0118	-1.6228	9.89952e-08	**
PBS-malePBS	miR-3896-3p	11459406	13918024	0	43	0.01	3.0895	8.27123	6.64886e-12	**
PBS-malePBS	miR-3897-3p	11459406	13918024	726	237	63.3541	17.0283	-1.8955	3.64303e-81	**
PBS-malePBS	miR-3917	11459406	13918024	206	39	17.9765	2.8021	-2.68153	1.90521e-36	**
PBS-malePBS	miR-392-5p	11459406	13918024	0	731	0.01	52.5218	12.3587	2.20876e-191	**
PBS-malePBS	miR-3929	11459406	13918024	21	19	1.8326	1.3651	-0.424885	0.348507
PBS-malePBS	miR-3931	11459406	13918024	15863	14431	1384.28	1036.86	-0.416916	2.07155e-139
PBS-malePBS	miR-3934	11459406	13918024	4334	3027	378.205	217.488	-0.798232	4.28301e-123
PBS-malePBS	miR-3939	11459406	13918024	197	5315	17.1911	381.879	4.47338	0	**
PBS-malePBS	miR-3955-5p	11459406	13918024	0	21	0.01	1.5088	7.23726	3.64661e-06	**
PBS-malePBS	miR-3961	11459406	13918024	55	0	4.7996	0.01	-8.90677	9.22657e-20	**
PBS-malePBS	miR-3963	11459406	13918024	76	2	6.6321	0.1437	-5.52833	4.89962e-24	**
PBS-malePBS	miR-3964	11459406	13918024	0	55	0.01	3.9517	8.62633	4.92387e-15	**
PBS-malePBS	miR-3967	11459406	13918024	0	505	0.01	36.2839	11.8251	1.99885e-132	**
PBS-malePBS	miR-3968	11459406	13918024	22	14	1.9198	1.0059	-0.932469	0.0560407
PBS-malePBS	miR-4000a-5p	11459406	13918024	0	40	0.01	2.874	8.16692	4.03049e-11	**
PBS-malePBS	miR-4000f-5p	11459406	13918024	0	834	0.01	59.9223	12.5489	2.98217e-218	**
PBS-malePBS	miR-4000h-5p	11459406	13918024	0	18	0.01	1.2933	7.01491	2.21054e-05	**
PBS-malePBS	miR-4001b-5p	11459406	13918024	232	52	20.2454	3.7362	-2.43795	9.16487e-37	**
PBS-malePBS	miR-4001d-5p	11459406	13918024	15	0	1.309	0.01	-7.03232	5.9767e-06	**
PBS-malePBS	miR-4001g-3p	11459406	13918024	0	1294	0.01	92.973	13.1826	0	**
PBS-malePBS	miR-4003c-3p	11459406	13918024	0	22	0.01	1.5807	7.30442	1.99995e-06	**
PBS-malePBS	miR-4006b-5p	11459406	13918024	0	440	0.01	31.6137	11.6263	1.80857e-115	**
PBS-malePBS	miR-4006c-5p	11459406	13918024	805	0	70.248	0.01	-12.7782	1.00205e-278	**
PBS-malePBS	miR-4006f-5p	11459406	13918024	0	16	0.01	1.1496	6.84499	7.34918e-05	**
PBS-malePBS	miR-4008a-5p	11459406	13918024	0	39	0.01	2.8021	8.13036	7.34899e-11	**
PBS-malePBS	miR-4008c-3p	11459406	13918024	915	0	79.8471	0.01	-12.963	1.04588193333297e-316	**
PBS-malePBS	miR-4010-5p	11459406	13918024	0	16	0.01	1.1496	6.84499	7.34918e-05	**
PBS-malePBS	miR-4011a-5p	11459406	13918024	0	50	0.01	3.5925	8.48884	9.92332e-14	**
PBS-malePBS	miR-4016-3p	11459406	13918024	0	29	0.01	2.0836	7.70293	2.98489e-08	**
PBS-malePBS	miR-4018a-5p	11459406	13918024	95	105	8.2901	7.5442	-0.136022	0.50129
PBS-malePBS	miR-4018b-5p	11459406	13918024	0	45	0.01	3.2332	8.33682	1.9999e-12	**
PBS-malePBS	miR-4020b-5p	11459406	13918024	20	42	1.7453	3.0177	0.789974	0.0419755
PBS-malePBS	miR-4024-5p	11459406	13918024	0	972	0.01	69.8375	12.7698	2.9817e-254	**
PBS-malePBS	miR-4026-5p	11459406	13918024	27	3	2.3561	0.2155	-3.45064	3.47193e-07	**
PBS-malePBS	miR-4034-3p	11459406	13918024	0	15	0.01	1.0777	6.75181	0.000134001	**
PBS-malePBS	miR-4036-3p	11459406	13918024	100	86	8.7265	6.179	-0.49803	0.0185862
PBS-malePBS	miR-4036-5p	11459406	13918024	168	12	14.6604	0.8622	-4.08776	1.23929e-43	**
PBS-malePBS	miR-4047-3p	11459406	13918024	0	63	0.01	4.5265	8.82225	4.03038e-17	**
PBS-malePBS	miR-4051-3p	11459406	13918024	18	15	1.5708	1.0777	-0.543544	0.278374
PBS-malePBS	miR-4052-3p	11459406	13918024	0	36	0.01	2.5866	8.01491	4.4549e-10	**
PBS-malePBS	miR-4054-5p	11459406	13918024	0	22	0.01	1.5807	7.30442	1.99995e-06	**
PBS-malePBS	miR-4055-5p	11459406	13918024	88	0	7.6793	0.01	-9.58483	3.72064e-31	**
PBS-malePBS	miR-4059-5p	11459406	13918024	0	24	0.01	1.7244	7.42995	6.01559e-07	**
PBS-malePBS	miR-4061-5p	11459406	13918024	21	1	1.8326	0.0718	-4.67376	6.62035e-07	**
PBS-malePBS	miR-4062-3p	11459406	13918024	13	11	1.1344	0.7903	-0.521457	0.373846
PBS-malePBS	miR-4066-5p	11459406	13918024	0	38	0.01	2.7303	8.09292	1.33998e-10	**
PBS-malePBS	miR-4068-3p	11459406	13918024	6	84	0.5236	6.0353	3.52689	8.26085e-16	**
PBS-malePBS	miR-4071-5p	11459406	13918024	0	4093	0.01	294.079	14.8439	0	**
PBS-malePBS	miR-4077a-5p	11459406	13918024	17	26	1.4835	1.8681	0.332567	0.474975
PBS-malePBS	miR-4077c-5p	11459406	13918024	0	64	0.01	4.5984	8.84499	2.21043e-17	**
PBS-malePBS	miR-4077d-5p	11459406	13918024	120	36	10.4717	2.5866	-2.01737	6.91934e-16	**
PBS-malePBS	miR-4080-5p	11459406	13918024	38	15	3.3161	1.0777	-1.62153	0.000102943	**
PBS-malePBS	miR-4082-3p	11459406	13918024	0	17	0.01	1.2214	6.93239	4.03059e-05	**
PBS-malePBS	miR-4089-5p	11459406	13918024	0	64	0.01	4.5984	8.84499	2.21043e-17	**
PBS-malePBS	miR-4096-3p	11459406	13918024	0	283	0.01	20.3333	10.9896	1.63657e-74	**
PBS-malePBS	miR-4105-5p	11459406	13918024	0	178	0.01	12.7892	10.3207	4.02986e-47	**
PBS-malePBS	miR-4107-5p	11459406	13918024	0	18	0.01	1.2933	7.01491	2.21054e-05	**
PBS-malePBS	miR-4110-5p	11459406	13918024	0	673	0.01	48.3546	12.2394	2.98271e-176	**
PBS-malePBS	miR-4111-3p	11459406	13918024	1	19	0.0873	1.3651	3.96688	0.000121613	**
PBS-malePBS	miR-4112-3p	11459406	13918024	58	153	5.0613	10.9929	1.11899	1.4833e-07	**
PBS-malePBS	miR-4116-5p	11459406	13918024	0	188	0.01	13.5077	10.3996	9.92177e-50	**
PBS-malePBS	miR-4117-5p	11459406	13918024	21	32	1.8326	2.2992	0.32724	0.431577
PBS-malePBS	miR-4120-5p	11459406	13918024	0	27	0.01	1.9399	7.59984	9.92358e-08	**
PBS-malePBS	miR-4128-3p	11459406	13918024	17	0	1.4835	0.01	-7.21286	1.21868e-06	**
PBS-malePBS	miR-4132-5p	11459406	13918024	0	44	0.01	3.1614	8.30442	3.64651e-12	**
PBS-malePBS	miR-4135-3p	11459406	13918024	0	36	0.01	2.5866	8.01491	4.4549e-10	**
PBS-malePBS	miR-4140-3p	11459406	13918024	403	2	35.1676	0.1437	-7.93504	1.58727e-135	**
PBS-malePBS	miR-4144-3p	11459406	13918024	0	17	0.01	1.2214	6.93239	4.03059e-05	**
PBS-malePBS	miR-4148-5p	11459406	13918024	12	3	1.0472	0.2155	-2.28078	0.00717657	**
PBS-malePBS	miR-4153-3p	11459406	13918024	0	48848	0.01	3509.69	18.421	0	**
PBS-malePBS	miR-4160-3p	11459406	13918024	0	218	0.01	15.6631	10.6132	1.48077e-57	**
PBS-malePBS	miR-4165-3p	11459406	13918024	0	16	0.01	1.1496	6.84499	7.34918e-05	**
PBS-malePBS	miR-4166-5p	11459406	13918024	0	57	0.01	4.0954	8.67786	1.48104e-15	**
PBS-malePBS	miR-4169-3p	11459406	13918024	0	298	0.01	21.4111	11.0641	1.99932e-78	**
PBS-malePBS	miR-4170-5p	11459406	13918024	7	27	0.6109	1.9399	1.66697	0.0035272	**
PBS-malePBS	miR-4173-3p	11459406	13918024	61	0	5.3231	0.01	-9.05612	7.82217e-22	**
PBS-malePBS	miR-4175-3p	11459406	13918024	20611	19816	1798.61	1423.77	-0.337171	6.17641e-122
PBS-malePBS	miR-4178b-5p	11459406	13918024	0	26	0.01	1.8681	7.54543	1.80942e-07	**
PBS-malePBS	miR-4179-3p	11459406	13918024	0	289	0.01	20.7644	11.0199	4.45362e-76	**
PBS-malePBS	miR-4182-3p	11459406	13918024	30	809	2.6179	58.1261	4.4727	5.42981e-167	**
PBS-malePBS	miR-4195-3p	11459406	13918024	0	421	0.01	30.2485	11.5626	1.63631e-110	**
PBS-malePBS	miR-4206-3p	11459406	13918024	636	275	55.5003	19.7586	-1.49001	5.31592e-51	**
PBS-malePBS	miR-4212-3p	11459406	13918024	0	116	0.01	8.3345	9.70295	6.01497e-31	**
PBS-malePBS	miR-4214-5p	11459406	13918024	0	238	0.01	17.1001	10.7398	8.97607e-63	**
PBS-malePBS	miR-4219-5p	11459406	13918024	0	78	0.01	5.6042	9.13036	4.92374e-21	**
PBS-malePBS	miR-4220-5p	11459406	13918024	0	505	0.01	36.2839	11.8251	1.99885e-132	**
PBS-malePBS	miR-423*	11459406	13918024	22	5	1.9198	0.3592	-2.4181	0.000133493	**
PBS-malePBS	miR-423-5p	11459406	13918024	23	14	2.0071	1.0059	-0.996626	0.0389702
PBS-malePBS	miR-4255	11459406	13918024	43	24	3.7524	1.7244	-1.12172	0.00182799	**
PBS-malePBS	miR-4268	11459406	13918024	0	20719	0.01	1488.65	17.1836	0	**
PBS-malePBS	miR-4289	11459406	13918024	0	19	0.01	1.3651	7.09286	1.21235e-05	**
PBS-malePBS	miR-429*	11459406	13918024	0	364	0.01	26.1531	11.3528	1.21188e-95	**
PBS-malePBS	miR-4298	11459406	13918024	1	38	0.0873	2.7303	4.96693	2.49381e-09	**
PBS-malePBS	miR-4302	11459406	13918024	0	238	0.01	17.1001	10.7398	8.97607e-63	**
PBS-malePBS	miR-4303	11459406	13918024	0	42	0.01	3.0177	8.23731	1.21232e-11	**
PBS-malePBS	miR-430a	11459406	13918024	9	14	0.7854	1.0059	0.356987	0.587574
PBS-malePBS	miR-430i	11459406	13918024	0	11355	0.01	815.849	16.316	0	**
PBS-malePBS	miR-4311	11459406	13918024	0	14	0.01	1.0059	6.65234	0.000244331	**
PBS-malePBS	miR-4327	11459406	13918024	12	70	1.0472	5.0294	2.26385	5.21974e-09	**
PBS-malePBS	miR-4331	11459406	13918024	18	0	1.5708	0.01	-7.29536	5.50307e-07	**
PBS-malePBS	miR-43a*	11459406	13918024	0	595	0.01	42.7503	12.0617	6.64471e-156	**
PBS-malePBS	miR-43d	11459406	13918024	34	0	2.967	0.01	-8.21286	1.64451e-12	**
PBS-malePBS	miR-4419b	11459406	13918024	0	47	0.01	3.3769	8.39956	6.01544e-13	**
PBS-malePBS	miR-4436a	11459406	13918024	0	50	0.01	3.5925	8.48884	9.92332e-14	**
PBS-malePBS	miR-4438	11459406	13918024	0	452	0.01	32.4759	11.6652	1.33935e-118	**
PBS-malePBS	miR-4443	11459406	13918024	21	183	1.8326	13.1484	2.84292	3.10297e-27	**
PBS-malePBS	miR-4444	11459406	13918024	0	23	0.01	1.6525	7.36851	1.09685e-06	**
PBS-malePBS	miR-4448	11459406	13918024	218	64	19.0237	4.5984	-2.04859	3.64376e-28	**
PBS-malePBS	miR-4451	11459406	13918024	297	74	25.9176	5.3168	-2.2853	3.28376e-43	**
PBS-malePBS	miR-4454	11459406	13918024	10	17	0.8726	1.2214	0.485143	0.417385
PBS-malePBS	miR-4455	11459406	13918024	0	280	0.01	20.1178	10.9743	9.92074e-74	**
PBS-malePBS	miR-4457	11459406	13918024	22	66	1.9198	4.7421	1.30457	0.000109334	**
PBS-malePBS	miR-4458	11459406	13918024	246	172	21.4671	12.3581	-0.79667	2.01689e-08
PBS-malePBS	miR-44-5p	11459406	13918024	56	5	4.8868	0.3592	-3.76603	1.43823e-14	**
PBS-malePBS	miR-4463	11459406	13918024	0	430	0.01	30.8952	11.5932	7.34573e-113	**
PBS-malePBS	miR-448*	11459406	13918024	0	20	0.01	1.437	7.16692	6.64904e-06	**
PBS-malePBS	miR-4487	11459406	13918024	124	0	10.8208	0.01	-10.0796	1.38146e-43	**
PBS-malePBS	miR-4497	11459406	13918024	0	55	0.01	3.9517	8.62633	4.92387e-15	**
PBS-malePBS	miR-449a	11459406	13918024	0	16	0.01	1.1496	6.84499	7.34918e-05	**
PBS-malePBS	miR-449d	11459406	13918024	4	435	0.3491	31.2544	6.48428	2.36073e-106	**
PBS-malePBS	miR-44a*	11459406	13918024	649	0	56.6347	0.01	-12.4675	7.33558e-225	**
PBS-malePBS	miR-4502	11459406	13918024	21	26	1.8326	1.8681	0.0276798	0.963389
PBS-malePBS	miR-450a	11459406	13918024	0	206	0.01	14.801	10.5315	1.99953e-54	**
PBS-malePBS	miR-450b	11459406	13918024	15	0	1.309	0.01	-7.03232	5.9767e-06	**
PBS-malePBS	miR-451	11459406	13918024	38	16	3.3161	1.1496	-1.52836	0.000199582	**
PBS-malePBS	miR-4510	11459406	13918024	0	281	0.01	20.1896	10.9794	5.44094e-74	**
PBS-malePBS	miR-451a	11459406	13918024	37	16	3.2288	1.1496	-1.48987	0.000316955	**
PBS-malePBS	miR-4520a-3p	11459406	13918024	24	18	2.0943	1.2933	-0.695411	0.119984
PBS-malePBS	miR-4522	11459406	13918024	0	15	0.01	1.0777	6.75181	0.000134001	**
PBS-malePBS	miR-4524a-3p	11459406	13918024	0	259	0.01	18.609	10.8618	2.98411e-68	**
PBS-malePBS	miR-452-5p	11459406	13918024	118	2	10.2972	0.1437	-6.16305	3.60751e-38	**
PBS-malePBS	miR-4527	11459406	13918024	40	0	3.4906	0.01	-8.44733	1.39419e-14	**
PBS-malePBS	miR-4528	11459406	13918024	24	1	2.0943	0.0718	-4.86634	6.86333e-08	**
PBS-malePBS	miR-4533	11459406	13918024	0	14	0.01	1.0059	6.65234	0.000244331	**
PBS-malePBS	miR-4536-5p	11459406	13918024	38	3	3.3161	0.2155	-3.94373	1.3781e-10	**
PBS-malePBS	miR-454*	11459406	13918024	737	462	64.314	33.1944	-0.954193	9.37646e-30
PBS-malePBS	miR-4544	11459406	13918024	0	449	0.01	32.2603	11.6555	8.11903e-118	**
PBS-malePBS	miR-4545*	11459406	13918024	0	14	0.01	1.0059	6.65234	0.000244331	**
PBS-malePBS	miR-4546	11459406	13918024	747	606	65.1866	43.5407	-0.582211	1.27361e-13
PBS-malePBS	miR-455	11459406	13918024	0	2036	0.01	146.285	13.8365	0	**
PBS-malePBS	miR-455-3p	11459406	13918024	0	2193	0.01	157.565	13.9437	0	**
PBS-malePBS	miR-4554	11459406	13918024	0	252	0.01	18.106	10.8223	1.99943e-66	**
PBS-malePBS	miR-4561	11459406	13918024	0	33	0.01	2.371	7.88935	2.70052e-09	**
PBS-malePBS	miR-4562	11459406	13918024	0	24	0.01	1.7244	7.42995	6.01559e-07	**
PBS-malePBS	miR-458*	11459406	13918024	0	70	0.01	5.0294	8.97424	6.01528e-19	**
PBS-malePBS	miR-459	11459406	13918024	0	7739	0.01	556.042	15.7629	0	**
PBS-malePBS	miR-4617	11459406	13918024	0	5961	0.01	428.294	15.3863	0	**
PBS-malePBS	miR-4625	11459406	13918024	0	1301	0.01	93.4759	13.1904	0	**
PBS-malePBS	miR-4639-5p	11459406	13918024	63	0	5.4977	0.01	-9.10268	1.59498e-22	**
PBS-malePBS	miR-4648	11459406	13918024	13	17	1.1344	1.2214	0.106606	0.862156
PBS-malePBS	miR-4659a-3p	11459406	13918024	0	273	0.01	19.6149	10.9377	6.64713e-72	**
PBS-malePBS	miR-4659b-5p	11459406	13918024	28	5	2.4434	0.3592	-2.76603	3.08793e-06	**
PBS-malePBS	miR-4660	11459406	13918024	8	3075	0.6981	220.936	8.30598	0	**
PBS-malePBS	miR-4663	11459406	13918024	1746	437	152.364	31.3981	-2.27877	1.85234e-244	**
PBS-malePBS	miR-4668-5p	11459406	13918024	0	50	0.01	3.5925	8.48884	9.92332e-14	**
PBS-malePBS	miR-466c*	11459406	13918024	40	0	3.4906	0.01	-8.44733	1.39419e-14	**
PBS-malePBS	miR-466d-3p	11459406	13918024	0	27	0.01	1.9399	7.59984	9.92358e-08	**
PBS-malePBS	miR-466g	11459406	13918024	4347	0	379.339	0.01	-15.2112	0	**
PBS-malePBS	miR-466h-3p	11459406	13918024	0	38	0.01	2.7303	8.09292	1.33998e-10	**
PBS-malePBS	miR-466m-3p	11459406	13918024	0	95	0.01	6.8257	9.41483	1.80927e-25	**
PBS-malePBS	miR-466n-3p	11459406	13918024	166	0	14.4859	0.01	-10.5004	4.34857e-58	**
PBS-malePBS	miR-4699-5p	11459406	13918024	26	0	2.2689	0.01	-7.82585	9.51307e-10	**
PBS-malePBS	miR-4701-3p	11459406	13918024	0	14	0.01	1.0059	6.65234	0.000244331	**
PBS-malePBS	miR-470-5p	11459406	13918024	2	20	0.1745	1.437	3.04176	0.000382884	**
PBS-malePBS	miR-4711-5p	11459406	13918024	12	0	1.0472	0.01	-6.71039	6.4911e-05	**
PBS-malePBS	miR-4732-5p	11459406	13918024	0	269	0.01	19.3275	10.9164	7.34708e-71	**
PBS-malePBS	miR-4737	11459406	13918024	0	37	0.01	2.6584	8.05441	2.44325e-10	**
PBS-malePBS	miR-4769-5p	11459406	13918024	0	297	0.01	21.3392	11.0593	3.64546e-78	**
PBS-malePBS	miR-4770	11459406	13918024	0	382	0.01	27.4464	11.4224	2.44229e-100	**
PBS-malePBS	miR-4775	11459406	13918024	0	8402	0.01	603.678	15.8815	0	**
PBS-malePBS	miR-4789-3p	11459406	13918024	49	0	4.276	0.01	-8.74012	1.08831e-17	**
PBS-malePBS	miR-4792	11459406	13918024	598	10	52.1842	0.7185	-6.18248	1.33795e-188	**
PBS-malePBS	miR-4793-3p	11459406	13918024	8613	1278	751.61	91.8234	-3.03305	0	**
PBS-malePBS	miR-4798-5p	11459406	13918024	0	62	0.01	4.4547	8.79918	7.3488e-17	**
PBS-malePBS	miR-4827b	11459406	13918024	24	164	2.0943	11.7833	2.4922	1.71272e-21	**
PBS-malePBS	miR-4837	11459406	13918024	36	1	3.1415	0.0718	-5.45133	7.13984e-12	**
PBS-malePBS	miR-4842	11459406	13918024	23	86	2.0071	6.179	1.62226	1.94774e-07	**
PBS-malePBS	miR-4858	11459406	13918024	0	17798	0.01	1278.77	16.9644	0	**
PBS-malePBS	miR-4861	11459406	13918024	144	5	12.5661	0.3592	-5.12861	5.18386e-43	**
PBS-malePBS	miR-4870	11459406	13918024	0	3087	0.01	221.799	14.437	0	**
PBS-malePBS	miR-4872c	11459406	13918024	360	26	31.4152	1.8681	-4.07182	1.57978e-91	**
PBS-malePBS	miR-4878	11459406	13918024	11	17	0.9599	1.2214	0.34758	0.555152
PBS-malePBS	miR-4887	11459406	13918024	57	33	4.9741	2.371	-1.06894	0.000552497	**
PBS-malePBS	miR-4891-3p	11459406	13918024	0	27	0.01	1.9399	7.59984	9.92358e-08	**
PBS-malePBS	miR-4900a	11459406	13918024	1	34	0.0873	2.4429	4.80647	2.48889e-08	**
PBS-malePBS	miR-4904-5p	11459406	13918024	0	19	0.01	1.3651	7.09286	1.21235e-05	**
PBS-malePBS	miR-493-5p	11459406	13918024	2	7527	0.1745	540.809	11.5977	0	**
PBS-malePBS	miR-49-3p	11459406	13918024	0	15	0.01	1.0777	6.75181	0.000134001	**
PBS-malePBS	miR-4942-3p	11459406	13918024	0	1830	0.01	131.484	13.6826	0	**
PBS-malePBS	miR-4945-5p	11459406	13918024	0	118	0.01	8.4782	9.72761	1.80923e-31	**
PBS-malePBS	miR-4962-3p	11459406	13918024	0	4385	0.01	315.059	14.9433	0	**
PBS-malePBS	miR-497-5p	11459406	13918024	0	47	0.01	3.3769	8.39956	6.01544e-13	**
PBS-malePBS	miR-4984-3p	11459406	13918024	0	100	0.01	7.1849	9.48882	8.97747e-27	**
PBS-malePBS	miR-4986-5p	11459406	13918024	0	30	0.01	2.1555	7.75188	1.63704e-08	**
PBS-malePBS	miR-4987-5p	11459406	13918024	13	5	1.1344	0.3592	-1.65907	0.0226606	*
PBS-malePBS	miR-499	11459406	13918024	1	23	0.0873	1.6525	4.24252	1.29839e-05	**
PBS-malePBS	miR-499a-5p	11459406	13918024	0	26	0.01	1.8681	7.54543	1.80942e-07	**
PBS-malePBS	miR-5003-3p	11459406	13918024	0	47	0.01	3.3769	8.39956	6.01544e-13	**
PBS-malePBS	miR-5009-5p	11459406	13918024	0	32	0.01	2.2992	7.84499	4.924e-09	**
PBS-malePBS	miR-5011-5p	11459406	13918024	0	20	0.01	1.437	7.16692	6.64904e-06	**
PBS-malePBS	miR-503	11459406	13918024	0	245	0.01	17.6031	10.7816	1.33966e-64	**
PBS-malePBS	miR-508-5p	11459406	13918024	0	180	0.01	12.9329	10.3368	1.21213e-47	**
PBS-malePBS	miR-5089	11459406	13918024	1	27	0.0873	1.9399	4.47386	1.35394e-06	**
PBS-malePBS	miR-509	11459406	13918024	0	7420	0.01	533.122	15.7022	0	**
PBS-malePBS	miR-5091	11459406	13918024	0	106	0.01	7.616	9.57289	2.44306e-28	**
PBS-malePBS	miR-5093	11459406	13918024	19	0	1.658	0.01	-7.3733	2.48496e-07	**
PBS-malePBS	miR-509a	11459406	13918024	0	46	0.01	3.3051	8.36855	1.09682e-12	**
PBS-malePBS	miR-5100	11459406	13918024	19	5	1.658	0.3592	-2.20658	0.000804961	**
PBS-malePBS	miR-5101	11459406	13918024	1	21	0.0873	1.5088	4.11128	3.98731e-05	**
PBS-malePBS	miR-5106	11459406	13918024	200	121	17.4529	8.6938	-1.00541	7.16253e-10	**
PBS-malePBS	miR-5107	11459406	13918024	15	0	1.309	0.01	-7.03232	5.9767e-06	**
PBS-malePBS	miR-5108	11459406	13918024	0	35	0.01	2.5147	7.97424	8.12284e-10	**
PBS-malePBS	miR-511	11459406	13918024	0	41	0.01	2.9458	8.20252	2.21049e-11	**
PBS-malePBS	miR-5111-5p	11459406	13918024	43	17	3.7524	1.2214	-1.61928	3.62286e-05	**
PBS-malePBS	miR-5112	11459406	13918024	107	128	9.3373	9.1967	-0.0218892	0.901345
PBS-malePBS	miR-5115	11459406	13918024	102	61	8.901	4.3828	-1.02211	8.25618e-06	**
PBS-malePBS	miR-5119	11459406	13918024	27	49	2.3561	3.5206	0.579421	0.093961
PBS-malePBS	miR-5124	11459406	13918024	18	13	1.5708	0.934	-0.750005	0.150858
PBS-malePBS	miR-513c	11459406	13918024	0	209	0.01	15.0165	10.5523	3.29851e-55	**
PBS-malePBS	miR-5186	11459406	13918024	0	33	0.01	2.371	7.88935	2.70052e-09	**
PBS-malePBS	miR-5195-3p	11459406	13918024	0	43	0.01	3.0895	8.27123	6.64886e-12	**
PBS-malePBS	miR-520e	11459406	13918024	0	4114	0.01	295.588	14.8513	0	**
PBS-malePBS	miR-5305	11459406	13918024	825	546	71.9933	39.2297	-0.875916	7.21933e-29
PBS-malePBS	miR-5306	11459406	13918024	214	254	18.6746	18.2497	-0.0332046	0.799775
PBS-malePBS	miR-5307	11459406	13918024	2829	1817	246.871	130.55	-0.919156	1.24409e-102
PBS-malePBS	miR-5308	11459406	13918024	2993	2225	261.183	159.865	-0.708209	8.29974e-70
PBS-malePBS	miR-5309	11459406	13918024	784	354	68.4154	25.4346	-1.42753	1.18116e-58	**
PBS-malePBS	miR-5310	11459406	13918024	1449	821	126.446	58.9883	-1.10002	1.92887e-71	**
PBS-malePBS	miR-5312	11459406	13918024	71	32	6.1958	2.2992	-1.43016	1.22204e-06	**
PBS-malePBS	miR-5313	11459406	13918024	147	46	12.8279	3.3051	-1.95652	1.99588e-18	**
PBS-malePBS	miR-5315	11459406	13918024	1435	1227	125.225	88.1591	-0.506337	1.49652e-19
PBS-malePBS	miR-5319	11459406	13918024	83	17	7.243	1.2214	-2.56805	6.95239e-15	**
PBS-malePBS	miR-5320	11459406	13918024	0	30	0.01	2.1555	7.75188	1.63704e-08	**
PBS-malePBS	miR-5324	11459406	13918024	3	51	0.2618	3.6643	3.807	1.40919e-10	**
PBS-malePBS	miR-5328	11459406	13918024	83	0	7.243	0.01	-9.50044	1.98173e-29	**
PBS-malePBS	miR-5336	11459406	13918024	18	1	1.5708	0.0718	-4.45137	6.28471e-06	**
PBS-malePBS	miR-5341	11459406	13918024	5725	2685	499.59	192.915	-1.37278	0	**
PBS-malePBS	miR-5352	11459406	13918024	64	47	5.5849	3.3769	-0.725832	0.00835088
PBS-malePBS	miR-5354*	11459406	13918024	0	18	0.01	1.2933	7.01491	2.21054e-05	**
PBS-malePBS	miR-5358b*	11459406	13918024	205	0	17.8892	0.01	-10.8049	1.48666e-71	**
PBS-malePBS	miR-5391	11459406	13918024	174	4	15.184	0.2874	-5.72335	2.86611e-54	**
PBS-malePBS	miR-5400	11459406	13918024	14	0	1.2217	0.01	-6.93275	1.32357e-05	**
PBS-malePBS	miR-540-3p	11459406	13918024	1292	0	112.746	0.01	-13.4608	0	**
PBS-malePBS	miR-5408c-3p	11459406	13918024	0	19	0.01	1.3651	7.09286	1.21235e-05	**
PBS-malePBS	miR-5413	11459406	13918024	0	74	0.01	5.3168	9.05441	5.44221e-20	**
PBS-malePBS	miR-5423	11459406	13918024	5660	219	493.917	15.735	-4.97222	0	**
PBS-malePBS	miR-543-5p	11459406	13918024	0	16	0.01	1.1496	6.84499	7.34918e-05	**
PBS-malePBS	miR-5440	11459406	13918024	0	20	0.01	1.437	7.16692	6.64904e-06	**
PBS-malePBS	miR-5451	11459406	13918024	24	0	2.0943	0.01	-7.71032	4.66543e-09	**
PBS-malePBS	miR-5453	11459406	13918024	0	38	0.01	2.7303	8.09292	1.33998e-10	**
PBS-malePBS	miR-5464-3p	11459406	13918024	32	0	2.7925	0.01	-8.12541	8.06506e-12	**
PBS-malePBS	miR-548ah-5p	11459406	13918024	0	72	0.01	5.1731	9.01489	1.80932e-19	**
PBS-malePBS	miR-548aj-3p	11459406	13918024	0	291	0.01	20.9081	11.0298	1.33959e-76	**
PBS-malePBS	miR-548ap-5p	11459406	13918024	0	1603	0.01	115.174	13.4915	0	**
PBS-malePBS	miR-548d-5p	11459406	13918024	0	7659	0.01	550.294	15.7479	0	**
PBS-malePBS	miR-548s	11459406	13918024	424	116	37.0002	8.3345	-2.15037	1.38568e-56	**
PBS-malePBS	miR-548u	11459406	13918024	0	46	0.01	3.3051	8.36855	1.09682e-12	**
PBS-malePBS	miR-548x-3p	11459406	13918024	0	14	0.01	1.0059	6.65234	0.000244331	**
PBS-malePBS	miR-549	11459406	13918024	7	63	0.6109	4.5265	2.88939	2.35285e-10	**
PBS-malePBS	miR-54a	11459406	13918024	0	83	0.01	5.9635	9.22002	2.44312e-22	**
PBS-malePBS	miR-550a-3-5p	11459406	13918024	79	0	6.8939	0.01	-9.42918	4.76637e-28	**
PBS-malePBS	miR-553	11459406	13918024	0	2192	0.01	157.494	13.943	0	**
PBS-malePBS	miR-5550-3p	11459406	13918024	0	285	0.01	20.477	10.9998	4.92259e-75	**
PBS-malePBS	miR-5553-3p	11459406	13918024	0	297	0.01	21.3392	11.0593	3.64546e-78	**
PBS-malePBS	miR-558	11459406	13918024	12	0	1.0472	0.01	-6.71039	6.4911e-05	**
PBS-malePBS	miR-5588-5p	11459406	13918024	0	263	0.01	18.8964	10.8839	2.69982e-69	**
PBS-malePBS	miR-5592-3p	11459406	13918024	65	0	5.6722	0.01	-9.14776	3.25226e-23	**
PBS-malePBS	miR-5594-5p	11459406	13918024	700	319	61.0852	22.9199	-1.41422	7.69295e-52	**
PBS-malePBS	miR-5606	11459406	13918024	4494	1007	392.167	72.3522	-2.43836	0	**
PBS-malePBS	miR-5614	11459406	13918024	347	342	30.2808	24.5725	-0.301359	0.00610154
PBS-malePBS	miR-563	11459406	13918024	0	84	0.01	6.0353	9.23728	1.33991e-22	**
PBS-malePBS	miR-5694	11459406	13918024	0	38	0.01	2.7303	8.09292	1.33998e-10	**
PBS-malePBS	miR-57	11459406	13918024	640	467	55.8493	33.5536	-0.735072	3.22154e-17
PBS-malePBS	miR-5703	11459406	13918024	16	12	1.3962	0.8622	-0.695411	0.204456
PBS-malePBS	miR-573	11459406	13918024	51	48	4.4505	3.4488	-0.367873	0.202851
PBS-malePBS	miR-575	11459406	13918024	0	28	0.01	2.0118	7.65234	5.4425e-08	**
PBS-malePBS	miR-589	11459406	13918024	37	0	3.2288	0.01	-8.33485	1.51419e-13	**
PBS-malePBS	miR-592-3p	11459406	13918024	43	0	3.7524	0.01	-8.55167	1.28371e-15	**
PBS-malePBS	miR-598	11459406	13918024	0	227	0.01	16.3098	10.6715	6.64748e-60	**
PBS-malePBS	miR-598-3p	11459406	13918024	0	67	0.01	4.8139	8.91106	3.64641e-18	**
PBS-malePBS	miR-603	11459406	13918024	17	0	1.4835	0.01	-7.21286	1.21868e-06	**
PBS-malePBS	miR-615	11459406	13918024	0	15	0.01	1.0777	6.75181	0.000134001	**
PBS-malePBS	miR-619	11459406	13918024	0	43	0.01	3.0895	8.27123	6.64886e-12	**
PBS-malePBS	miR-622	11459406	13918024	109	0	9.5118	0.01	-9.89357	2.08748e-38	**
PBS-malePBS	miR-624-5p	11459406	13918024	0	41	0.01	2.9458	8.20252	2.21049e-11	**
PBS-malePBS	miR-626	11459406	13918024	0	23	0.01	1.6525	7.36851	1.09685e-06	**
PBS-malePBS	miR-629-5p	11459406	13918024	0	16	0.01	1.1496	6.84499	7.34918e-05	**
PBS-malePBS	miR-63*	11459406	13918024	0	121	0.01	8.6938	9.76384	2.98458e-32	**
PBS-malePBS	miR-64	11459406	13918024	1884	34	164.406	2.4429	-6.07253	0	**
PBS-malePBS	miR-64a	11459406	13918024	2781	352	242.683	25.2909	-3.26238	0	**
PBS-malePBS	miR-64c	11459406	13918024	118	19	10.2972	1.3651	-2.91517	2.10992e-23	**
PBS-malePBS	miR-64e	11459406	13918024	558	0	48.6936	0.01	-12.2495	1.93383e-193	**
PBS-malePBS	miR-65	11459406	13918024	59	695	5.1486	49.9352	3.27781	1.13978e-113	**
PBS-malePBS	miR-654-5p	11459406	13918024	0	24	0.01	1.7244	7.42995	6.01559e-07	**
PBS-malePBS	miR-664-1*	11459406	13918024	0	1358	0.01	97.5713	13.2522	0	**
PBS-malePBS	miR-667-5p	11459406	13918024	0	40	0.01	2.874	8.16692	4.03049e-11	**
PBS-malePBS	miR-669	11459406	13918024	15	0	1.309	0.01	-7.03232	5.9767e-06	**
PBS-malePBS	miR-669b-5p	11459406	13918024	0	72	0.01	5.1731	9.01489	1.80932e-19	**
PBS-malePBS	miR-669e-5p	11459406	13918024	0	5024	0.01	360.971	15.1396	0	**
PBS-malePBS	miR-669f-3p	11459406	13918024	0	17	0.01	1.2214	6.93239	4.03059e-05	**
PBS-malePBS	miR-669f-5p	11459406	13918024	0	83	0.01	5.9635	9.22002	2.44312e-22	**
PBS-malePBS	miR-67	11459406	13918024	64	48	5.5849	3.4488	-0.695437	0.0110663
PBS-malePBS	miR-670	11459406	13918024	4	56	0.3491	4.0236	3.52677	6.38163e-11	**
PBS-malePBS	miR-670-5p	11459406	13918024	0	20	0.01	1.437	7.16692	6.64904e-06	**
PBS-malePBS	miR-676	11459406	13918024	0	5341	0.01	383.747	15.2279	0	**
PBS-malePBS	miR-677-5p	11459406	13918024	0	1002	0.01	71.993	12.8136	4.45002e-262	**
PBS-malePBS	miR-694	11459406	13918024	0	1736	0.01	124.73	13.6065	0	**
PBS-malePBS	miR-698	11459406	13918024	0	18	0.01	1.2933	7.01491	2.21054e-05	**
PBS-malePBS	miR-7	11459406	13918024	426	198	37.1747	14.2262	-1.38577	2.79626e-31	**
PBS-malePBS	miR-70	11459406	13918024	31	2	2.7052	0.1437	-4.2346	3.16784e-09	**
PBS-malePBS	miR-702-5p	11459406	13918024	0	73	0.01	5.245	9.0348	9.92306e-20	**
PBS-malePBS	miR-71	11459406	13918024	8739	5750	762.605	413.133	-0.884328	4.49748e-293
PBS-malePBS	miR-71*	11459406	13918024	95	44	8.2901	3.1614	-1.39083	3.8181e-08	**
PBS-malePBS	miR-71-3p	11459406	13918024	96	46	8.3774	3.3051	-1.34181	7.54511e-08	**
PBS-malePBS	miR-71-5p	11459406	13918024	623	944	54.3658	67.8257	0.319133	1.64147e-05
PBS-malePBS	miR-716b	11459406	13918024	718	585	62.656	42.0318	-0.575971	6.32257e-13
PBS-malePBS	miR-71c	11459406	13918024	9321	6310	813.393	453.369	-0.843267	3.25359e-288
PBS-malePBS	miR-72	11459406	13918024	0	87	0.01	6.2509	9.28792	2.21037e-23	**
PBS-malePBS	miR-737	11459406	13918024	13	0	1.1344	0.01	-6.82579	2.93111e-05	**
PBS-malePBS	miR-738	11459406	13918024	275	0	23.9978	0.01	-11.2287	1.00513e-95	**
PBS-malePBS	miR-73b	11459406	13918024	75	5	6.5448	0.3592	-4.18749	1.53874e-20	**
PBS-malePBS	miR-74	11459406	13918024	23	6	2.0071	0.4311	-2.21902	0.000205857	**
PBS-malePBS	miR-743a-3p	11459406	13918024	0	81	0.01	5.8198	9.18483	8.12242e-22	**
PBS-malePBS	miR-745	11459406	13918024	166	31	14.4859	2.2273	-2.70128	6.71844e-30	**
PBS-malePBS	miR-745b	11459406	13918024	108	33	9.4246	2.371	-1.99094	3.23636e-14	**
PBS-malePBS	miR-748*	11459406	13918024	15	32	1.309	2.2992	0.812667	0.0704587
PBS-malePBS	miR-750	11459406	13918024	4702	2154	410.318	154.763	-1.40668	0	**
PBS-malePBS	miR-750-3p	11459406	13918024	11	22	0.9599	1.5807	0.719608	0.181966
PBS-malePBS	miR-753	11459406	13918024	0	23	0.01	1.6525	7.36851	1.09685e-06	**
PBS-malePBS	miR-753c	11459406	13918024	839	231	73.215	16.5972	-2.1412	1.25484e-109	**
PBS-malePBS	miR-7-5p	11459406	13918024	414	187	36.1275	13.4358	-1.42702	9.17743e-32	**
PBS-malePBS	miR-76-3p	11459406	13918024	0	58	0.01	4.1673	8.70297	8.12263e-16	**
PBS-malePBS	miR-769	11459406	13918024	0	148	0.01	10.6337	10.0544	2.70017e-39	**
PBS-malePBS	miR-77	11459406	13918024	0	297	0.01	21.3392	11.0593	3.64546e-78	**
PBS-malePBS	miR-787-3p	11459406	13918024	0	15305	0.01	1099.65	16.7467	0	**
PBS-malePBS	miR-79	11459406	13918024	291	205	25.394	14.7291	-0.785818	1.63629e-09
PBS-malePBS	miR-79*	11459406	13918024	5	18	0.4363	1.2933	1.56766	0.0244634	*
PBS-malePBS	miR-792	11459406	13918024	0	79	0.01	5.6761	9.14876	2.70038e-21	**
PBS-malePBS	miR-79-3p	11459406	13918024	272	188	23.736	13.5077	-0.813295	1.90201e-09
PBS-malePBS	miR-8	11459406	13918024	5199	4423	453.688	317.789	-0.513631	3.93783e-68
PBS-malePBS	miR-80	11459406	13918024	0	470	0.01	33.7692	11.7215	2.69919e-123	**
PBS-malePBS	miR-804	11459406	13918024	27	0	2.3561	0.01	-7.88026	4.29571e-10	**
PBS-malePBS	miR-81a	11459406	13918024	167	1184	14.5732	85.0695	2.54532	4.33721e-149	**
PBS-malePBS	miR-81b	11459406	13918024	0	33	0.01	2.371	7.88935	2.70052e-09	**
PBS-malePBS	miR-8-3p	11459406	13918024	5287	4063	461.368	291.924	-0.660326	7.1518e-108
PBS-malePBS	miR-84	11459406	13918024	18049	2061	1575.04	148.081	-3.41092	0	**
PBS-malePBS	miR-8-5p	11459406	13918024	139	127	12.1298	9.1249	-0.410675	0.0201857
PBS-malePBS	miR-86*	11459406	13918024	0	137	0.01	9.8434	9.94301	1.99969e-36	**
PBS-malePBS	miR-87	11459406	13918024	911	700	79.498	50.2945	-0.660518	5.15528e-20
PBS-malePBS	miR-871	11459406	13918024	173	61	15.0968	4.3828	-1.78432	4.64298e-19	**
PBS-malePBS	miR-87-3p	11459406	13918024	927	721	80.8942	51.8033	-0.642992	1.84383e-19
PBS-malePBS	miR-875-3p	11459406	13918024	0	33	0.01	2.371	7.88935	2.70052e-09	**
PBS-malePBS	miR-87a	11459406	13918024	25	0	2.1816	0.01	-7.76924	2.10672e-09	**
PBS-malePBS	miR-87a-3p	11459406	13918024	909	697	79.3235	50.0789	-0.663545	4.00603e-20
PBS-malePBS	miR-87b	11459406	13918024	863	10	75.3093	0.7185	-6.7117	1.59473e-278	**
PBS-malePBS	miR-87b-3p	11459406	13918024	900	685	78.5381	49.2168	-0.674242	1.80967e-20
PBS-malePBS	miR-880-3p	11459406	13918024	0	485	0.01	34.8469	11.7668	3.29748e-127	**
PBS-malePBS	miR-881	11459406	13918024	385	56	33.5969	4.0236	-3.06177	1.50665e-76	**
PBS-malePBS	miR-885	11459406	13918024	2541	1666	221.739	119.701	-0.88943	1.79958e-87
PBS-malePBS	miR-891a	11459406	13918024	3	37	0.2618	2.6584	3.34402	2.63616e-07	**
PBS-malePBS	miR-9	11459406	13918024	6079	4008	530.481	287.972	-0.881374	2.31343e-203
PBS-malePBS	miR-92	11459406	13918024	4006	4110	349.582	295.3	-0.243446	3.1015e-14
PBS-malePBS	miR-924	11459406	13918024	0	36	0.01	2.5866	8.01491	4.4549e-10	**
PBS-malePBS	miR-928	11459406	13918024	33	0	2.8797	0.01	-8.16977	3.64185e-12	**
PBS-malePBS	miR-92a	11459406	13918024	4075	4425	355.603	317.933	-0.161545	2.5617e-07
PBS-malePBS	miR-92a-3p	11459406	13918024	11	22	0.9599	1.5807	0.719608	0.181966
PBS-malePBS	miR-92b	11459406	13918024	1	192	0.0873	13.7951	7.30396	7.9129e-49	**
PBS-malePBS	miR-92b*	11459406	13918024	384	11	33.5096	0.7903	-5.40603	2.62694e-115	**
PBS-malePBS	miR-92b-3p	11459406	13918024	0	371	0.01	26.6561	11.3803	1.80871e-97	**
PBS-malePBS	miR-92b-5p	11459406	13918024	0	42	0.01	3.0177	8.23731	1.21232e-11	**
PBS-malePBS	miR-93	11459406	13918024	1	13021	0.0873	935.549	13.3875	0	**
PBS-malePBS	miR-932	11459406	13918024	0	82	0.01	5.8916	9.20252	4.45467e-22	**
PBS-malePBS	miR-936	11459406	13918024	0	14	0.01	1.0059	6.65234	0.000244331	**
PBS-malePBS	miR-944	11459406	13918024	72	0	6.283	0.01	-9.29531	1.24505e-25	**
PBS-malePBS	miR-954-5p	11459406	13918024	0	28	0.01	2.0118	7.65234	5.4425e-08	**
PBS-malePBS	miR-9-5p	11459406	13918024	0	484	0.01	34.7751	11.7638	6.01246e-127	**
PBS-malePBS	miR-96	11459406	13918024	723	575	63.0923	41.3133	-0.610858	2.72636e-14
PBS-malePBS	miR-960-5p	11459406	13918024	0	27	0.01	1.9399	7.59984	9.92358e-08	**
PBS-malePBS	miR-963-3p	11459406	13918024	0	8962	0.01	643.913	15.9746	0	**
PBS-malePBS	miR-965-5p	11459406	13918024	7	111	0.6109	7.9753	3.70653	2.80839e-21	**
PBS-malePBS	miR-96-5p	11459406	13918024	671	525	58.5545	37.7209	-0.634416	3.33661e-14
PBS-malePBS	miR-967-5p	11459406	13918024	17	141	1.4835	10.1307	2.77166	8.75416e-21	**
PBS-malePBS	miR-96a	11459406	13918024	74	1	6.4576	0.0718	-6.49087	1.06964e-24	**
PBS-malePBS	miR-971-5p	11459406	13918024	0	319	0.01	22.9199	11.1624	6.64678e-84	**
PBS-malePBS	miR-98*	11459406	13918024	0	857	0.01	61.5748	12.5881	2.98209e-224	**
PBS-malePBS	miR-981	11459406	13918024	206	299	17.9765	21.4829	0.257077	0.0489084
PBS-malePBS	miR-981-3p	11459406	13918024	212	300	18.5001	21.5548	0.220476	0.0887159
PBS-malePBS	miR-989	11459406	13918024	362	7	31.5898	0.5029	-5.97304	2.47396e-113	**
PBS-malePBS	miR-993	11459406	13918024	420	317	36.6511	22.7762	-0.686329	1.23517e-10
PBS-malePBS	miR-993*	11459406	13918024	6171	5194	538.51	373.185	-0.52908	6.88419e-85
PBS-malePBS	miR-993-5p	11459406	13918024	6153	5185	536.939	372.538	-0.527368	3.6931e-84
PBS-malePBS	miR-993a*	11459406	13918024	6134	5045	535.281	362.48	-0.562396	4.54022e-94
PBS-malePBS	miR-993b*	11459406	13918024	6169	5095	538.335	366.072	-0.556377	8.33859e-93
PBS-malePBS	miR-99a-3p	11459406	13918024	0	77	0.01	5.5324	9.11176	8.97771e-21	**
PBS-malePBS	miR-99b	11459406	13918024	234	490	20.4199	35.2061	0.78585	2.06425e-12
PBS-malePBS	miR-9a	11459406	13918024	5389	3694	470.269	265.411	-0.825256	1.74308e-161
PBS-malePBS	miR-9a-5p	11459406	13918024	6142	4287	535.979	308.018	-0.799162	5.94944e-174
PBS-malePBS	miR-9c	11459406	13918024	0	65	0.01	4.6702	8.86734	1.21229e-17	**
PBS-malePBS	miR-9c*	11459406	13918024	0	14	0.01	1.0059	6.65234	0.000244331	**
PBS-malePBS	miR-iab-8	11459406	13918024	33	48	2.8797	3.4488	0.260176	0.434727
PBS-malePBS	miR-iab-8-5p	11459406	13918024	33	39	2.8797	2.8021	-0.0394101	0.896787
PBS-malePBS	miR-m01-2*	11459406	13918024	1847	275	161.178	19.7586	-3.0281	0	**
