# Supplementary material for: Lipopolysaccharide-Induced Differential Expression of miRNAs in Male and Female Rhipicephalus haemaphysaloides Ticks
Source: PLoS One. 2015 Oct 2;10(10):e0139241. doi: 10.1371/journal.pone.0139241 (PMC4592253; doi:10.1371/journal.pone.0139241)
Supplement: S10 Table — (XLSX) [file pone.0139241.s010.xlsx]

## Sheet: Sheet1
pairwise	miR-name	LPS-total-reads	maleLPS-total-reads	LPS-expressed	maleLPS-expressed	LPS-std	maleLPS-std	fold-change(log2 maleLPS/LPS)	p-value	sig-lable
LPS-maleLPS	miR-3183	12820011	15286372	0	81964	0.01	5361.9	19.0324	0	**
LPS-maleLPS	miR-2130	12820011	15286372	0	63028	0.01	4123.15	18.6534	0	**
LPS-maleLPS	miR-4153-3p	12820011	15286372	0	60508	0.01	3958.3	18.5945	0	**
LPS-maleLPS	miR-795-5p	12820011	15286372	0	27533	0.01	1801.15	17.4586	0	**
LPS-maleLPS	miR-1755	12820011	15286372	0	20881	0.01	1365.99	17.0596	0	**
LPS-maleLPS	miR-214	12820011	15286372	0	20012	0.01	1309.14	16.9983	0	**
LPS-maleLPS	miR-4054-5p	12820011	15286372	0	17100	0.01	1118.64	16.7714	0	**
LPS-maleLPS	miR-3490	12820011	15286372	0	13793	0.01	902.307	16.4613	0	**
LPS-maleLPS	miR-126	12820011	15286372	0	13347	0.01	873.131	16.4139	0	**
LPS-maleLPS	miR-430i	12820011	15286372	0	11342	0.01	741.968	16.1791	0	**
LPS-maleLPS	miR-1005-3p	12820011	15286372	0	9691	0.01	633.963	15.9521	0	**
LPS-maleLPS	miR-493-5p	12820011	15286372	0	9633	0.01	630.169	15.9435	0	**
LPS-maleLPS	miR-3004	12820011	15286372	0	7783	0.01	509.146	15.6358	0	**
LPS-maleLPS	miR-124b*	12820011	15286372	0	7500	0.01	490.633	15.5824	0	**
LPS-maleLPS	miR-509	12820011	15286372	0	7310	0.01	478.204	15.5453	0	**
LPS-maleLPS	miR-4154-3p	12820011	15286372	0	7284	0.01	476.503	15.5402	0	**
LPS-maleLPS	miR-459	12820011	15286372	0	6845	0.01	447.784	15.4505	0	**
LPS-maleLPS	miR-2365	12820011	15286372	0	6575	0.01	430.122	15.3925	0	**
LPS-maleLPS	miR-1669	12820011	15286372	0	6191	0.01	405.001	15.3056	0	**
LPS-maleLPS	miR-3015a	12820011	15286372	0	5556	0.01	363.461	15.1495	0	**
LPS-maleLPS	miR-669e-5p	12820011	15286372	0	5520	0.01	361.106	15.1401	0	**
LPS-maleLPS	miR-676	12820011	15286372	0	5504	0.01	360.059	15.1359	0	**
LPS-maleLPS	miR-2450a	12820011	15286372	0	5379	0.01	351.882	15.1028	0	**
LPS-maleLPS	miR-3113-3p	12820011	15286372	0	4886	0.01	319.631	14.9641	0	**
LPS-maleLPS	miR-4217-3p	12820011	15286372	0	4872	0.01	318.715	14.96	0	**
LPS-maleLPS	miR-4158-5p	12820011	15286372	0	4817	0.01	315.117	14.9436	0	**
LPS-maleLPS	miR-2575	12820011	15286372	0	4450	0.01	291.109	14.8293	0	**
LPS-maleLPS	miR-36	12820011	15286372	0	4397	0.01	287.642	14.812	0	**
LPS-maleLPS	miR-2696	12820011	15286372	0	4162	0.01	272.269	14.7327	0	**
LPS-maleLPS	miR-2513b	12820011	15286372	0	4157	0.01	271.942	14.731	0	**
LPS-maleLPS	miR-4071-5p	12820011	15286372	0	4084	0.01	267.166	14.7054	0	**
LPS-maleLPS	miR-4962-3p	12820011	15286372	0	3314	0.01	216.794	14.404	0	**
LPS-maleLPS	miR-214-3p	12820011	15286372	0	3067	0.01	200.636	14.2923	0	**
LPS-maleLPS	miR-341	12820011	15286372	0	2879	0.01	188.338	14.201	0	**
LPS-maleLPS	miR-2496-5p	12820011	15286372	0	2276	0.01	148.891	13.862	0	**
LPS-maleLPS	miR-3152-3p	12820011	15286372	0	2227	0.01	145.685	13.8306	0	**
LPS-maleLPS	miR-3002	12820011	15286372	0	2095	0.01	137.05	13.7424	0	**
LPS-maleLPS	miR-3836a-3p	12820011	15286372	0	2029	0.01	132.733	13.6962	0	**
LPS-maleLPS	miR-2522b	12820011	15286372	0	1965	0.01	128.546	13.65	0	**
LPS-maleLPS	miR-196b-3p	12820011	15286372	1	15203	0.078	994.546	13.6383	0	**
LPS-maleLPS	miR-694	12820011	15286372	0	1871	0.01	122.397	13.5793	0	**
LPS-maleLPS	miR-466g	12820011	15286372	0	1765	0.01	115.462	13.4951	0	**
LPS-maleLPS	miR-2552	12820011	15286372	0	1601	0.01	104.734	13.3544	0	**
LPS-maleLPS	miR-369	12820011	15286372	0	1583	0.01	103.556	13.3381	0	**
LPS-maleLPS	miR-3070b-3p	12820011	15286372	0	1575	0.01	103.033	13.3308	0	**
LPS-maleLPS	miR-3674	12820011	15286372	0	1573	0.01	102.902	13.329	0	**
LPS-maleLPS	miR-4617	12820011	15286372	0	1413	0.01	92.4353	13.1742	0	**
LPS-maleLPS	miR-3917	12820011	15286372	0	1377	0.01	90.0802	13.137	0	**
LPS-maleLPS	miR-2789	12820011	15286372	0	1346	0.01	88.0523	13.1041	0	**
LPS-maleLPS	miR-374b-3p	12820011	15286372	0	1296	0.01	84.7814	13.0495	0	**
LPS-maleLPS	miR-4139-3p	12820011	15286372	0	1265	0.01	82.7534	13.0146	0	**
LPS-maleLPS	miR-2e-5p	12820011	15286372	0	1151	0.01	75.2958	12.8784	3.94832e-305	**
LPS-maleLPS	miR-3585-3p	12820011	15286372	0	1028	0.01	67.2494	12.7153	1.3489e-272	**
LPS-maleLPS	miR-1890	12820011	15286372	0	983	0.01	64.3056	12.6507	1.07771e-260	**
LPS-maleLPS	miR-4499	12820011	15286372	0	979	0.01	64.044	12.6448	1.2317e-259	**
LPS-maleLPS	miR-4182-3p	12820011	15286372	0	903	0.01	59.0722	12.5283	1.55792e-239	**
LPS-maleLPS	miR-86*	12820011	15286372	0	872	0.01	57.0443	12.4779	2.46639e-231	**
LPS-maleLPS	miR-4216-3p	12820011	15286372	0	815	0.01	53.3155	12.3803	2.94166e-216	**
LPS-maleLPS	miR-1842	12820011	15286372	0	804	0.01	52.5959	12.3607	2.38835e-213	**
LPS-maleLPS	miR-1835	12820011	15286372	0	782	0.01	51.1567	12.3207	1.57438e-207	**
LPS-maleLPS	miR-3785	12820011	15286372	0	725	0.01	47.4279	12.2115	1.87776e-192	**
LPS-maleLPS	miR-4425	12820011	15286372	0	725	0.01	47.4279	12.2115	1.87776e-192	**
LPS-maleLPS	miR-4526	12820011	15286372	0	693	0.01	45.3345	12.1464	5.46585e-184	**
LPS-maleLPS	miR-1382	12820011	15286372	0	691	0.01	45.2037	12.1422	1.84782e-183	**
LPS-maleLPS	miR-184-5p	12820011	15286372	0	683	0.01	44.6803	12.1254	2.41359e-181	**
LPS-maleLPS	miR-149-3p	12820011	15286372	0	682	0.01	44.6149	12.1233	4.43776e-181	**
LPS-maleLPS	miR-3879-5p	12820011	15286372	0	674	0.01	44.0916	12.1063	5.79653e-179	**
LPS-maleLPS	miR-1591	12820011	15286372	0	672	0.01	43.9607	12.102	1.95961e-178	**
LPS-maleLPS	miR-80-3p	12820011	15286372	0	653	0.01	42.7178	12.0606	2.07816e-173	**
LPS-maleLPS	miR-4110-5p	12820011	15286372	0	644	0.01	42.129	12.0406	4.99096e-171	**
LPS-maleLPS	miR-133-5p	12820011	15286372	0	620	0.01	40.559	11.9858	1.11224e-164	**
LPS-maleLPS	miR-1421ai*	12820011	15286372	0	571	0.01	37.3535	11.867	1.0156e-151	**
LPS-maleLPS	miR-43a*	12820011	15286372	0	556	0.01	36.3723	11.8286	9.42392e-148	**
LPS-maleLPS	miR-460b	12820011	15286372	0	551	0.01	36.0452	11.8156	1.98031e-146	**
LPS-maleLPS	miR-200a	12820011	15286372	0	544	0.01	35.5873	11.7971	1.40682e-144	**
LPS-maleLPS	miR-3808-3p	12820011	15286372	0	544	0.01	35.5873	11.7971	1.40682e-144	**
LPS-maleLPS	miR-2414	12820011	15286372	0	542	0.01	35.4564	11.7918	4.75597e-144	**
LPS-maleLPS	miR-2561	12820011	15286372	0	541	0.01	35.391	11.7892	8.74459e-144	**
LPS-maleLPS	miR-3865-5p	12820011	15286372	0	516	0.01	33.7556	11.7209	3.58305e-137	**
LPS-maleLPS	miR-2220-3p	12820011	15286372	0	515	0.01	33.6901	11.7181	6.588e-137	**
LPS-maleLPS	miR-4920	12820011	15286372	0	505	0.01	33.036	11.6898	2.9091e-134	**
LPS-maleLPS	miR-880-3p	12820011	15286372	0	477	0.01	31.2043	11.6075	7.40924e-127	**
LPS-maleLPS	miR-4583	12820011	15286372	0	458	0.01	29.9613	11.5489	7.85749e-122	**
LPS-maleLPS	miR-4006b-5p	12820011	15286372	0	445	0.01	29.1109	11.5073	2.15671e-118	**
LPS-maleLPS	miR-1004-3p	12820011	15286372	0	441	0.01	28.8492	11.4943	2.46486e-117	**
LPS-maleLPS	miR-429*	12820011	15286372	0	436	0.01	28.5221	11.4779	5.1796e-116	**
LPS-maleLPS	miR-1375	12820011	15286372	0	427	0.01	27.9334	11.4478	1.24394e-113	**
LPS-maleLPS	miR-548aj-3p	12820011	15286372	0	425	0.01	27.8025	11.441	4.20535e-113	**
LPS-maleLPS	miR-2495-5p	12820011	15286372	0	424	0.01	27.7371	11.4376	7.73219e-113	**
LPS-maleLPS	miR-1746	12820011	15286372	0	410	0.01	26.8213	11.3892	3.9022e-109	**
LPS-maleLPS	miR-466i-5p	12820011	15286372	1	3018	0.078	197.431	11.3056	0	**
LPS-maleLPS	miR-1779	12820011	15286372	0	375	0.01	24.5317	11.2604	7.06039e-100	**
LPS-maleLPS	miR-942	12820011	15286372	0	363	0.01	23.7466	11.2135	1.05399e-96	**
LPS-maleLPS	miR-4438	12820011	15286372	0	348	0.01	22.7654	11.1526	9.78009e-93	**
LPS-maleLPS	miR-1b-3p	12820011	15286372	0	347	0.01	22.7	11.1485	1.79822e-92	**
LPS-maleLPS	miR-379-5p	12820011	15286372	0	343	0.01	22.4383	11.1317	2.05516e-91	**
LPS-maleLPS	miR-4067-5p	12820011	15286372	0	343	0.01	22.4383	11.1317	2.05516e-91	**
LPS-maleLPS	miR-m107-1-3p	12820011	15286372	0	342	0.01	22.3729	11.1275	3.77873e-91	**
LPS-maleLPS	miR-1227	12820011	15286372	0	341	0.01	22.3075	11.1233	6.94779e-91	**
LPS-maleLPS	miR-1905	12820011	15286372	0	337	0.01	22.0458	11.1063	7.94052e-90	**
LPS-maleLPS	miR-449a	12820011	15286372	0	337	0.01	22.0458	11.1063	7.94052e-90	**
LPS-maleLPS	miR-1742	12820011	15286372	0	313	0.01	20.4758	10.9997	1.76955e-83	**
LPS-maleLPS	miR-798	12820011	15286372	0	313	0.01	20.4758	10.9997	1.76955e-83	**
LPS-maleLPS	miR-1329	12820011	15286372	0	291	0.01	19.0366	10.8946	1.16647e-77	**
LPS-maleLPS	miR-129-5p	12820011	15286372	0	287	0.01	18.7749	10.8746	1.33314e-76	**
LPS-maleLPS	miR-5614	12820011	15286372	0	287	0.01	18.7749	10.8746	1.33314e-76	**
LPS-maleLPS	miR-971-5p	12820011	15286372	0	286	0.01	18.7095	10.8696	2.45119e-76	**
LPS-maleLPS	miR-3180-3p	12820011	15286372	0	281	0.01	18.3824	10.8441	5.15085e-75	**
LPS-maleLPS	miR-77	12820011	15286372	0	279	0.01	18.2516	10.8338	1.74133e-74	**
LPS-maleLPS	miR-1464	12820011	15286372	0	275	0.01	17.9899	10.813	1.99013e-73	**
LPS-maleLPS	miR-4827b	12820011	15286372	0	267	0.01	17.4665	10.7704	2.59948e-71	**
LPS-maleLPS	miR-5345b	12820011	15286372	0	253	0.01	16.5507	10.6927	1.31188e-67	**
LPS-maleLPS	miR-450a	12820011	15286372	0	252	0.01	16.4853	10.687	2.4121e-67	**
LPS-maleLPS	miR-3681-5p	12820011	15286372	0	247	0.01	16.1582	10.6581	5.06871e-66	**
LPS-maleLPS	miR-3641-5p	12820011	15286372	0	244	0.01	15.9619	10.6404	3.15064e-65	**
LPS-maleLPS	miR-2568a*	12820011	15286372	0	243	0.01	15.8965	10.6345	5.79294e-65	**
LPS-maleLPS	miR-873-5p	12820011	15286372	0	242	0.01	15.8311	10.6285	1.06512e-64	**
LPS-maleLPS	miR-1419g*	12820011	15286372	0	239	0.01	15.6348	10.6105	6.62066e-64	**
LPS-maleLPS	miR-4419b	12820011	15286372	0	238	0.01	15.5694	10.6045	1.21731e-63	**
LPS-maleLPS	miR-4769-5p	12820011	15286372	0	235	0.01	15.3732	10.5862	7.56665e-63	**
LPS-maleLPS	miR-669n	12820011	15286372	0	233	0.01	15.2423	10.5739	2.55802e-62	**
LPS-maleLPS	miR-34a	12820011	15286372	0	230	0.01	15.0461	10.5552	1.59003e-61	**
LPS-maleLPS	miR-2325a	12820011	15286372	0	228	0.01	14.9152	10.5426	5.37536e-61	**
LPS-maleLPS	miR-297	12820011	15286372	0	227	0.01	14.8498	10.5362	9.88343e-61	**
LPS-maleLPS	miR-2429	12820011	15286372	0	223	0.01	14.5882	10.5106	1.12956e-59	**
LPS-maleLPS	miR-2848	12820011	15286372	0	220	0.01	14.3919	10.491	7.0212e-59	**
LPS-maleLPS	miR-20a	12820011	15286372	0	209	0.01	13.6723	10.417	5.70056e-56	**
LPS-maleLPS	miR-4756-3p	12820011	15286372	0	208	0.01	13.6069	10.4101	1.04814e-55	**
LPS-maleLPS	miR-7b	12820011	15286372	0	205	0.01	13.4106	10.3892	6.51508e-55	**
LPS-maleLPS	miR-2698	12820011	15286372	0	198	0.01	12.9527	10.339	4.62832e-53	**
LPS-maleLPS	miR-2754	12820011	15286372	0	198	0.01	12.9527	10.339	4.62832e-53	**
LPS-maleLPS	miR-4434	12820011	15286372	0	192	0.01	12.5602	10.2946	1.78824e-51	**
LPS-maleLPS	miR-2733g	12820011	15286372	0	189	0.01	12.364	10.2719	1.11155e-50	**
LPS-maleLPS	miR-4302	12820011	15286372	0	181	0.01	11.8406	10.2095	1.45189e-48	**
LPS-maleLPS	miR-4524a-3p	12820011	15286372	0	181	0.01	11.8406	10.2095	1.45189e-48	**
LPS-maleLPS	miR-5588-5p	12820011	15286372	0	175	0.01	11.4481	10.1609	5.60965e-47	**
LPS-maleLPS	miR-513c	12820011	15286372	0	172	0.01	11.2519	10.136	3.48688e-46	**
LPS-maleLPS	miR-2039	12820011	15286372	0	164	0.01	10.7285	10.0672	4.55451e-44	**
LPS-maleLPS	miR-2788-3p	12820011	15286372	0	163	0.01	10.6631	10.0584	8.37418e-44	**
LPS-maleLPS	miR-124-5p	12820011	15286372	0	160	0.01	10.4668	10.0316	5.20528e-43	**
LPS-maleLPS	miR-4001d-5p	12820011	15286372	0	160	0.01	10.4668	10.0316	5.20528e-43	**
LPS-maleLPS	miR-1421w	12820011	15286372	0	157	0.01	10.2706	10.0043	3.23553e-42	**
LPS-maleLPS	miR-1414	12820011	15286372	0	156	0.01	10.2052	9.99509	5.94903e-42	**
LPS-maleLPS	miR-1418*	12820011	15286372	0	151	0.01	9.8781	9.94809	1.25011e-40	**
LPS-maleLPS	miR-4870	12820011	15286372	0	149	0.01	9.7472	9.92884	4.2262e-40	**
LPS-maleLPS	miR-4180-3p	12820011	15286372	0	145	0.01	9.4856	9.8896	4.83005e-39	**
LPS-maleLPS	miR-3485-3p	12820011	15286372	3	3316	0.234	216.925	9.85647	0	**
LPS-maleLPS	miR-3504	12820011	15286372	0	139	0.01	9.0931	9.82863	1.86619e-37	**
LPS-maleLPS	miR-4017-5p	12820011	15286372	0	138	0.01	9.0276	9.8182	3.43127e-37	**
LPS-maleLPS	miR-277d-5p	12820011	15286372	0	136	0.01	8.8968	9.79714	1.16e-36	**
LPS-maleLPS	miR-2321	12820011	15286372	0	133	0.01	8.7006	9.76497	7.21038e-36	**
LPS-maleLPS	miR-3484-5p	12820011	15286372	0	131	0.01	8.5697	9.7431	2.43758e-35	**
LPS-maleLPS	miR-516a-3p	12820011	15286372	0	131	0.01	8.5697	9.7431	2.43758e-35	**
LPS-maleLPS	miR-2230*	12820011	15286372	0	129	0.01	8.4389	9.72091	8.24063e-35	**
LPS-maleLPS	miR-3575-3p	12820011	15286372	0	128	0.01	8.3735	9.70969	1.51517e-34	**
LPS-maleLPS	miR-4194-3p	12820011	15286372	0	126	0.01	8.2426	9.68696	5.12226e-34	**
LPS-maleLPS	miR-4034-3p	12820011	15286372	0	122	0.01	7.981	9.64043	5.85415e-33	**
LPS-maleLPS	miR-278-5p	12820011	15286372	0	120	0.01	7.8501	9.61657	1.97909e-32	**
LPS-maleLPS	miR-433-5p	12820011	15286372	0	118	0.01	7.7193	9.59233	6.69062e-32	**
LPS-maleLPS	miR-307b-3p	12820011	15286372	0	116	0.01	7.5885	9.56767	2.26187e-31	**
LPS-maleLPS	miR-4197-5p	12820011	15286372	0	114	0.01	7.4576	9.54257	7.6466e-31	**
LPS-maleLPS	miR-5450	12820011	15286372	0	114	0.01	7.4576	9.54257	7.6466e-31	**
LPS-maleLPS	miR-959-5p	12820011	15286372	0	113	0.01	7.3922	9.52986	1.40595e-30	**
LPS-maleLPS	miR-5362	12820011	15286372	0	111	0.01	7.2614	9.5041	4.75302e-30	**
LPS-maleLPS	miR-1388	12820011	15286372	0	106	0.01	6.9343	9.43761	9.98786e-29	**
LPS-maleLPS	miR-3125	12820011	15286372	0	105	0.01	6.8689	9.42394	1.83642e-28	**
LPS-maleLPS	miR-79-3p	12820011	15286372	0	105	0.01	6.8689	9.42394	1.83642e-28	**
LPS-maleLPS	miR-1688	12820011	15286372	0	102	0.01	6.6726	9.38211	1.1415e-27	**
LPS-maleLPS	miR-3895-3p	12820011	15286372	0	99	0.01	6.4764	9.33905	7.09539e-27	**
LPS-maleLPS	miR-1582	12820011	15286372	0	96	0.01	6.2801	9.29464	4.4104e-26	**
LPS-maleLPS	miR-2690	12820011	15286372	2	1465	0.156	95.837	9.26289	0	**
LPS-maleLPS	miR-211*	12820011	15286372	0	91	0.01	5.953	9.21747	9.26789e-25	**
LPS-maleLPS	miR-302*	12820011	15286372	0	91	0.01	5.953	9.21747	9.26789e-25	**
LPS-maleLPS	miR-688	12820011	15286372	0	87	0.01	5.6913	9.15261	1.05921e-23	**
LPS-maleLPS	miR-1597	12820011	15286372	1	666	0.078	43.5682	9.12559	2.31104e-174	**
LPS-maleLPS	miR-2183	12820011	15286372	0	84	0.01	5.4951	9.102	6.58392e-23	**
LPS-maleLPS	miR-4496	12820011	15286372	0	84	0.01	5.4951	9.102	6.58392e-23	**
LPS-maleLPS	miR-519c	12820011	15286372	0	84	0.01	5.4951	9.102	6.58392e-23	**
LPS-maleLPS	miR-4798-5p	12820011	15286372	0	83	0.01	5.4297	9.08473	1.21056e-22	**
LPS-maleLPS	miR-1497f	12820011	15286372	0	80	0.01	5.2334	9.0316	7.52465e-22	**
LPS-maleLPS	miR-3007-3p	12820011	15286372	0	79	0.01	5.168	9.01346	1.38353e-21	**
LPS-maleLPS	miR-4144-3p	12820011	15286372	0	76	0.01	4.9717	8.9576	8.59981e-21	**
LPS-maleLPS	miR-4800-3p	12820011	15286372	0	74	0.01	4.8409	8.91913	2.9073e-20	**
LPS-maleLPS	miR-3530	12820011	15286372	0	73	0.01	4.7755	8.89951	5.34552e-20	**
LPS-maleLPS	miR-1497h	12820011	15286372	0	72	0.01	4.7101	8.87961	9.82858e-20	**
LPS-maleLPS	miR-4661-3p	12820011	15286372	0	72	0.01	4.7101	8.87961	9.82858e-20	**
LPS-maleLPS	miR-9c	12820011	15286372	0	72	0.01	4.7101	8.87961	9.82858e-20	**
LPS-maleLPS	miR-2284p	12820011	15286372	1	549	0.078	35.9143	8.84687	1.6862e-143	**
LPS-maleLPS	miR-1670	12820011	15286372	0	70	0.01	4.5792	8.83895	3.32271e-19	**
LPS-maleLPS	miR-1288	12820011	15286372	0	68	0.01	4.4484	8.79714	1.12329e-18	**
LPS-maleLPS	miR-1931	12820011	15286372	0	68	0.01	4.4484	8.79714	1.12329e-18	**
LPS-maleLPS	miR-4945-5p	12820011	15286372	0	68	0.01	4.4484	8.79714	1.12329e-18	**
LPS-maleLPS	miR-199b	12820011	15286372	0	67	0.01	4.383	8.77577	2.06535e-18	**
LPS-maleLPS	miR-5320	12820011	15286372	0	67	0.01	4.383	8.77577	2.06535e-18	**
LPS-maleLPS	miR-142-5p	12820011	15286372	0	65	0.01	4.2522	8.73207	6.98224e-18	**
LPS-maleLPS	miR-1206	12820011	15286372	0	63	0.01	4.1213	8.68696	2.36045e-17	**
LPS-maleLPS	miR-2761	12820011	15286372	0	63	0.01	4.1213	8.68696	2.36045e-17	**
LPS-maleLPS	miR-1665	12820011	15286372	0	62	0.01	4.0559	8.66388	4.34007e-17	**
LPS-maleLPS	miR-3470b	12820011	15286372	0	62	0.01	4.0559	8.66388	4.34007e-17	**
LPS-maleLPS	miR-667-5p	12820011	15286372	0	61	0.01	3.9905	8.64043	7.97989e-17	**
LPS-maleLPS	miR-995-3p	12820011	15286372	0	61	0.01	3.9905	8.64043	7.97989e-17	**
LPS-maleLPS	miR-3066-5p	12820011	15286372	0	60	0.01	3.9251	8.61659	1.46723e-16	**
LPS-maleLPS	miR-3899-3p	12820011	15286372	0	60	0.01	3.9251	8.61659	1.46723e-16	**
LPS-maleLPS	miR-22-3p	12820011	15286372	0	59	0.01	3.8596	8.59231	2.69773e-16	**
LPS-maleLPS	miR-548ah-5p	12820011	15286372	0	57	0.01	3.7288	8.54257	9.12009e-16	**
LPS-maleLPS	miR-134	12820011	15286372	0	56	0.01	3.6634	8.51704	1.67687e-15	**
LPS-maleLPS	miR-2381	12820011	15286372	0	56	0.01	3.6634	8.51704	1.67687e-15	**
LPS-maleLPS	miR-4307	12820011	15286372	0	56	0.01	3.6634	8.51704	1.67687e-15	**
LPS-maleLPS	miR-675	12820011	15286372	0	56	0.01	3.6634	8.51704	1.67687e-15	**
LPS-maleLPS	miR-381	12820011	15286372	0	55	0.01	3.598	8.49105	3.08319e-15	**
LPS-maleLPS	miR-4219-5p	12820011	15286372	0	54	0.01	3.5326	8.46459	5.66892e-15	**
LPS-maleLPS	miR-513b	12820011	15286372	0	52	0.01	3.4017	8.41011	1.91647e-14	**
LPS-maleLPS	miR-1799	12820011	15286372	24	9569	1.8721	625.982	8.38532	0	**
LPS-maleLPS	miR-5133	12820011	15286372	0	51	0.01	3.3363	8.38211	3.52373e-14	**
LPS-maleLPS	miR-5413	12820011	15286372	0	51	0.01	3.3363	8.38211	3.52373e-14	**
LPS-maleLPS	miR-212	12820011	15286372	0	49	0.01	3.2055	8.32441	1.19125e-13	**
LPS-maleLPS	miR-449b	12820011	15286372	0	48	0.01	3.1401	8.29467	2.1903e-13	**
LPS-maleLPS	miR-194*	12820011	15286372	0	47	0.01	3.0746	8.26425	4.02721e-13	**
LPS-maleLPS	miR-374a*	12820011	15286372	0	47	0.01	3.0746	8.26425	4.02721e-13	**
LPS-maleLPS	miR-4687-3p	12820011	15286372	0	46	0.01	3.0092	8.23324	7.40465e-13	**
LPS-maleLPS	miR-1278	12820011	15286372	0	45	0.01	2.9438	8.20154	1.36146e-12	**
LPS-maleLPS	miR-144	12820011	15286372	0	44	0.01	2.8784	8.16912	2.50326e-12	**
LPS-maleLPS	miR-219-2-3p	12820011	15286372	0	43	0.01	2.813	8.13597	4.60263e-12	**
LPS-maleLPS	miR-4942-3p	12820011	15286372	0	43	0.01	2.813	8.13597	4.60263e-12	**
LPS-maleLPS	miR-92b-5p	12820011	15286372	0	43	0.01	2.813	8.13597	4.60263e-12	**
LPS-maleLPS	miR-3563-3p	12820011	15286372	0	42	0.01	2.7475	8.10198	8.46266e-12	**
LPS-maleLPS	miR-2489-3p	12820011	15286372	1	327	0.078	21.3916	8.09935	5.28086e-85	**
LPS-maleLPS	miR-4510	12820011	15286372	1	321	0.078	20.9991	8.07264	2.00329e-83	**
LPS-maleLPS	miR-3176	12820011	15286372	0	41	0.01	2.6821	8.06722	1.55599e-11	**
LPS-maleLPS	miR-428	12820011	15286372	0	41	0.01	2.6821	8.06722	1.55599e-11	**
LPS-maleLPS	miR-199b-5p	12820011	15286372	0	40	0.01	2.6167	8.0316	2.86094e-11	**
LPS-maleLPS	miR-4303	12820011	15286372	0	40	0.01	2.6167	8.0316	2.86094e-11	**
LPS-maleLPS	miR-5398-5p	12820011	15286372	0	40	0.01	2.6167	8.0316	2.86094e-11	**
LPS-maleLPS	miR-2051*	12820011	15286372	0	39	0.01	2.5513	7.99509	5.26028e-11	**
LPS-maleLPS	miR-2207-5p	12820011	15286372	0	39	0.01	2.5513	7.99509	5.26028e-11	**
LPS-maleLPS	miR-128*	12820011	15286372	0	38	0.01	2.4859	7.95762	9.67184e-11	**
LPS-maleLPS	miR-3575	12820011	15286372	0	38	0.01	2.4859	7.95762	9.67184e-11	**
LPS-maleLPS	miR-4497	12820011	15286372	0	38	0.01	2.4859	7.95762	9.67184e-11	**
LPS-maleLPS	miR-4143-3p	12820011	15286372	0	37	0.01	2.4205	7.91916	1.77832e-10	**
LPS-maleLPS	miR-540-3p	12820011	15286372	0	37	0.01	2.4205	7.91916	1.77832e-10	**
LPS-maleLPS	miR-4635	12820011	15286372	0	36	0.01	2.355	7.87958	3.26972e-10	**
LPS-maleLPS	miR-727	12820011	15286372	0	36	0.01	2.355	7.87958	3.26972e-10	**
LPS-maleLPS	miR-3718b	12820011	15286372	1	274	0.078	17.9245	7.84424	4.62644e-71	**
LPS-maleLPS	miR-141	12820011	15286372	0	35	0.01	2.2896	7.83895	6.01189e-10	**
LPS-maleLPS	miR-2025	12820011	15286372	0	35	0.01	2.2896	7.83895	6.01189e-10	**
LPS-maleLPS	miR-3830-3p	12820011	15286372	0	35	0.01	2.2896	7.83895	6.01189e-10	**
LPS-maleLPS	miR-4016-3p	12820011	15286372	0	35	0.01	2.2896	7.83895	6.01189e-10	**
LPS-maleLPS	miR-5195-3p	12820011	15286372	0	35	0.01	2.2896	7.83895	6.01189e-10	**
LPS-maleLPS	miR-101b-5p	12820011	15286372	0	34	0.01	2.2242	7.79714	1.10538e-09	**
LPS-maleLPS	miR-1671	12820011	15286372	0	34	0.01	2.2242	7.79714	1.10538e-09	**
LPS-maleLPS	miR-4135-3p	12820011	15286372	0	34	0.01	2.2242	7.79714	1.10538e-09	**
LPS-maleLPS	miR-133b-5p	12820011	15286372	0	33	0.01	2.1588	7.75409	2.03241e-09	**
LPS-maleLPS	miR-307a-3p	12820011	15286372	0	33	0.01	2.1588	7.75409	2.03241e-09	**
LPS-maleLPS	miR-371a-5p	12820011	15286372	0	33	0.01	2.1588	7.75409	2.03241e-09	**
LPS-maleLPS	miR-4000b-5p	12820011	15286372	0	33	0.01	2.1588	7.75409	2.03241e-09	**
LPS-maleLPS	miR-5089	12820011	15286372	0	33	0.01	2.1588	7.75409	2.03241e-09	**
LPS-maleLPS	miR-4660	12820011	15286372	15	3793	1.17	248.13	7.72844	0	**
LPS-maleLPS	miR-4170-5p	12820011	15286372	9	2255	0.702	147.517	7.71519	0	**
LPS-maleLPS	miR-4454	12820011	15286372	0	32	0.01	2.0934	7.7097	3.73691e-09	**
LPS-maleLPS	miR-277-3p	12820011	15286372	0	31	0.01	2.028	7.66391	6.87089e-09	**
LPS-maleLPS	miR-3119	12820011	15286372	0	31	0.01	2.028	7.66391	6.87089e-09	**
LPS-maleLPS	miR-342	12820011	15286372	0	31	0.01	2.028	7.66391	6.87089e-09	**
LPS-maleLPS	miR-3655	12820011	15286372	0	31	0.01	2.028	7.66391	6.87089e-09	**
LPS-maleLPS	miR-4527	12820011	15286372	0	31	0.01	2.028	7.66391	6.87089e-09	**
LPS-maleLPS	miR-1390	12820011	15286372	1	233	0.078	15.2423	7.61039	2.75584e-60	**
LPS-maleLPS	miR-1188-5p	12820011	15286372	0	29	0.01	1.8971	7.56765	2.32281e-08	**
LPS-maleLPS	miR-1367*	12820011	15286372	0	29	0.01	1.8971	7.56765	2.32281e-08	**
LPS-maleLPS	miR-148a-3p	12820011	15286372	0	29	0.01	1.8971	7.56765	2.32281e-08	**
LPS-maleLPS	miR-1623	12820011	15286372	0	29	0.01	1.8971	7.56765	2.32281e-08	**
LPS-maleLPS	miR-1752	12820011	15286372	0	29	0.01	1.8971	7.56765	2.32281e-08	**
LPS-maleLPS	miR-1783	12820011	15286372	0	29	0.01	1.8971	7.56765	2.32281e-08	**
LPS-maleLPS	miR-2861	12820011	15286372	0	29	0.01	1.8971	7.56765	2.32281e-08	**
LPS-maleLPS	miR-3298	12820011	15286372	0	29	0.01	1.8971	7.56765	2.32281e-08	**
LPS-maleLPS	miR-2388	12820011	15286372	0	28	0.01	1.8317	7.51704	4.27085e-08	**
LPS-maleLPS	miR-244*	12820011	15286372	0	28	0.01	1.8317	7.51704	4.27085e-08	**
LPS-maleLPS	miR-4015-5p	12820011	15286372	0	28	0.01	1.8317	7.51704	4.27085e-08	**
LPS-maleLPS	miR-4270	12820011	15286372	0	28	0.01	1.8317	7.51704	4.27085e-08	**
LPS-maleLPS	miR-5000-3p	12820011	15286372	0	28	0.01	1.8317	7.51704	4.27085e-08	**
LPS-maleLPS	miR-5442	12820011	15286372	0	28	0.01	1.8317	7.51704	4.27085e-08	**
LPS-maleLPS	miR-21*	12820011	15286372	1	213	0.078	13.934	7.48092	4.91857e-55	**
LPS-maleLPS	miR-2147c	12820011	15286372	0	27	0.01	1.7663	7.46459	7.85263e-08	**
LPS-maleLPS	miR-2543b	12820011	15286372	0	27	0.01	1.7663	7.46459	7.85263e-08	**
LPS-maleLPS	miR-2551	12820011	15286372	0	27	0.01	1.7663	7.46459	7.85263e-08	**
LPS-maleLPS	miR-3115	12820011	15286372	0	27	0.01	1.7663	7.46459	7.85263e-08	**
LPS-maleLPS	miR-4077a-5p	12820011	15286372	0	27	0.01	1.7663	7.46459	7.85263e-08	**
LPS-maleLPS	miR-5407	12820011	15286372	0	27	0.01	1.7663	7.46459	7.85263e-08	**
LPS-maleLPS	miR-378b	12820011	15286372	65	13350	5.0702	873.327	7.42834	0	**
LPS-maleLPS	miR-4186-5p	12820011	15286372	0	26	0.01	1.7009	7.41015	1.44383e-07	**
LPS-maleLPS	miR-4701-3p	12820011	15286372	0	26	0.01	1.7009	7.41015	1.44383e-07	**
LPS-maleLPS	miR-4784	12820011	15286372	0	26	0.01	1.7009	7.41015	1.44383e-07	**
LPS-maleLPS	miR-1007-3p	12820011	15286372	0	25	0.01	1.6354	7.3535	2.6547e-07	**
LPS-maleLPS	miR-3074-2-3p	12820011	15286372	0	25	0.01	1.6354	7.3535	2.6547e-07	**
LPS-maleLPS	miR-4638-5p	12820011	15286372	0	25	0.01	1.6354	7.3535	2.6547e-07	**
LPS-maleLPS	miR-664	12820011	15286372	0	25	0.01	1.6354	7.3535	2.6547e-07	**
LPS-maleLPS	miR-10b	12820011	15286372	8	1544	0.624	101.005	7.33866	0	**
LPS-maleLPS	miR-71-5p	12820011	15286372	4	766	0.312	50.11	7.32741	1.70913e-194	**
LPS-maleLPS	miR-744-5p	12820011	15286372	0	24	0.01	1.57	7.29462	4.88109e-07	**
LPS-maleLPS	miR-84b	12820011	15286372	8	1462	0.624	95.6407	7.25993	0	**
LPS-maleLPS	miR-199a-5p	12820011	15286372	0	23	0.01	1.5046	7.23324	8.97464e-07	**
LPS-maleLPS	miR-2217-5p	12820011	15286372	0	23	0.01	1.5046	7.23324	8.97464e-07	**
LPS-maleLPS	miR-4110-3p	12820011	15286372	0	23	0.01	1.5046	7.23324	8.97464e-07	**
LPS-maleLPS	miR-4470	12820011	15286372	0	23	0.01	1.5046	7.23324	8.97464e-07	**
LPS-maleLPS	miR-4648	12820011	15286372	0	23	0.01	1.5046	7.23324	8.97464e-07	**
LPS-maleLPS	miR-4891-3p	12820011	15286372	0	23	0.01	1.5046	7.23324	8.97464e-07	**
LPS-maleLPS	miR-5125	12820011	15286372	0	23	0.01	1.5046	7.23324	8.97464e-07	**
LPS-maleLPS	miR-84-3p	12820011	15286372	0	23	0.01	1.5046	7.23324	8.97464e-07	**
LPS-maleLPS	miR-2f	12820011	15286372	0	22	0.01	1.4392	7.16912	1.65013e-06	**
LPS-maleLPS	miR-3161	12820011	15286372	0	22	0.01	1.4392	7.16912	1.65013e-06	**
LPS-maleLPS	miR-4904-5p	12820011	15286372	0	22	0.01	1.4392	7.16912	1.65013e-06	**
LPS-maleLPS	miR-92b*	12820011	15286372	3	496	0.234	32.4472	7.11544	1.38288e-125	**
LPS-maleLPS	miR-2993	12820011	15286372	0	21	0.01	1.3738	7.10203	3.03402e-06	**
LPS-maleLPS	miR-2b*	12820011	15286372	0	21	0.01	1.3738	7.10203	3.03402e-06	**
LPS-maleLPS	miR-3676-5p	12820011	15286372	0	21	0.01	1.3738	7.10203	3.03402e-06	**
LPS-maleLPS	miR-1422f*	12820011	15286372	11	1763	0.858	115.332	7.07059	0	**
LPS-maleLPS	miR-1183	12820011	15286372	0	20	0.01	1.3084	7.03166	5.57852e-06	**
LPS-maleLPS	miR-202-3p	12820011	15286372	0	20	0.01	1.3084	7.03166	5.57852e-06	**
LPS-maleLPS	miR-3955-5p	12820011	15286372	0	20	0.01	1.3084	7.03166	5.57852e-06	**
LPS-maleLPS	miR-5625-5p	12820011	15286372	0	20	0.01	1.3084	7.03166	5.57852e-06	**
LPS-maleLPS	miR-932-3p	12820011	15286372	0	20	0.01	1.3084	7.03166	5.57852e-06	**
LPS-maleLPS	miR-1611	12820011	15286372	0	19	0.01	1.2429	6.95757	1.0257e-05	**
LPS-maleLPS	miR-1749	12820011	15286372	0	19	0.01	1.2429	6.95757	1.0257e-05	**
LPS-maleLPS	miR-2514	12820011	15286372	0	19	0.01	1.2429	6.95757	1.0257e-05	**
LPS-maleLPS	miR-275*	12820011	15286372	0	19	0.01	1.2429	6.95757	1.0257e-05	**
LPS-maleLPS	miR-2999	12820011	15286372	0	19	0.01	1.2429	6.95757	1.0257e-05	**
LPS-maleLPS	miR-548j	12820011	15286372	0	19	0.01	1.2429	6.95757	1.0257e-05	**
LPS-maleLPS	miR-1299	12820011	15286372	0	18	0.01	1.1775	6.87958	1.88591e-05	**
LPS-maleLPS	miR-1629	12820011	15286372	0	18	0.01	1.1775	6.87958	1.88591e-05	**
LPS-maleLPS	miR-1788	12820011	15286372	0	18	0.01	1.1775	6.87958	1.88591e-05	**
LPS-maleLPS	miR-3557-3p	12820011	15286372	0	18	0.01	1.1775	6.87958	1.88591e-05	**
LPS-maleLPS	miR-4900a	12820011	15286372	0	18	0.01	1.1775	6.87958	1.88591e-05	**
LPS-maleLPS	miR-2980	12820011	15286372	2	277	0.156	18.1207	6.85995	4.82494e-70	**
LPS-maleLPS	miR-4268	12820011	15286372	147	19563	11.4664	1279.77	6.80233	0	**
LPS-maleLPS	miR-1330	12820011	15286372	0	17	0.01	1.1121	6.79714	3.46753e-05	**
LPS-maleLPS	miR-1a*	12820011	15286372	0	17	0.01	1.1121	6.79714	3.46753e-05	**
LPS-maleLPS	miR-2110	12820011	15286372	0	17	0.01	1.1121	6.79714	3.46753e-05	**
LPS-maleLPS	miR-26	12820011	15286372	0	17	0.01	1.1121	6.79714	3.46753e-05	**
LPS-maleLPS	miR-378e	12820011	15286372	0	17	0.01	1.1121	6.79714	3.46753e-05	**
LPS-maleLPS	miR-4000i-5p	12820011	15286372	0	17	0.01	1.1121	6.79714	3.46753e-05	**
LPS-maleLPS	miR-4105-5p	12820011	15286372	0	17	0.01	1.1121	6.79714	3.46753e-05	**
LPS-maleLPS	miR-4515	12820011	15286372	0	17	0.01	1.1121	6.79714	3.46753e-05	**
LPS-maleLPS	miR-5107	12820011	15286372	0	17	0.01	1.1121	6.79714	3.46753e-05	**
LPS-maleLPS	miR-716a	12820011	15286372	0	17	0.01	1.1121	6.79714	3.46753e-05	**
LPS-maleLPS	miR-1421l	12820011	15286372	0	16	0.01	1.0467	6.7097	6.3756e-05	**
LPS-maleLPS	miR-3018	12820011	15286372	0	16	0.01	1.0467	6.7097	6.3756e-05	**
LPS-maleLPS	miR-3506	12820011	15286372	0	16	0.01	1.0467	6.7097	6.3756e-05	**
LPS-maleLPS	miR-363-5p	12820011	15286372	0	16	0.01	1.0467	6.7097	6.3756e-05	**
LPS-maleLPS	miR-3661	12820011	15286372	0	16	0.01	1.0467	6.7097	6.3756e-05	**
LPS-maleLPS	miR-499-3p	12820011	15286372	0	16	0.01	1.0467	6.7097	6.3756e-05	**
LPS-maleLPS	let-7a	12820011	15286372	4	480	0.312	31.4005	6.6531	1.18654e-119	**
LPS-maleLPS	miR-309	12820011	15286372	1	110	0.078	7.196	6.52758	4.51202e-28	**
LPS-maleLPS	miR-2481	12820011	15286372	1	101	0.078	6.6072	6.40442	9.97458e-26	**
LPS-maleLPS	miR-101b	12820011	15286372	1	85	0.078	5.5605	6.1556	1.44045e-21	**
LPS-maleLPS	miR-2788	12820011	15286372	28	2310	2.1841	151.115	6.11246	0	**
LPS-maleLPS	miR-2471*	12820011	15286372	1	80	0.078	5.2334	6.06813	2.85531e-20	**
LPS-maleLPS	miR-181b*	12820011	15286372	7	553	0.546	36.176	6.04999	8.16344e-134	**
LPS-maleLPS	miR-2817	12820011	15286372	2	154	0.156	10.0743	6.01299	5.20291e-38	**
LPS-maleLPS	miR-273	12820011	15286372	5	354	0.39	23.1579	5.89189	2.49048e-85	**
LPS-maleLPS	miR-3939	12820011	15286372	198	12311	15.4446	805.358	5.70446	0	**
LPS-maleLPS	miR-4077d-5p	12820011	15286372	2	113	0.156	7.3922	5.56639	1.99189e-27	**
LPS-maleLPS	miR-2294	12820011	15286372	6	331	0.468	21.6533	5.53193	5.59163e-78	**
LPS-maleLPS	miR-199a*	12820011	15286372	1	54	0.078	3.5326	5.50111	1.47884e-13	**
LPS-maleLPS	miR-2439	12820011	15286372	11	590	0.858	38.5965	5.49135	1.49739e-137	**
LPS-maleLPS	miR-2137	12820011	15286372	1	48	0.078	3.1401	5.33119	5.11437e-12	**
LPS-maleLPS	miR-1701	12820011	15286372	21	970	1.6381	63.4552	5.27564	2.81129e-221	**
LPS-maleLPS	miR-466m-3p	12820011	15286372	2	87	0.156	5.6913	5.18914	9.06538e-21	**
LPS-maleLPS	miR-1290	12820011	15286372	28	1214	2.1841	79.4171	5.18434	2.67479e-274	**
LPS-maleLPS	miR-92b	12820011	15286372	4	163	0.312	10.6631	5.09494	1.19488e-37	**
LPS-maleLPS	miR-4000a-5p	12820011	15286372	3	121	0.234	7.9155	5.0801	3.34187e-28	**
LPS-maleLPS	miR-5317a	12820011	15286372	3	115	0.234	7.523	5.00673	1.11436e-26	**
LPS-maleLPS	miR-101	12820011	15286372	1	34	0.078	2.2242	4.83367	1.8752e-08	**
LPS-maleLPS	miR-549	12820011	15286372	4	117	0.312	7.6539	4.61658	4.8701e-26	**
LPS-maleLPS	miR-1192	12820011	15286372	65	1882	5.0702	123.116	4.60183	0	**
LPS-maleLPS	miR-13b*	12820011	15286372	1	26	0.078	1.7009	4.44668	1.92251e-06	**
LPS-maleLPS	miR-4466	12820011	15286372	1	26	0.078	1.7009	4.44668	1.92251e-06	**
LPS-maleLPS	miR-2462	12820011	15286372	1	25	0.078	1.6354	4.39003	3.41375e-06	**
LPS-maleLPS	miR-4736	12820011	15286372	1	23	0.078	1.5046	4.26976	1.0722e-05	**
LPS-maleLPS	let-7h	12820011	15286372	1	21	0.078	1.3738	4.13855	3.34796e-05	**
LPS-maleLPS	miR-1412	12820011	15286372	6	124	0.468	8.1118	4.11544	1.03262e-25	**
LPS-maleLPS	miR-30d	12820011	15286372	2	41	0.156	2.6821	4.10375	3.23687e-09	**
LPS-maleLPS	miR-3383	12820011	15286372	1	19	0.078	1.2429	3.99409	0.000103826	**
LPS-maleLPS	miR-2752	12820011	15286372	5	94	0.39	6.1493	3.97888	2.36091e-19	**
LPS-maleLPS	miR-1269a	12820011	15286372	1	18	0.078	1.1775	3.91611	0.000182298	**
LPS-maleLPS	miR-3619-5p	12820011	15286372	57	1010	4.4462	66.0719	3.89339	7.06243e-192	**
LPS-maleLPS	miR-281	12820011	15286372	21	369	1.6381	24.1391	3.88128	6.26249e-71	**
LPS-maleLPS	miR-203-3p	12820011	15286372	1	17	0.078	1.1121	3.83367	0.000319368	**
LPS-maleLPS	miR-2304	12820011	15286372	1	17	0.078	1.1121	3.83367	0.000319368	**
LPS-maleLPS	miR-352	12820011	15286372	40	668	3.1201	43.6991	3.80794	2.35941e-125	**
LPS-maleLPS	miR-4679	12820011	15286372	1	16	0.078	1.0467	3.74623	0.000558127	**
LPS-maleLPS	miR-1709	12820011	15286372	2	30	0.156	1.9625	3.65307	1.49492e-06	**
LPS-maleLPS	miR-423*	12820011	15286372	2	30	0.156	1.9625	3.65307	1.49492e-06	**
LPS-maleLPS	miR-143-3p	12820011	15286372	3	42	0.234	2.7475	3.55354	1.32357e-08	**
LPS-maleLPS	miR-1434	12820011	15286372	5	68	0.39	4.4484	3.51174	3.89826e-13	**
LPS-maleLPS	miR-4048-3p	12820011	15286372	5	64	0.39	4.1867	3.42427	3.36556e-12	**
LPS-maleLPS	miR-199	12820011	15286372	6	72	0.468	4.7101	3.33118	2.71825e-13	**
LPS-maleLPS	miR-279b	12820011	15286372	24	284	1.8721	18.5786	3.31091	2.23917e-48	**
LPS-maleLPS	miR-16*	12820011	15286372	5	58	0.39	3.7942	3.28225	8.2701e-11	**
LPS-maleLPS	miR-1306-3p	12820011	15286372	23	265	1.7941	17.3357	3.27241	8.85733e-45	**
LPS-maleLPS	miR-4068-3p	12820011	15286372	9	100	0.702	6.5418	3.22014	1.7086e-17	**
LPS-maleLPS	miR-5324	12820011	15286372	3	32	0.234	2.0934	3.16127	2.81713e-06	**
LPS-maleLPS	miR-199a-3p	12820011	15286372	6	59	0.468	3.8596	3.04387	2.49309e-10	**
LPS-maleLPS	miR-61	12820011	15286372	2	19	0.156	1.2429	2.99409	0.000551958	**
LPS-maleLPS	miR-2359	12820011	15286372	4	36	0.312	2.355	2.91611	1.63067e-06	**
LPS-maleLPS	miR-203	12820011	15286372	4	33	0.312	2.1588	2.79061	7.47235e-06	**
LPS-maleLPS	miR-2422	12820011	15286372	29	233	2.2621	15.2423	2.75235	1.33686e-33	**
LPS-maleLPS	miR-1354	12820011	15286372	4	32	0.312	2.0934	2.74623	1.2345e-05	**
LPS-maleLPS	miR-411	12820011	15286372	10	79	0.78	5.168	2.72806	3.60623e-12	**
LPS-maleLPS	miR-1402	12820011	15286372	11	83	0.858	5.4297	2.66182	1.98084e-12	**
LPS-maleLPS	let-7e-5p	12820011	15286372	21	156	1.6381	10.2052	2.63921	5.08803e-22	**
LPS-maleLPS	miR-21	12820011	15286372	8	58	0.624	3.7942	2.60418	7.17366e-09	**
LPS-maleLPS	miR-1478	12820011	15286372	4	24	0.312	1.57	2.33115	0.000607131	**
LPS-maleLPS	let-7d	12820011	15286372	82	460	6.3963	30.0922	2.23408	1.95208e-51	**
LPS-maleLPS	miR-21-5p	12820011	15286372	12	66	0.936	4.3176	2.20565	1.98459e-08	**
LPS-maleLPS	miR-1a-3p	12820011	15286372	5667	30623	442.043	2003.29	2.18011	0	**
LPS-maleLPS	let-7i	12820011	15286372	25	130	1.9501	8.5043	2.12464	9.83569e-15	**
LPS-maleLPS	miR-1694	12820011	15286372	19	92	1.4821	6.0184	2.02174	3.08574e-10	**
LPS-maleLPS	let-7f-5p	12820011	15286372	230	1080	17.9407	70.6512	1.97748	9.28435e-102	**
LPS-maleLPS	miR-101-3p	12820011	15286372	5	23	0.39	1.5046	1.94783	0.00271133	**
LPS-maleLPS	miR-960-5p	12820011	15286372	9	40	0.702	2.6167	1.89821	8.11569e-05	**
LPS-maleLPS	miR-3895-5p	12820011	15286372	6	26	0.468	1.7009	1.86172	0.0018972	**
LPS-maleLPS	miR-81a	12820011	15286372	156	660	12.1685	43.1757	1.82707	9.56904e-57	**
LPS-maleLPS	miR-1957	12820011	15286372	78	319	6.0842	20.8683	1.77817	2.75841e-27	**
LPS-maleLPS	miR-2542	12820011	15286372	5	20	0.39	1.3084	1.74626	0.00968206	**
LPS-maleLPS	miR-1c	12820011	15286372	1384	5504	107.956	360.059	1.73779	0	**
LPS-maleLPS	miR-101c	12820011	15286372	5	19	0.39	1.2429	1.67216	0.0145896	*
LPS-maleLPS	miR-804	12820011	15286372	22	83	1.7161	5.4297	1.66174	1.68549e-07	**
LPS-maleLPS	let-7i-5p	12820011	15286372	28	105	2.1841	6.8689	1.65304	4.29602e-09	**
LPS-maleLPS	miR-4842	12820011	15286372	19	70	1.4821	4.5792	1.62745	2.29026e-06	**
LPS-maleLPS	miR-1683	12820011	15286372	27	98	2.1061	6.4109	1.60595	2.77577e-08	**
LPS-maleLPS	let-7g-5p	12820011	15286372	14	50	1.092	3.2709	1.58271	9.64937e-05	**
LPS-maleLPS	miR-5111-5p	12820011	15286372	44	150	3.4321	9.8127	1.51556	3.93375e-11	**
LPS-maleLPS	miR-2399	12820011	15286372	22	73	1.7161	4.7755	1.47652	6.8271e-06	**
LPS-maleLPS	miR-191*	12820011	15286372	192	633	14.9766	41.4094	1.46725	2.3365e-40	**
LPS-maleLPS	miR-4101-3p	12820011	15286372	7	20	0.546	1.3084	1.26083	0.0415964	*
LPS-maleLPS	miR-709	12820011	15286372	28	80	2.1841	5.2334	1.26071	2.89358e-05	**
LPS-maleLPS	miR-2487	12820011	15286372	2265	6464	176.677	422.86	1.25907	7.10658677211498e-314	**
LPS-maleLPS	miR-5318	12820011	15286372	6	17	0.468	1.1121	1.24871	0.0638375
LPS-maleLPS	miR-101a-3p	12820011	15286372	6	16	0.468	1.0467	1.16127	0.0902737
LPS-maleLPS	miR-143	12820011	15286372	15	39	1.17	2.5513	1.12472	0.00819095	**
LPS-maleLPS	miR-4088-5p	12820011	15286372	48	117	3.7441	7.6539	1.03158	1.55226e-05	**
LPS-maleLPS	miR-140	12820011	15286372	43	102	3.3541	6.6726	0.992323	9.42949e-05
LPS-maleLPS	miR-1357	12820011	15286372	80	189	6.2402	12.364	0.986481	1.11968e-07
LPS-maleLPS	miR-252b	12820011	15286372	9824	23130	766.302	1513.11	0.981534	0
LPS-maleLPS	let-7c	12820011	15286372	553	1302	43.1357	85.1739	0.981529	5.27513e-44
LPS-maleLPS	miR-252-5p	12820011	15286372	8708	19906	679.251	1302.21	0.938942	0
LPS-maleLPS	miR-10c	12820011	15286372	16	36	1.248	2.355	0.916109	0.0320686
LPS-maleLPS	miR-140-3p	12820011	15286372	40	89	3.1201	5.8222	0.899972	0.000781816
LPS-maleLPS	miR-1993	12820011	15286372	56	123	4.3682	8.0464	0.881305	0.000100894
LPS-maleLPS	miR-2284i	12820011	15286372	92	201	7.1763	13.149	0.873641	7.60883e-07
LPS-maleLPS	miR-1491	12820011	15286372	273	589	21.2948	38.5311	0.855522	7.71195e-17
LPS-maleLPS	miR-4020b-5p	12820011	15286372	16	33	1.248	2.1588	0.790612	0.0707636
LPS-maleLPS	miR-140*	12820011	15286372	32	65	2.4961	4.2522	0.768534	0.0123685
LPS-maleLPS	miR-598-3p	12820011	15286372	38	77	2.9641	5.0372	0.765028	0.00659759
LPS-maleLPS	miR-3488	12820011	15286372	8	16	0.624	1.0467	0.74623	0.242328
LPS-maleLPS	miR-181b-3p	12820011	15286372	9	18	0.702	1.1775	0.746184	0.21264
LPS-maleLPS	let-7b	12820011	15286372	112	214	8.7363	13.9994	0.680271	3.91598e-05
LPS-maleLPS	miR-2201	12820011	15286372	9	17	0.702	1.1121	0.663744	0.275988
LPS-maleLPS	miR-210	12820011	15286372	55	103	4.2902	6.738	0.651276	0.00623399
LPS-maleLPS	miR-2226	12820011	15286372	102	185	7.9563	12.1023	0.605112	0.000571761
LPS-maleLPS	miR-965-5p	12820011	15286372	44	72	3.4321	4.7101	0.456666	0.0984207
LPS-maleLPS	miR-4432	12820011	15286372	10	16	0.78	1.0467	0.424302	0.485644
LPS-maleLPS	miR-4502	12820011	15286372	10	16	0.78	1.0467	0.424302	0.485644
LPS-maleLPS	miR-5311	12820011	15286372	10	16	0.78	1.0467	0.424302	0.485644
LPS-maleLPS	miR-748*	12820011	15286372	13	20	1.014	1.3084	0.367746	0.491559
LPS-maleLPS	miR-705	12820011	15286372	15	23	1.17	1.5046	0.362871	0.463636
LPS-maleLPS	miR-2b-3p	12820011	15286372	2454	3706	191.419	242.438	0.340879	6.29171e-20
LPS-maleLPS	let-7b-5p	12820011	15286372	114	172	8.8923	11.2519	0.33954	0.0510545
LPS-maleLPS	miR-423-5p	12820011	15286372	22	32	1.7161	2.0934	0.286714	0.485362
LPS-maleLPS	miR-3130-3p	12820011	15286372	1150	1667	89.7035	109.051	0.281772	3.08216e-07
LPS-maleLPS	miR-4299	12820011	15286372	14	20	1.092	1.3084	0.260831	0.622573
LPS-maleLPS	miR-1261	12820011	15286372	12	16	0.936	1.0467	0.161268	0.790726
LPS-maleLPS	miR-2842	12820011	15286372	20	25	1.5601	1.6354	0.068005	0.890196
LPS-maleLPS	miR-99b	12820011	15286372	263	326	20.5148	21.3262	0.0559618	0.643368
LPS-maleLPS	miR-2014	12820011	15286372	67	83	5.2262	5.4297	0.0551101	0.824135
LPS-maleLPS	miR-320	12820011	15286372	14	17	1.092	1.1121	0.0263137	0.97709
LPS-maleLPS	miR-981	12820011	15286372	174	205	13.5725	13.4106	-0.0173127	0.902709
LPS-maleLPS	miR-981-3p	12820011	15286372	187	216	14.5866	14.1302	-0.0458618	0.746346
LPS-maleLPS	miR-3968	12820011	15286372	36	40	2.8081	2.6167	-0.101846	0.750407
LPS-maleLPS	miR-3182	12820011	15286372	94	102	7.3323	6.6726	-0.136017	0.505894
LPS-maleLPS	miR-2779	12820011	15286372	111	120	8.6583	7.8501	-0.141373	0.453662
LPS-maleLPS	miR-4036-3p	12820011	15286372	116	124	9.0484	8.1118	-0.157641	0.394957
LPS-maleLPS	miR-107	12820011	15286372	16	17	1.248	1.1121	-0.166331	0.729924
LPS-maleLPS	miR-5110	12820011	15286372	22	23	1.7161	1.5046	-0.189754	0.651076
LPS-maleLPS	miR-871	12820011	15286372	180	181	14.0405	11.8406	-0.245852	0.104937
LPS-maleLPS	miR-3545-3p	12820011	15286372	81	79	6.3182	5.168	-0.289908	0.202327
LPS-maleLPS	miR-1692	12820011	15286372	30	29	2.3401	1.8971	-0.302774	0.416298
LPS-maleLPS	miR-76-3p	12820011	15286372	84	81	6.5523	5.2988	-0.306336	0.171519
LPS-maleLPS	miR-4018a-5p	12820011	15286372	152	145	11.8565	9.4856	-0.321867	0.0542777
LPS-maleLPS	miR-716b	12820011	15286372	718	681	56.0062	44.5495	-0.330177	1.87243e-05
LPS-maleLPS	bantam-5p	12820011	15286372	38	36	2.9641	2.355	-0.331867	0.319856
LPS-maleLPS	miR-743a-3p	12820011	15286372	60	56	4.6802	3.6634	-0.353387	0.185916
LPS-maleLPS	miR-124	12820011	15286372	1058	986	82.5272	64.5019	-0.355528	2.55805e-08
LPS-maleLPS	miR-279-3p	12820011	15286372	306	285	23.8689	18.6441	-0.356413	0.00266895
LPS-maleLPS	miR-25	12820011	15286372	70	63	5.4602	4.1213	-0.405854	0.104316
LPS-maleLPS	miR-2372	12820011	15286372	131	117	10.2184	7.6539	-0.416902	0.0228393
LPS-maleLPS	miR-603	12820011	15286372	18	16	1.4041	1.0467	-0.423798	0.389091
LPS-maleLPS	miR-454*	12820011	15286372	671	592	52.34	38.7273	-0.434563	8.82083e-08
LPS-maleLPS	miR-4175-3p	12820011	15286372	21212	18111	1654.6	1184.78	-0.481863	5.42619e-240
LPS-maleLPS	miR-3730	12820011	15286372	33	28	2.5741	1.8317	-0.490885	0.183653
LPS-maleLPS	miR-5112	12820011	15286372	148	123	11.5445	8.0464	-0.52079	0.00299977
LPS-maleLPS	miR-2383	12820011	15286372	28	23	2.1841	1.5046	-0.537659	0.183589
LPS-maleLPS	miR-3526	12820011	15286372	64	52	4.9922	3.4017	-0.55342	0.0391605
LPS-maleLPS	miR-2478	12820011	15286372	63	51	4.9142	3.3363	-0.558708	0.0390213
LPS-maleLPS	miR-1712	12820011	15286372	21	17	1.6381	1.1121	-0.558737	0.23319
LPS-maleLPS	miR-148a*	12820011	15286372	41	33	3.1981	2.1588	-0.566985	0.0915224
LPS-maleLPS	miR-2944a	12820011	15286372	40	32	3.1201	2.0934	-0.575744	0.0910663
LPS-maleLPS	miR-124-3p	12820011	15286372	1290	1018	100.624	66.5953	-0.595481	4.56045e-23
LPS-maleLPS	miR-1907	12820011	15286372	75	59	5.8502	3.8596	-0.600035	0.0163527
LPS-maleLPS	miR-5306	12820011	15286372	217	169	16.9267	11.0556	-0.614523	3.01063e-05
LPS-maleLPS	miR-64a	12820011	15286372	2326	1810	181.435	118.406	-0.61571	1.23256e-42
LPS-maleLPS	miR-3963	12820011	15286372	27	21	2.1061	1.3738	-0.616402	0.140188
LPS-maleLPS	miR-4987-5p	12820011	15286372	18	14	1.4041	0.9158	-0.616541	0.228564
LPS-maleLPS	miR-2371	12820011	15286372	1299	1010	101.326	66.0719	-0.616896	1.2442e-24
LPS-maleLPS	miR-2303	12820011	15286372	105	81	8.1903	5.2988	-0.628251	0.00307572
LPS-maleLPS	miR-92a	12820011	15286372	5042	3874	393.291	253.428	-0.634021	4.70208e-95
LPS-maleLPS	miR-4785	12820011	15286372	30	23	2.3401	1.5046	-0.63719	0.109334
LPS-maleLPS	miR-4206-3p	12820011	15286372	581	444	45.3198	29.0455	-0.641827	1.26055e-12
LPS-maleLPS	miR-3934	12820011	15286372	4003	3059	312.246	200.113	-0.64187	1.68192e-77
LPS-maleLPS	miR-4458	12820011	15286372	216	165	16.8487	10.7939	-0.642421	1.48197e-05
LPS-maleLPS	miR-92	12820011	15286372	4992	3766	389.391	246.363	-0.660434	4.35832e-101
LPS-maleLPS	miR-199*	12820011	15286372	428	322	33.3853	21.0645	-0.664399	3.32705e-10
LPS-maleLPS	miR-315-5p	12820011	15286372	384	288	29.9532	18.8403	-0.668888	2.14282e-09
LPS-maleLPS	miR-219-1*	12820011	15286372	35	26	2.7301	1.7009	-0.682655	0.0660554
LPS-maleLPS	miR-65	12820011	15286372	62	45	4.8362	2.9438	-0.716194	0.0106823
LPS-maleLPS	miR-8-5p	12820011	15286372	127	91	9.9064	5.953	-0.734744	0.000185148
LPS-maleLPS	miR-2126	12820011	15286372	999	701	77.9251	45.8578	-0.764921	1.67852e-27
LPS-maleLPS	miR-210b	12820011	15286372	20	14	1.5601	0.9158	-0.768534	0.124191
LPS-maleLPS	miR-276-5p	12820011	15286372	841	582	65.6006	38.0731	-0.784937	2.07062e-24
LPS-maleLPS	miR-126b	12820011	15286372	29	20	2.2621	1.3084	-0.789859	0.057694
LPS-maleLPS	miR-2476	12820011	15286372	3500	2406	273.011	157.395	-0.794567	4.08133e-98
LPS-maleLPS	miR-452-5p	12820011	15286372	15	10	1.17	0.6542	-0.838705	0.15209
LPS-maleLPS	miR-2967	12820011	15286372	21	14	1.6381	0.9158	-0.838919	0.089537
LPS-maleLPS	miR-1777	12820011	15286372	116	77	9.0484	5.0372	-0.845041	5.52569e-05
LPS-maleLPS	miR-276*	12820011	15286372	808	533	63.0265	34.8677	-0.854067	6.0619e-27
LPS-maleLPS	miR-183-5p	12820011	15286372	35	23	2.7301	1.5046	-0.859574	0.024941
LPS-maleLPS	miR-31	12820011	15286372	14	9	1.092	0.5888	-0.891123	0.145695
LPS-maleLPS	miR-989	12820011	15286372	14	9	1.092	0.5888	-0.891123	0.145695
LPS-maleLPS	miR-3141	12820011	15286372	47	30	3.6661	1.9625	-0.901553	0.00677648
LPS-maleLPS	miR-242	12820011	15286372	460	293	35.8814	19.1674	-0.904582	1.66063e-17
LPS-maleLPS	miR-4443	12820011	15286372	19	12	1.4821	0.785	-0.916878	0.0820149
LPS-maleLPS	miR-3931	12820011	15286372	16106	10108	1256.32	661.243	-0.925949	0
LPS-maleLPS	miR-57	12820011	15286372	651	401	50.78	26.2325	-0.952905	3.47636e-26
LPS-maleLPS	miR-993	12820011	15286372	429	263	33.4633	17.2049	-0.95976	5.42674e-18
LPS-maleLPS	miR-3929	12820011	15286372	23	14	1.7941	0.9158	-0.970156	0.0446926
LPS-maleLPS	miR-5423	12820011	15286372	5858	3564	456.942	233.149	-0.97076	2.68948e-228
LPS-maleLPS	miR-81b	12820011	15286372	53	32	4.1342	2.0934	-0.98176	0.00200965
LPS-maleLPS	miR-16-5p	12820011	15286372	15	9	1.17	0.5888	-0.990659	0.100121
LPS-maleLPS	miR-5310	12820011	15286372	1336	800	104.212	52.3342	-0.993697	1.3499e-55
LPS-maleLPS	miR-2520	12820011	15286372	203	121	15.8346	7.9155	-1.00033	7.61832e-10	**
LPS-maleLPS	miR-2a*	12820011	15286372	583	344	45.4758	22.5037	-1.01494	4.64765e-26	**
LPS-maleLPS	miR-5106	12820011	15286372	216	127	16.8487	8.3081	-1.02005	1.1146e-10	**
LPS-maleLPS	miR-2049*	12820011	15286372	116	67	9.0484	4.383	-1.04574	1.42151e-06	**
LPS-maleLPS	bantam	12820011	15286372	3266	1879	254.758	122.92	-1.05141	4.6567e-146	**
LPS-maleLPS	miR-320a	12820011	15286372	21	12	1.6381	0.785	-1.06126	0.0390995	*
LPS-maleLPS	miR-16	12820011	15286372	14	8	1.092	0.5233	-1.06126	0.0933231
LPS-maleLPS	miR-8	12820011	15286372	5868	3351	457.722	219.215	-1.06213	3.9486e-265	**
LPS-maleLPS	miR-5315	12820011	15286372	1644	938	128.237	61.3618	-1.0634	7.66221e-76	**
LPS-maleLPS	miR-281-2-5p	12820011	15286372	656	374	51.17	24.4662	-1.06451	2.30602e-31	**
LPS-maleLPS	miR-275-3p	12820011	15286372	30786	17532	2401.4	1146.9	-1.06613	0	**
LPS-maleLPS	miR-2423	12820011	15286372	39	22	3.0421	1.4392	-1.0798	0.0042103	**
LPS-maleLPS	miR-285	12820011	15286372	278	156	21.6848	10.2052	-1.08738	1.21854e-14	**
LPS-maleLPS	miR-989-3p	12820011	15286372	453	251	35.3354	16.4199	-1.10567	1.78406e-23	**
LPS-maleLPS	miR-5115	12820011	15286372	93	51	7.2543	3.3363	-1.12059	4.96565e-06	**
LPS-maleLPS	miR-29a	12820011	15286372	44	24	3.4321	1.57	-1.12833	0.0016249	**
LPS-maleLPS	miR-87-3p	12820011	15286372	904	491	70.5148	32.1201	-1.13445	4.84751e-47	**
LPS-maleLPS	miR-2941-1*	12820011	15286372	690	372	53.8221	24.3354	-1.14514	7.67721e-37	**
LPS-maleLPS	miR-315	12820011	15286372	41067	21992	3203.35	1438.67	-1.15485	0	**
LPS-maleLPS	miR-3873-5p	12820011	15286372	99	53	7.7223	3.4671	-1.1553	1.37161e-06	**
LPS-maleLPS	miR-993-5p	12820011	15286372	6909	3689	538.923	241.326	-1.1591	0	**
LPS-maleLPS	miR-28-3p	12820011	15286372	45	24	3.5101	1.57	-1.16075	0.00111197	**
LPS-maleLPS	miR-993*	12820011	15286372	6903	3668	538.455	239.952	-1.16608	0	**
LPS-maleLPS	miR-252a-5p	12820011	15286372	622	330	48.5179	21.5879	-1.16829	2.0504e-34	**
LPS-maleLPS	miR-87b-3p	12820011	15286372	868	459	67.7067	30.0267	-1.17305	1.20352e-47	**
LPS-maleLPS	miR-87a-3p	12820011	15286372	891	467	69.5007	30.5501	-1.18585	1.09134e-49	**
LPS-maleLPS	miR-25-3p	12820011	15286372	21	11	1.6381	0.7196	-1.18676	0.0240728	*
LPS-maleLPS	miR-87	12820011	15286372	892	467	69.5787	30.5501	-1.18747	7.57454e-50	**
LPS-maleLPS	miR-276	12820011	15286372	15856	8295	1236.82	542.64	-1.18856	0	**
LPS-maleLPS	miR-993a*	12820011	15286372	6883	3588	536.895	234.719	-1.19371	0	**
LPS-maleLPS	miR-219-5p	12820011	15286372	25	13	1.9501	0.8504	-1.19733	0.0130535	*
LPS-maleLPS	miR-451a	12820011	15286372	25	13	1.9501	0.8504	-1.19733	0.0130535	*
LPS-maleLPS	miR-993b*	12820011	15286372	6928	3589	540.405	234.784	-1.20271	0	**
LPS-maleLPS	miR-iab-8	12820011	15286372	56	29	4.3682	1.8971	-1.20324	0.000179605	**
LPS-maleLPS	miR-2686a	12820011	15286372	369	191	28.7831	12.4948	-1.20389	4.92655e-22	**
LPS-maleLPS	miR-252a	12820011	15286372	601	309	46.8798	20.2141	-1.2136	2.71699e-35	**
LPS-maleLPS	miR-252	12820011	15286372	605	311	47.1918	20.3449	-1.21387	1.58041e-35	**
LPS-maleLPS	lsy-6	12820011	15286372	72	37	5.6162	2.4205	-1.21429	1.85109e-05	**
LPS-maleLPS	miR-275	12820011	15286372	35525	18123	2771.06	1185.57	-1.22486	0	**
LPS-maleLPS	miR-8-3p	12820011	15286372	5975	3040	466.068	198.87	-1.22872	0	**
LPS-maleLPS	miR-67	12820011	15286372	63	32	4.9142	2.0934	-1.23111	5.17214e-05	**
LPS-maleLPS	miR-276a-3p	12820011	15286372	14751	7457	1150.62	487.82	-1.23799	0	**
LPS-maleLPS	miR-449c-3p	12820011	15286372	20	10	1.5601	0.6542	-1.25383	0.0215976	*
LPS-maleLPS	miR-1286	12820011	15286372	204	102	15.9126	6.6726	-1.25385	1.29618e-13	**
LPS-maleLPS	miR-3783	12820011	15286372	16	8	1.248	0.5233	-1.25391	0.0404005	*
LPS-maleLPS	miR-885	12820011	15286372	3459	1680	269.813	109.902	-1.29574	1.9832e-215	**
LPS-maleLPS	miR-2461-3p	12820011	15286372	165	80	12.8705	5.2334	-1.29825	7.72115e-12	**
LPS-maleLPS	miR-5308	12820011	15286372	4066	1957	317.16	128.023	-1.30882	7.87301e-257	**
LPS-maleLPS	miR-2012	12820011	15286372	314	151	24.493	9.8781	-1.31006	1.83635e-21	**
LPS-maleLPS	miR-5305	12820011	15286372	662	318	51.638	20.8028	-1.31166	1.62543e-43	**
LPS-maleLPS	miR-3378*	12820011	15286372	952	457	74.2589	29.8959	-1.31262	7.09452e-62	**
LPS-maleLPS	miR-71c	12820011	15286372	11028	5270	860.218	344.752	-1.31914	0	**
LPS-maleLPS	miR-1844	12820011	15286372	21	10	1.6381	0.6542	-1.32422	0.0140259	*
LPS-maleLPS	miR-210-3p	12820011	15286372	53	25	4.1342	1.6354	-1.33796	7.53067e-05	**
LPS-maleLPS	miR-263a	12820011	15286372	8586	4019	669.734	262.914	-1.349	0	**
LPS-maleLPS	miR-317	12820011	15286372	1511	699	117.863	45.727	-1.36599	3.44192e-103	**
LPS-maleLPS	miR-71	12820011	15286372	10273	4743	801.325	310.276	-1.36883	0	**
LPS-maleLPS	miR-146b	12820011	15286372	13	6	1.014	0.3925	-1.36929	0.0488606	*
LPS-maleLPS	miR-137	12820011	15286372	24	11	1.8721	0.7196	-1.37939	0.00667363	**
LPS-maleLPS	miR-1584	12820011	15286372	321	146	25.039	9.551	-1.39045	7.30829e-24	**
LPS-maleLPS	miR-2288	12820011	15286372	33	15	2.5741	0.9813	-1.3913	0.00132591	**
LPS-maleLPS	miR-263a-5p	12820011	15286372	7237	3277	564.508	214.374	-1.39686	0	**
LPS-maleLPS	miR-5312	12820011	15286372	73	33	5.6942	2.1588	-1.39926	1.47659e-06	**
LPS-maleLPS	miR-34	12820011	15286372	4036	1822	314.82	119.191	-1.40125	4.5533e-283	**
LPS-maleLPS	miR-573	12820011	15286372	63	28	4.9142	1.8317	-1.42377	5.91448e-06	**
LPS-maleLPS	miR-317-3p	12820011	15286372	1497	665	116.771	43.5028	-1.4245	6.61122e-109	**
LPS-maleLPS	miR-34-5p	12820011	15286372	3904	1710	304.524	111.864	-1.44481	7.64139e-287	**
LPS-maleLPS	miR-3538	12820011	15286372	35	15	2.7301	0.9813	-1.47619	0.000543915	**
LPS-maleLPS	miR-370-3p	12820011	15286372	14	6	1.092	0.3925	-1.47621	0.0304495	*
LPS-maleLPS	miR-9a-5p	12820011	15286372	6800	2913	530.421	190.562	-1.47688	0	**
LPS-maleLPS	miR-375-3p	12820011	15286372	360	154	28.0811	10.0743	-1.47892	5.17564e-29	**
LPS-maleLPS	miR-219	12820011	15286372	54	23	4.2122	1.5046	-1.48519	1.52e-05	**
LPS-maleLPS	miR-451	12820011	15286372	26	11	2.0281	0.7196	-1.49486	0.00269173	**
LPS-maleLPS	miR-2c	12820011	15286372	1004	424	78.3151	27.7371	-1.49747	2.78767e-79	**
LPS-maleLPS	miR-96	12820011	15286372	830	348	64.7425	22.7654	-1.50787	1.59584e-66	**
LPS-maleLPS	miR-2888	12820011	15286372	60	25	4.6802	1.6354	-1.51693	3.58358e-06	**
LPS-maleLPS	miR-9a	12820011	15286372	5996	2470	467.706	161.582	-1.53334	0	**
LPS-maleLPS	miR-2b	12820011	15286372	1055	432	82.2932	28.2605	-1.54199	7.64598e-87	**
LPS-maleLPS	miR-750	12820011	15286372	3955	1608	308.502	105.192	-1.55226	2.96439387504748e-323	**
LPS-maleLPS	miR-1699	12820011	15286372	463	188	36.1154	12.2985	-1.55413	1.54719e-39	**
LPS-maleLPS	miR-96-5p	12820011	15286372	772	313	60.2184	20.4758	-1.55628	6.80995e-65	**
LPS-maleLPS	let-7d-5p	12820011	15286372	1310	525	102.184	34.3443	-1.57303	1.57495e-110	**
LPS-maleLPS	miR-1841	12820011	15286372	145	58	11.3104	3.7942	-1.57578	1.0955e-13	**
LPS-maleLPS	miR-124e*	12820011	15286372	30	12	2.3401	0.785	-1.57581	0.000793735	**
LPS-maleLPS	miR-3716a	12820011	15286372	20	8	1.5601	0.5233	-1.57593	0.00638673	**
LPS-maleLPS	miR-5124	12820011	15286372	20	8	1.5601	0.5233	-1.57593	0.00638673	**
LPS-maleLPS	miR-9	12820011	15286372	6746	2688	526.209	175.843	-1.58135	0	**
LPS-maleLPS	miR-100-5p	12820011	15286372	23999	9560	1872	625.394	-1.58174	0	**
LPS-maleLPS	miR-3888-3p	12820011	15286372	211	84	16.4586	5.4951	-1.58262	2.35412e-19	**
LPS-maleLPS	miR-3897-3p	12820011	15286372	775	307	60.4524	20.0832	-1.58981	3.71943e-67	**
LPS-maleLPS	miR-1b	12820011	15286372	295	115	23.0109	7.523	-1.61294	3.88495e-27	**
LPS-maleLPS	miR-1	12820011	15286372	2248147	875771	175362	57291	-1.61396	0	**
LPS-maleLPS	miR-125b-5p	12820011	15286372	10097	3933	787.597	257.288	-1.61407	0	**
LPS-maleLPS	miR-1327	12820011	15286372	18	7	1.4041	0.4579	-1.61654	0.00850961	**
LPS-maleLPS	miR-1-3p	12820011	15286372	2379799	922275	185632	60333.2	-1.62142	0	**
LPS-maleLPS	miR-5594-5p	12820011	15286372	739	286	57.6443	18.7095	-1.62341	4.71604e-66	**
LPS-maleLPS	miR-450a*	12820011	15286372	13	5	1.014	0.3271	-1.63225	0.0251645	*
LPS-maleLPS	miR-375	12820011	15286372	33314	12809	2598.59	837.936	-1.63282	0	**
LPS-maleLPS	miR-217	12820011	15286372	420	160	32.7613	10.4668	-1.64617	4.93618e-39	**
LPS-maleLPS	miR-305-5p	12820011	15286372	3696	1401	288.299	91.6503	-1.65336	0	**
LPS-maleLPS	miR-100	12820011	15286372	22776	8540	1776.6	558.668	-1.66905	0	**
LPS-maleLPS	miR-277c	12820011	15286372	1004	374	78.3151	24.4662	-1.6785	2.13774e-93	**
LPS-maleLPS	miR-125a	12820011	15286372	9960	3690	776.91	241.392	-1.68637	0	**
LPS-maleLPS	miR-125c	12820011	15286372	9823	3637	766.224	237.924	-1.68726	0	**
LPS-maleLPS	miR-2a-3p	12820011	15286372	1740	639	135.725	41.8019	-1.69905	3.03648e-163	**
LPS-maleLPS	miR-305	12820011	15286372	3439	1259	268.252	82.3609	-1.70356	7.6086109459552e-322	**
LPS-maleLPS	miR-279	12820011	15286372	28355	10318	2211.78	674.98	-1.71229	0	**
LPS-maleLPS	miR-iab-8-5p	12820011	15286372	56	20	4.3682	1.3084	-1.73924	7.77507e-07	**
LPS-maleLPS	miR-64	12820011	15286372	2008	714	156.63	46.7083	-1.74561	2.22477e-195	**
LPS-maleLPS	miR-277a	12820011	15286372	995	351	77.613	22.9616	-1.75708	1.10375e-98	**
LPS-maleLPS	miR-279a	12820011	15286372	28073	9791	2189.78	640.505	-1.7735	0	**
LPS-maleLPS	miR-10a	12820011	15286372	45273	15777	3531.43	1032.1	-1.77468	0	**
LPS-maleLPS	miR-133-3p	12820011	15286372	1407	490	109.75	32.0547	-1.77562	8.5697e-141	**
LPS-maleLPS	miR-79	12820011	15286372	313	109	24.415	7.1305	-1.77569	1.10605e-32	**
LPS-maleLPS	let-7	12820011	15286372	125	43	9.7504	2.813	-1.79335	3.88234e-14	**
LPS-maleLPS	miR-133a	12820011	15286372	1391	473	108.502	30.9426	-1.81006	5.88292e-143	**
LPS-maleLPS	miR-133a-3p	12820011	15286372	1380	468	107.644	30.6155	-1.81394	2.92951e-142	**
LPS-maleLPS	miR-133	12820011	15286372	1388	469	108.268	30.6809	-1.8192	1.21144e-143	**
LPS-maleLPS	miR-133b	12820011	15286372	1387	468	108.19	30.6155	-1.82124	9.215e-144	**
LPS-maleLPS	miR-190	12820011	15286372	259	87	20.2028	5.6913	-1.82773	2.23386e-28	**
LPS-maleLPS	miR-10-5p	12820011	15286372	44185	14510	3446.56	949.212	-1.86036	0	**
LPS-maleLPS	miR-10	12820011	15286372	44692	14613	3486.11	955.949	-1.86661	0	**
LPS-maleLPS	miR-10a-5p	12820011	15286372	44489	14517	3470.28	949.669	-1.86955	0	**
LPS-maleLPS	miR-190-5p	12820011	15286372	250	81	19.5008	5.2988	-1.8798	1.82507e-28	**
LPS-maleLPS	miR-249	12820011	15286372	47	15	3.6661	0.9813	-1.90148	1.5176e-06	**
LPS-maleLPS	miR-4618	12820011	15286372	22	7	1.7161	0.4579	-1.90603	0.00107666	**
LPS-maleLPS	miR-206	12820011	15286372	64188	20328	5006.86	1329.81	-1.91268	0	**
LPS-maleLPS	miR-1260a	12820011	15286372	60	19	4.6802	1.2429	-1.91286	4.67173e-08	**
LPS-maleLPS	miR-128-3p	12820011	15286372	16	5	1.248	0.3271	-1.93181	0.00513534	**
LPS-maleLPS	miR-2-5p	12820011	15286372	79	24	6.1622	1.57	-1.97268	1.46798e-10	**
LPS-maleLPS	miR-1421h	12820011	15286372	4070	1233	317.472	80.6601	-1.9767	0	**
LPS-maleLPS	miR-4448	12820011	15286372	152	46	11.8565	3.0092	-1.97823	4.47267e-19	**
LPS-maleLPS	miR-2a	12820011	15286372	2124	639	165.679	41.8019	-1.98675	1.89267e-246	**
LPS-maleLPS	miR-4837	12820011	15286372	34	10	2.6521	0.6542	-2.01933	2.18e-05	**
LPS-maleLPS	miR-2997	12820011	15286372	17	5	1.3261	0.3271	-2.01939	0.0029528	**
LPS-maleLPS	miR-7c	12820011	15286372	17	5	1.3261	0.3271	-2.01939	0.0029528	**
LPS-maleLPS	miR-7	12820011	15286372	394	115	30.7332	7.523	-2.03042	1.55792e-48	**
LPS-maleLPS	miR-1654	12820011	15286372	24	7	1.8721	0.4579	-2.03155	0.000362416	**
LPS-maleLPS	miR-2001	12820011	15286372	2010	585	156.786	38.2694	-2.03453	9.24967e-241	**
LPS-maleLPS	miR-339	12820011	15286372	55	16	4.2902	1.0467	-2.0352	5.07874e-08	**
LPS-maleLPS	miR-5341	12820011	15286372	7256	2078	565.99	135.938	-2.05783	0	**
LPS-maleLPS	miR-2945	12820011	15286372	28	8	2.1841	0.5233	-2.06133	9.7758e-05	**
LPS-maleLPS	let-7-5p	12820011	15286372	533310	149810	41599.8	9800.23	-2.08569	0	**
LPS-maleLPS	miR-100a	12820011	15286372	21050	5871	1641.96	384.068	-2.09599	0	**
LPS-maleLPS	miR-7-5p	12820011	15286372	388	107	30.2652	6.9997	-2.11229	2.87816e-50	**
LPS-maleLPS	miR-185-5p	12820011	15286372	22	6	1.7161	0.3925	-2.12837	0.000443103	**
LPS-maleLPS	miR-4080-5p	12820011	15286372	59	16	4.6022	1.0467	-2.13648	5.67586e-09	**
LPS-maleLPS	miR-12-5p	12820011	15286372	6526	1753	509.048	114.677	-2.15022	0	**
LPS-maleLPS	miR-4878	12820011	15286372	56	15	4.3682	0.9813	-2.15427	1.16851e-08	**
LPS-maleLPS	miR-5307	12820011	15286372	3173	848	247.504	55.4742	-2.15756	0	**
LPS-maleLPS	miR-1770	12820011	15286372	209	55	16.3026	3.598	-2.17983	6.63892e-29	**
LPS-maleLPS	miR-3276	12820011	15286372	74	19	5.7722	1.2429	-2.21541	2.31071e-11	**
LPS-maleLPS	let-7e	12820011	15286372	82	21	6.3963	1.3738	-2.21907	1.8166e-12	**
LPS-maleLPS	miR-1a	12820011	15286372	525	133	40.9516	8.7006	-2.23473	2.66504e-72	**
LPS-maleLPS	miR-4639-5p	12820011	15286372	103	26	8.0343	1.7009	-2.23987	1.82262e-15	**
LPS-maleLPS	miR-278	12820011	15286372	236	59	18.4087	3.8596	-2.25386	9.30478e-34	**
LPS-maleLPS	miR-1744*	12820011	15286372	24	6	1.8721	0.3925	-2.25389	0.000140342	**
LPS-maleLPS	miR-33a	12820011	15286372	469	117	36.5834	7.6539	-2.25692	1.46693e-65	**
LPS-maleLPS	miR-184b	12820011	15286372	3696	920	288.299	60.1843	-2.26011	0	**
LPS-maleLPS	miR-5309	12820011	15286372	655	162	51.092	10.5977	-2.26935	1.80618e-91	**
LPS-maleLPS	miR-1750	12820011	15286372	360	89	28.0811	5.8222	-2.26996	4.49721e-51	**
LPS-maleLPS	miR-10*	12820011	15286372	16110	3949	1256.63	258.335	-2.28225	0	**
LPS-maleLPS	miR-3363	12820011	15286372	49	12	3.8221	0.785	-2.2836	3.22602e-08	**
LPS-maleLPS	miR-2460	12820011	15286372	132	32	10.2964	2.0934	-2.29822	5.40633e-20	**
LPS-maleLPS	miR-449c-5p	12820011	15286372	21	5	1.6381	0.3271	-2.32422	0.000294019	**
LPS-maleLPS	miR-2971	12820011	15286372	26	6	2.0281	0.3925	-2.36936	4.32537e-05	**
LPS-maleLPS	miR-10-3p	12820011	15286372	15923	3656	1242.04	239.167	-2.37662	0	**
LPS-maleLPS	let-7g	12820011	15286372	196	45	15.2886	2.9438	-2.3767	4.22853e-30	**
LPS-maleLPS	miR-71*	12820011	15286372	61	14	4.7582	0.9158	-2.37731	2.43238e-10	**
LPS-maleLPS	miR-3336	12820011	15286372	141	32	10.9984	2.0934	-2.39337	2.97429e-22	**
LPS-maleLPS	miR-548s	12820011	15286372	532	119	41.4976	7.7847	-2.41431	2.32744e-80	**
LPS-maleLPS	miR-1175-3p	12820011	15286372	657	146	51.248	9.551	-2.42377	2.81602e-99	**
LPS-maleLPS	miR-71-3p	12820011	15286372	63	14	4.9142	0.9158	-2.42385	7.48781e-11	**
LPS-maleLPS	miR-184-3p	12820011	15286372	33774	7436	2634.48	486.446	-2.43716	0	**
LPS-maleLPS	miR-430a	12820011	15286372	64	14	4.9922	0.9158	-2.44657	4.13779e-11	**
LPS-maleLPS	miR-184	12820011	15286372	35734	7799	2787.36	510.193	-2.44978	0	**
LPS-maleLPS	miR-1175	12820011	15286372	643	134	50.156	8.766	-2.51643	1.5717e-101	**
LPS-maleLPS	miR-10d	12820011	15286372	24	5	1.8721	0.3271	-2.51685	4.81409e-05	**
LPS-maleLPS	miR-152-5p	12820011	15286372	896	180	69.8907	11.7752	-2.56935	3.74808e-144	**
LPS-maleLPS	miR-299*	12820011	15286372	25	5	1.9501	0.3271	-2.57574	2.60127e-05	**
LPS-maleLPS	miR-4663	12820011	15286372	2278	452	177.691	29.5688	-2.58722	0	**
LPS-maleLPS	miR-4949-3p	12820011	15286372	56	11	4.3682	0.7196	-2.60177	1.65388e-10	**
LPS-maleLPS	miR-33	12820011	15286372	455	88	35.4914	5.7568	-2.62413	7.46838e-76	**
LPS-maleLPS	miR-4453	12820011	15286372	115	22	8.9704	1.4392	-2.63991	1.85369e-20	**
LPS-maleLPS	miR-4872c	12820011	15286372	474	90	36.9734	5.8876	-2.65074	7.80781e-80	**
LPS-maleLPS	miR-4121-3p	12820011	15286372	95	18	7.4103	1.1775	-2.6538	3.0711e-17	**
LPS-maleLPS	miR-33a-5p	12820011	15286372	455	86	35.4914	5.6259	-2.65731	6.51541e-77	**
LPS-maleLPS	miR-753c	12820011	15286372	917	173	71.5288	11.3173	-2.65999	2.34402e-153	**
LPS-maleLPS	miR-2421	12820011	15286372	80	15	6.2402	0.9813	-2.66883	8.076e-15	**
LPS-maleLPS	miR-5108	12820011	15286372	32	6	2.4961	0.3925	-2.66891	1.10816e-06	**
LPS-maleLPS	miR-4793-3p	12820011	15286372	9149	1656	713.65	108.332	-2.71976	0	**
LPS-maleLPS	miR-2238a	12820011	15286372	17	3	1.3261	0.1963	-2.75606	0.000357516	**
LPS-maleLPS	miR-4819*	12820011	15286372	1395	245	108.814	16.0273	-2.76326	2.99669e-242	**
LPS-maleLPS	miR-3214	12820011	15286372	194	34	15.1326	2.2242	-2.7663	3.47862e-35	**
LPS-maleLPS	miR-1575	12820011	15286372	35	6	2.7301	0.3925	-2.79819	1.66893e-07	**
LPS-maleLPS	miR-74	12820011	15286372	25	4	1.9501	0.2617	-2.89756	7.45476e-06	**
LPS-maleLPS	miR-1307-5p	12820011	15286372	44	7	3.4321	0.4579	-2.90599	1.96141e-09	**
LPS-maleLPS	miR-4150-5p	12820011	15286372	418	66	32.6053	4.3176	-2.91681	3.72105e-78	**
LPS-maleLPS	miR-2160	12820011	15286372	39	6	3.0421	0.3925	-2.9543	1.27155e-08	**
LPS-maleLPS	miR-44-5p	12820011	15286372	69	10	5.3822	0.6542	-3.04039	1.15391e-14	**
LPS-maleLPS	miR-4000f-5p	12820011	15286372	3736	509	291.419	33.2976	-3.12961	0	**
LPS-maleLPS	miR-765	12820011	15286372	37	5	2.8861	0.3271	-3.14132	1.13564e-08	**
LPS-maleLPS	miR-153c	12820011	15286372	30	4	2.3401	0.2617	-3.16058	2.75549e-07	**
LPS-maleLPS	miR-3168	12820011	15286372	33	4	2.5741	0.2617	-3.29808	3.65198e-08	**
LPS-maleLPS	miR-1719	12820011	15286372	25	3	1.9501	0.1963	-3.31242	1.76781e-06	**
LPS-maleLPS	miR-206-3p	12820011	15286372	287	33	22.3869	2.1588	-3.37435	2.93979e-62	**
LPS-maleLPS	miR-m01-2*	12820011	15286372	1800	205	140.405	13.4106	-3.38815	0	**
LPS-maleLPS	miR-17-3p	12820011	15286372	91	10	7.0983	0.6542	-3.43967	4.57811e-21	**
LPS-maleLPS	miR-5319	12820011	15286372	135	14	10.5304	0.9158	-3.52338	3.35048e-31	**
LPS-maleLPS	miR-44a*	12820011	15286372	729	72	56.8642	4.7101	-3.59369	2.0496e-164	**
LPS-maleLPS	miR-4001b-5p	12820011	15286372	490	48	38.2215	3.1401	-3.6055	2.17521e-111	**
LPS-maleLPS	miR-1958	12820011	15286372	32	3	2.4961	0.1963	-3.66854	1.39139e-08	**
LPS-maleLPS	miR-303-5p	12820011	15286372	419	38	32.6833	2.4859	-3.71671	6.4259e-98	**
LPS-maleLPS	miR-2557*	12820011	15286372	161	14	12.5585	0.9158	-3.77749	4.65645e-39	**
LPS-maleLPS	miR-2828	12820011	15286372	37	3	2.8861	0.1963	-3.87799	4.06192e-10	**
LPS-maleLPS	miR-128	12820011	15286372	13	1	1.014	0.0654	-3.95462	0.000290681	**
LPS-maleLPS	miR-2361	12820011	15286372	13	1	1.014	0.0654	-3.95462	0.000290681	**
LPS-maleLPS	miR-456	12820011	15286372	13	1	1.014	0.0654	-3.95462	0.000290681	**
LPS-maleLPS	miR-4487	12820011	15286372	110	8	8.5803	0.5233	-4.03532	1.83796e-28	**
LPS-maleLPS	miR-125a-5p	12820011	15286372	28	2	2.1841	0.1308	-4.0616	3.77703e-08	**
LPS-maleLPS	miR-745	12820011	15286372	237	15	18.4867	0.9813	-4.23565	9.2319e-62	**
LPS-maleLPS	miR-125	12820011	15286372	16	1	1.248	0.0654	-4.25418	3.28094e-05	**
LPS-maleLPS	miR-307	12820011	15286372	54	3	4.2122	0.1963	-4.42344	1.84544e-15	**
LPS-maleLPS	miR-745b	12820011	15286372	220	12	17.1607	0.785	-4.45027	2.55485e-59	**
LPS-maleLPS	miR-2290	12820011	15286372	12138	562	946.801	36.7648	-4.68666	0	**
LPS-maleLPS	miR-3422	12820011	15286372	2349	100	183.229	6.5418	-4.80782	0	**
LPS-maleLPS	miR-192	12820011	15286372	25	1	1.9501	0.0654	-4.89811	4.14331e-08	**
LPS-maleLPS	bantam-b	12820011	15286372	30	1	2.3401	0.0654	-5.16114	9.64942e-10	**
LPS-maleLPS	miR-87a	12820011	15286372	32	1	2.4961	0.0654	-5.25424	2.12983e-10	**
LPS-maleLPS	miR-1767	12820011	15286372	115	3	8.9704	0.1963	-5.51404	2.55883e-35	**
LPS-maleLPS	miR-181d-5p	12820011	15286372	68	1	5.3042	0.0654	-6.3417	2.30971e-22	**
LPS-maleLPS	miR-12	12820011	15286372	1179	17	91.9656	1.1121	-6.36974	0	**
LPS-maleLPS	miR-3402	12820011	15286372	13	0	1.014	0.01	-6.66391	3.37441e-05	**
LPS-maleLPS	miR-1653	12820011	15286372	724	8	56.4742	0.5233	-6.75381	2.1048e-231	**
LPS-maleLPS	miR-1346	12820011	15286372	14	0	1.092	0.01	-6.77083	1.53915e-05	**
LPS-maleLPS	miR-1775	12820011	15286372	14	0	1.092	0.01	-6.77083	1.53915e-05	**
LPS-maleLPS	miR-2191	12820011	15286372	14	0	1.092	0.01	-6.77083	1.53915e-05	**
LPS-maleLPS	miR-3014	12820011	15286372	14	0	1.092	0.01	-6.77083	1.53915e-05	**
LPS-maleLPS	miR-3678-5p	12820011	15286372	14	0	1.092	0.01	-6.77083	1.53915e-05	**
LPS-maleLPS	miR-99a-3p	12820011	15286372	188	2	14.6646	0.1308	-6.80883	3.99383e-61	**
LPS-maleLPS	miR-4211-5p	12820011	15286372	294	3	22.9329	0.1963	-6.86821	3.81024e-95	**
LPS-maleLPS	miR-25-5p	12820011	15286372	15	0	1.17	0.01	-6.87036	7.02045e-06	**
LPS-maleLPS	miR-3902-3p	12820011	15286372	15	0	1.17	0.01	-6.87036	7.02045e-06	**
LPS-maleLPS	miR-3164	12820011	15286372	17	0	1.3261	0.01	-7.05105	1.4606e-06	**
LPS-maleLPS	miR-3483-5p	12820011	15286372	17	0	1.3261	0.01	-7.05105	1.4606e-06	**
LPS-maleLPS	miR-4528	12820011	15286372	17	0	1.3261	0.01	-7.05105	1.4606e-06	**
LPS-maleLPS	miR-4762-3p	12820011	15286372	17	0	1.3261	0.01	-7.05105	1.4606e-06	**
LPS-maleLPS	miR-1006-5p	12820011	15286372	18	0	1.4041	0.01	-7.1335	6.66216e-07	**
LPS-maleLPS	miR-1788-3p	12820011	15286372	18	0	1.4041	0.01	-7.1335	6.66216e-07	**
LPS-maleLPS	miR-3772	12820011	15286372	18	0	1.4041	0.01	-7.1335	6.66216e-07	**
LPS-maleLPS	miR-3271	12820011	15286372	119	1	9.2824	0.0654	-7.14906	1.63052e-39	**
LPS-maleLPS	miR-2185	12820011	15286372	19	0	1.4821	0.01	-7.2115	3.03878e-07	**
LPS-maleLPS	miR-4257	12820011	15286372	19	0	1.4821	0.01	-7.2115	3.03878e-07	**
LPS-maleLPS	miR-4863*	12820011	15286372	20	0	1.5601	0.01	-7.28549	1.38606e-07	**
LPS-maleLPS	miR-4653-3p	12820011	15286372	21	0	1.6381	0.01	-7.35588	6.32216e-08	**
LPS-maleLPS	miR-135b	12820011	15286372	22	0	1.7161	0.01	-7.42299	2.88369e-08	**
LPS-maleLPS	miR-16-1-3p	12820011	15286372	22	0	1.7161	0.01	-7.42299	2.88369e-08	**
LPS-maleLPS	miR-2544	12820011	15286372	22	0	1.7161	0.01	-7.42299	2.88369e-08	**
LPS-maleLPS	miR-664-2*	12820011	15286372	22	0	1.7161	0.01	-7.42299	2.88369e-08	**
LPS-maleLPS	miR-2440	12820011	15286372	23	0	1.7941	0.01	-7.48712	1.31532e-08	**
LPS-maleLPS	miR-5703	12820011	15286372	1737	11	135.491	0.7196	-7.55679	0	**
LPS-maleLPS	miR-196b	12820011	15286372	26	0	2.0281	0.01	-7.66398	1.2482e-09	**
LPS-maleLPS	miR-2733d	12820011	15286372	26	0	2.0281	0.01	-7.66398	1.2482e-09	**
LPS-maleLPS	miR-87b	12820011	15286372	853	5	66.5366	0.3271	-7.66827	2.65238e-280	**
LPS-maleLPS	miR-4586	12820011	15286372	27	0	2.1061	0.01	-7.71843	5.69333e-10	**
LPS-maleLPS	miR-1302e	12820011	15286372	30	0	2.3401	0.01	-7.87043	5.40277e-11	**
LPS-maleLPS	miR-148	12820011	15286372	30	0	2.3401	0.01	-7.87043	5.40277e-11	**
LPS-maleLPS	miR-215	12820011	15286372	30	0	2.3401	0.01	-7.87043	5.40277e-11	**
LPS-maleLPS	miR-200b*	12820011	15286372	791	4	61.7004	0.2617	-7.88122	2.87814e-261	**
LPS-maleLPS	miR-2448	12820011	15286372	31	0	2.4181	0.01	-7.91773	2.46434e-11	**
LPS-maleLPS	miR-509b	12820011	15286372	33	0	2.5741	0.01	-8.00792	5.12704e-12	**
LPS-maleLPS	miR-13a-5p	12820011	15286372	870	4	67.8627	0.2617	-8.01856	4.91149e-288	**
LPS-maleLPS	miR-1199-5p	12820011	15286372	35	0	2.7301	0.01	-8.09281	1.06668e-12	**
LPS-maleLPS	miR-210-5p	12820011	15286372	35	0	2.7301	0.01	-8.09281	1.06668e-12	**
LPS-maleLPS	miR-3487	12820011	15286372	35	0	2.7301	0.01	-8.09281	1.06668e-12	**
LPS-maleLPS	miR-450b-3p	12820011	15286372	37	0	2.8861	0.01	-8.17298	2.21922e-13	**
LPS-maleLPS	miR-1253	12820011	15286372	39	0	3.0421	0.01	-8.24892	4.61708e-14	**
LPS-maleLPS	miR-3155b	12820011	15286372	39	0	3.0421	0.01	-8.24892	4.61708e-14	**
LPS-maleLPS	miR-124a	12820011	15286372	1032	4	80.4992	0.2617	-8.26492	0	**
LPS-maleLPS	miR-1255a	12820011	15286372	267	1	20.8268	0.0654	-8.31493	1.26472e-89	**
LPS-maleLPS	miR-95	12820011	15286372	41	0	3.1981	0.01	-8.32107	9.60582e-15	**
LPS-maleLPS	miR-122	12820011	15286372	43	0	3.3541	0.01	-8.38978	1.99849e-15	**
LPS-maleLPS	miR-279d-3p	12820011	15286372	44	0	3.4321	0.01	-8.42295	9.11559e-16	**
LPS-maleLPS	miR-5119	12820011	15286372	44	0	3.4321	0.01	-8.42295	9.11559e-16	**
LPS-maleLPS	miR-493b	12820011	15286372	45	0	3.5101	0.01	-8.45537	4.15784e-16	**
LPS-maleLPS	miR-253	12820011	15286372	46	0	3.5881	0.01	-8.48708	1.89649e-16	**
LPS-maleLPS	miR-466	12820011	15286372	47	0	3.6661	0.01	-8.5181	8.65038e-17	**
LPS-maleLPS	miR-999-3p	12820011	15286372	49	0	3.8221	0.01	-8.57822	1.79971e-17	**
LPS-maleLPS	miR-1955-3p	12820011	15286372	50	0	3.9002	0.01	-8.6074	8.20891e-18	**
LPS-maleLPS	miR-3866-5p	12820011	15286372	50	0	3.9002	0.01	-8.6074	8.20891e-18	**
LPS-maleLPS	miR-122-5p	12820011	15286372	52	0	4.0562	0.01	-8.66398	1.70786e-18	**
LPS-maleLPS	miR-3877-5p	12820011	15286372	52	0	4.0562	0.01	-8.66398	1.70786e-18	**
LPS-maleLPS	miR-2563	12820011	15286372	53	0	4.1342	0.01	-8.69146	7.78997e-19	**
LPS-maleLPS	miR-4887	12820011	15286372	53	0	4.1342	0.01	-8.69146	7.78997e-19	**
LPS-maleLPS	miR-3871-5p	12820011	15286372	56	0	4.3682	0.01	-8.7709	7.39241e-20	**
LPS-maleLPS	miR-19b	12820011	15286372	59	0	4.6022	0.01	-8.84618	7.01514e-21	**
LPS-maleLPS	miR-2392	12820011	15286372	60	0	4.6802	0.01	-8.87043	3.19978e-21	**
LPS-maleLPS	miR-80	12820011	15286372	60	0	4.6802	0.01	-8.87043	3.19978e-21	**
LPS-maleLPS	miR-3966	12820011	15286372	64	0	4.9922	0.01	-8.96353	1.38501e-22	**
LPS-maleLPS	miR-278*	12820011	15286372	66	0	5.1482	0.01	-9.00792	2.88151e-23	**
LPS-maleLPS	miR-33-5p	12820011	15286372	438	1	34.1653	0.0654	-9.02903	1.04337e-147	**
LPS-maleLPS	miR-5352	12820011	15286372	72	0	5.6162	0.01	-9.13345	2.5949e-25	**
LPS-maleLPS	miR-54-5p	12820011	15286372	73	0	5.6942	0.01	-9.15335	1.1836e-25	**
LPS-maleLPS	miR-152a	12820011	15286372	82	0	6.3963	0.01	-9.32109	1.01148e-28	**
LPS-maleLPS	miR-784*	12820011	15286372	86	0	6.7083	0.01	-9.3898	4.37813e-30	**
LPS-maleLPS	miR-3095-3p	12820011	15286372	5220	9	407.176	0.5888	-9.43366	0	**
LPS-maleLPS	miR-3851a-3p	12820011	15286372	94	0	7.3323	0.01	-9.51812	8.2027e-33	**
LPS-maleLPS	miR-96a	12820011	15286372	94	0	7.3323	0.01	-9.51812	8.2027e-33	**
LPS-maleLPS	miR-3499	12820011	15286372	101	0	7.8783	0.01	-9.62174	3.36931e-35	**
LPS-maleLPS	miR-672	12820011	15286372	101	0	7.8783	0.01	-9.62174	3.36931e-35	**
LPS-maleLPS	miR-2378	12820011	15286372	105	0	8.1903	0.01	-9.67777	1.45839e-36	**
LPS-maleLPS	miR-4801	12820011	15286372	110	0	8.5803	0.01	-9.74488	2.87933e-38	**
LPS-maleLPS	miR-64c	12820011	15286372	132	0	10.2964	0.01	-10.0079	9.1018e-46	**
LPS-maleLPS	miR-4036-5p	12820011	15286372	152	0	11.8565	0.01	-10.2115	1.38292e-52	**
LPS-maleLPS	miR-81-3p	12820011	15286372	154	0	12.0125	0.01	-10.2303	2.87715e-53	**
LPS-maleLPS	miR-497-5p	12820011	15286372	156	0	12.1685	0.01	-10.2489	5.9859e-54	**
LPS-maleLPS	miR-669b-5p	12820011	15286372	156	0	12.1685	0.01	-10.2489	5.9859e-54	**
LPS-maleLPS	miR-2211-3p	12820011	15286372	157	0	12.2465	0.01	-10.2582	2.73032e-54	**
LPS-maleLPS	miR-4451	12820011	15286372	162	0	12.6365	0.01	-10.3034	5.39052e-56	**
LPS-maleLPS	miR-5365a	12820011	15286372	162	0	12.6365	0.01	-10.3034	5.39052e-56	**
LPS-maleLPS	miR-5606	12820011	15286372	5601	5	436.895	0.3271	-10.3833	0	**
LPS-maleLPS	miR-15a-3p	12820011	15286372	173	0	13.4945	0.01	-10.3982	9.58403e-60	**
LPS-maleLPS	miR-98	12820011	15286372	174	0	13.5725	0.01	-10.4065	4.37151e-60	**
LPS-maleLPS	miR-3102-5p.2-5p	12820011	15286372	178	0	13.8845	0.01	-10.4393	1.89219e-61	**
LPS-maleLPS	miR-4271	12820011	15286372	182	0	14.1966	0.01	-10.4713	8.19029e-63	**
LPS-maleLPS	miR-2464-3p	12820011	15286372	186	0	14.5086	0.01	-10.5027	3.54514e-64	**
LPS-maleLPS	miR-4327	12820011	15286372	188	0	14.6646	0.01	-10.5181	7.37564e-65	**
LPS-maleLPS	miR-466n-3p	12820011	15286372	207	0	16.1466	0.01	-10.657	2.45689e-71	**
LPS-maleLPS	miR-1392	12820011	15286372	236	0	18.4087	0.01	-10.8462	3.1901e-81	**
LPS-maleLPS	miR-5313	12820011	15286372	241	0	18.7987	0.01	-10.8764	6.29828e-83	**
LPS-maleLPS	miR-3201	12820011	15286372	303	0	23.6349	0.01	-11.2067	4.59616e-104	**
LPS-maleLPS	miR-263b*	12820011	15286372	321	0	25.039	0.01	-11.29	3.35658e-110	**
LPS-maleLPS	miR-2072	12820011	15286372	375	0	29.2511	0.01	-11.5143	1.30738e-128	**
LPS-maleLPS	miR-1780	12820011	15286372	383	0	29.8752	0.01	-11.5447	2.44946e-131	**
LPS-maleLPS	miR-1000	12820011	15286372	399	0	31.1232	0.01	-11.6038	8.59815e-137	**
LPS-maleLPS	miR-2064	12820011	15286372	399	0	31.1232	0.01	-11.6038	8.59815e-137	**
LPS-maleLPS	miR-881	12820011	15286372	427	0	33.3073	0.01	-11.7016	2.44761e-146	**
LPS-maleLPS	miR-5435a	12820011	15286372	439	0	34.2433	0.01	-11.7416	1.98492e-150	**
LPS-maleLPS	miR-2047*	12820011	15286372	454	0	35.4134	0.01	-11.7901	1.52755e-155	**
LPS-maleLPS	miR-961	12820011	15286372	493	0	38.4555	0.01	-11.909	7.73122e-169	**
LPS-maleLPS	miR-92e-5p	12820011	15286372	668	0	52.106	0.01	-12.3472	1.68986e-228	**
LPS-maleLPS	miR-36b*	12820011	15286372	684	0	53.3541	0.01	-12.3814	5.93178e-234	**
LPS-maleLPS	miR-3863-3p	12820011	15286372	773	0	60.2964	0.01	-12.5579	2.70154e-264	**
LPS-maleLPS	miR-5453	12820011	15286372	811	0	63.2605	0.01	-12.6271	2.99765e-277	**
LPS-maleLPS	miR-4006c-5p	12820011	15286372	817	0	63.7285	0.01	-12.6377	2.69949e-279	**
LPS-maleLPS	miR-1560*	12820011	15286372	1015	0	79.1731	0.01	-12.9508	0	**
LPS-maleLPS	bantam*	12820011	15286372	6729	1	524.883	0.0654	-12.9704	0	**
LPS-maleLPS	miR-13b-2-5p	12820011	15286372	2539	0	198.05	0.01	-14.2736	0	**
LPS-maleLPS	miR-4051-3p	12820011	15286372	2643	0	206.162	0.01	-14.3315	0	**
LPS-maleLPS	miR-4111-3p	12820011	15286372	3697	0	288.377	0.01	-14.8157	0	**
LPS-maleLPS	miR-509-3-5p	12820011	15286372	3710	0	289.391	0.01	-14.8207	0	**
LPS-maleLPS	miR-357	12820011	15286372	5370	0	418.876	0.01	-15.3542	0	**
LPS-maleLPS	miR-84	12820011	15286372	17641	0	1376.05	0.01	-17.0702	0	**
